# Supplementary material for: Rostrocaudal patterning and neural crest differentiation of human pre-neural spinal cord progenitors in vitro
Source: Stem Cell Reports. 2022 Mar 24;17(4):894–910. doi: 10.1016/j.stemcr.2022.02.018 (PMC9023813; doi:10.1016/j.stemcr.2022.02.018)
Supplement: Table S1. List of genes significantly upregulated and downregulated at 36 h (NMP) compared with undifferentiated hESCs, including fold change and FDR values [file mmc2.xlsx]

## Sheet: TableS1
Table S1: List of genes significantly up- and down- regulated at 36h (NMP) compared to undifferentiated hESCs including fold change and FDR values.
baseMean	log2FC	FDR	gene_id	gene_name	gene_biotype	TF	width	GRCh38	strand
108.317	-10.5733	6.57e-15	ENSG00000063015	SEZ6	protein_coding	FALSE	51540	chr17:28954901-29006440	-
193.74	-7.51603	5.67e-06	ENSG00000188816	HMX2	protein_coding	TRUE	2551	chr10:123148122-123150672	+
950.767	-7.37725	2.89e-12	ENSG00000171246	NPTX1	protein_coding	FALSE	10696	chr17:80467148-80477843	-
541.547	-7.05925	1.64e-35	ENSG00000138161	CUZD1	protein_coding	FALSE	18645	chr10:122832149-122850793	-
2376.87	-7.04295	0.00560904	ENSG00000111913	FAM65B	protein_coding	FALSE	131771	chr6:24804282-24936052	-
404.779	-6.75748	1.07e-27	ENSG00000131203	IDO1	protein_coding	FALSE	26170	chr8:39902275-39928444	+
324.489	-6.40538	0.00157304	ENSG00000187140	FOXD3	protein_coding	TRUE	2086	chr1:63323041-63325126	+
3095.73	-6.31903	4.77e-15	ENSG00000154556	SORBS2	protein_coding	TRUE	371209	chr4:185585444-185956652	-
622.381	-6.13553	6.33e-50	ENSG00000134917	ADAMTS8	protein_coding	FALSE	24069	chr11:130404925-130428993	-
144.8	-5.93114	0.00264304	ENSG00000283467	AL078584.1	protein_coding	FALSE	201223	chr6:24840704-25041926	-
147.102	-5.72723	1.54e-15	ENSG00000162069	BICDL2	protein_coding	FALSE	9245	chr16:3027682-3036926	-
1137.26	-5.62283	9.52e-78	ENSG00000180730	SHISA2	protein_coding	FALSE	6435	chr13:26044597-26051031	-
265.248	-5.5917	1.7e-12	ENSG00000113763	UNC5A	protein_coding	FALSE	70419	chr5:176810477-176880895	+
325.651	-5.59056	4.72e-35	ENSG00000182107	TMEM30B	protein_coding	FALSE	4471	chr14:61277370-61281840	-
561.902	-5.54941	0.000110435	ENSG00000230316	FEZF1-AS1	antisense	FALSE	6420	chr7:122303658-122310077	+
1229.3	-5.54447	1.67e-11	ENSG00000274588	DGKK	protein_coding	FALSE	105330	chrX:50365409-50470738	-
168.194	-5.50257	1.05e-22	ENSG00000196932	TMEM26	protein_coding	FALSE	46808	chr10:61406643-61453450	-
840.19	-5.49257	1.55e-44	ENSG00000112297	AIM1	protein_coding	FALSE	211171	chr6:106360808-106571978	+
126.178	-5.36099	3.41e-08	ENSG00000136267	DGKB	protein_coding	FALSE	829729	chr7:14145049-14974777	-
227.792	-5.15535	7.88e-20	ENSG00000211772	TRBC2	TR_C_gene	FALSE	131972	chr7:142670777-142802748	+
285.202	-5.07883	0.00471018	ENSG00000124839	RAB17	protein_coding	FALSE	27293	chr2:237574322-237601614	-
1308.55	-5.04628	2.07e-31	ENSG00000148926	ADM	protein_coding	FALSE	2718	chr11:10304680-10307397	+
234.016	-5.02953	8.19e-10	ENSG00000165215	CLDN3	protein_coding	FALSE	1274	chr7:73768997-73770270	-
197.178	-4.92418	1.63e-11	ENSG00000204711	C9orf135	protein_coding	FALSE	85440	chr9:69820793-69906232	+
1144.65	-4.9143	2.01e-35	ENSG00000230798	FOXD3-AS1	antisense	FALSE	3558	chr1:63320884-63324441	-
296.89	-4.91286	2.77e-26	ENSG00000237923	XXbac-BPG27H4.8	lincRNA	FALSE	8634	chr6:30839526-30848159	-
355.671	-4.87902	9.09e-28	ENSG00000172572	PDE3A	protein_coding	FALSE	315137	chr12:20369245-20684381	+
123.543	-4.85479	1.23e-15	ENSG00000189127	ANKRD34B	protein_coding	FALSE	13734	chr5:80556755-80570488	-
1790.43	-4.85439	0.0002424	ENSG00000165588	OTX2	protein_coding	TRUE	10575	chr14:56799905-56810479	-
667.453	-4.80913	3.04e-05	ENSG00000280780	JAKMIP2-AS1	antisense	FALSE	102016	chr5:147559994-147662009	+
189.148	-4.74964	1.27e-14	ENSG00000117322	CR2	protein_coding	FALSE	35666	chr1:207454230-207489895	+
102.334	-4.70419	0.000198232	ENSG00000138083	SIX3	protein_coding	TRUE	4180	chr2:44941898-44946077	+
253.288	-4.70055	5.2e-26	ENSG00000159166	LAD1	protein_coding	FALSE	26672	chr1:201373244-201399915	-
241.462	-4.69706	2.1e-31	ENSG00000152779	SLC16A12	protein_coding	FALSE	126343	chr10:89430299-89556641	-
103.339	-4.53778	7.37e-11	ENSG00000105499	PLA2G4C	protein_coding	FALSE	62975	chr19:48047843-48110817	-
658.564	-4.48059	0.000266116	ENSG00000179046	TRIML2	protein_coding	FALSE	18331	chr4:188091273-188109603	-
198.925	-4.38992	7.8e-22	ENSG00000125144	MT1G	protein_coding	FALSE	1335	chr16:56666731-56668065	-
169.725	-4.35631	2.25e-16	ENSG00000164418	GRIK2	protein_coding	FALSE	671296	chr6:101398788-102070083	+
139.803	-4.3337	8.29e-23	ENSG00000236714	AC005592.1	lincRNA	FALSE	15399	chr5:142745600-142760998	+
129.582	-4.3125	1.02e-14	ENSG00000120659	TNFSF11	protein_coding	TRUE	45278	chr13:42562736-42608013	+
188.115	-4.23839	1.72e-18	ENSG00000224557	HLA-DPB2	transcribed_unprocessed_pseudogene	FALSE	16634	chr6:33112451-33129084	+
851.141	-4.2099	0.00147204	ENSG00000185668	POU3F1	protein_coding	TRUE	2184	chr1:38044611-38046794	-
34187.6	-4.16529	1.45e-09	ENSG00000104332	SFRP1	protein_coding	FALSE	47540	chr8:41261958-41309497	-
197.797	-4.16517	1.56e-09	ENSG00000204347	BTBD17	protein_coding	FALSE	5531	chr17:74356416-74361946	-
263.648	-4.14009	7.79e-18	ENSG00000163762	TM4SF18	protein_coding	FALSE	15917	chr3:149318498-149334414	-
120.01	-4.08155	5.81e-11	ENSG00000135480	KRT7	protein_coding	FALSE	19667	chr12:52232520-52252186	+
551.237	-4.05251	1.4e-18	ENSG00000018236	CNTN1	protein_coding	FALSE	379977	chr12:40692442-41072418	+
772.042	-4.02086	2.62e-43	ENSG00000181885	CLDN7	protein_coding	FALSE	4081	chr17:7259903-7263983	-
108.465	-4.0067	1.94e-05	ENSG00000275234	CTD-2396E7.11	antisense	FALSE	688	chr19:6469465-6470152	+
356.984	-3.99844	2.07e-12	ENSG00000095596	CYP26A1	protein_coding	FALSE	4416	chr10:93073475-93077890	+
915.412	-3.96482	1.15e-14	ENSG00000173890	GPR160	protein_coding	FALSE	47475	chr3:170037929-170085403	+
840.407	-3.95839	6.85e-05	ENSG00000177181	RIMKLA	protein_coding	FALSE	41784	chr1:42380795-42422578	+
242.846	-3.91736	1.1e-16	ENSG00000131771	PPP1R1B	protein_coding	FALSE	9887	chr17:39626740-39636626	+
123.214	-3.87619	2.24e-07	ENSG00000124875	CXCL6	protein_coding	FALSE	12568	chr4:73836497-73849064	+
305.948	-3.86057	5.48e-35	ENSG00000163666	HESX1	protein_coding	TRUE	28679	chr3:57197843-57226521	-
181.334	-3.85101	3.27e-16	ENSG00000187398	LUZP2	protein_coding	FALSE	585662	chr11:24496970-25082631	+
147.465	-3.84775	4.06e-08	ENSG00000130545	CRB3	protein_coding	FALSE	3445	chr19:6463777-6467221	+
195.363	-3.82394	5.92e-13	ENSG00000179178	TMEM125	protein_coding	FALSE	4009	chr1:43269994-43274002	+
204.608	-3.82125	8.66e-12	ENSG00000123095	BHLHE41	protein_coding	TRUE	5102	chr12:26120026-26125127	-
454.022	-3.80855	4.81e-37	ENSG00000125966	MMP24	protein_coding	FALSE	50347	chr20:35226654-35277000	+
955.153	-3.79508	4.02e-17	ENSG00000179023	KLHDC7A	protein_coding	FALSE	5145	chr1:18480982-18486126	+
153.097	-3.76746	4.27e-12	ENSG00000189143	CLDN4	protein_coding	FALSE	33152	chr7:73799542-73832693	+
286.978	-3.74036	2.5e-23	ENSG00000102003	SYP	protein_coding	FALSE	12456	chrX:49187804-49200259	-
632.111	-3.70468	1.81e-33	ENSG00000149418	ST14	protein_coding	FALSE	50815	chr11:130159562-130210376	+
414.383	-3.70461	3.76e-43	ENSG00000137872	SEMA6D	protein_coding	FALSE	590123	chr15:47184101-47774223	+
238.134	-3.70101	7.8e-12	ENSG00000196542	SPTSSB	protein_coding	FALSE	28089	chr3:161344792-161372880	-
124.232	-3.69732	8.39e-12	ENSG00000169715	MT1E	protein_coding	FALSE	1638	chr16:56625475-56627112	+
223.216	-3.67474	2.65e-25	ENSG00000185052	SLC24A3	protein_coding	FALSE	510292	chr20:19212646-19722937	+
309.711	-3.67349	1.99e-18	ENSG00000165646	SLC18A2	protein_coding	FALSE	38338	chr10:117241093-117279430	+
664.942	-3.6489	2.61e-68	ENSG00000129354	AP1M2	protein_coding	FALSE	14645	chr19:10572671-10587315	-
209.568	-3.64738	2.31e-20	ENSG00000109625	CPZ	protein_coding	FALSE	27100	chr4:8592660-8619759	+
6178.54	-3.60681	7.98e-60	ENSG00000166073	GPR176	protein_coding	FALSE	121861	chr15:39799032-39920892	-
225.933	-3.60597	1.07e-15	ENSG00000184588	PDE4B	protein_coding	FALSE	582066	chr1:65792514-66374579	+
171.552	-3.59989	4.79e-17	ENSG00000160716	CHRNB2	protein_coding	FALSE	12246	chr1:154567781-154580026	+
948.487	-3.59488	1.24e-14	ENSG00000111319	SCNN1A	protein_coding	FALSE	30888	chr12:6346843-6377730	-
215.023	-3.59475	1.64e-05	ENSG00000184731	FAM110C	protein_coding	FALSE	8057	chr2:38814-46870	-
340.447	-3.55649	9.01e-18	ENSG00000068831	RASGRP2	protein_coding	FALSE	18546	chr11:64726911-64745456	-
834.344	-3.55575	0.00327268	ENSG00000143850	PLEKHA6	protein_coding	FALSE	158815	chr1:204218851-204377665	-
622.441	-3.54869	3.47e-12	ENSG00000140832	MARVELD3	protein_coding	FALSE	15954	chr16:71626161-71642114	+
347.802	-3.53558	6.9e-13	ENSG00000152578	GRIA4	protein_coding	FALSE	372099	chr11:105609994-105982092	+
2062.48	-3.53388	0.000134311	ENSG00000163251	FZD5	protein_coding	FALSE	6978	chr2:207762586-207769563	-
397.655	-3.52788	0.00512763	ENSG00000171388	APLN	protein_coding	FALSE	9679	chrX:129645259-129654937	-
105.892	-3.52735	5.96e-10	ENSG00000197847	SLC22A20	transcribed_unitary_pseudogene	FALSE	28918	chr11:65213840-65242757	+
106.555	-3.52382	9.4e-12	ENSG00000198768	APCDD1L	protein_coding	FALSE	56031	chr20:58459101-58515131	-
417.289	-3.51321	5.3e-09	ENSG00000163735	CXCL5	protein_coding	FALSE	3138	chr4:73995642-73998779	-
2059.6	-3.5047	1.44e-60	ENSG00000100604	CHGA	protein_coding	FALSE	12214	chr14:92923080-92935293	+
195.956	-3.48562	8.11e-06	ENSG00000140284	SLC27A2	protein_coding	FALSE	54200	chr15:50182196-50236395	+
109.457	-3.48473	9.37e-11	ENSG00000197385	ZNF860	protein_coding	TRUE	9858	chr3:31981771-31991628	+
193.762	-3.44694	9.22e-07	ENSG00000146216	TTBK1	protein_coding	FALSE	44580	chr6:43243680-43288259	+
286.411	-3.44597	1.43e-27	ENSG00000103316	CRYM	protein_coding	FALSE	64210	chr16:21238874-21303083	-
120.038	-3.43168	1.63e-06	ENSG00000117971	CHRNB4	protein_coding	FALSE	103636	chr15:78624119-78727754	-
128.331	-3.42852	1.22e-08	ENSG00000142910	TINAGL1	protein_coding	FALSE	11202	chr1:31576485-31587686	+
104.004	-3.42162	1.26e-09	ENSG00000166535	A2ML1	protein_coding	FALSE	64530	chr12:8822472-8887001	+
358.523	-3.42094	6.37e-19	ENSG00000048545	GUCA1A	protein_coding	FALSE	24651	chr6:42155406-42180056	+
131.825	-3.37863	1.71e-10	ENSG00000083454	P2RX5	protein_coding	FALSE	24206	chr17:3672199-3696404	-
260.74	-3.37481	1.88e-20	ENSG00000103184	SEC14L5	protein_coding	FALSE	60842	chr16:4958317-5019158	+
420.22	-3.37037	8.98e-25	ENSG00000173698	ADGRG2	protein_coding	FALSE	133329	chrX:18989309-19122637	-
1083.5	-3.35022	7.59e-14	ENSG00000147596	PRDM14	protein_coding	TRUE	20043	chr8:70051651-70071693	-
270.652	-3.34384	2.98e-24	ENSG00000113319	RASGRF2	protein_coding	FALSE	269485	chr5:80960672-81230156	+
143.829	-3.3408	1.75e-08	ENSG00000078900	TP73	protein_coding	TRUE	83682	chr1:3652520-3736201	+
126.411	-3.33408	6.81e-08	ENSG00000157782	CABP1	protein_coding	FALSE	26773	chr12:120640552-120667324	+
137.809	-3.33361	3.19e-05	ENSG00000020181	ADGRA2	protein_coding	FALSE	60706	chr8:37784191-37844896	+
1078.19	-3.33337	0.00126353	ENSG00000162878	PKDCC	protein_coding	FALSE	10509	chr2:42048020-42058528	+
197.023	-3.32244	0.000320134	ENSG00000105289	TJP3	protein_coding	FALSE	42705	chr19:3708109-3750813	+
359.29	-3.32179	1.65e-20	ENSG00000196189	SEMA4A	protein_coding	TRUE	30387	chr1:156147366-156177752	+
175.029	-3.2906	5.55e-13	ENSG00000112309	B3GAT2	protein_coding	FALSE	100360	chr6:70856679-70957038	-
562.604	-3.28757	8.29e-15	ENSG00000003147	ICA1	protein_coding	FALSE	149504	chr7:8113184-8262687	-
191.568	-3.28467	1.14e-10	ENSG00000137843	PAK6	protein_coding	FALSE	38729	chr15:40238759-40277487	+
109.083	-3.25076	0.000133797	ENSG00000166897	ELFN2	protein_coding	FALSE	59511	chr22:37367960-37427470	-
305.494	-3.24647	7e-08	ENSG00000183023	SLC8A1	protein_coding	FALSE	513784	chr2:40097270-40611053	-
363.875	-3.22825	1.35e-08	ENSG00000171533	MAP6	protein_coding	FALSE	82203	chr11:75586918-75669120	-
111.101	-3.20283	5.58e-11	ENSG00000121454	LHX4	protein_coding	TRUE	48697	chr1:180230286-180278982	+
136.327	-3.18107	0.000257615	ENSG00000151690	MFSD6	protein_coding	FALSE	100851	chr2:190408355-190509205	+
130.68	-3.16697	8.83e-07	ENSG00000119411	BSPRY	protein_coding	FALSE	21693	chr9:113349541-113371233	+
756.256	-3.15596	3.09e-20	ENSG00000157064	NMNAT2	protein_coding	FALSE	170366	chr1:183248237-183418602	-
660.732	-3.15316	5.27e-14	ENSG00000179761	PIPOX	protein_coding	FALSE	106708	chr17:28950513-29057220	+
1871.51	-3.14966	2.85e-13	ENSG00000183778	B3GALT5	protein_coding	FALSE	116696	chr21:39556442-39673137	+
304.124	-3.14258	9.11e-08	ENSG00000155886	SLC24A2	protein_coding	FALSE	279477	chr9:19507452-19786928	-
113.432	-3.12613	8.54e-12	ENSG00000248405	PRR5-ARHGAP8	protein_coding	FALSE	160474	chr22:44702233-44862706	+
476.062	-3.1065	6.69e-31	ENSG00000226792	LINC00371	protein_coding	FALSE	118134	chr13:51082119-51200252	-
4968.71	-3.10261	4.9e-43	ENSG00000102755	FLT1	protein_coding	FALSE	194785	chr13:28300344-28495128	-
326.251	-3.06275	1.01e-09	ENSG00000134769	DTNA	protein_coding	FALSE	398555	chr18:34493290-34891844	+
149.845	-3.02331	1.18e-06	ENSG00000185669	SNAI3	protein_coding	TRUE	8812	chr16:88677682-88686493	-
101.157	-3.01623	2.03e-06	ENSG00000072201	LNX1	protein_coding	FALSE	242105	chr4:53459301-53701405	-
275.099	-3.00676	1.17e-15	ENSG00000131620	ANO1	protein_coding	FALSE	111227	chr11:70078302-70189528	+
152.158	-3.00435	3.26e-08	ENSG00000129451	KLK10	protein_coding	FALSE	7437	chr19:51012739-51020175	-
221.283	-3.00109	1.52e-10	ENSG00000123243	ITIH5	protein_coding	FALSE	107729	chr10:7559270-7666998	-
241.339	-2.98747	9.56e-10	ENSG00000068976	PYGM	protein_coding	FALSE	13909	chr11:64746389-64760297	-
154.917	-2.98152	3.74e-05	ENSG00000183379	SYNDIG1L	protein_coding	FALSE	20210	chr14:74405893-74426102	-
105.625	-2.97334	4.57e-06	ENSG00000160471	COX6B2	protein_coding	FALSE	5509	chr19:55349306-55354814	-
190.062	-2.97303	3.64e-07	ENSG00000197415	VEPH1	protein_coding	FALSE	273878	chr3:157259742-157533619	-
1330.73	-2.95648	1.01e-27	ENSG00000173068	BNC2	protein_coding	TRUE	461341	chr9:16409503-16870843	-
196.888	-2.95341	1.79e-05	ENSG00000160179	ABCG1	protein_coding	FALSE	97556	chr21:42199689-42297244	+
153.116	-2.94395	7.9e-13	ENSG00000088992	TESC	protein_coding	FALSE	60557	chr12:117038923-117099479	-
2833.55	-2.94346	9.4e-19	ENSG00000135525	MAP7	protein_coding	FALSE	208539	chr6:136342281-136550819	-
408.312	-2.94031	1.26e-12	ENSG00000187017	ESPN	protein_coding	FALSE	36583	chr1:6424788-6461370	+
685.868	-2.92702	4.56e-10	ENSG00000248746	ACTN3	protein_coding	FALSE	16935	chr11:66546395-66563329	+
3530.3	-2.92605	1.12e-56	ENSG00000152061	RABGAP1L	protein_coding	FALSE	835899	chr1:174159410-174995308	+
1004.64	-2.91306	2.07e-15	ENSG00000078725	BRINP1	protein_coding	FALSE	216010	chr9:119153458-119369467	-
200.482	-2.90052	1.21e-07	ENSG00000273079	GRIN2B	protein_coding	FALSE	544016	chr12:13437942-13981957	-
123.512	-2.86187	4.31e-12	ENSG00000116983	HPCAL4	protein_coding	FALSE	13042	chr1:39678648-39691689	-
9403.02	-2.8604	6.4e-45	ENSG00000113356	POLR3G	protein_coding	FALSE	42806	chr5:90471748-90514553	+
758.879	-2.85901	2.1e-08	ENSG00000128610	FEZF1	protein_coding	TRUE	9298	chr7:122301394-122310691	-
407.329	-2.83606	1.74e-14	ENSG00000083307	GRHL2	protein_coding	TRUE	177295	chr8:101492432-101669726	+
320.341	-2.82896	2.03e-17	ENSG00000139973	SYT16	protein_coding	FALSE	300577	chr14:61811974-62112550	+
516.334	-2.79755	2.35e-19	ENSG00000173175	ADCY5	protein_coding	FALSE	167463	chr3:123282296-123449758	-
210	-2.78923	9.41e-10	ENSG00000169758	TMEM266	protein_coding	FALSE	169285	chr15:76059837-76229121	+
777.317	-2.76882	1.35e-07	ENSG00000103067	ESRP2	protein_coding	FALSE	8992	chr16:68229111-68238102	-
1536.14	-2.7664	1.16e-12	ENSG00000156475	PPP2R2B	protein_coding	FALSE	503639	chr5:146581146-147084784	-
208.347	-2.76043	4.55e-13	ENSG00000144583	2004-03-01	protein_coding	FALSE	114163	chr2:216257865-216372027	-
259.388	-2.75724	0.000232224	ENSG00000115266	APC2	protein_coding	TRUE	26943	chr19:1446302-1473244	+
207.326	-2.75396	1.99e-06	ENSG00000254585	MAGEL2	protein_coding	FALSE	4298	chr15:23643544-23647841	-
121.278	-2.71776	7.56e-05	ENSG00000184261	KCNK12	protein_coding	FALSE	54359	chr2:47516581-47570939	-
257.978	-2.70495	8.73e-08	ENSG00000175445	LPL	protein_coding	FALSE	65542	chr8:19901717-19967258	+
329.675	-2.70298	8.82e-09	ENSG00000127585	FBXL16	protein_coding	FALSE	13332	chr16:692498-705829	-
179.479	-2.70275	0.000147011	ENSG00000100307	CBX7	protein_coding	FALSE	32508	chr22:39120167-39152674	-
3081.51	-2.69201	0.00857541	ENSG00000066468	FGFR2	protein_coding	FALSE	120125	chr10:121478334-121598458	-
133.105	-2.69009	1.27e-05	ENSG00000176920	FUT2	protein_coding	FALSE	9980	chr19:48695971-48705950	+
146.241	-2.67454	1.93e-05	ENSG00000102981	PARD6A	protein_coding	FALSE	1833	chr16:67660946-67662778	+
391.876	-2.67386	9.54e-14	ENSG00000177283	FZD8	protein_coding	FALSE	4030	chr10:35638249-35642278	-
199.01	-2.67111	2.03e-08	ENSG00000262160	RP11-96D1.11	antisense	FALSE	3177	chr16:68225969-68229145	-
109.468	-2.66584	0.000203455	ENSG00000164588	HCN1	protein_coding	FALSE	441549	chr5:45254950-45696498	-
2080.46	-2.66116	9.41e-13	ENSG00000169783	LINGO1	protein_coding	FALSE	207874	chr15:77613027-77820900	-
361.097	-2.65437	4.05e-10	ENSG00000184809	B3GALT5-AS1	antisense	FALSE	15675	chr21:39597147-39612821	-
485.849	-2.65342	6.46e-13	ENSG00000166922	SCG5	protein_coding	FALSE	55423	chr15:32641676-32697098	+
102.286	-2.65187	5.63e-05	ENSG00000146674	IGFBP3	protein_coding	FALSE	9630	chr7:45912245-45921874	-
178.493	-2.64959	1.92e-06	ENSG00000107295	SH3GL2	protein_coding	FALSE	218048	chr9:17579082-17797129	+
329.099	-2.64857	1.86e-08	ENSG00000176769	TCERG1L	protein_coding	FALSE	219331	chr10:131092391-131311721	-
112.289	-2.635	0.000184572	ENSG00000245571	AP001258.4	lincRNA	FALSE	12883	chr11:59130133-59143015	-
2804.71	-2.63484	4.87e-19	ENSG00000128849	CGNL1	protein_coding	FALSE	174761	chr15:57375967-57550727	+
348.415	-2.63071	6.93e-07	ENSG00000101187	SLCO4A1	protein_coding	FALSE	43341	chr20:62642445-62685785	+
215.567	-2.62621	2.48e-07	ENSG00000280511	RP11-35J1.2	lincRNA	FALSE	1263	chr6:76561328-76562590	+
317.483	-2.62507	2.66e-06	ENSG00000185666	SYN3	protein_coding	FALSE	545821	chr22:32512552-33058372	-
998.768	-2.62021	6.35e-13	ENSG00000130768	SMPDL3B	protein_coding	FALSE	24165	chr1:27934993-27959157	+
243.225	-2.60063	7.67e-07	ENSG00000169432	SCN9A	protein_coding	FALSE	180809	chr2:166195185-166375993	-
113.666	-2.58903	4.09e-08	ENSG00000056291	NPFFR2	protein_coding	FALSE	116264	chr4:72031804-72148067	+
1341.08	-2.58858	3.93e-22	ENSG00000225366	TDGF1P3	transcribed_processed_pseudogene	FALSE	2710	chrX:110520312-110523021	+
191.534	-2.58752	2.18e-06	ENSG00000163053	SLC16A14	protein_coding	FALSE	34026	chr2:230034974-230068999	-
148.948	-2.58344	2.49e-05	ENSG00000125730	C3	protein_coding	FALSE	52859	chr19:6677704-6730562	-
530.396	-2.58245	1.95e-06	ENSG00000176387	HSD11B2	protein_coding	FALSE	6902	chr16:67430652-67437553	+
397.432	-2.57711	3.77e-05	ENSG00000198576	ARC	protein_coding	FALSE	3429	chr8:142611044-142614472	-
170.038	-2.56849	1.4e-09	ENSG00000180287	PLD5	protein_coding	FALSE	441711	chr1:242082986-242524696	-
355.094	-2.56236	8.69e-07	ENSG00000277200	RP11-74E22.8	lincRNA	FALSE	3147	chr17:2720801-2723947	-
251.008	-2.56026	1.26e-12	ENSG00000198822	GRM3	protein_coding	FALSE	220971	chr7:86643914-86864884	+
1266.83	-2.55936	1.09e-14	ENSG00000182866	LCK	protein_coding	FALSE	34927	chr1:32251239-32286165	+
2567.45	-2.54787	0.00335016	ENSG00000163694	RBM47	protein_coding	FALSE	207609	chr4:40423267-40630875	-
762.419	-2.54116	5.33e-10	ENSG00000165029	ABCA1	protein_coding	FALSE	147236	chr9:104781002-104928237	-
5369.26	-2.53388	1.3e-10	ENSG00000152284	TCF7L1	protein_coding	TRUE	176979	chr2:85133410-85310388	+
13311.9	-2.52232	5.12e-23	ENSG00000241186	TDGF1	protein_coding	FALSE	7909	chr3:46574555-46582463	+
178.066	-2.51959	7.44e-14	ENSG00000135324	MRAP2	protein_coding	FALSE	57126	chr6:84033756-84090881	+
299.007	-2.50631	8.83e-07	ENSG00000155324	GRAMD3	protein_coding	FALSE	136363	chr5:126360132-126496494	+
305.063	-2.5061	4.4e-09	ENSG00000133401	PDZD2	protein_coding	FALSE	471522	chr5:31639410-32110931	+
572.795	-2.49814	2.93e-14	ENSG00000178233	TMEM151B	protein_coding	FALSE	37041	chr6:44270466-44307506	+
281.382	-2.49725	2.89e-08	ENSG00000204264	PSMB8	protein_coding	FALSE	3987	chr6:32840717-32844703	-
606.993	-2.4971	4.19e-06	ENSG00000176485	PLA2G16	protein_coding	FALSE	43689	chr11:63573195-63616883	-
361.793	-2.48903	1.46e-12	ENSG00000165061	ZMAT4	protein_coding	TRUE	367244	chr8:40530590-40897833	-
5255.92	-2.47881	1.17e-15	ENSG00000039068	CDH1	protein_coding	FALSE	98324	chr16:68737225-68835548	+
7898.59	-2.47526	2.7e-17	ENSG00000174721	FGFBP3	protein_coding	FALSE	2895	chr10:91906589-91909483	-
40478.8	-2.46864	4.88e-21	ENSG00000111752	PHC1	protein_coding	FALSE	27572	chr12:8913896-8941467	+
117.699	-2.46132	6e-07	ENSG00000204248	COL11A2	protein_coding	FALSE	29819	chr6:33162681-33192499	-
208.455	-2.4544	0.000564555	ENSG00000145358	DDIT4L	protein_coding	FALSE	4913	chr4:100185870-100190782	-
608.55	-2.45172	4.59e-13	ENSG00000099337	KCNK6	protein_coding	FALSE	12233	chr19:38319844-38332076	+
386.712	-2.44524	2.98e-07	ENSG00000169499	PLEKHA2	protein_coding	FALSE	72675	chr8:38901235-38973909	+
573.203	-2.4447	3.34e-14	ENSG00000105976	MET	protein_coding	TRUE	125997	chr7:116672390-116798386	+
235.094	-2.4447	7.37e-06	ENSG00000117115	PADI2	protein_coding	FALSE	52675	chr1:17066761-17119435	-
218.155	-2.43966	1.76e-08	ENSG00000185847	LINC01405	lincRNA	FALSE	21624	chr12:110936585-110958208	+
9607.1	-2.43694	2.41e-15	ENSG00000136014	USP44	protein_coding	FALSE	34931	chr12:95516560-95551490	-
164.638	-2.42889	0.000421098	ENSG00000100302	RASD2	protein_coding	FALSE	13134	chr22:35540868-35554001	+
130.054	-2.41955	0.000110535	ENSG00000264164	RP11-640N20.6	transcribed_processed_pseudogene	FALSE	13887	chr17:32083179-32097065	+
512.333	-2.41738	1.59e-07	ENSG00000134595	SOX3	protein_coding	TRUE	2132	chrX:140502985-140505116	-
2083.11	-2.41308	8.29e-15	ENSG00000150510	FAM124A	protein_coding	FALSE	61908	chr13:51222334-51284241	+
408.941	-2.40817	0.000258746	ENSG00000164171	ITGA2	protein_coding	FALSE	105454	chr5:52989326-53094779	+
403.469	-2.4064	5.6e-13	ENSG00000105464	GRIN2D	protein_coding	FALSE	50057	chr19:48394875-48444931	+
478.594	-2.40004	2.66e-11	ENSG00000168421	RHOH	protein_coding	FALSE	55915	chr4:40191053-40246967	+
4216.27	-2.3857	2.4e-13	ENSG00000147676	MAL2	protein_coding	FALSE	80640	chr8:119165034-119245673	+
235.971	-2.37324	4.42e-10	ENSG00000156113	KCNMA1	protein_coding	FALSE	768995	chr10:76869601-77638595	-
328.934	-2.36529	2.62e-08	ENSG00000159618	ADGRG5	protein_coding	FALSE	49261	chr16:57542421-57591681	+
100.962	-2.36504	3.57e-05	ENSG00000197261	C6orf141	protein_coding	FALSE	11262	chr6:49550646-49561907	+
1558.22	-2.36385	6.6e-10	ENSG00000140511	HAPLN3	protein_coding	FALSE	18339	chr15:88877288-88895626	-
18247.5	-2.35389	1.83e-42	ENSG00000147601	TERF1	protein_coding	TRUE	39259	chr8:73008864-73048122	+
191.065	-2.351	6.02e-06	ENSG00000074317	SNCB	protein_coding	FALSE	10473	chr5:176620084-176630556	-
104.186	-2.34999	8.75e-08	ENSG00000127252	HRASLS	protein_coding	FALSE	36614	chr3:193241125-193277738	+
279.379	-2.34876	2.33e-07	ENSG00000243811	APOBEC3D	protein_coding	FALSE	18914	chr22:39014363-39033276	+
225.428	-2.34439	0.00207998	ENSG00000249853	HS3ST5	protein_coding	FALSE	287460	chr6:114055586-114343045	-
653.328	-2.34326	3.48e-08	ENSG00000277196	AC007325.2	protein_coding	FALSE	23771	chrKI270734.1:138082-161852	-
131.851	-2.34319	1.58e-06	ENSG00000186047	DLEU7	protein_coding	FALSE	132932	chr13:50711008-50843939	-
334.775	-2.34041	1.15e-05	ENSG00000165186	PTCHD1	protein_coding	FALSE	70358	chrX:23334015-23404372	+
352.026	-2.33204	5e-09	ENSG00000077274	CAPN6	protein_coding	FALSE	25421	chrX:111245103-111270523	-
124.339	-2.32592	0.00170863	ENSG00000062282	DGAT2	protein_coding	FALSE	42024	chr11:75759512-75801535	+
194.75	-2.32395	2.79e-06	ENSG00000137393	RNF144B	protein_coding	FALSE	81525	chr6:18387350-18468874	+
705.741	-2.31932	1.69e-06	ENSG00000229191	RP11-168O16.1	antisense	FALSE	4844	chr1:201023949-201028792	+
106.892	-2.31351	0.0016384	ENSG00000109610	SOD3	protein_coding	FALSE	10931	chr4:24789912-24800842	+
1241.39	-2.31293	5.05e-20	ENSG00000136997	MYC	protein_coding	TRUE	6001	chr8:127735434-127741434	+
203.507	-2.31163	0.000986165	ENSG00000165105	RASEF	protein_coding	FALSE	83593	chr9:82979585-83063177	-
233.831	-2.31066	1.73e-06	ENSG00000162496	DHRS3	protein_coding	FALSE	49822	chr1:12567910-12617731	-
14771.6	-2.31042	1.01e-21	ENSG00000011201	ANOS1	protein_coding	FALSE	203313	chrX:8528874-8732186	-
2865.74	-2.31035	4.79e-17	ENSG00000179899	PHC1P1	processed_pseudogene	FALSE	3061	chr12:55411727-55414787	-
847.453	-2.30226	2.63e-14	ENSG00000185432	METTL7A	protein_coding	FALSE	9046	chr12:50923472-50932517	+
355.754	-2.29772	1.42e-13	ENSG00000165072	MAMDC2	protein_coding	FALSE	183390	chr9:70043581-70226970	+
451.525	-2.28683	1.9e-05	ENSG00000153093	ACOXL	protein_coding	FALSE	385650	chr2:110732573-111118222	+
177.925	-2.2867	1.18e-06	ENSG00000002746	HECW1	protein_coding	FALSE	453403	chr7:43112599-43566001	+
230.495	-2.28539	2.52e-07	ENSG00000169891	REPS2	protein_coding	FALSE	206590	chrX:16946691-17153280	+
391.204	-2.2826	7e-10	ENSG00000080709	KCNN2	protein_coding	FALSE	135556	chr5:114360945-114496500	+
124.246	-2.27873	0.0079973	ENSG00000204060	FOXO6	protein_coding	TRUE	21669	chr1:41361922-41383590	+
925.235	-2.27472	3.3e-17	ENSG00000132932	ATP8A2	protein_coding	FALSE	653781	chr13:25372071-26025851	+
1564.93	-2.27114	1.97e-08	ENSG00000162105	SHANK2	protein_coding	FALSE	784722	chr11:70467856-71252577	-
314.602	-2.26818	1.71e-13	ENSG00000058085	LAMC2	protein_coding	FALSE	58663	chr1:183186238-183244900	+
3890.19	-2.25954	7.12e-13	ENSG00000166426	CRABP1	protein_coding	FALSE	7907	chr15:78340324-78348230	+
220.215	-2.25447	0.00215509	ENSG00000187486	KCNJ11	protein_coding	FALSE	3473	chr11:17385859-17389331	-
150.378	-2.24767	2.55e-05	ENSG00000235688	AC116614.1	antisense	FALSE	648	chr2:949627-950274	-
2983.65	-2.24303	6.23e-10	ENSG00000104413	ESRP1	protein_coding	FALSE	66393	chr8:94641074-94707466	+
122.255	-2.24123	2.55e-05	ENSG00000137474	MYO7A	protein_coding	FALSE	86976	chr11:77128264-77215239	+
108.735	-2.23795	0.000386015	ENSG00000100341	PNPLA5	protein_coding	FALSE	12336	chr22:43879678-43892013	-
1238.04	-2.236	1.85e-14	ENSG00000172318	B3GALT1	protein_coding	FALSE	5094	chr2:167868948-167874041	+
105.16	-2.23423	0.00470364	ENSG00000136052	SLC41A2	protein_coding	FALSE	156192	chr12:104802553-104958744	-
106.324	-2.23362	0.000838185	ENSG00000105650	PDE4C	protein_coding	FALSE	47459	chr19:18207961-18255419	-
2407.36	-2.23331	1.72e-09	ENSG00000107731	UNC5B	protein_coding	FALSE	90295	chr10:71212570-71302864	+
4846.18	-2.23116	1.21e-10	ENSG00000139364	TMEM132B	protein_coding	FALSE	475542	chr12:125186836-125662377	+
1065.79	-2.22564	2.56e-16	ENSG00000145794	MEGF10	protein_coding	FALSE	174907	chr5:127290831-127465737	+
374.859	-2.2256	3.16e-09	ENSG00000181350	LRRC75A	protein_coding	FALSE	50577	chr17:16441577-16492153	-
100.351	-2.22413	0.00024945	ENSG00000176020	AMIGO3	protein_coding	FALSE	2862	chr3:49716834-49719695	-
204.297	-2.22386	5.88e-11	ENSG00000182795	C1orf116	protein_coding	FALSE	14236	chr1:207018521-207032756	-
315.387	-2.21759	0.000328051	ENSG00000135423	GLS2	protein_coding	FALSE	17471	chr12:56470944-56488414	-
455.903	-2.21453	4.7e-09	ENSG00000117154	IGSF21	protein_coding	FALSE	270738	chr1:18107746-18378483	+
2185.94	-2.21452	1.79e-22	ENSG00000188112	C6orf132	protein_coding	FALSE	41502	chr6:42101118-42142619	-
143.787	-2.21397	0.000966735	ENSG00000250046	RP11-148B6.2	lincRNA	FALSE	13764	chr4:112693047-112706810	-
194.918	-2.21173	0.00985106	ENSG00000112562	SMOC2	protein_coding	FALSE	232295	chr6:168441151-168673445	+
143.077	-2.2064	9.72e-05	ENSG00000184524	CEND1	protein_coding	FALSE	3020	chr11:787104-790123	-
1045.27	-2.1907	4.03e-09	ENSG00000141934	PLPP2	protein_coding	FALSE	10465	chr19:281040-291504	-
139.057	-2.18726	6.14e-08	ENSG00000089199	CHGB	protein_coding	FALSE	13932	chr20:5911430-5925361	+
270.506	-2.18342	2.7e-05	ENSG00000172403	SYNPO2	protein_coding	FALSE	210560	chr4:118850688-119061247	+
276.934	-2.18317	6.8e-11	ENSG00000139767	SRRM4	protein_coding	FALSE	181557	chr12:118981495-119163051	+
816.331	-2.18225	5.44e-15	ENSG00000107105	ELAVL2	protein_coding	FALSE	136234	chr9:23690104-23826337	-
555.811	-2.1812	6.22e-14	ENSG00000136237	RAPGEF5	protein_coding	TRUE	238907	chr7:22118238-22357144	-
210.143	-2.17566	0.000104656	ENSG00000107242	PIP5K1B	protein_coding	FALSE	303763	chr9:68705414-69009176	+
458.708	-2.17291	4.54e-19	ENSG00000101194	SLC17A9	protein_coding	FALSE	16939	chr20:62952647-62969585	+
16204.1	-2.17263	1.63e-32	ENSG00000141736	ERBB2	protein_coding	FALSE	42513	chr17:39687914-39730426	+
909.129	-2.17263	7.4e-15	ENSG00000007944	MYLIP	protein_coding	FALSE	19124	chr6:16129125-16148248	+
850.283	-2.16789	3.52e-12	ENSG00000182667	NTM	protein_coding	FALSE	966345	chr11:131370478-132336822	+
170.368	-2.16406	0.000481365	ENSG00000148357	HMCN2	protein_coding	FALSE	168242	chr9:130265882-130434123	+
916.791	-2.16102	2.98e-05	ENSG00000104833	TUBB4A	protein_coding	FALSE	8530	chr19:6494319-6502848	-
140.093	-2.16067	1.58e-07	ENSG00000168675	LDLRAD4	protein_coding	FALSE	435258	chr18:13217498-13652755	+
1622	-2.15427	4.47e-15	ENSG00000177108	ZDHHC22	protein_coding	FALSE	11465	chr14:77131270-77142734	-
21415.6	-2.15107	7.65e-24	ENSG00000140545	MFGE8	protein_coding	FALSE	14729	chr15:88898683-88913411	-
129.447	-2.14241	0.00155022	ENSG00000144285	SCN1A	protein_coding	FALSE	160055	chr2:165989160-166149214	-
225.065	-2.1421	8.32e-08	ENSG00000104205	SGK3	protein_coding	TRUE	149605	chr8:66712418-66862022	+
134.062	-2.13973	2.98e-06	ENSG00000144229	THSD7B	protein_coding	FALSE	912173	chr2:136765545-137677717	+
684.493	-2.13864	1.31e-14	ENSG00000129521	EGLN3	protein_coding	FALSE	538544	chr14:33924231-34462774	-
565.466	-2.13603	3.86e-06	ENSG00000198846	TOX	protein_coding	TRUE	313791	chr8:58805418-59119208	-
139.552	-2.13518	0.00658028	ENSG00000066382	MPPED2	protein_coding	FALSE	202380	chr11:30384493-30586872	-
843.367	-2.13177	8.97e-08	ENSG00000106688	SLC1A1	protein_coding	FALSE	97026	chr9:4490444-4587469	+
1366.52	-2.13162	4.45e-09	ENSG00000079215	SLC1A3	protein_coding	FALSE	81980	chr5:36606355-36688334	+
261.62	-2.13109	0.000317316	ENSG00000141750	STAC2	protein_coding	FALSE	15337	chr17:39210536-39225872	-
104.1	-2.12553	0.000121735	ENSG00000119865	CNRIP1	protein_coding	FALSE	35881	chr2:68284171-68320051	-
1487.05	-2.11198	4.57e-08	ENSG00000135842	FAM129A	protein_coding	FALSE	183827	chr1:184790724-184974550	-
2191.86	-2.10922	1.46e-06	ENSG00000158246	FAM46B	protein_coding	FALSE	7817	chr1:27005020-27012836	-
130.945	-2.10427	0.000134812	ENSG00000142961	MOB3C	protein_coding	FALSE	9177	chr1:46607715-46616891	-
765.806	-2.1032	1.01e-07	ENSG00000104327	CALB1	protein_coding	FALSE	36868	chr8:90058608-90095475	-
178.811	-2.09899	6.33e-06	ENSG00000159403	C1R	protein_coding	FALSE	12399	chr12:7080209-7092607	-
313.308	-2.08975	9.95e-06	ENSG00000140835	CHST4	protein_coding	FALSE	13514	chr16:71525233-71538746	+
1850.63	-2.08821	3.26e-10	ENSG00000133985	TTC9	protein_coding	FALSE	33574	chr14:70641787-70675360	+
2808.53	-2.07755	1.45e-40	ENSG00000150907	FOXO1	protein_coding	TRUE	196645	chr13:40469953-40666597	-
172.382	-2.07593	3.74e-05	ENSG00000129422	MTUS1	protein_coding	FALSE	157123	chr8:17643795-17800917	-
2336.9	-2.07122	2.18e-17	ENSG00000136110	LECT1	protein_coding	FALSE	36549	chr13:52703264-52739812	-
251.408	-2.06828	2.8e-13	ENSG00000027075	PRKCH	protein_coding	TRUE	363418	chr14:61187559-61550976	+
652.029	-2.05918	6.45e-08	ENSG00000228594	FNDC10	protein_coding	FALSE	2085	chr1:1598012-1600096	-
111.414	-2.05762	1.18e-05	ENSG00000007171	NOS2	protein_coding	FALSE	43734	chr17:27756766-27800499	-
284.956	-2.05375	7.92e-05	ENSG00000178573	MAF	protein_coding	TRUE	14872	chr16:79585843-79600714	-
1420.09	-2.05331	3.08e-16	ENSG00000144645	OSBPL10	protein_coding	FALSE	419691	chr3:31657890-32077580	-
147.248	-2.05088	9.01e-07	ENSG00000253636	RP11-531A24.5	antisense	FALSE	10884	chr8:73052178-73063061	+
286.299	-2.04779	2.07e-11	ENSG00000109832	DDX25	protein_coding	FALSE	40355	chr11:125903348-125943702	+
643.497	-2.04449	6.48e-09	ENSG00000235750	KIAA0040	protein_coding	FALSE	36013	chr1:175156987-175192999	-
360.515	-2.03249	8.36e-10	ENSG00000146411	SLC2A12	protein_coding	FALSE	63940	chr6:133988697-134052636	-
475.719	-2.03014	1.92e-14	ENSG00000175161	CADM2	protein_coding	FALSE	1115449	chr3:84958981-86074429	+
4208.88	-2.02974	4.58e-16	ENSG00000241978	AKAP2	protein_coding	FALSE	123915	chr9:110048598-110172512	+
153.865	-2.02942	0.000453921	ENSG00000273045	C2orf15	protein_coding	FALSE	10003	chr2:99141485-99151487	+
3198.79	-2.02676	5.46e-19	ENSG00000139289	PHLDA1	protein_coding	FALSE	8486	chr12:76025447-76033932	-
89695.6	-2.02601	1.1e-34	ENSG00000272398	CD24	protein_coding	FALSE	5797	chr6:106969831-106975627	-
151.012	-2.02505	9.78e-08	ENSG00000171812	COL8A2	protein_coding	FALSE	29985	chr1:36095236-36125220	-
765.331	-2.02353	4.13e-05	ENSG00000261150	EPPK1	protein_coding	FALSE	21141	chr8:143857324-143878464	-
527.514	-2.01978	5.65e-08	ENSG00000139209	SLC38A4	protein_coding	FALSE	67648	chr12:46764761-46832408	-
2198.06	-2.01809	1.59e-12	ENSG00000188848	BEND4	protein_coding	TRUE	41941	chr4:42110938-42152878	-
163.182	-2.01463	8.82e-05	ENSG00000205744	DENND1C	protein_coding	FALSE	15351	chr19:6467207-6482557	-
140.47	-2.01189	0.000107724	ENSG00000197442	MAP3K5	protein_coding	FALSE	235472	chr6:136557047-136792518	-
774.196	-2.00638	7.26e-16	ENSG00000173258	ZNF483	protein_coding	TRUE	52686	chr9:111525159-111577844	+
1798.74	-2.00585	1.84e-26	ENSG00000197457	STMN3	protein_coding	FALSE	17978	chr20:63639705-63657682	-
106.609	-2.0032	1.36e-05	ENSG00000110723	EXPH5	protein_coding	FALSE	88308	chr11:108505431-108593738	-
161.347	-1.98509	0.00256555	ENSG00000130600	H19	processed_transcript	FALSE	6308	chr11:1995163-2001470	-
1995.07	-1.98412	8.35e-09	ENSG00000149557	FEZ1	protein_coding	FALSE	50573	chr11:125445745-125496317	-
282.402	-1.98126	0.00764586	ENSG00000100033	PRODH	protein_coding	FALSE	23777	chr22:18912777-18936553	-
6559.27	-1.98075	3.52e-16	ENSG00000144749	LRIG1	protein_coding	FALSE	122467	chr3:66378797-66501263	-
646.868	-1.9796	2.33e-10	ENSG00000122861	PLAU	protein_coding	FALSE	8321	chr10:73909177-73917497	+
101.064	-1.97924	8.12e-06	ENSG00000181409	AATK	protein_coding	FALSE	48783	chr17:81117295-81166077	-
479.591	-1.97905	3.66e-07	ENSG00000141738	GRB7	protein_coding	FALSE	9365	chr17:39737927-39747291	+
529.922	-1.97771	9.87e-07	ENSG00000179915	NRXN1	protein_coding	FALSE	1307071	chr2:49918505-51225575	-
1639	-1.97658	8.36e-21	ENSG00000101347	SAMHD1	protein_coding	FALSE	61615	chr20:36890229-36951843	-
234.196	-1.96796	2.09e-10	ENSG00000125731	SH2D3A	protein_coding	FALSE	15429	chr19:6752160-6767588	-
7378.1	-1.96025	9.46e-15	ENSG00000077684	JADE1	protein_coding	TRUE	65602	chr4:128809623-128875224	+
379.883	-1.95738	1.47e-07	ENSG00000127831	VIL1	protein_coding	FALSE	34204	chr2:218419092-218453295	+
419.498	-1.95195	5.33e-13	ENSG00000008056	SYN1	protein_coding	FALSE	47956	chrX:47571898-47619853	-
105.66	-1.94191	0.000383006	ENSG00000103740	ACSBG1	protein_coding	FALSE	78221	chr15:78167468-78245688	-
5364.74	-1.94068	3.93e-30	ENSG00000111266	DUSP16	protein_coding	FALSE	88174	chr12:12474210-12562383	-
179.438	-1.93391	1.28e-05	ENSG00000183935	HTR7P1	transcribed_processed_pseudogene	FALSE	4411	chr12:13000420-13004830	+
1226.72	-1.93362	2.33e-05	ENSG00000261115	TMEM178B	protein_coding	FALSE	406149	chr7:141074232-141480380	+
1875.13	-1.93085	2.31e-20	ENSG00000116285	ERRFI1	protein_coding	FALSE	21905	chr1:8004404-8026308	-
1455.42	-1.92964	3.89e-05	ENSG00000048052	HDAC9	protein_coding	TRUE	915468	chr7:18086949-19002416	+
258.281	-1.92762	6.36e-05	ENSG00000274286	ADRA2B	protein_coding	FALSE	3371	chr2:96112875-96116245	-
246.078	-1.92243	6.98e-08	ENSG00000171126	KCNG3	protein_coding	FALSE	52081	chr2:42442017-42494097	-
118.933	-1.92241	1.26e-05	ENSG00000183690	EFHC2	protein_coding	FALSE	195791	chrX:44147882-44343672	-
209.667	-1.92232	0.000241502	ENSG00000172602	RND1	protein_coding	FALSE	8754	chr12:48857145-48865898	-
223.821	-1.91615	0.000425743	ENSG00000167103	PIP5KL1	protein_coding	FALSE	9919	chr9:127920879-127930797	-
332.617	-1.91597	1.43e-06	ENSG00000003987	MTMR7	protein_coding	FALSE	115499	chr8:17298030-17413528	-
553.782	-1.91582	2.19e-07	ENSG00000154928	EPHB1	protein_coding	FALSE	662667	chr3:134597801-135260467	+
536.747	-1.91427	2.3e-08	ENSG00000066032	CTNNA2	protein_coding	FALSE	1463631	chr2:79185231-80648861	+
118.643	-1.91369	0.000672026	ENSG00000115112	TFCP2L1	protein_coding	TRUE	68621	chr2:121216587-121285207	-
1871.41	-1.90733	9.28e-12	ENSG00000067840	PDZD4	protein_coding	FALSE	28400	chrX:153802166-153830565	-
307.622	-1.90523	0.000812458	ENSG00000106546	AHR	protein_coding	TRUE	47531	chr7:17298622-17346152	+
679.784	-1.90301	8.55e-08	ENSG00000157833	GAREM2	protein_coding	FALSE	16573	chr2:26173091-26189663	+
1725.34	-1.89797	1.7e-10	ENSG00000143375	CGN	protein_coding	FALSE	28183	chr1:151510510-151538692	+
141.99	-1.89724	0.00036481	ENSG00000166676	TVP23A	protein_coding	FALSE	57876	chr16:10760919-10818794	-
509.247	-1.89688	0.000815368	ENSG00000167614	TTYH1	protein_coding	FALSE	21682	chr19:54415219-54436900	+
25728.7	-1.89524	5.99e-40	ENSG00000076716	GPC4	protein_coding	FALSE	115388	chrX:133300103-133415490	-
230.735	-1.8927	2.36e-06	ENSG00000103196	CRISPLD2	protein_coding	FALSE	100785	chr16:84819984-84920768	+
231.23	-1.89209	1.85e-08	ENSG00000186472	PCLO	protein_coding	FALSE	408918	chr7:82754013-83162930	-
3493.98	-1.892	6.67e-07	ENSG00000146904	EPHA1	protein_coding	FALSE	18604	chr7:143390289-143408892	-
411.34	-1.89148	1.21e-05	ENSG00000089847	ANKRD24	protein_coding	FALSE	41461	chr19:4183354-4224814	+
852.535	-1.88639	4.43e-06	ENSG00000130055	GDPD2	protein_coding	FALSE	10360	chrX:70423031-70433390	+
386.774	-1.8844	2.73e-09	ENSG00000213023	SYT3	protein_coding	FALSE	18521	chr19:50621307-50639827	-
197.873	-1.88382	5.42e-05	ENSG00000138496	PARP9	protein_coding	FALSE	36654	chr3:122527924-122564577	-
232.797	-1.88122	1.76e-08	ENSG00000188060	RAB42	protein_coding	FALSE	3244	chr1:28592200-28595443	+
746.259	-1.87464	1.83e-14	ENSG00000081803	CADPS2	protein_coding	FALSE	568335	chr7:122318425-122886759	-
108.276	-1.87043	0.00489618	ENSG00000125462	C1orf61	protein_coding	FALSE	26452	chr1:156404250-156430701	-
142.919	-1.86725	0.00538949	ENSG00000117407	ARTN	protein_coding	FALSE	3922	chr1:43933320-43937241	+
140.732	-1.86425	1.05e-05	ENSG00000142530	FAM71E1	protein_coding	FALSE	9969	chr19:50466785-50476753	-
205.634	-1.86366	0.000230532	ENSG00000126882	FAM78A	protein_coding	FALSE	18472	chr9:131258076-131276547	-
272.315	-1.86345	1.41e-07	ENSG00000175707	KDF1	protein_coding	FALSE	10845	chr1:26949562-26960406	-
609.42	-1.86046	1.12e-16	ENSG00000100292	HMOX1	protein_coding	TRUE	13854	chr22:35380361-35394214	+
179.952	-1.85407	4.33e-08	ENSG00000183783	KCTD8	protein_coding	FALSE	274899	chr4:44173909-44448807	-
112.338	-1.8521	0.00583803	ENSG00000095370	SH2D3C	protein_coding	FALSE	40425	chr9:127738317-127778741	-
9402.79	-1.84928	6.53e-09	ENSG00000155760	FZD7	protein_coding	FALSE	3859	chr2:202034587-202038445	+
110.375	-1.8484	0.000877279	ENSG00000221866	PLXNA4	protein_coding	TRUE	525357	chr7:132123332-132648688	-
116.824	-1.84518	4.2e-05	ENSG00000123096	SSPN	protein_coding	FALSE	177300	chr12:26121991-26299290	+
128.371	-1.84258	8.89e-06	ENSG00000132164	SLC6A11	protein_coding	FALSE	124534	chr3:10816200-10940733	+
2703.73	-1.84186	6.62e-08	ENSG00000197822	OCLN	protein_coding	FALSE	65813	chr5:69492292-69558104	+
332.566	-1.83945	2e-08	ENSG00000156711	MAPK13	protein_coding	FALSE	16716	chr6:36127809-36144524	+
595.118	-1.83877	3.2e-08	ENSG00000137819	PAQR5	protein_coding	FALSE	108834	chr15:69298947-69407780	+
508.185	-1.83784	0.00368338	ENSG00000101445	PPP1R16B	protein_coding	FALSE	117320	chr20:38805705-38923024	+
1756.07	-1.83158	2.65e-20	ENSG00000154864	PIEZO2	protein_coding	FALSE	482280	chr18:10666483-11148762	-
220.007	-1.83128	4.75e-05	ENSG00000206190	ATP10A	protein_coding	FALSE	187900	chr15:25677273-25865172	-
487.677	-1.82964	0.0020191	ENSG00000214336	FOXI3	protein_coding	TRUE	5870	chr2:88446787-88452656	-
146.213	-1.82925	8.68e-06	ENSG00000116329	OPRD1	protein_coding	TRUE	59126	chr1:28812142-28871267	+
114.968	-1.82897	6.35e-05	ENSG00000157890	MEGF11	protein_coding	FALSE	358669	chr15:65895079-66253747	-
158.309	-1.82641	0.00337829	ENSG00000070886	EPHA8	protein_coding	FALSE	40031	chr1:22563564-22603594	+
191.651	-1.82134	6.62e-05	ENSG00000142273	CBLC	protein_coding	FALSE	22766	chr19:44777869-44800634	+
926.216	-1.805	1.7e-09	ENSG00000127824	TUBA4A	protein_coding	FALSE	28460	chr2:219249711-219278170	-
192.189	-1.79696	9.08e-08	ENSG00000113396	SLC27A6	protein_coding	FALSE	495630	chr5:128538013-129033642	+
421.73	-1.79665	0.000151921	ENSG00000161940	BCL6B	protein_coding	TRUE	7271	chr17:7023020-7030290	+
121.563	-1.79546	0.000271943	ENSG00000172554	SNTG2	protein_coding	FALSE	416746	chr2:950868-1367613	+
128.012	-1.7949	1.87e-05	ENSG00000149403	GRIK4	protein_coding	FALSE	477146	chr11:120511759-120988904	+
502.562	-1.7921	0.000144292	ENSG00000116661	FBXO2	protein_coding	FALSE	7419	chr1:11648367-11655785	-
379.219	-1.78976	0.00468619	ENSG00000124507	PACSIN1	protein_coding	FALSE	69171	chr6:34466061-34535231	+
402.671	-1.7897	0.00138271	ENSG00000205517	RGL3	protein_coding	FALSE	35002	chr19:11384341-11419342	-
1606.88	-1.78605	4.99e-07	ENSG00000065923	SLC9A7	protein_coding	FALSE	159921	chrX:46599252-46759172	-
7845.73	-1.77731	8.01e-07	ENSG00000050344	NFE2L3	protein_coding	TRUE	34886	chr7:26152240-26187125	+
195.346	-1.77679	0.00361233	ENSG00000010610	CD4	protein_coding	FALSE	33951	chr12:6786858-6820808	+
211.888	-1.77645	0.000338215	ENSG00000117480	FAAH	protein_coding	FALSE	19584	chr1:46394265-46413848	+
1418.81	-1.77597	2.82e-06	ENSG00000131941	RHPN2	protein_coding	FALSE	86296	chr19:32978593-33064888	-
163.135	-1.77547	4.47e-05	ENSG00000167037	SGSM1	protein_coding	FALSE	121410	chr22:24806169-24927578	+
1536.46	-1.7747	1.71e-13	ENSG00000137460	FHDC1	protein_coding	FALSE	43345	chr4:152936352-152979696	+
121.808	-1.77416	0.000400311	ENSG00000185112	FAM43A	protein_coding	FALSE	2494	chr3:194686544-194689037	+
222.854	-1.77343	1.75e-05	ENSG00000110328	GALNT18	protein_coding	FALSE	351130	chr11:11270876-11622005	-
338.85	-1.77119	0.00334817	ENSG00000168939	SPRY3	protein_coding	FALSE	14648	chrX:155767812-155782459	+
113.449	-1.77087	0.001552	ENSG00000185811	IKZF1	protein_coding	TRUE	100978	chr7:50304124-50405101	+
193.746	-1.76887	0.000578425	ENSG00000117013	KCNQ4	protein_coding	FALSE	56441	chr1:40784012-40840452	+
2827.29	-1.76592	6.97e-11	ENSG00000096433	ITPR3	protein_coding	FALSE	76210	chr6:33620365-33696574	+
362.933	-1.76398	4.92e-06	ENSG00000124302	CHST8	protein_coding	FALSE	151555	chr19:33621955-33773509	+
171.466	-1.76368	0.000421098	ENSG00000184012	TMPRSS2	protein_coding	FALSE	66566	chr21:41464551-41531116	-
1150.92	-1.76264	0.000275754	ENSG00000196700	ZNF512B	protein_coding	TRUE	13164	chr20:63956702-63969865	-
622.417	-1.76096	4.45e-08	ENSG00000124313	IQSEC2	protein_coding	FALSE	88449	chrX:53232876-53321324	-
123.463	-1.7586	0.00680349	ENSG00000130751	NPAS1	protein_coding	TRUE	25956	chr19:47019820-47045775	+
3239.53	-1.75578	4.77e-15	ENSG00000106538	RARRES2	protein_coding	FALSE	3358	chr7:150338317-150341674	-
298.638	-1.75548	1.24e-05	ENSG00000007264	MATK	protein_coding	FALSE	24160	chr19:3777970-3802129	-
658.168	-1.75461	3.06e-06	ENSG00000110076	NRXN2	protein_coding	FALSE	117015	chr11:64606174-64723188	-
172.759	-1.75419	4.16e-06	ENSG00000175155	YPEL2	protein_coding	FALSE	70041	chr17:59331689-59401729	+
758.938	-1.75328	6.56e-08	ENSG00000035115	SH3YL1	protein_coding	FALSE	48669	chr2:217730-266398	-
18943.2	-1.75312	9.32e-07	ENSG00000169764	UGP2	protein_coding	FALSE	50623	chr2:63840940-63891562	+
904.406	-1.75273	6.71e-09	ENSG00000130054	FAM155B	protein_coding	FALSE	27268	chrX:69505241-69532508	+
1012.01	-1.75132	1.12e-15	ENSG00000198720	ANKRD13B	protein_coding	FALSE	24993	chr17:29589769-29614761	+
716.986	-1.74994	4.09e-09	ENSG00000074370	ATP2A3	protein_coding	FALSE	40595	chr17:3923870-3964464	-
752.855	-1.74993	7.46e-06	ENSG00000183742	MACC1	protein_coding	TRUE	82750	chr7:20134655-20217404	-
1478.34	-1.74736	1.44e-18	ENSG00000152932	RAB3C	protein_coding	FALSE	277174	chr5:58582221-58859394	+
151.839	-1.73827	0.000136604	ENSG00000026950	BTN3A1	protein_coding	FALSE	12980	chr6:26402237-26415216	+
327.566	-1.73289	0.000421098	ENSG00000135750	KCNK1	protein_coding	FALSE	58509	chr1:233614004-233672512	+
145.561	-1.7327	0.00121967	ENSG00000118513	MYB	protein_coding	TRUE	37859	chr6:135181315-135219173	+
1485.08	-1.73195	2.54e-16	ENSG00000163032	VSNL1	protein_coding	FALSE	117893	chr2:17539126-17657018	+
197.449	-1.73071	5.46e-05	ENSG00000126259	KIRREL2	protein_coding	FALSE	11249	chr19:35855861-35867109	+
672.808	-1.72927	3.25e-08	ENSG00000134215	VAV3	protein_coding	FALSE	393985	chr1:107571160-107965144	-
473.887	-1.72924	3.33e-11	ENSG00000177098	SCN4B	protein_coding	FALSE	19512	chr11:118133377-118152888	-
140.951	-1.72922	4.67e-06	ENSG00000112343	TRIM38	protein_coding	TRUE	28425	chr6:25962802-25991226	+
7478.48	-1.72024	1.13e-18	ENSG00000008311	AASS	protein_coding	FALSE	68634	chr7:122075647-122144280	-
122.168	-1.71628	0.000724122	ENSG00000140323	DISP2	protein_coding	FALSE	20405	chr15:40358235-40378639	+
992.282	-1.70593	1.94e-05	ENSG00000152208	GRID2	protein_coding	FALSE	1506536	chr4:92303622-93810157	+
3139.25	-1.70508	3.63e-09	ENSG00000067057	PFKP	protein_coding	FALSE	71380	chr10:3066333-3137712	+
36300.8	-1.69954	1.11e-15	ENSG00000113657	DPYSL3	protein_coding	FALSE	119246	chr5:147390811-147510056	-
615.516	-1.69814	0.000270688	ENSG00000162817	C1orf115	protein_coding	FALSE	9313	chr1:220689845-220699157	+
266.318	-1.69272	0.000731968	ENSG00000159208	CIART	protein_coding	FALSE	4551	chr1:150282543-150287093	+
292.868	-1.69019	0.000676131	ENSG00000164128	NPY1R	protein_coding	FALSE	20872	chr4:163323961-163344832	-
1044.14	-1.68989	3.97e-07	ENSG00000143858	SYT2	protein_coding	FALSE	119822	chr1:202590596-202710417	-
286.522	-1.68916	4.51e-05	ENSG00000166863	TAC3	protein_coding	FALSE	18884	chr12:57010000-57028883	-
211.904	-1.68804	0.000104484	ENSG00000228624	RP3-399L15.3	antisense	FALSE	502005	chr6:113969701-114471705	+
180.655	-1.68791	1.09e-05	ENSG00000120820	GLT8D2	protein_coding	FALSE	75200	chr12:103988984-104064183	-
235.93	-1.68522	1.44e-05	ENSG00000158220	ESYT3	protein_coding	FALSE	47101	chr3:138434586-138481686	+
308.392	-1.6834	7.52e-05	ENSG00000115194	SLC30A3	protein_coding	FALSE	22134	chr2:27253684-27275817	-
1106.31	-1.68305	1.66e-18	ENSG00000077063	CTTNBP2	protein_coding	FALSE	163489	chr7:117710651-117874139	-
112.318	-1.68077	0.00101624	ENSG00000054219	LY75	protein_coding	FALSE	101395	chr2:159803355-159904749	-
1164.54	-1.67862	1.1e-13	ENSG00000095203	EPB41L4B	protein_coding	FALSE	148990	chr9:109171975-109320964	-
552.837	-1.67728	6.13e-09	ENSG00000167281	RBFOX3	protein_coding	FALSE	426804	chr17:79089345-79516148	-
2846.9	-1.67692	3.49e-07	ENSG00000111846	GCNT2	protein_coding	FALSE	137146	chr6:10492223-10629368	+
173.354	-1.67653	1.67e-06	ENSG00000162639	HENMT1	protein_coding	FALSE	13237	chr1:108648290-108661526	-
1833.34	-1.67429	1.26e-09	ENSG00000116667	C1orf21	protein_coding	FALSE	241963	chr1:184387058-184629020	+
225.143	-1.67159	1.74e-06	ENSG00000133805	AMPD3	protein_coding	FALSE	199267	chr11:10308313-10507579	+
324.855	-1.67143	4.54e-05	ENSG00000050767	COL23A1	protein_coding	FALSE	352938	chr5:178237618-178590555	-
168.891	-1.67068	1.63e-06	ENSG00000162188	GNG3	protein_coding	FALSE	1544	chr11:62707658-62709201	+
110.568	-1.67066	0.00784114	ENSG00000163435	ELF3	protein_coding	TRUE	9244	chr1:202007945-202017188	+
471.079	-1.66695	5.03e-06	ENSG00000130813	C19orf66	protein_coding	FALSE	7131	chr19:10086122-10093252	+
470.689	-1.66595	0.000243852	ENSG00000197872	FAM49A	protein_coding	FALSE	116873	chr2:16549459-16666331	-
217.305	-1.66478	2.33e-07	ENSG00000131477	RAMP2	protein_coding	FALSE	4595	chr17:42758447-42763041	+
532.521	-1.66136	0.0027803	ENSG00000064300	NGFR	protein_coding	FALSE	19725	chr17:49495293-49515017	+
137.926	-1.65925	0.000392122	ENSG00000102007	PLP2	protein_coding	FALSE	3314	chrX:49171926-49175239	+
653.214	-1.65919	0.000296284	ENSG00000186297	GABRA5	protein_coding	FALSE	82845	chr15:26866363-26949207	+
117.371	-1.65918	0.00129947	ENSG00000154027	AK5	protein_coding	FALSE	277919	chr1:77282051-77559969	+
1005.39	-1.65797	1.63e-07	ENSG00000112280	COL9A1	protein_coding	FALSE	88023	chr6:70215061-70303083	-
584.043	-1.65629	0.000841092	ENSG00000180336	MEIOC	protein_coding	FALSE	33905	chr17:44656404-44690308	+
4806.29	-1.65033	5.69e-08	ENSG00000185483	ROR1	protein_coding	FALSE	407477	chr1:63774022-64181498	+
337.702	-1.64708	6.01e-07	ENSG00000144063	MALL	protein_coding	FALSE	32697	chr2:110083870-110116566	-
177.124	-1.64202	1.59e-06	ENSG00000141506	PIK3R5	protein_coding	FALSE	86802	chr17:8878911-8965712	-
309.898	-1.63886	0.000133088	ENSG00000198963	RORB	protein_coding	TRUE	195813	chr9:74497365-74693177	+
277.531	-1.63534	2.99e-08	ENSG00000100505	TRIM9	protein_coding	FALSE	120800	chr14:50975262-51096061	-
906.269	-1.63362	1.38e-13	ENSG00000183166	CALN1	protein_coding	FALSE	667661	chr7:71779491-72447151	-
783.251	-1.63286	6.41e-06	ENSG00000171517	LPAR3	protein_coding	FALSE	81612	chr1:84811602-84893213	-
126.641	-1.63128	5.62e-05	ENSG00000106991	ENG	protein_coding	FALSE	39745	chr9:127815012-127854756	-
326.726	-1.63118	4.76e-05	ENSG00000168490	PHYHIP	protein_coding	FALSE	12638	chr8:22219704-22232341	-
3353.33	-1.63108	4.86e-09	ENSG00000130477	UNC13A	protein_coding	FALSE	87038	chr19:17601328-17688365	-
1184.04	-1.62925	8.46e-13	ENSG00000204252	HLA-DOA	protein_coding	FALSE	5435	chr6:33004178-33009612	-
147.826	-1.62678	0.00481771	ENSG00000148344	PTGES	protein_coding	FALSE	14717	chr9:129738331-129753047	-
793.877	-1.62638	2.3e-05	ENSG00000228592	D21S2088E	lincRNA	FALSE	23758	chr21:23361104-23384861	-
925.976	-1.62623	1.51e-09	ENSG00000185670	ZBTB3	protein_coding	TRUE	5870	chr11:62748319-62754188	-
228.571	-1.62513	0.000326604	ENSG00000185338	SOCS1	protein_coding	FALSE	1775	chr16:11254405-11256179	-
519.348	-1.62286	7.59e-07	ENSG00000159307	SCUBE1	protein_coding	FALSE	146106	chr22:43197283-43343388	-
2131.1	-1.62244	8.75e-08	ENSG00000164076	CAMKV	protein_coding	FALSE	12235	chr3:49857988-49870222	-
2559.5	-1.6204	7.88e-21	ENSG00000168243	GNG4	protein_coding	FALSE	103068	chr1:235547687-235650754	-
12570.4	-1.61751	3.79e-21	ENSG00000008083	JARID2	protein_coding	TRUE	275745	chr6:15246296-15522040	+
173.386	-1.61608	2.93e-05	ENSG00000147059	SPIN2A	protein_coding	FALSE	3096	chrX:57134530-57137625	-
506.453	-1.61363	8.47e-11	ENSG00000164620	RELL2	protein_coding	TRUE	4128	chr5:141636950-141641077	+
1096.12	-1.60914	0.000123	ENSG00000253230	LINC00599	lincRNA	FALSE	5303	chr8:9900064-9905366	-
720.61	-1.609	3.9e-11	ENSG00000183049	CAMK1D	protein_coding	TRUE	486064	chr10:12349482-12835545	+
194.962	-1.6078	0.000104484	ENSG00000281566	RP11-485F13.1	lincRNA	FALSE	291126	chrX:98573859-98864984	+
237.566	-1.60477	3.95e-05	ENSG00000140015	KCNH5	protein_coding	FALSE	402584	chr14:62699454-63102037	-
731.99	-1.60414	1.37e-06	ENSG00000126803	HSPA2	protein_coding	FALSE	10269	chr14:64535905-64546173	+
325.318	-1.60173	1.05e-05	ENSG00000121769	FABP3	protein_coding	FALSE	11226	chr1:31365625-31376850	-
153.828	-1.59927	0.00335738	ENSG00000128271	ADORA2A	protein_coding	FALSE	24482	chr22:24417879-24442360	+
9739.48	-1.59712	1.28e-11	ENSG00000185630	PBX1	protein_coding	TRUE	343713	chr1:164555584-164899296	+
205.157	-1.59711	1.57e-05	ENSG00000198889	DCAF12L1	protein_coding	FALSE	3469	chrX:126549383-126552851	-
368.52	-1.59653	2.05e-05	ENSG00000029534	ANK1	protein_coding	FALSE	243543	chr8:41653220-41896762	-
416.846	-1.5934	8.06e-05	ENSG00000186648	CARMIL3	protein_coding	FALSE	17729	chr14:24052000-24069728	+
16852.4	-1.59025	1.6e-10	ENSG00000165821	SALL2	protein_coding	TRUE	16136	chr14:21521081-21537216	-
498.653	-1.5885	0.000243852	ENSG00000115339	GALNT3	protein_coding	FALSE	47092	chr2:165747591-165794682	-
513.891	-1.5884	5.66e-05	ENSG00000159753	CARMIL2	protein_coding	FALSE	12651	chr16:67644919-67657569	+
3805.3	-1.58582	3.93e-05	ENSG00000102096	PIM2	protein_coding	FALSE	5843	chrX:48913182-48919024	-
3974.7	-1.58579	4.09e-10	ENSG00000165349	SLC7A3	protein_coding	FALSE	5544	chrX:70925582-70931125	-
598.38	-1.58471	0.000948912	ENSG00000008323	PLEKHG6	protein_coding	FALSE	18071	chr12:6310436-6328506	+
2905.25	-1.58413	0.000354223	ENSG00000145911	N4BP3	protein_coding	FALSE	12645	chr5:178113443-178126087	+
887.376	-1.5835	5.14e-12	ENSG00000142871	CYR61	protein_coding	FALSE	3202	chr1:85580761-85583962	+
931.709	-1.58247	3.24e-09	ENSG00000253368	TRNP1	protein_coding	FALSE	7192	chr1:26993707-27000898	+
2175.14	-1.58215	8.67e-13	ENSG00000180190	TDRP	protein_coding	FALSE	55990	chr8:489792-545781	-
1187.33	-1.58117	3.25e-07	ENSG00000115107	STEAP3	protein_coding	FALSE	41822	chr2:119223831-119265652	+
186.938	-1.58058	0.000246819	ENSG00000092345	DAZL	protein_coding	FALSE	83515	chr3:16586792-16670306	-
2067.4	-1.57619	1.81e-18	ENSG00000173334	TRIB1	protein_coding	TRUE	8085	chr8:125430321-125438405	+
237.327	-1.57523	8.42e-07	ENSG00000116771	AGMAT	protein_coding	FALSE	12758	chr1:15572353-15585110	-
114.041	-1.5747	0.00180324	ENSG00000214922	HLA-F-AS1	processed_transcript	FALSE	22449	chr6:29726601-29749049	-
1883.15	-1.57394	2.85e-13	ENSG00000132849	PATJ	protein_coding	FALSE	436199	chr1:61742477-62178675	+
963.85	-1.57239	5.13e-10	ENSG00000133477	FAM83F	protein_coding	FALSE	48581	chr22:39994949-40043529	+
716.502	-1.5708	4.78e-07	ENSG00000160190	SLC37A1	protein_coding	FALSE	85433	chr21:42496008-42581440	+
11628.9	-1.5692	5.63e-18	ENSG00000092068	SLC7A8	protein_coding	FALSE	58380	chr14:23125295-23183674	-
1732.17	-1.56648	1.41e-05	ENSG00000137266	SLC22A23	protein_coding	FALSE	188061	chr6:3268962-3457022	-
965.207	-1.56636	6.37e-06	ENSG00000171608	PIK3CD	protein_coding	FALSE	77383	chr1:9651732-9729114	+
188.322	-1.56343	0.00298535	ENSG00000092929	UNC13D	protein_coding	FALSE	17493	chr17:75827225-75844717	-
521.376	-1.56326	4.74e-08	ENSG00000184408	KCND2	protein_coding	FALSE	476664	chr7:120273668-120750331	+
383.982	-1.56063	0.0030629	ENSG00000110148	CCKBR	protein_coding	FALSE	12392	chr11:6259736-6272127	+
173.465	-1.55981	1.09e-05	ENSG00000188760	TMEM198	protein_coding	FALSE	6933	chr2:219543663-219550595	+
2600.08	-1.55895	7.19e-11	ENSG00000118257	NRP2	protein_coding	FALSE	116144	chr2:205681990-205798133	+
1125.96	-1.55879	0.00022601	ENSG00000164056	SPRY1	protein_coding	FALSE	6966	chr4:123396795-123403760	+
1346.89	-1.55861	1.66e-17	ENSG00000143248	RGS5	protein_coding	FALSE	210671	chr1:163111121-163321791	-
416.605	-1.55762	0.000850909	ENSG00000152154	TMEM178A	protein_coding	FALSE	52982	chr2:39664982-39717963	+
894.013	-1.5565	1.64e-14	ENSG00000168016	TRANK1	protein_coding	FALSE	118238	chr3:36826820-36945057	-
297.135	-1.55544	1.67e-08	ENSG00000157992	KRTCAP3	protein_coding	FALSE	4116	chr2:27442366-27446481	+
222.052	-1.55401	3.95e-05	ENSG00000166289	PLEKHF1	protein_coding	FALSE	10402	chr19:29665056-29675457	+
514.678	-1.55227	3.55e-07	ENSG00000117595	IRF6	protein_coding	TRUE	20553	chr1:209785623-209806175	-
383.5	-1.55186	0.000783541	ENSG00000178947	SMIM10L2A	protein_coding	FALSE	6132	chrX:135421943-135428074	+
390.664	-1.55042	6.33e-06	ENSG00000151136	BTBD11	protein_coding	FALSE	341230	chr12:107318413-107659642	+
321.58	-1.54663	3e-06	ENSG00000117791	2002-03-01	protein_coding	FALSE	36591	chr1:220748225-220784815	+
277.215	-1.54641	0.00639546	ENSG00000146376	ARHGAP18	protein_coding	FALSE	134094	chr6:129576132-129710225	-
1100.48	-1.54546	9.79e-08	ENSG00000177614	PGBD5	protein_coding	FALSE	111890	chr1:230314482-230426371	-
1475.02	-1.54444	9.01e-05	ENSG00000118523	CTGF	protein_coding	FALSE	3198	chr6:131948176-131951373	-
11127.4	-1.54084	8.47e-11	ENSG00000139318	DUSP6	protein_coding	FALSE	6040	chr12:89347232-89353271	-
162.738	-1.53872	3.04e-05	ENSG00000125878	TCF15	protein_coding	TRUE	6602	chr20:603797-610398	-
362.309	-1.53767	2.43e-05	ENSG00000001461	NIPAL3	protein_coding	FALSE	57183	chr1:24415794-24472976	+
370.173	-1.53722	1.25e-06	ENSG00000156535	CD109	protein_coding	FALSE	132532	chr6:73695785-73828316	+
510.916	-1.53524	2.17e-09	ENSG00000267909	CCDC177	protein_coding	FALSE	5022	chr14:69569816-69574837	-
152.641	-1.53331	0.00144335	ENSG00000061918	GUCY1B3	protein_coding	FALSE	48600	chr4:155758992-155807591	+
1212.36	-1.5322	7.04e-09	ENSG00000101695	RNF125	protein_coding	TRUE	54842	chr18:32018372-32073213	+
466.652	-1.531	5.61e-05	ENSG00000164362	TERT	protein_coding	FALSE	41923	chr5:1253147-1295069	-
264.471	-1.52641	0.00201393	ENSG00000143382	ADAMTSL4	protein_coding	FALSE	11569	chr1:150549369-150560937	+
355.601	-1.52588	6.89e-07	ENSG00000223865	HLA-DPB1	protein_coding	FALSE	11276	chr6:33075926-33087201	+
455.369	-1.52534	2.01e-06	ENSG00000163840	DTX3L	protein_coding	FALSE	10966	chr3:122564238-122575203	+
247.408	-1.52429	2.06e-06	ENSG00000218739	CEBPZOS	protein_coding	FALSE	19706	chr2:37196488-37216193	+
3126.59	-1.5225	8.4e-08	ENSG00000120318	ARAP3	protein_coding	FALSE	28821	chr5:141653401-141682221	-
690.067	-1.51886	0.00465427	ENSG00000172461	FUT9	protein_coding	FALSE	199629	chr6:96015984-96215612	+
3074.51	-1.51326	2.95e-08	ENSG00000108830	RND2	protein_coding	FALSE	6796	chr17:43025241-43032036	+
634.159	-1.51317	7.14e-06	ENSG00000132386	SERPINF1	protein_coding	FALSE	15616	chr17:1761959-1777574	+
269.314	-1.51122	0.00196917	ENSG00000105649	RAB3A	protein_coding	FALSE	7291	chr19:18196784-18204074	-
227.588	-1.51111	2.07e-05	ENSG00000186642	PDE2A	protein_coding	FALSE	98451	chr11:72576141-72674591	-
126.359	-1.51106	0.00032988	ENSG00000179796	LRRC3B	protein_coding	FALSE	87971	chr3:26622806-26710776	+
292.42	-1.5104	2.68e-08	ENSG00000163293	NIPAL1	protein_coding	FALSE	126032	chr4:47914142-48040173	+
160.899	-1.50892	0.000666264	ENSG00000102890	ELMO3	protein_coding	FALSE	4919	chr16:67199111-67204029	+
134.481	-1.50626	0.00447475	ENSG00000184979	USP18	protein_coding	FALSE	27499	chr22:18149899-18177397	+
925.16	-1.50565	0.000123916	ENSG00000166501	PRKCB	protein_coding	TRUE	384611	chr16:23836001-24220611	+
195.272	-1.50467	0.000193067	ENSG00000059378	PARP12	protein_coding	TRUE	39978	chr7:140023744-140063721	-
3296.92	-1.50163	4.89e-22	ENSG00000121057	AKAP1	protein_coding	FALSE	36258	chr17:57085092-57121349	+
514.819	-1.50032	0.00317688	ENSG00000005884	ITGA3	protein_coding	FALSE	34514	chr17:50055968-50090481	+
1635.2	-1.49812	4.47e-09	ENSG00000103335	PIEZO1	protein_coding	FALSE	69869	chr16:88715343-88785211	-
126.9	-1.49706	0.00280345	ENSG00000257446	ZNF878	protein_coding	TRUE	9135	chr19:12043805-12052939	-
10630.1	-1.49519	5.96e-10	ENSG00000154096	THY1	protein_coding	FALSE	7608	chr11:119417378-119424985	-
5441.37	-1.49352	4.88e-23	ENSG00000137642	SORL1	protein_coding	FALSE	181491	chr11:121452203-121633693	+
428.199	-1.49051	0.000194055	ENSG00000118515	SGK1	protein_coding	TRUE	148867	chr6:134169246-134318112	-
2211.72	-1.48986	4.76e-08	ENSG00000165905	LARGE2	protein_coding	FALSE	7476	chr11:45921621-45929096	+
1547.45	-1.4874	1.22e-06	ENSG00000132359	RAP1GAP2	protein_coding	FALSE	282035	chr17:2755705-3037739	+
856.022	-1.486	0.000449863	ENSG00000082684	SEMA5B	protein_coding	FALSE	119413	chr3:122909193-123028605	-
230.279	-1.48591	6.46e-05	ENSG00000115232	ITGA4	protein_coding	FALSE	78986	chr2:181457202-181536187	+
1664.52	-1.48456	3.26e-08	ENSG00000092758	COL9A3	protein_coding	FALSE	24916	chr20:62816244-62841159	+
828.191	-1.48387	0.00010444	ENSG00000088970	KIZ	protein_coding	FALSE	120640	chr20:21125983-21246622	+
1058.99	-1.47781	3.86e-05	ENSG00000232445	RP11-132A1.4	antisense	FALSE	2640	chr7:101308346-101310985	+
1050.93	-1.47671	0.00552556	ENSG00000169894	MUC3A	protein_coding	FALSE	18792	chr7:100949555-100968346	+
26214.7	-1.47582	2.42e-11	ENSG00000086475	SEPHS1	protein_coding	FALSE	30875	chr10:13317424-13348298	-
559.927	-1.47551	0.000302787	ENSG00000057294	PKP2	protein_coding	FALSE	106096	chr12:32790745-32896840	-
712.364	-1.47311	1.46e-07	ENSG00000183044	ABAT	protein_coding	FALSE	110011	chr16:8674565-8784575	+
1086.33	-1.47273	2.48e-13	ENSG00000137801	THBS1	protein_coding	FALSE	18388	chr15:39581079-39599466	+
1247.57	-1.47214	0.00843271	ENSG00000139737	SLAIN1	protein_coding	FALSE	66389	chr13:77697854-77764242	+
246.769	-1.46977	0.00211237	ENSG00000004660	CAMKK1	protein_coding	FALSE	34577	chr17:3860315-3894891	-
2943.94	-1.46913	3.29e-08	ENSG00000135749	PCNX2	protein_coding	FALSE	312279	chr1:232983435-233295713	-
2690.25	-1.46859	3.8e-20	ENSG00000197024	ZNF398	protein_coding	TRUE	56387	chr7:149126416-149182802	+
2095.94	-1.46693	4.03e-17	ENSG00000103489	XYLT1	protein_coding	FALSE	369113	chr16:17101769-17470881	-
127.87	-1.46022	0.00227792	ENSG00000198417	MT1F	protein_coding	FALSE	3005	chr16:56657694-56660698	+
229.396	-1.46014	0.00948862	ENSG00000119686	FLVCR2	protein_coding	FALSE	84598	chr14:75578617-75663214	+
217.512	-1.45736	0.00185592	ENSG00000144649	FAM198A	protein_coding	FALSE	80945	chr3:42979267-43060211	+
2270.62	-1.4569	0.000167691	ENSG00000134709	HOOK1	protein_coding	FALSE	61593	chr1:59814786-59876378	+
222.723	-1.45424	0.00302567	ENSG00000166840	GLYATL1	protein_coding	FALSE	138130	chr11:58905398-59043527	+
426.874	-1.45238	0.000125657	ENSG00000089820	ARHGAP4	protein_coding	FALSE	27633	chrX:153907367-153934999	-
769.524	-1.45165	8.36e-06	ENSG00000169418	NPR1	protein_coding	FALSE	15356	chr1:153678637-153693992	+
322.569	-1.45103	1.45e-07	ENSG00000013297	CLDN11	protein_coding	FALSE	441516	chr3:170418865-170860380	+
2141.91	-1.44952	0.00152598	ENSG00000104967	NOVA2	protein_coding	FALSE	39813	chr19:45933734-45973546	-
157.115	-1.44803	0.000360638	ENSG00000116096	SPR	protein_coding	FALSE	4799	chr2:72887360-72892158	+
1329.5	-1.44781	3.28e-05	ENSG00000001617	SEMA3F	protein_coding	FALSE	34031	chr3:50155045-50189075	+
3891.26	-1.44463	2.27e-16	ENSG00000062038	CDH3	protein_coding	FALSE	86428	chr16:68636189-68722616	+
153.536	-1.44434	0.000783497	ENSG00000137841	PLCB2	protein_coding	FALSE	29760	chr15:40278176-40307935	-
620.649	-1.44368	8.12e-09	ENSG00000159251	ACTC1	protein_coding	FALSE	8044	chr15:34788096-34796139	-
6896.3	-1.44341	1.78e-16	ENSG00000140416	TPM1	protein_coding	FALSE	29284	chr15:63042632-63071915	+
1118.09	-1.44179	8.47e-09	ENSG00000104081	BMF	protein_coding	FALSE	21003	chr15:40087890-40108892	-
172.685	-1.43914	0.000483444	ENSG00000076662	ICAM3	protein_coding	FALSE	6048	chr19:10333776-10339823	-
1677.96	-1.43711	6.85e-09	ENSG00000124406	ATP8A1	protein_coding	FALSE	248733	chr4:42408373-42657105	-
530.39	-1.43701	7.05e-05	ENSG00000079102	RUNX1T1	protein_coding	TRUE	148320	chr8:91954967-92103286	-
8207.75	-1.43686	3.45e-22	ENSG00000128829	EIF2AK4	protein_coding	TRUE	101446	chr15:39934146-40035591	+
400.598	-1.43496	0.000300103	ENSG00000129991	TNNI3	protein_coding	FALSE	6007	chr19:55151767-55157773	-
341.507	-1.4337	6.16e-05	ENSG00000135144	DTX1	protein_coding	TRUE	41320	chr12:113056709-113098028	+
192.426	-1.43293	3.19e-05	ENSG00000056736	IL17RB	protein_coding	FALSE	19221	chr3:53846580-53865800	+
2044.34	-1.4319	7e-05	ENSG00000148737	TCF7L2	protein_coding	TRUE	217429	chr10:112950250-113167678	+
105.219	-1.43036	0.00563539	ENSG00000132692	BCAN	protein_coding	FALSE	18143	chr1:156641390-156659532	+
1528.87	-1.42946	2.95e-11	ENSG00000121653	MAPK8IP1	protein_coding	FALSE	20815	chr11:45885651-45906465	+
697.329	-1.42721	0.00126394	ENSG00000077009	NMRK2	protein_coding	FALSE	9314	chr19:3933103-3942416	+
1422.17	-1.42294	2.01e-05	ENSG00000146776	ATXN7L1	protein_coding	FALSE	271538	chr7:105605067-105876604	-
482.354	-1.42241	4.96e-06	ENSG00000176244	ACBD7	protein_coding	FALSE	11254	chr10:15077523-15088776	-
872.433	-1.42134	1.44e-08	ENSG00000011347	SYT7	protein_coding	FALSE	65836	chr11:61515313-61581148	-
323.407	-1.42103	0.000147011	ENSG00000073910	FRY	protein_coding	FALSE	267823	chr13:32031300-32299122	+
1997.31	-1.41992	6.51e-15	ENSG00000167173	C15orf39	protein_coding	FALSE	16527	chr15:75195643-75212169	+
101.29	-1.41724	0.00967362	ENSG00000137501	SYTL2	protein_coding	FALSE	116936	chr11:85694224-85811159	-
529.042	-1.41714	2.4e-06	ENSG00000269609	RPARP-AS1	processed_transcript	FALSE	11290	chr10:102449817-102461106	+
348.302	-1.41642	0.00178062	ENSG00000021300	PLEKHB1	protein_coding	FALSE	16642	chr11:73646178-73662819	+
30437.8	-1.41579	2.3e-05	ENSG00000240563	L1TD1	protein_coding	FALSE	17498	chr1:62194831-62212328	+
731.592	-1.41232	1.46e-07	ENSG00000163013	FBXO41	protein_coding	TRUE	29750	chr2:73254682-73284431	-
646.784	-1.41177	0.000194166	ENSG00000166105	GLB1L3	protein_coding	FALSE	45320	chr11:134274245-134319564	+
503.802	-1.41048	4.26e-06	ENSG00000149798	CDC42EP2	protein_coding	FALSE	7612	chr11:65314818-65322429	+
236.814	-1.40923	7.34e-05	ENSG00000103253	HAGHL	protein_coding	FALSE	8590	chr16:726936-735525	+
1293.41	-1.40769	5.53e-10	ENSG00000019505	SYT13	protein_coding	FALSE	46019	chr11:45240301-45286319	-
170.473	-1.40748	0.00357951	ENSG00000134463	ECHDC3	protein_coding	FALSE	21705	chr10:11742366-11764070	+
214.556	-1.40344	0.000867411	ENSG00000173156	RHOD	protein_coding	FALSE	15196	chr11:67056818-67072013	+
7270.85	-1.40241	3.53e-13	ENSG00000046653	GPM6B	protein_coding	FALSE	167608	chrX:13771031-13938638	-
255.749	-1.40236	0.000280494	ENSG00000135917	SLC19A3	protein_coding	FALSE	32803	chr2:227685210-227718012	-
154.371	-1.40171	0.00699002	ENSG00000007516	BAIAP3	protein_coding	FALSE	15841	chr16:1333601-1349441	+
506.973	-1.40107	5.54e-08	ENSG00000106123	EPHB6	protein_coding	FALSE	16034	chr7:142855061-142871094	+
593.605	-1.39959	7.56e-05	ENSG00000184481	FOXO4	protein_coding	TRUE	7339	chrX:71096197-71103535	+
168.315	-1.39805	0.00233768	ENSG00000197635	DPP4	protein_coding	FALSE	82302	chr2:161992241-162074542	-
157.887	-1.39747	0.00180934	ENSG00000227946	AC007383.3	lincRNA	FALSE	1960	chr2:206084605-206086564	+
2442.61	-1.39633	1.99e-12	ENSG00000124374	PAIP2B	protein_coding	FALSE	44345	chr2:71182739-71227083	-
1802.66	-1.39499	1.41e-05	ENSG00000187244	BCAM	protein_coding	FALSE	12362	chr19:44809059-44821420	+
750.323	-1.39439	0.00332696	ENSG00000167972	ABCA3	protein_coding	FALSE	64866	chr16:2275881-2340746	-
1121.65	-1.39171	7.44e-14	ENSG00000155966	AFF2	protein_coding	FALSE	500045	chrX:148500619-149000663	+
1528.39	-1.39088	1.43e-07	ENSG00000003989	SLC7A2	protein_coding	FALSE	73486	chr8:17497088-17570573	+
866.037	-1.3872	3.81e-12	ENSG00000151952	TMEM132D	protein_coding	FALSE	831942	chr12:129071725-129903666	-
661.713	-1.38223	7.83e-05	ENSG00000133107	TRPC4	protein_coding	FALSE	233790	chr13:37636636-37870425	-
265.039	-1.37823	5.85e-05	ENSG00000065621	GSTO2	protein_coding	FALSE	36073	chr10:104268873-104304945	+
672.3	-1.3772	0.000118226	ENSG00000167703	SLC43A2	protein_coding	FALSE	59620	chr17:1569267-1628886	-
981.106	-1.37435	4.59e-10	ENSG00000186469	GNG2	protein_coding	FALSE	153148	chr14:51826195-51979342	+
202.722	-1.37346	0.00555919	ENSG00000197279	ZNF165	protein_coding	TRUE	8589	chr6:28080975-28089563	+
7058.87	-1.37209	9.61e-06	ENSG00000159399	HK2	protein_coding	FALSE	59379	chr2:74833981-74893359	+
251.182	-1.36918	0.00800276	ENSG00000177685	CRACR2B	protein_coding	FALSE	5848	chr11:826144-831991	+
7564.09	-1.36643	1.55e-17	ENSG00000196323	ZBTB44	protein_coding	TRUE	88010	chr11:130226677-130314686	-
510.915	-1.36293	7.36e-05	ENSG00000088836	SLC4A11	protein_coding	FALSE	11774	chr20:3227417-3239190	-
431.102	-1.36252	0.00338629	ENSG00000112812	PRSS16	protein_coding	FALSE	8924	chr6:27247701-27256624	+
133.495	-1.36213	0.00281456	ENSG00000174482	LINGO2	protein_coding	FALSE	722209	chr9:27948078-28670286	-
239.281	-1.36199	0.000823465	ENSG00000071282	LMCD1	protein_coding	FALSE	72967	chr3:8501707-8574673	+
5955.21	-1.35978	1.09e-05	ENSG00000119888	EPCAM	protein_coding	FALSE	42444	chr2:47345158-47387601	+
5200.12	-1.35965	7.98e-18	ENSG00000100304	TTLL12	protein_coding	FALSE	20512	chr22:43166622-43187133	-
4749.84	-1.35835	1.77e-20	ENSG00000100605	ITPK1	protein_coding	FALSE	179407	chr14:92936914-93116320	-
337.361	-1.35789	1.77e-07	ENSG00000130226	DPP6	protein_coding	FALSE	1007189	chr7:153887097-154894285	+
785.765	-1.35544	0.00028924	ENSG00000198910	L1CAM	protein_coding	FALSE	47710	chrX:153861514-153909223	-
430.352	-1.35469	9.79e-08	ENSG00000181392	SYNE4	protein_coding	FALSE	5487	chr19:36003307-36008793	-
15632.6	-1.35314	6.97e-22	ENSG00000182287	AP1S2	protein_coding	FALSE	29209	chrX:15825806-15855014	-
391.068	-1.35299	8.76e-07	ENSG00000136274	NACAD	protein_coding	FALSE	8477	chr7:45080438-45088914	-
772.248	-1.35281	3.7e-06	ENSG00000204634	TBC1D8	protein_coding	FALSE	245250	chr2:101007617-101252866	-
1061.05	-1.3518	2.24e-06	ENSG00000088899	LZTS3	protein_coding	FALSE	10976	chr20:3162617-3173592	-
320.837	-1.35172	1.47e-06	ENSG00000162745	OLFML2B	protein_coding	FALSE	40663	chr1:161983192-162023854	-
123.394	-1.35159	0.00863461	ENSG00000047617	ANO2	protein_coding	FALSE	414364	chr12:5531869-5946232	-
425.826	-1.35127	2.93e-07	ENSG00000260903	XKR7	protein_coding	FALSE	35386	chr20:31968002-32003387	+
187.067	-1.35005	0.0018567	ENSG00000135899	SP110	protein_coding	TRUE	58437	chr2:230167293-230225729	-
164.279	-1.3481	0.0013192	ENSG00000213889	PPM1N	protein_coding	FALSE	13734	chr19:45488777-45502510	+
693.655	-1.34802	8.46e-05	ENSG00000151967	SCHIP1	protein_coding	FALSE	57500	chr3:159839861-159897360	+
220.857	-1.34634	0.000523099	ENSG00000164061	BSN	protein_coding	FALSE	117057	chr3:49554489-49671545	+
2114.19	-1.34445	5.08e-15	ENSG00000120162	MOB3B	protein_coding	FALSE	204573	chr9:27325209-27529781	-
3123.63	-1.33948	2.56e-08	ENSG00000007062	PROM1	protein_coding	FALSE	121303	chr4:15963076-16084378	-
13266.9	-1.33897	5.99e-05	ENSG00000145423	SFRP2	protein_coding	FALSE	8529	chr4:153780592-153789120	-
649.299	-1.33725	3.02e-08	ENSG00000204267	TAP2	protein_coding	FALSE	16948	chr6:32821833-32838780	-
712.87	-1.33476	3.93e-07	ENSG00000134198	TSPAN2	protein_coding	FALSE	41490	chr1:115048011-115089500	-
463.264	-1.3319	0.00454643	ENSG00000117643	MAN1C1	protein_coding	FALSE	168740	chr1:25617468-25786207	+
11538.4	-1.32911	2.11e-11	ENSG00000196950	SLC39A10	protein_coding	TRUE	161726	chr2:195575977-195737702	+
258.852	-1.32685	0.000209983	ENSG00000165312	OTUD1	protein_coding	FALSE	2933	chr10:23439458-23442390	+
460.436	-1.32668	1.68e-05	ENSG00000112796	ENPP5	protein_coding	FALSE	11785	chr6:46159187-46170971	-
638.639	-1.32591	0.00403021	ENSG00000114315	HES1	protein_coding	TRUE	2588	chr3:194136145-194138732	+
1142.22	-1.32313	1.64e-05	ENSG00000025039	RRAGD	protein_coding	FALSE	47635	chr6:89364636-89412270	-
652.392	-1.32008	0.000151444	ENSG00000019582	CD74	protein_coding	FALSE	11293	chr5:150401637-150412929	-
10164.8	-1.31965	3.81e-14	ENSG00000122779	TRIM24	protein_coding	TRUE	129660	chr7:138460334-138589993	+
127.169	-1.31831	0.00633684	ENSG00000198156	NPIPB6	protein_coding	FALSE	20954	chr16:28342555-28363508	-
1728.88	-1.31791	4.39e-10	ENSG00000101938	CHRDL1	protein_coding	FALSE	121964	chrX:110673856-110795819	-
992.311	-1.31473	1.18e-10	ENSG00000163624	CDS1	protein_coding	FALSE	68360	chr4:84582979-84651338	+
1535.06	-1.31076	3.11e-07	ENSG00000138604	GLCE	protein_coding	FALSE	111634	chr15:69160584-69272217	+
136.572	-1.31051	0.0016384	ENSG00000187957	DNER	protein_coding	FALSE	356930	chr2:229357629-229714558	-
167.108	-1.31046	0.00729216	ENSG00000186470	BTN3A2	protein_coding	FALSE	13162	chr6:26365159-26378320	+
147.316	-1.30969	0.00993356	ENSG00000134594	RAB33A	protein_coding	FALSE	13222	chrX:130171649-130184870	+
301.945	-1.30739	5.75e-06	ENSG00000138111	MFSD13A	protein_coding	FALSE	15651	chr10:102461395-102477045	+
201.267	-1.3069	0.00324971	ENSG00000171435	KSR2	protein_coding	FALSE	515972	chr12:117453012-117968983	-
247.084	-1.3063	0.00825804	ENSG00000073150	PANX2	protein_coding	FALSE	9564	chr22:50170731-50180294	+
373.422	-1.30597	8.69e-05	ENSG00000158352	SHROOM4	protein_coding	FALSE	222656	chrX:50591647-50814302	-
189.531	-1.30571	0.000595585	ENSG00000178078	STAP2	protein_coding	FALSE	18744	chr19:4324043-4342786	-
330.54	-1.30425	0.000194055	ENSG00000270246	RP11-701H24.8	sense_intronic	FALSE	511	chr15:25041918-25042428	+
10121	-1.3034	0.00143956	ENSG00000166206	GABRB3	protein_coding	FALSE	395994	chr15:26543546-26939539	-
798.175	-1.3028	8.29e-09	ENSG00000178695	KCTD12	protein_coding	FALSE	6225	chr13:76880166-76886390	-
143.665	-1.30181	0.00205482	ENSG00000114812	VIPR1	protein_coding	FALSE	48275	chr3:42489299-42537573	+
1562.36	-1.30082	1.14e-12	ENSG00000226887	ERVMER34-1	protein_coding	FALSE	29023	chr4:52722618-52751640	-
3938.68	-1.3008	9.49e-09	ENSG00000139800	ZIC5	protein_coding	TRUE	8946	chr13:99962964-99971909	-
663.849	-1.29565	6.2e-05	ENSG00000135636	DYSF	protein_coding	FALSE	233047	chr2:71453722-71686768	+
1551.81	-1.29502	8.35e-09	ENSG00000139132	FGD4	protein_coding	FALSE	246522	chr12:32399529-32646050	+
2104.25	-1.29398	1.17e-06	ENSG00000002586	CD99	protein_coding	FALSE	50131	chrX:2691179-2741309	+
1175.23	-1.2935	1.01e-12	ENSG00000164484	TMEM200A	protein_coding	FALSE	77330	chr6:130365734-130443063	+
1603.52	-1.29193	5.62e-11	ENSG00000104381	GDAP1	protein_coding	FALSE	167743	chr8:74321130-74488872	+
692.59	-1.29169	9.75e-05	ENSG00000077264	PAK3	protein_coding	FALSE	283077	chrX:110944285-111227361	+
182.817	-1.29123	0.00959587	ENSG00000173947	PIFO	protein_coding	FALSE	6726	chr1:111346288-111353013	+
3651.32	-1.29089	4.59e-06	ENSG00000196781	TLE1	protein_coding	TRUE	105623	chr9:81583683-81689305	-
4383.14	-1.28985	0.0066441	ENSG00000138685	FGF2	protein_coding	FALSE	71529	chr4:122826708-122898236	+
541.209	-1.28754	1.28e-05	ENSG00000161267	BDH1	protein_coding	FALSE	63541	chr3:197509783-197573323	-
804.515	-1.28703	5.33e-05	ENSG00000130475	FCHO1	protein_coding	FALSE	40851	chr19:17747718-17788568	+
1968.82	-1.28651	3.98e-14	ENSG00000170017	ALCAM	protein_coding	FALSE	209992	chr3:105366909-105576900	+
530.693	-1.28385	0.00781	ENSG00000177570	SAMD12	protein_coding	FALSE	432537	chr8:118189459-118621995	-
1412.36	-1.28249	1.97e-13	ENSG00000114796	KLHL24	protein_coding	FALSE	48910	chr3:183635568-183684477	+
3166.86	-1.28194	3.36e-07	ENSG00000130182	ZSCAN10	protein_coding	TRUE	10428	chr16:3088890-3099317	-
578.472	-1.27955	0.000195334	ENSG00000132623	ANKEF1	protein_coding	FALSE	72178	chr20:9986126-10058303	+
671.56	-1.2754	7.29e-08	ENSG00000136002	ARHGEF4	protein_coding	FALSE	210348	chr2:130836916-131047263	+
10690.8	-1.27361	5.59e-05	ENSG00000043355	ZIC2	protein_coding	TRUE	5002	chr13:99981772-99986773	+
869.072	-1.27215	8.36e-07	ENSG00000172164	SNTB1	protein_coding	FALSE	277529	chr8:120535745-120813273	-
1333.68	-1.27011	0.00115742	ENSG00000128833	MYO5C	protein_coding	FALSE	103477	chr15:52192322-52295798	-
238.504	-1.26915	0.00184557	ENSG00000139970	RTN1	protein_coding	FALSE	274991	chr14:59595976-59870966	-
486.065	-1.26878	0.000453921	ENSG00000267194	RP1-193H18.2	lincRNA	FALSE	2504	chr17:69551358-69553861	+
126.119	-1.26854	0.00634679	ENSG00000120327	PCDHB14	protein_coding	FALSE	4828	chr5:141222932-141227759	+
252.535	-1.26814	0.00385537	ENSG00000176092	AIM1L	protein_coding	FALSE	32272	chr1:26321859-26354130	-
456.097	-1.26659	3.69e-07	ENSG00000170962	PDGFD	protein_coding	FALSE	257194	chr11:103907186-104164379	-
163.953	-1.26639	0.00944238	ENSG00000277013	CTC-526N19.1	lincRNA	FALSE	2040	chr19:33906352-33908391	+
1663.71	-1.26567	8.25e-06	ENSG00000134954	ETS1	protein_coding	TRUE	128798	chr11:128458761-128587558	-
221.137	-1.26543	6.3e-05	ENSG00000163888	CAMK2N2	protein_coding	FALSE	2251	chr3:184259213-184261463	-
559.727	-1.26459	0.00852388	ENSG00000152601	MBNL1	protein_coding	TRUE	221953	chr3:152243828-152465780	+
234.247	-1.26447	0.00680349	ENSG00000185101	ANO9	protein_coding	FALSE	24079	chr11:417933-442011	-
652.389	-1.26201	1.41e-05	ENSG00000241484	ARHGAP8	protein_coding	FALSE	110231	chr22:44752558-44862788	+
917.444	-1.25786	0.000182455	ENSG00000162407	PLPP3	protein_coding	TRUE	150555	chr1:56494747-56645301	-
440.389	-1.257	0.000153478	ENSG00000255690	TRIL	protein_coding	FALSE	4935	chr7:28953358-28958292	-
1696.41	-1.25429	5.43e-06	ENSG00000182534	MXRA7	protein_coding	FALSE	38466	chr17:76672551-76711016	-
10579	-1.25383	2.37e-14	ENSG00000162433	AK4	protein_coding	FALSE	84597	chr1:65147549-65232145	+
396.878	-1.25371	0.000101897	ENSG00000143919	CAMKMT	protein_coding	FALSE	410643	chr2:44361950-44772592	+
438.529	-1.25307	4.23e-07	ENSG00000108018	SORCS1	protein_coding	FALSE	590872	chr10:106573663-107164534	-
226.458	-1.25082	0.000286394	ENSG00000182326	C1S	protein_coding	FALSE	82774	chr12:6988259-7071032	+
264.428	-1.24887	0.0090095	ENSG00000091622	PITPNM3	protein_coding	FALSE	105231	chr17:6451264-6556494	-
218.358	-1.24741	0.00472118	ENSG00000183421	RIPK4	protein_coding	TRUE	27738	chr21:41739369-41767106	-
11129.4	-1.24552	1.28e-12	ENSG00000136504	KAT7	protein_coding	TRUE	46476	chr17:49788555-49835030	+
222.474	-1.2446	0.000575155	ENSG00000053108	FSTL4	protein_coding	FALSE	416110	chr5:133196455-133612564	-
522.835	-1.24392	0.00895189	ENSG00000135127	BICDL1	protein_coding	FALSE	104626	chr12:119989869-120094494	+
1257.19	-1.24304	0.000156509	ENSG00000188191	PRKAR1B	protein_coding	FALSE	178454	chr7:549197-727650	-
1808.54	-1.24254	6.68e-05	ENSG00000108679	LGALS3BP	protein_coding	FALSE	8872	chr17:78971238-78980109	-
3613.69	-1.24115	6.11e-10	ENSG00000092445	TYRO3	protein_coding	FALSE	25912	chr15:41557675-41583586	+
226.547	-1.2406	0.000466982	ENSG00000150627	WDR17	protein_coding	FALSE	116985	chr4:176065834-176182818	+
1659.93	-1.23855	3.79e-10	ENSG00000164626	KCNK5	protein_coding	FALSE	40478	chr6:39188973-39229450	-
135.384	-1.23277	0.00293624	ENSG00000174807	CD248	protein_coding	FALSE	2558	chr11:66314487-66317044	-
892.07	-1.23207	0.00124253	ENSG00000101210	EEF1A2	protein_coding	FALSE	11303	chr20:63488013-63499315	-
988.454	-1.23153	0.000196017	ENSG00000138646	HERC5	protein_coding	FALSE	49047	chr4:88457117-88506163	+
3322.7	-1.2271	1.31e-14	ENSG00000170234	PWWP2A	protein_coding	FALSE	57623	chr5:160061801-160119423	-
1239.48	-1.2254	6.41e-06	ENSG00000107077	KDM4C	protein_coding	FALSE	418008	chr9:6757641-7175648	+
292.936	-1.22503	4.13e-05	ENSG00000166387	PPFIBP2	protein_coding	FALSE	143830	chr11:7513298-7657127	+
4660.56	-1.22397	0.00616078	ENSG00000167600	CYP2S1	protein_coding	FALSE	14491	chr19:41193049-41207539	+
720.725	-1.2177	3.61e-09	ENSG00000166033	HTRA1	protein_coding	FALSE	53384	chr10:122461525-122514908	+
2592.74	-1.21414	1.4e-12	ENSG00000157483	MYO1E	protein_coding	FALSE	240467	chr15:59132434-59372900	-
758.392	-1.21376	2.62e-08	ENSG00000146416	AIG1	protein_coding	FALSE	279809	chr6:143060496-143340304	+
1117.28	-1.21366	8.84e-07	ENSG00000139835	GRTP1	protein_coding	FALSE	39985	chr13:113324164-113364148	-
1274.53	-1.20468	8.48e-06	ENSG00000196218	RYR1	protein_coding	FALSE	153866	chr19:38433699-38587564	+
37017.8	-1.20328	4.27e-06	ENSG00000088305	DNMT3B	protein_coding	TRUE	46972	chr20:32762385-32809356	+
3776.89	-1.19842	0.000398169	ENSG00000139116	KIF21A	protein_coding	FALSE	150163	chr12:39293228-39443390	-
151.15	-1.19823	0.00745791	ENSG00000144550	CPNE9	protein_coding	FALSE	26102	chr3:9703807-9729908	+
1047.19	-1.19633	2.65e-08	ENSG00000163050	COQ8A	protein_coding	FALSE	90010	chr1:226897536-226987545	+
615.794	-1.1961	0.000280449	ENSG00000106333	PCOLCE	protein_coding	FALSE	5999	chr7:100602177-100608175	+
1134.41	-1.19474	0.00112015	ENSG00000095066	HOOK2	protein_coding	TRUE	109738	chr19:12763003-12872740	-
1842.92	-1.19326	0.000572376	ENSG00000114023	FAM162A	protein_coding	FALSE	28159	chr3:122384176-122412334	+
519.559	-1.19243	6.22e-05	ENSG00000130762	ARHGEF16	protein_coding	FALSE	26688	chr1:3454426-3481113	+
341.72	-1.19236	6.63e-06	ENSG00000183837	PNMA3	protein_coding	FALSE	4059	chrX:153056409-153060467	+
1211.77	-1.18852	6.82e-11	ENSG00000141384	TAF4B	protein_coding	TRUE	165750	chr18:26225936-26391685	+
436.926	-1.188	0.00298535	ENSG00000101134	DOK5	protein_coding	FALSE	175575	chr20:54475597-54651171	+
1854.94	-1.18712	7.09e-08	ENSG00000143674	RP5-862P8.2	protein_coding	FALSE	57381	chr1:233327768-233385148	+
182.825	-1.18625	0.0062353	ENSG00000176978	DPP7	protein_coding	FALSE	4636	chr9:137110542-137115177	-
2450.89	-1.18396	0.000981867	ENSG00000143126	CELSR2	protein_coding	FALSE	25732	chr1:109250019-109275750	+
686.391	-1.1836	8.16e-08	ENSG00000132906	CASP9	protein_coding	FALSE	35703	chr1:15490832-15526534	-
4207.55	-1.18327	3.48e-08	ENSG00000150961	SEC24D	protein_coding	FALSE	115861	chr4:118722823-118838683	-
992.02	-1.18278	0.00389764	ENSG00000204131	NHSL2	protein_coding	FALSE	250933	chrX:71910818-72161750	+
2269.61	-1.18122	2.44e-08	ENSG00000275832	ARHGAP23	protein_coding	FALSE	93113	chr17:38419280-38512392	+
389.02	-1.18107	0.00112827	ENSG00000184702	2005-09-01	protein_coding	FALSE	10309	chr22:19714464-19724772	+
488.34	-1.18025	0.00088916	ENSG00000145087	STXBP5L	protein_coding	FALSE	516690	chr3:120908072-121424761	+
1400.87	-1.18002	8.94e-09	ENSG00000164176	EDIL3	protein_coding	FALSE	444240	chr5:83940554-84384793	-
806.474	-1.177	0.00304197	ENSG00000103460	TOX3	protein_coding	TRUE	109798	chr16:52438005-52547802	-
377.055	-1.17683	0.00135424	ENSG00000162706	CADM3	protein_coding	FALSE	31705	chr1:159171609-159203313	+
597.09	-1.17617	3.86e-07	ENSG00000155016	CYP2U1	protein_coding	FALSE	22089	chr4:107931369-107953457	+
7988.96	-1.17553	2.34e-07	ENSG00000175928	LRRN1	protein_coding	FALSE	48267	chr3:3799437-3847703	+
436.071	-1.17365	0.00470383	ENSG00000120949	TNFRSF8	protein_coding	FALSE	80831	chr1:12063377-12144207	+
2410.01	-1.17359	2.73e-09	ENSG00000108852	MPP2	protein_coding	FALSE	34355	chr17:43875357-43909711	-
1304.23	-1.17147	3.24e-07	ENSG00000105856	HBP1	protein_coding	TRUE	33569	chr7:107168961-107202529	+
832.294	-1.16835	0.000457163	ENSG00000156959	LHFPL4	protein_coding	FALSE	55442	chr3:9498361-9553802	-
1574.13	-1.1681	1.71e-07	ENSG00000155099	TMEM55A	protein_coding	FALSE	47269	chr8:90993796-91041064	-
1346.44	-1.16809	0.000425743	ENSG00000118898	PPL	protein_coding	FALSE	78235	chr16:4882507-4960741	-
1364.86	-1.16799	2.86e-07	ENSG00000181274	FRAT2	protein_coding	FALSE	2213	chr10:97332497-97334709	-
658.28	-1.16634	0.000272905	ENSG00000268089	GABRQ	protein_coding	FALSE	19352	chrX:152638183-152657534	+
10273.9	-1.1639	0.000375987	ENSG00000091409	ITGA6	protein_coding	FALSE	78929	chr2:172427354-172506282	+
275.926	-1.16116	0.000701113	ENSG00000163377	FAM19A4	protein_coding	FALSE	221532	chr3:68731766-68953297	-
271.732	-1.16074	0.00597959	ENSG00000087116	ADAMTS2	protein_coding	FALSE	234580	chr5:179110851-179345430	-
155.118	-1.1607	0.00304102	ENSG00000165548	TMEM63C	protein_coding	FALSE	142928	chr14:77116568-77259495	+
474.804	-1.16068	6.85e-05	ENSG00000146648	EGFR	protein_coding	FALSE	192608	chr7:55019021-55211628	+
317.421	-1.16067	0.00614814	ENSG00000130032	PRRG3	protein_coding	FALSE	10801	chrX:151695124-151705924	+
237.886	-1.16065	0.000204733	ENSG00000261578	RP11-21L23.2	sense_overlapping	FALSE	4192	chr11:76800364-76804555	+
564.212	-1.16045	0.00187973	ENSG00000100101	RP1-37E16.12	protein_coding	FALSE	40090	chr22:37686414-37726503	+
1534.7	-1.16028	7.1e-08	ENSG00000108984	MAP2K6	protein_coding	FALSE	128634	chr17:69414698-69543331	+
406.105	-1.16005	0.000113189	ENSG00000183032	SLC25A21	protein_coding	FALSE	494436	chr14:36678431-37172866	-
138.398	-1.15797	0.00747879	ENSG00000134516	DOCK2	protein_coding	FALSE	446136	chr5:169637247-170083382	+
5057.07	-1.15657	4.45e-09	ENSG00000120885	CLU	protein_coding	TRUE	18115	chr8:27596917-27615031	-
4559.04	-1.15648	0.000134544	ENSG00000119139	TJP2	protein_coding	FALSE	133945	chr9:69121264-69255208	+
947.026	-1.15633	0.000961664	ENSG00000178718	RPP25	protein_coding	FALSE	3049	chr15:74954416-74957464	-
871.913	-1.15536	0.00301102	ENSG00000137166	FOXP4	protein_coding	TRUE	55959	chr6:41546426-41602384	+
1211	-1.15467	0.0014472	ENSG00000151388	ADAMTS12	protein_coding	FALSE	368658	chr5:33523535-33892192	-
345.73	-1.15428	0.00272364	ENSG00000185187	SIGIRR	protein_coding	TRUE	11740	chr11:405716-417455	-
2181.35	-1.15398	0.00151157	ENSG00000167680	SEMA6B	protein_coding	FALSE	17216	chr19:4542593-4559808	-
482.405	-1.15347	0.000433456	ENSG00000185008	ROBO2	protein_coding	FALSE	1743270	chr3:75906695-77649964	+
1761.58	-1.1532	2.14e-09	ENSG00000051523	CYBA	protein_coding	FALSE	7870	chr16:88643283-88651152	-
412.257	-1.15051	8.51e-05	ENSG00000148408	CACNA1B	protein_coding	FALSE	246836	chr9:137877789-138124624	+
2506.86	-1.15049	4.92e-06	ENSG00000172915	NBEA	protein_coding	FALSE	730736	chr13:34942287-35673022	+
534.161	-1.1479	0.000587039	ENSG00000048540	LMO3	protein_coding	FALSE	62222	chr12:16548373-16610594	-
1085.74	-1.14665	5.39e-06	ENSG00000173193	PARP14	protein_coding	FALSE	50223	chr3:122680618-122730840	+
192.392	-1.14557	0.0015498	ENSG00000169918	OTUD7A	protein_coding	FALSE	395392	chr15:31475398-31870789	-
8364.26	-1.14533	0.0054968	ENSG00000115457	IGFBP2	protein_coding	FALSE	31609	chr2:216632828-216664436	+
889.805	-1.14317	3.85e-06	ENSG00000148175	STOM	protein_coding	FALSE	31317	chr9:121338988-121370304	-
639.4	-1.14175	1.53e-05	ENSG00000153012	LGI2	protein_coding	FALSE	32033	chr4:24998847-25030879	-
25526.5	-1.14131	0.00108055	ENSG00000121570	DPPA4	protein_coding	FALSE	11432	chr3:109326141-109337572	-
3852.84	-1.14105	0.000825137	ENSG00000092051	JPH4	protein_coding	FALSE	10766	chr14:23568035-23578800	-
258.874	-1.13986	0.000201617	ENSG00000144843	ADPRH	protein_coding	FALSE	10678	chr3:119579268-119589945	+
287.89	-1.13925	0.00612916	ENSG00000072818	ACAP1	protein_coding	FALSE	14950	chr17:7336529-7351478	+
260.042	-1.1379	0.00157304	ENSG00000112149	CD83	protein_coding	FALSE	19663	chr6:14117256-14136918	+
2800.9	-1.13517	0.000114106	ENSG00000068323	TFE3	protein_coding	TRUE	14761	chrX:49028726-49043486	-
638.506	-1.13414	1.42e-05	ENSG00000133195	SLC39A11	protein_coding	FALSE	446764	chr17:72645949-73092712	-
1026.8	-1.13383	2.58e-05	ENSG00000138613	APH1B	protein_coding	FALSE	33109	chr15:63276018-63309126	+
3000.84	-1.13362	4.77e-07	ENSG00000134323	MYCN	protein_coding	TRUE	6444	chr2:15940564-15947007	+
19607.7	-1.13233	1.35e-12	ENSG00000205542	TMSB4X	protein_coding	FALSE	2120	chrX:12975108-12977227	+
721.738	-1.13153	3.82e-06	ENSG00000067113	PLPP1	protein_coding	FALSE	110197	chr5:55424854-55535050	-
174.208	-1.12502	0.00244691	ENSG00000205927	OLIG2	protein_coding	TRUE	3352	chr21:33025845-33029196	+
243.44	-1.12209	0.00343799	ENSG00000170955	PRKCDBP	protein_coding	FALSE	1702	chr11:6318946-6320647	-
324.492	-1.11981	0.000717117	ENSG00000172260	NEGR1	protein_coding	FALSE	886795	chr1:71395940-72282734	-
1462.54	-1.11388	1.29e-10	ENSG00000176720	BOK	protein_coding	FALSE	15418	chr2:241558721-241574138	+
309.308	-1.11253	0.000184489	ENSG00000112293	GPLD1	protein_coding	FALSE	70641	chr6:24424565-24495205	-
1424.74	-1.11131	0.00474974	ENSG00000137726	FXYD6	protein_coding	FALSE	40511	chr11:117836976-117877486	-
2307.86	-1.1088	6.42e-09	ENSG00000177707	NECTIN3	protein_coding	FALSE	205493	chr3:111070071-111275563	+
5374.41	-1.10766	2.09e-05	ENSG00000112759	SLC29A1	protein_coding	FALSE	14647	chr6:44219505-44234151	+
432.336	-1.10763	0.000380781	ENSG00000144868	TMEM108	protein_coding	FALSE	359402	chr3:133038391-133397792	+
237.474	-1.10724	0.00470364	ENSG00000152078	TMEM56	protein_coding	FALSE	80270	chr1:95117338-95197607	+
449.378	-1.10624	0.00160656	ENSG00000146215	CRIP3	protein_coding	FALSE	9088	chr6:43299710-43308797	-
1153.49	-1.10483	0.000895431	ENSG00000073350	LLGL2	protein_coding	FALSE	50129	chr17:75525080-75575208	+
170.46	-1.10452	0.00394244	ENSG00000164647	STEAP1	protein_coding	FALSE	10455	chr7:90154375-90164829	+
335.335	-1.10447	0.00235127	ENSG00000127561	SYNGR3	protein_coding	FALSE	4616	chr16:1989660-1994275	+
217.091	-1.10272	0.00324248	ENSG00000198483	ANKRD35	protein_coding	FALSE	19307	chr1:145866560-145885866	-
6493.45	-1.09835	2.29e-07	ENSG00000057935	MTA3	protein_coding	TRUE	262379	chr2:42494569-42756947	+
6646.87	-1.09505	3.22e-14	ENSG00000070214	SLC44A1	protein_coding	FALSE	194550	chr9:105244622-105439171	+
331.371	-1.09479	0.00294996	ENSG00000188643	S100A16	protein_coding	FALSE	6260	chr1:153606886-153613145	-
1053.45	-1.09269	3.14e-07	ENSG00000214063	TSPAN4	protein_coding	FALSE	24309	chr11:842808-867116	+
255.059	-1.09023	0.00134724	ENSG00000155093	PTPRN2	protein_coding	FALSE	1048733	chr7:157539056-158587788	-
1027.79	-1.08983	0.00923697	ENSG00000149926	FAM57B	protein_coding	FALSE	28552	chr16:30024427-30052978	-
516.765	-1.0894	0.000264598	ENSG00000103024	NME3	protein_coding	FALSE	1445	chr16:1770286-1771730	-
2743.45	-1.08921	6.66e-10	ENSG00000111670	GNPTAB	protein_coding	FALSE	85442	chr12:101745497-101830938	-
165.675	-1.08854	0.00863322	ENSG00000184898	RBM43	protein_coding	FALSE	13940	chr2:151247940-151261879	-
1588.82	-1.08601	1.14e-06	ENSG00000180694	TMEM64	protein_coding	FALSE	169638	chr8:90621995-90791632	-
2420.17	-1.08466	2.81e-07	ENSG00000058091	CDK14	protein_coding	FALSE	744167	chr7:90466424-91210590	+
530.378	-1.08189	0.000741392	ENSG00000115255	REEP6	protein_coding	FALSE	7181	chr19:1490747-1497927	+
2060.66	-1.07979	3.66e-11	ENSG00000171105	INSR	protein_coding	FALSE	181780	chr19:7112255-7294034	-
754.611	-1.07617	2.65e-05	ENSG00000221890	NPTXR	protein_coding	FALSE	25531	chr22:38818452-38843982	-
666.007	-1.07353	4.51e-05	ENSG00000158296	SLC13A3	protein_coding	FALSE	126645	chr20:46557823-46684467	-
377.114	-1.07307	0.00253841	ENSG00000139629	GALNT6	protein_coding	FALSE	41621	chr12:51351247-51392867	-
612.521	-1.07282	0.000497245	ENSG00000165757	KIAA1462	protein_coding	FALSE	102695	chr10:30012800-30115494	-
1443.11	-1.07176	9.95e-07	ENSG00000196177	ACADSB	protein_coding	FALSE	49333	chr10:123008979-123058311	+
1185.2	-1.0699	9.5e-07	ENSG00000149970	CNKSR2	protein_coding	FALSE	280278	chrX:21374418-21654695	+
4059.19	-1.06893	2.53e-11	ENSG00000091490	SEL1L3	protein_coding	FALSE	116334	chr4:25747427-25863760	-
3253.89	-1.06587	8.88e-05	ENSG00000163584	RPL22L1	protein_coding	FALSE	5609	chr3:170864875-170870483	-
386.006	-1.06477	0.00161886	ENSG00000156968	MPV17L	protein_coding	FALSE	17515	chr16:15395754-15413268	+
870.547	-1.0638	7.31e-07	ENSG00000157617	C2CD2	protein_coding	FALSE	68779	chr21:41885112-41953890	-
1996.8	-1.05993	3.65e-08	ENSG00000005249	PRKAR2B	protein_coding	FALSE	117163	chr7:107044649-107161811	+
1302.6	-1.05666	2.06e-08	ENSG00000114631	PODXL2	protein_coding	FALSE	43629	chr3:127629181-127672809	+
2034.82	-1.05608	0.000353751	ENSG00000107554	DNMBP	protein_coding	FALSE	134343	chr10:99875577-100009919	-
1376.94	-1.05511	3.38e-06	ENSG00000113580	NR3C1	protein_coding	TRUE	157582	chr5:143277931-143435512	-
2415.49	-1.05291	0.000438026	ENSG00000124212	PTGIS	protein_coding	TRUE	64273	chr20:49503874-49568146	-
1083.91	-1.05089	6.24e-05	ENSG00000230623	RP11-469A15.2	lincRNA	FALSE	145101	chr1:200333193-200478293	+
983.363	-1.05054	0.00160528	ENSG00000147394	ZNF185	protein_coding	TRUE	59039	chrX:152914442-152973480	+
4949.89	-1.04485	2.75e-07	ENSG00000138032	PPM1B	protein_coding	FALSE	76416	chr2:44167969-44244384	+
923.413	-1.04251	0.0013383	ENSG00000196338	NLGN3	protein_coding	FALSE	26371	chrX:71144831-71171201	+
1208.82	-1.04219	0.00154444	ENSG00000105409	ATP1A3	protein_coding	FALSE	30916	chr19:41966582-41997497	-
330.102	-1.04178	0.00266286	ENSG00000146250	PRSS35	protein_coding	FALSE	13167	chr6:83512538-83525704	+
1034.45	-1.04093	7.62e-06	ENSG00000124243	BCAS4	protein_coding	FALSE	87783	chr20:50794894-50882676	+
1107.9	-1.03925	2.31e-05	ENSG00000152409	JMY	protein_coding	TRUE	91027	chr5:79236189-79327215	+
252.144	-1.03843	0.00180728	ENSG00000254682	RP11-660L16.2	antisense	FALSE	3484	chr11:71448674-71452157	+
214.736	-1.03832	0.00385898	ENSG00000184719	RNLS	protein_coding	FALSE	310667	chr10:88273864-88584530	-
463.789	-1.03823	0.00120035	ENSG00000133019	CHRM3	protein_coding	FALSE	528888	chr1:239386565-239915452	+
1702.84	-1.03598	0.00169449	ENSG00000177469	PTRF	protein_coding	FALSE	21066	chr17:42402452-42423517	-
9470.2	-1.03502	1.4e-05	ENSG00000053254	FOXN3	protein_coding	TRUE	494279	chr14:89124871-89619149	-
917.514	-1.03177	0.000372703	ENSG00000177380	PPFIA3	protein_coding	FALSE	31638	chr19:49119389-49151026	+
1424.23	-1.03162	8.76e-06	ENSG00000187867	PALM3	protein_coding	FALSE	5795	chr19:14053365-14059159	-
1285.76	-1.03144	2.63e-07	ENSG00000168824	NSG1	protein_coding	FALSE	70919	chr4:4348140-4419058	+
4815.94	-1.02974	0.00298976	ENSG00000166833	NAV2	protein_coding	FALSE	770875	chr11:19350724-20121598	+
696.92	-1.02878	0.00705455	ENSG00000121440	PDZRN3	protein_coding	FALSE	242508	chr3:73382433-73624940	-
1938.08	-1.02863	0.00338043	ENSG00000087258	GNAO1	protein_coding	FALSE	166055	chr16:56191390-56357444	+
17804	-1.0267	1.18e-09	ENSG00000124486	USP9X	protein_coding	FALSE	150945	chrX:41085635-41236579	+
2448.39	-1.02519	8.19e-10	ENSG00000196535	MYO18A	protein_coding	FALSE	109289	chr17:29071124-29180412	-
3493.38	-1.0243	3.04e-09	ENSG00000249790	RP11-20D14.6	lincRNA	FALSE	7533	chr12:8788257-8795789	+
1148.28	-1.02398	2.9e-07	ENSG00000050438	SLC4A8	protein_coding	FALSE	124447	chr12:51391317-51515763	+
504.023	-1.02331	0.00863377	ENSG00000005379	TSPOAP1	protein_coding	FALSE	27533	chr17:58301228-58328760	-
500.981	-1.02236	0.0016125	ENSG00000091844	RGS17	protein_coding	FALSE	126791	chr6:153004459-153131249	-
848.332	-1.02007	0.00845433	ENSG00000161082	CELF5	protein_coding	FALSE	72374	chr19:3224703-3297076	+
830.351	-1.01454	0.000955474	ENSG00000198964	SGMS1	protein_coding	FALSE	319578	chr10:50305586-50625163	-
1503.39	-1.01389	0.00839053	ENSG00000155980	KIF5A	protein_coding	FALSE	36635	chr12:57549998-57586632	+
2484.61	-1.01181	0.000159646	ENSG00000279192	PWAR5	TEC	FALSE	3180	chr15:24985053-24988232	+
2005.51	-1.01101	1.74e-09	ENSG00000108821	COL1A1	protein_coding	FALSE	18344	chr17:50183289-50201632	-
651.494	-1.01004	0.000885395	ENSG00000064687	ABCA7	protein_coding	FALSE	25472	chr19:1040101-1065572	+
1759.37	-1.00908	0.00147503	ENSG00000186918	ZNF395	protein_coding	TRUE	57117	chr8:28345585-28402701	-
807.387	-1.00883	0.00222591	ENSG00000107281	NPDC1	protein_coding	FALSE	6734	chr9:137039470-137046203	-
518.89	-1.00837	0.00032479	ENSG00000128203	ASPHD2	protein_coding	FALSE	15743	chr22:26429273-26445015	+
732.624	-1.00812	0.00616373	ENSG00000196581	AJAP1	protein_coding	FALSE	137803	chr1:4654732-4792534	+
772.033	-1.00787	1.55e-05	ENSG00000008283	CYB561	protein_coding	FALSE	14075	chr17:63432304-63446378	-
1378.71	-1.00504	0.000984392	ENSG00000013583	HEBP1	protein_coding	FALSE	25410	chr12:12974864-13000273	-
4871.35	-1.0049	9.96e-07	ENSG00000101871	MID1	protein_coding	FALSE	388345	chrX:10445310-10833654	-
363.269	-1.00423	0.00243426	ENSG00000181982	CCDC149	protein_coding	FALSE	174088	chr4:24806117-24980204	-
6749.12	1.00262	6.37e-06	ENSG00000152256	PDK1	protein_coding	FALSE	53297	chr2:172555373-172608669	+
766.491	1.00875	1.9e-06	ENSG00000109576	AADAT	protein_coding	FALSE	31478	chr4:170060222-170091699	-
633.599	1.00991	0.00493816	ENSG00000153071	DAB2	protein_coding	FALSE	90626	chr5:39371675-39462300	-
3060.53	1.01394	1.18e-05	ENSG00000100503	NIN	protein_coding	FALSE	111359	chr14:50719763-50831121	-
1612.61	1.0148	3.91e-06	ENSG00000182240	BACE2	protein_coding	FALSE	114718	chr21:41167801-41282518	+
1786.72	1.01776	0.000687265	ENSG00000127955	GNAI1	protein_coding	FALSE	85448	chr7:80133955-80219402	+
696.919	1.01931	2.47e-05	ENSG00000160233	LRRC3	protein_coding	FALSE	6711	chr21:44455486-44462196	+
802.776	1.02192	6.93e-06	ENSG00000143878	RHOB	protein_coding	FALSE	2372	chr2:20447074-20449445	+
285.145	1.02859	0.00886503	ENSG00000173535	TNFRSF10C	protein_coding	FALSE	33083	chr8:23084355-23117437	+
1163.19	1.0325	1.77e-05	ENSG00000179833	SERTAD2	protein_coding	TRUE	119385	chr2:64631621-64751005	-
1648.76	1.03622	6.44e-05	ENSG00000174136	RGMB	protein_coding	FALSE	29994	chr5:98768650-98798643	+
642.427	1.03874	5.4e-06	ENSG00000152133	GPATCH11	protein_coding	FALSE	14794	chr2:37084451-37099244	+
52355	1.03883	0.00185997	ENSG00000152661	GJA1	protein_coding	FALSE	14036	chr6:121435692-121449727	+
6726.76	1.04135	0.000509719	ENSG00000064393	HIPK2	protein_coding	TRUE	216209	chr7:139561570-139777778	-
288.946	1.0454	0.00432191	ENSG00000163638	ADAMTS9	protein_coding	FALSE	172347	chr3:64515654-64688000	-
3814.7	1.04761	3.14e-05	ENSG00000103653	CSK	protein_coding	FALSE	21142	chr15:74782057-74803198	+
6368.28	1.04908	0.00618021	ENSG00000072210	ALDH3A2	protein_coding	FALSE	29463	chr17:19648136-19677598	+
932.507	1.04972	0.000223781	ENSG00000165359	INTS6L	protein_coding	FALSE	61852	chrX:135520659-135582510	+
2163.33	1.05008	0.00309876	ENSG00000173218	VANGL1	protein_coding	FALSE	56272	chr1:115641953-115698224	+
331.681	1.0531	0.000399476	ENSG00000160226	C21orf2	protein_coding	FALSE	10459	chr21:44328944-44339402	-
956.418	1.05617	4.56e-08	ENSG00000271601	LIX1L	protein_coding	FALSE	24579	chr1:145933423-145958001	-
345.332	1.06037	0.000107928	ENSG00000187792	ZNF70	protein_coding	TRUE	12415	chr22:23738678-23751092	-
405.731	1.06423	0.00813179	ENSG00000111077	TNS2	protein_coding	FALSE	17404	chr12:53046969-53064372	+
170.123	1.07026	0.00397021	ENSG00000243646	IL10RB	protein_coding	FALSE	43830	chr21:33266358-33310187	+
225.324	1.07493	0.00181935	ENSG00000160766	GBAP1	transcribed_unprocessed_pseudogene	FALSE	13602	chr1:155213821-155227422	-
6682.48	1.07671	0.000398569	ENSG00000117318	ID3	protein_coding	TRUE	1877	chr1:23557918-23559794	-
1100	1.07737	0.000151921	ENSG00000177311	ZBTB38	protein_coding	TRUE	125580	chr3:141324213-141449792	+
322.116	1.08335	0.00292023	ENSG00000138080	EMILIN1	protein_coding	FALSE	7842	chr2:27078567-27086408	+
1950.37	1.08884	7.79e-10	ENSG00000124098	FAM210B	protein_coding	FALSE	9749	chr20:56358915-56368663	+
426.021	1.0929	0.00108642	ENSG00000254535	PABPC4L	protein_coding	FALSE	5416	chr4:134196333-134201748	-
2281.29	1.0947	0.00879241	ENSG00000134686	PHC2	protein_coding	FALSE	107430	chr1:33323623-33431052	-
764.881	1.09541	0.00125863	ENSG00000153208	MERTK	protein_coding	FALSE	131083	chr2:111898479-112029561	+
294.593	1.09668	0.000747113	ENSG00000157168	NRG1	protein_coding	TRUE	1128574	chr8:31639386-32767959	+
737.338	1.09838	0.000121636	ENSG00000176273	SLC35G1	protein_coding	FALSE	62090	chr10:93893973-93956062	+
1449.25	1.09885	0.000184489	ENSG00000111145	ELK3	protein_coding	TRUE	75454	chr12:96194382-96269835	+
2131.34	1.1054	2.09e-07	ENSG00000011028	MRC2	protein_coding	FALSE	66197	chr17:62627401-62693597	+
558.932	1.1068	8.71e-06	ENSG00000084070	SMAP2	protein_coding	FALSE	78477	chr1:40344850-40423326	+
454.38	1.10871	0.00141883	ENSG00000049089	COL9A2	protein_coding	FALSE	17330	chr1:40300487-40317816	-
2753.61	1.11507	0.0032183	ENSG00000181744	C3orf58	protein_coding	FALSE	76922	chr3:143971798-144048719	+
1236.34	1.1184	1.15e-08	ENSG00000069869	NEDD4	protein_coding	FALSE	166825	chr15:55826922-55993746	-
1027.92	1.12471	0.00214738	ENSG00000148204	CRB2	protein_coding	FALSE	24155	chr9:123356170-123380324	+
11735.6	1.12512	3.03e-10	ENSG00000140105	WARS	protein_coding	FALSE	43018	chr14:100333788-100376805	-
653.735	1.12664	1.27e-05	ENSG00000165102	HGSNAT	protein_coding	FALSE	62401	chr8:43140455-43202855	+
1400.24	1.12781	8.96e-11	ENSG00000005486	RHBDD2	protein_coding	FALSE	46325	chr7:75842602-75888926	+
262609	1.12917	0.00052969	ENSG00000210082	MT-RNR2	Mt_rRNA	FALSE	1559	chrMT:1671-3229	+
435.042	1.13192	0.00664293	ENSG00000236438	FAM157A	transcribed_unprocessed_pseudogene	FALSE	69227	chr3:198153287-198222513	+
366.745	1.13926	0.00578535	ENSG00000085871	MGST2	protein_coding	FALSE	74978	chr4:139665768-139740745	+
134.588	1.14182	0.00957541	ENSG00000203995	ZYG11A	protein_coding	FALSE	52488	chr1:52842511-52894998	+
552.442	1.15025	4.98e-05	ENSG00000263146	RP11-849I19.1	lincRNA	FALSE	2520	chr18:78976555-78979074	-
2761.2	1.15577	1.51e-09	ENSG00000205189	ZBTB10	protein_coding	TRUE	40647	chr8:80485619-80526265	+
2903.96	1.16096	1.72e-08	ENSG00000101493	ZNF516	protein_coding	TRUE	137001	chr18:76358190-76495190	-
10013	1.16685	1.41e-05	ENSG00000138778	CENPE	protein_coding	FALSE	92604	chr4:103105806-103198409	-
1614.43	1.1673	0.00135095	ENSG00000139880	CDH24	protein_coding	FALSE	10477	chr14:23047062-23057538	-
1716.79	1.16873	1.12e-07	ENSG00000131773	KHDRBS3	protein_coding	FALSE	199266	chr8:135457457-135656722	+
323.032	1.1704	0.000260079	ENSG00000140859	KIFC3	protein_coding	FALSE	104837	chr16:57758217-57863053	-
1348.78	1.17126	7.46e-06	ENSG00000186318	BACE1	protein_coding	FALSE	31053	chr11:117285207-117316259	-
646.015	1.18285	2.6e-07	ENSG00000174306	ZHX3	protein_coding	TRUE	139225	chr20:41178448-41317672	-
7235.94	1.18487	7.65e-06	ENSG00000138829	FBN2	protein_coding	FALSE	401277	chr5:128257909-128659185	-
235.87	1.18572	0.00921708	ENSG00000145365	TIFA	protein_coding	FALSE	11362	chr4:112274542-112285903	-
7665.44	1.18636	8.72e-07	ENSG00000103449	SALL1	protein_coding	TRUE	15393	chr16:51135975-51151367	-
219.82	1.18914	0.0039289	ENSG00000269825	CTD-3099C6.9	sense_intronic	FALSE	2848	chr19:52650437-52653284	-
1079.71	1.18942	0.00117881	ENSG00000204789	ZNF204P	processed_pseudogene	FALSE	2397	chr6:27357825-27360221	-
462.164	1.19057	0.000398453	ENSG00000114200	BCHE	protein_coding	FALSE	64569	chr3:165772904-165837472	-
395.156	1.19375	2.8e-05	ENSG00000243406	MRPS31P5	transcribed_unprocessed_pseudogene	FALSE	26757	chr13:52167709-52194465	-
2256.36	1.19761	7.95e-08	ENSG00000156299	TIAM1	protein_coding	FALSE	441562	chr21:31118416-31559977	-
6895.65	1.20092	6.95e-07	ENSG00000140157	NIPA2	protein_coding	FALSE	29744	chr15:22838641-22868384	+
13990.7	1.2027	7e-05	ENSG00000096696	DSP	protein_coding	TRUE	45143	chr6:7541575-7586717	+
825.647	1.20302	0.00161867	ENSG00000136153	LMO7	protein_coding	FALSE	239437	chr13:75620434-75859870	+
916.163	1.20528	6.09e-09	ENSG00000138434	SSFA2	protein_coding	FALSE	38906	chr2:181891833-181930738	+
271.088	1.20941	0.00369749	ENSG00000272556	GTF2IP13	transcribed_unprocessed_pseudogene	FALSE	46159	chr7:45769105-45815263	+
1052.38	1.2095	1.36e-05	ENSG00000127418	FGFRL1	protein_coding	FALSE	16962	chr4:1009936-1026897	+
2544.15	1.21526	2.25e-08	ENSG00000180530	NRIP1	protein_coding	TRUE	104702	chr21:14961235-15065936	-
648.856	1.21826	7.18e-08	ENSG00000173295	FAM86B3P	transcribed_unprocessed_pseudogene	FALSE	16271	chr8:8228595-8244865	+
3119.25	1.21846	3.47e-12	ENSG00000172175	MALT1	protein_coding	TRUE	83092	chr18:58671386-58754477	+
126.671	1.22768	0.0066529	ENSG00000115363	EVA1A	protein_coding	FALSE	100421	chr2:75469302-75569722	-
763.506	1.23081	1.21e-07	ENSG00000163297	ANTXR2	protein_coding	FALSE	224306	chr4:79901149-80125454	-
336.175	1.23145	0.000367537	ENSG00000189050	RNFT1	protein_coding	FALSE	12522	chr17:59952240-59964761	-
2084.22	1.23743	9.96e-09	ENSG00000082397	EPB41L3	protein_coding	FALSE	238320	chr18:5392381-5630700	-
1024.38	1.24668	2.91e-10	ENSG00000168734	PKIG	protein_coding	FALSE	92463	chr20:44531785-44624247	+
330.427	1.25015	0.00043796	ENSG00000250986	AC141928.1	lincRNA	FALSE	4643	chr4:3758748-3763390	-
197.08	1.25055	0.00155414	ENSG00000111199	TRPV4	protein_coding	FALSE	50317	chr12:109783085-109833401	-
961.336	1.25426	4.84e-06	ENSG00000183908	LRRC55	protein_coding	FALSE	9971	chr11:57181747-57191717	+
29321.2	1.25464	2.94e-13	ENSG00000075618	FSCN1	protein_coding	FALSE	13833	chr7:5592823-5606655	+
575.626	1.25637	5.54e-08	ENSG00000176399	DMRTA1	protein_coding	TRUE	8900	chr9:22446841-22455740	+
2676.47	1.25732	0.000127409	ENSG00000178295	GEN1	protein_coding	TRUE	35084	chr2:17753858-17788941	+
285.316	1.25948	0.000217169	ENSG00000140479	PCSK6	protein_coding	TRUE	228061	chr15:101297142-101525202	-
210.56	1.25954	0.000978916	ENSG00000021645	NRXN3	protein_coding	FALSE	1697918	chr14:78170373-79868290	+
461.874	1.26023	1.41e-07	ENSG00000141905	NFIC	protein_coding	TRUE	109655	chr19:3359563-3469217	+
220.524	1.26401	6.48e-05	ENSG00000249437	NAIP	protein_coding	FALSE	56632	chr5:70968483-71025114	-
254.769	1.26422	0.000128785	ENSG00000119547	ONECUT2	protein_coding	TRUE	55613	chr18:57435685-57491297	+
694.821	1.26834	0.00103991	ENSG00000169836	TACR3	protein_coding	FALSE	133786	chr4:103586031-103719816	-
545.308	1.2699	0.0054423	ENSG00000170382	LRRN2	protein_coding	FALSE	68564	chr1:204617170-204685733	-
412.278	1.27103	0.000841092	ENSG00000264112	RP11-159D12.2	lincRNA	FALSE	5812	chr17:57989039-57994850	-
2288.08	1.27377	0.0092339	ENSG00000163376	KBTBD8	protein_coding	FALSE	12904	chr3:66998307-67011210	+
3084.72	1.27663	1.22e-08	ENSG00000133104	SPG20	protein_coding	FALSE	68543	chr13:36301638-36370180	-
606.795	1.27672	0.00198877	ENSG00000168283	BMI1	protein_coding	TRUE	10274	chr10:22321211-22331484	+
416.984	1.27975	0.000258366	ENSG00000171016	PYGO1	protein_coding	FALSE	50058	chr15:55538890-55588947	-
700.454	1.28534	5.41e-10	ENSG00000162998	FRZB	protein_coding	FALSE	33888	chr2:182833275-182867162	-
1277.52	1.29421	1.73e-05	ENSG00000260916	CCPG1	protein_coding	FALSE	68479	chr15:55340032-55408510	-
1270.36	1.2956	0.000121941	ENSG00000128594	LRRC4	protein_coding	FALSE	5037	chr7:128027071-128032107	-
834.839	1.29732	5.33e-08	ENSG00000079156	OSBPL6	protein_coding	FALSE	208411	chr2:178194481-178402891	+
426.607	1.29839	2.59e-07	ENSG00000165806	CASP7	protein_coding	FALSE	51746	chr10:113679162-113730907	+
183.131	1.30038	0.000182549	ENSG00000184500	PROS1	protein_coding	FALSE	101034	chr3:93873033-93974066	-
223.412	1.30116	0.00022601	ENSG00000153790	C7orf31	protein_coding	FALSE	45660	chr7:25134697-25180356	-
475.643	1.30435	7.42e-06	ENSG00000106100	NOD1	protein_coding	TRUE	54258	chr7:30424527-30478784	-
400.916	1.30774	1.27e-06	ENSG00000075945	KIFAP3	protein_coding	FALSE	163883	chr1:169921326-170085208	-
1429.74	1.31182	7.31e-11	ENSG00000143341	HMCN1	protein_coding	FALSE	456399	chr1:185734551-186190949	+
5919.92	1.32037	5.91e-06	ENSG00000151012	SLC7A11	protein_coding	FALSE	78253	chr4:138164097-138242349	-
169.146	1.32085	0.000711695	ENSG00000180881	CAPS2	protein_coding	FALSE	114950	chr12:75275979-75390928	-
239.594	1.32702	0.00499176	ENSG00000184985	SORCS2	protein_coding	FALSE	550299	chr4:7192538-7742836	+
2436.3	1.32931	0.000930316	ENSG00000131724	IL13RA1	protein_coding	FALSE	66968	chrX:118727572-118794539	+
1421.4	1.32952	8.71e-05	ENSG00000034677	RNF19A	protein_coding	FALSE	79159	chr8:100257060-100336218	-
364.546	1.33048	0.000118226	ENSG00000103227	LMF1	protein_coding	FALSE	127685	chr16:853634-981318	-
3818.88	1.33299	2.55e-05	ENSG00000160973	FOXH1	protein_coding	TRUE	2924	chr8:144473412-144476335	-
659.087	1.33339	0.00108362	ENSG00000104447	TRPS1	protein_coding	TRUE	401178	chr8:115408496-115809673	-
1288.63	1.33401	8.24e-09	ENSG00000122642	FKBP9	protein_coding	FALSE	49528	chr7:32957404-33006931	+
2813.72	1.33977	2.41e-06	ENSG00000142627	EPHA2	protein_coding	FALSE	31751	chr1:16124337-16156087	-
1253.34	1.3483	4.76e-11	ENSG00000183955	KMT5A	protein_coding	FALSE	25586	chr12:123383773-123409358	+
3951	1.34937	1.22e-06	ENSG00000171444	MCC	protein_coding	FALSE	466732	chr5:113022099-113488830	-
220.809	1.34979	0.00655166	ENSG00000175197	DDIT3	protein_coding	TRUE	3930	chr12:57516588-57520517	-
177.833	1.35333	0.00100827	ENSG00000140459	CYP11A1	protein_coding	FALSE	29982	chr15:74337759-74367740	-
388.5	1.35495	0.00112827	ENSG00000157240	FZD1	protein_coding	TRUE	6963	chr7:91264364-91271326	+
429.679	1.36248	0.000169968	ENSG00000140557	ST8SIA2	protein_coding	FALSE	74901	chr15:92393828-92468728	+
1150.98	1.36652	3.68e-10	ENSG00000266338	NBPF15	protein_coding	FALSE	40289	chr1:144421386-144461674	-
503.982	1.36724	6.15e-07	ENSG00000183454	GRIN2A	protein_coding	FALSE	429351	chr16:9753404-10182754	-
1847.97	1.36754	9.12e-12	ENSG00000139219	COL2A1	protein_coding	FALSE	31522	chr12:47972965-48004486	-
124.531	1.36788	0.00355388	ENSG00000260565	CTD-2270P14.1	processed_transcript	FALSE	13096	chr16:2660349-2673444	-
158.918	1.36812	0.000618333	ENSG00000132669	RIN2	protein_coding	FALSE	115937	chr20:19886521-20002457	+
281.866	1.36987	0.00629803	ENSG00000115902	SLC1A4	protein_coding	FALSE	35389	chr2:64988477-65023865	+
467.251	1.37037	0.000421098	ENSG00000142303	ADAMTS10	protein_coding	FALSE	30494	chr19:8580242-8610735	-
2076.78	1.37477	7.73e-07	ENSG00000090776	EFNB1	protein_coding	FALSE	13151	chrX:68828997-68842147	+
2020.76	1.38003	1.11e-08	ENSG00000167323	STIM1	protein_coding	FALSE	238684	chr11:3854527-4093210	+
549.596	1.39096	4.05e-07	ENSG00000186523	FAM86B1	protein_coding	FALSE	12038	chr8:12182096-12194133	-
134.952	1.39405	0.00114719	ENSG00000160097	FNDC5	protein_coding	FALSE	10215	chr1:32862268-32872482	-
631.35	1.40055	4.77e-05	ENSG00000198756	COLGALT2	protein_coding	FALSE	107876	chr1:183929854-184037729	-
250.702	1.40125	2.02e-05	ENSG00000241489	AF011889.5	protein_coding	FALSE	51393	chrX:149482543-149533935	-
127.11	1.40458	0.00204578	ENSG00000163093	BBS5	protein_coding	FALSE	27478	chr2:169479178-169506655	+
1072.17	1.42231	7.06e-09	ENSG00000083067	TRPM3	protein_coding	FALSE	917842	chr9:70529063-71446904	-
1926.77	1.42371	0.000149513	ENSG00000135272	MDFIC	protein_coding	FALSE	97763	chr7:114922154-115019916	+
350.487	1.42483	0.00512763	ENSG00000245532	NEAT1	lincRNA	FALSE	22767	chr11:65422774-65445540	+
1272.86	1.42821	6.26e-06	ENSG00000133874	RNF122	protein_coding	FALSE	19371	chr8:33547755-33567125	-
3166.74	1.43903	5.16e-06	ENSG00000101236	RNF24	protein_coding	FALSE	88274	chr20:3927309-4015582	-
624.626	1.43922	4.56e-05	ENSG00000283430	AL513122.2	protein_coding	FALSE	32501	chr9:121300103-121332603	+
6071.35	1.44024	7.07e-17	ENSG00000099284	H2AFY2	protein_coding	FALSE	59485	chr10:70052796-70112280	+
2946.8	1.44163	8.99e-06	ENSG00000134569	LRP4	protein_coding	FALSE	61775	chr11:46856868-46918642	-
1764.98	1.4469	1.29e-10	ENSG00000277586	NEFL	protein_coding	FALSE	6156	chr8:24950955-24957110	-
149.103	1.4473	0.000357179	ENSG00000166311	SMPD1	protein_coding	FALSE	4568	chr11:6390431-6394998	+
487.946	1.45346	3.02e-05	ENSG00000115468	EFHD1	protein_coding	FALSE	76725	chr2:232606057-232682781	+
759.21	1.46065	0.000220185	ENSG00000179104	TMTC2	protein_coding	FALSE	447991	chr12:82686880-83134870	+
3608.27	1.48013	0.000139077	ENSG00000130635	COL5A1	protein_coding	FALSE	203070	chr9:134641774-134844843	+
1389.9	1.49241	0.000212687	ENSG00000078114	NEBL	protein_coding	FALSE	394215	chr10:20779973-21174187	-
1053.77	1.49958	1.06e-05	ENSG00000171843	MLLT3	protein_coding	TRUE	280879	chr9:20341665-20622543	-
102.967	1.50064	0.00463636	ENSG00000259642	ST20-AS1	antisense	FALSE	4223	chr15:79922771-79926993	+
145.763	1.50119	0.0025428	ENSG00000055732	MCOLN3	protein_coding	FALSE	30418	chr1:85018082-85048499	-
1342.77	1.50377	4.65e-07	ENSG00000124762	CDKN1A	protein_coding	TRUE	10880	chr6:36676460-36687339	+
4249.91	1.51143	1.18e-10	ENSG00000256463	SALL3	protein_coding	TRUE	22403	chr18:78980275-79002677	+
266.533	1.51751	5.79e-06	ENSG00000265107	GJA5	protein_coding	FALSE	17164	chr1:147756199-147773362	-
3042.86	1.51804	1.78e-06	ENSG00000154839	SKA1	protein_coding	FALSE	19179	chr18:50374995-50394173	+
376.116	1.52075	0.000467622	ENSG00000095383	TBC1D2	protein_coding	FALSE	56723	chr9:98198999-98255721	-
485.432	1.521	7.88e-06	ENSG00000176155	CCDC57	protein_coding	FALSE	111371	chr17:82101460-82212830	-
237.961	1.52769	7.89e-06	ENSG00000239467	AC007405.6	lincRNA	FALSE	7036	chr2:170771113-170778148	+
2421.25	1.53564	2.03e-13	ENSG00000189319	FAM53B	protein_coding	FALSE	124978	chr10:124619292-124744269	-
106.614	1.54145	0.00159768	ENSG00000229124	VIM-AS1	antisense	FALSE	15747	chr10:17214239-17229985	-
1042.15	1.54578	9.66e-16	ENSG00000184160	ADRA2C	protein_coding	FALSE	2179	chr4:3766348-3768526	+
19008.9	1.55084	6.28e-11	ENSG00000144730	IL17RD	protein_coding	FALSE	80325	chr3:57089982-57170306	-
437.376	1.55308	3.63e-06	ENSG00000242732	RGAG4	protein_coding	FALSE	4792	chrX:72127110-72131901	-
1674.93	1.55349	6.94e-07	ENSG00000090097	PCBP4	protein_coding	FALSE	16563	chr3:51957454-51974016	-
174.357	1.55921	0.00123035	ENSG00000170006	TMEM154	protein_coding	FALSE	61534	chr4:152618632-152680165	-
264.351	1.564	4.15e-05	ENSG00000189120	SP6	protein_coding	TRUE	10967	chr17:47844908-47855874	-
261.58	1.56416	1.04e-06	ENSG00000047634	SCML1	protein_coding	TRUE	17540	chrX:17737449-17754988	+
529.465	1.5671	8.41e-13	ENSG00000167992	VWCE	protein_coding	FALSE	37139	chr11:61258286-61295424	-
2262.23	1.56932	1.78e-10	ENSG00000176049	JAKMIP2	protein_coding	FALSE	197410	chr5:147585439-147782848	-
116.447	1.57473	0.00618158	ENSG00000224660	SH3BP5-AS1	antisense	FALSE	10310	chr3:15254184-15264493	+
139.845	1.57964	0.000822689	ENSG00000136928	GABBR2	protein_coding	FALSE	421116	chr9:98288082-98709197	-
361.514	1.58874	9.69e-09	ENSG00000135253	KCP	protein_coding	FALSE	48269	chr7:128862451-128910719	-
11491.8	1.58874	1.88e-09	ENSG00000164300	SERINC5	protein_coding	FALSE	144429	chr5:80111651-80256079	-
3691.35	1.5993	6.09e-21	ENSG00000240184	PCDHGC3	protein_coding	FALSE	37033	chr5:141475947-141512979	+
234.073	1.60182	4.18e-05	ENSG00000142694	EVA1B	protein_coding	FALSE	2124	chr1:36322031-36324154	-
7328.86	1.61683	2.74e-11	ENSG00000115414	FN1	protein_coding	FALSE	75733	chr2:215360440-215436172	-
751.456	1.61917	2.11e-12	ENSG00000186854	TRABD2A	protein_coding	FALSE	85359	chr2:84821650-84907008	-
287.227	1.63526	1.16e-06	ENSG00000183722	LHFP	protein_coding	FALSE	260637	chr13:39342892-39603528	-
4470.18	1.64673	1.12e-09	ENSG00000114019	AMOTL2	protein_coding	FALSE	19606	chr3:134355874-134375479	-
850.418	1.64872	3.17e-10	ENSG00000283674	RP11-419I17.1	lincRNA	FALSE	128510	chr8:12537079-12665588	-
2511.59	1.64978	0.000167691	ENSG00000137331	IER3	protein_coding	FALSE	1356	chr6:30743199-30744554	-
105.893	1.64993	0.000224037	ENSG00000235609	AF127936.9	lincRNA	FALSE	195588	chr21:14818843-15014430	-
785.885	1.65694	0.000407686	ENSG00000139211	AMIGO2	protein_coding	FALSE	4245	chr12:47075707-47079951	-
5934.17	1.66063	9.95e-08	ENSG00000169744	LDB2	protein_coding	FALSE	397269	chr4:16501541-16898809	-
1489.94	1.6609	7.18e-21	ENSG00000269713	NBPF9	protein_coding	FALSE	49535	chr1:149054027-149103561	-
222.07	1.6701	5.94e-07	ENSG00000107796	ACTA2	protein_coding	FALSE	56266	chr10:88935074-88991339	-
105.415	1.6792	0.00030112	ENSG00000054392	HHAT	protein_coding	FALSE	348045	chr1:210328252-210676296	+
428.343	1.68347	8.59e-06	ENSG00000170775	GPR37	protein_coding	FALSE	19631	chr7:124745997-124765627	-
2039.49	1.69256	5.54e-09	ENSG00000125266	EFNB2	protein_coding	FALSE	45384	chr13:106489731-106535114	-
2082	1.70269	1.51e-10	ENSG00000185917	SETD4	protein_coding	FALSE	44849	chr21:36034541-36079389	-
533.669	1.71557	1.08e-09	ENSG00000162344	FGF19	protein_coding	FALSE	6411	chr11:69698232-69704642	-
720.817	1.72511	2.72e-07	ENSG00000169122	FAM110B	protein_coding	FALSE	209771	chr8:57994509-58204279	+
1496.85	1.73615	9.31e-11	ENSG00000165300	SLITRK5	protein_coding	FALSE	23658	chr13:87672615-87696272	+
1141.97	1.73837	6.78e-06	ENSG00000183054	RGPD6	protein_coding	FALSE	63374	chr2:110513812-110577185	-
139.014	1.74258	9.95e-06	ENSG00000100122	CRYBB1	protein_coding	FALSE	18811	chr22:26599278-26618088	-
178.906	1.74495	1.49e-06	ENSG00000170989	S1PR1	protein_coding	FALSE	4631	chr1:101236888-101241518	+
865.466	1.75307	1.92e-08	ENSG00000180891	CUEDC1	protein_coding	FALSE	94081	chr17:57861243-57955323	-
401.312	1.75557	1.18e-10	ENSG00000125945	ZNF436	protein_coding	TRUE	9995	chr1:23359448-23369442	-
3663.04	1.76003	7.11e-12	ENSG00000198369	SPRED2	protein_coding	FALSE	121787	chr2:65310851-65432637	-
134.441	1.76004	0.000367875	ENSG00000167178	ISLR2	protein_coding	FALSE	38230	chr15:74100311-74138540	+
369.813	1.7695	0.00281675	ENSG00000279117	CTD-2562J17.6	TEC	FALSE	2338	chr11:75260129-75262466	-
750.218	1.77046	3.78e-06	ENSG00000105329	TGFB1	protein_coding	TRUE	52325	chr19:41301587-41353911	-
152.413	1.77462	0.00389764	ENSG00000262877	RP11-1055B8.4	lincRNA	FALSE	2131	chr17:81388126-81390256	-
2465.6	1.78022	8.82e-09	ENSG00000275023	MLLT6	protein_coding	TRUE	24262	chr17:38705542-38729803	+
106.214	1.78084	0.000107535	ENSG00000168398	BDKRB2	protein_coding	FALSE	39488	chr14:96204679-96244166	+
177.777	1.78673	4.07e-05	ENSG00000113448	PDE4D	protein_coding	FALSE	1553083	chr5:58969038-60522120	-
18223.5	1.78673	1.9e-06	ENSG00000115758	ODC1	protein_coding	FALSE	8537	chr2:10439968-10448504	-
7493.34	1.79082	5.73e-12	ENSG00000087245	MMP2	protein_coding	FALSE	116992	chr16:55389700-55506691	+
2603.76	1.79618	2.74e-06	ENSG00000145675	PIK3R1	protein_coding	FALSE	86102	chr5:68215720-68301821	+
407.149	1.79621	0.0011571	ENSG00000244342	LINC00698	lincRNA	FALSE	174633	chr3:62950430-63125062	+
2479.11	1.79644	1.02e-23	ENSG00000116991	SIPA1L2	protein_coding	FALSE	163594	chr1:232397965-232561558	-
829.392	1.79689	1.55e-16	ENSG00000108557	RAI1	protein_coding	TRUE	129981	chr17:17681473-17811453	+
1579.8	1.79949	8.02e-08	ENSG00000154734	ADAMTS1	protein_coding	FALSE	9663	chr21:26835747-26845409	-
520.41	1.80055	2.02e-08	ENSG00000187595	ZNF385C	protein_coding	TRUE	72904	chr17:42025576-42098479	-
7586.41	1.80385	3.19e-14	ENSG00000156925	ZIC3	protein_coding	TRUE	11550	chrX:137566142-137577691	+
3295.77	1.80661	1.34e-07	ENSG00000171451	DSEL	protein_coding	FALSE	10399	chr18:67506582-67516980	-
1811.46	1.83012	1.35e-05	ENSG00000007384	RHBDF1	protein_coding	FALSE	18297	chr16:58059-76355	-
117.63	1.8307	0.00378925	ENSG00000121743	GJA3	protein_coding	FALSE	22795	chr13:20138255-20161049	-
2951.95	1.84539	5.05e-16	ENSG00000182718	ANXA2	protein_coding	FALSE	55750	chr15:60347134-60402883	-
199.48	1.85269	0.000320424	ENSG00000244694	PTCHD4	protein_coding	FALSE	190662	chr6:47878028-48068689	-
181.06	1.85774	2.3e-07	ENSG00000184232	OAF	protein_coding	FALSE	19566	chr11:120210767-120230332	+
3448.71	1.87508	3.11e-19	ENSG00000116774	OLFML3	protein_coding	FALSE	56182	chr1:113979391-114035572	+
155.815	1.8868	0.000314048	ENSG00000261189	RP3-512B11.3	antisense	FALSE	888	chr6:7540451-7541338	-
3005.8	1.88686	1.42e-12	ENSG00000157570	TSPAN18	protein_coding	FALSE	205957	chr11:44726465-44932421	+
1431.1	1.88997	3.53e-08	ENSG00000069482	GAL	protein_coding	FALSE	7397	chr11:68683779-68691175	+
2891.58	1.89128	1.72e-12	ENSG00000163378	EOGT	protein_coding	FALSE	38748	chr3:68975214-69013961	-
269.112	1.90311	7.54e-07	ENSG00000174460	ZCCHC12	protein_coding	FALSE	3179	chrX:118823790-118826968	+
9213.73	1.90844	1.55e-18	ENSG00000136938	ANP32B	protein_coding	FALSE	32583	chr9:97983361-98015943	+
1238.92	1.9126	2.32e-11	ENSG00000185070	FLRT2	protein_coding	FALSE	124283	chr14:85530144-85654426	+
258.673	1.9247	9.21e-07	ENSG00000139679	LPAR6	protein_coding	FALSE	55138	chr13:48389567-48444704	-
1255.32	1.9338	3.5e-22	ENSG00000153721	CNKSR3	protein_coding	FALSE	123156	chr6:154387504-154510659	-
307.232	1.93933	3.5e-07	ENSG00000196159	FAT4	protein_coding	FALSE	176534	chr4:125316399-125492932	+
116.957	1.94137	0.00253832	ENSG00000138193	PLCE1	protein_coding	FALSE	302012	chr10:94030812-94332823	+
414.25	1.94709	2.45e-07	ENSG00000182580	EPHB3	protein_coding	FALSE	20626	chr3:184561784-184582409	+
193.559	1.95387	4.26e-07	ENSG00000140481	CCDC33	protein_coding	FALSE	133768	chr15:74202705-74336472	+
185.314	1.9596	8.87e-05	ENSG00000140836	ZFHX3	protein_coding	TRUE	276814	chr16:72782885-73059698	-
103.671	1.96098	0.000398569	ENSG00000184226	PCDH9	protein_coding	FALSE	927612	chr13:66302834-67230445	-
180.888	1.97552	1.07e-06	ENSG00000145431	PDGFC	protein_coding	FALSE	210941	chr4:156760454-156971394	-
7475.28	1.97728	1.01e-11	ENSG00000079739	PGM1	protein_coding	FALSE	66970	chr1:63593276-63660245	+
1862.49	1.9894	3.16e-11	ENSG00000273604	C17orf96	protein_coding	FALSE	3719	chr17:38671703-38675421	-
195.403	2.00232	1.76e-07	ENSG00000204054	LINC00963	processed_transcript	FALSE	30236	chr9:129483451-129513686	+
24357.5	2.02576	3.1e-16	ENSG00000026025	VIM	protein_coding	FALSE	9335	chr10:17228259-17237593	+
762.66	2.04348	1.45e-08	ENSG00000080503	SMARCA2	protein_coding	TRUE	213335	chr9:1980290-2193624	+
103.632	2.04689	0.000174465	ENSG00000175084	DES	protein_coding	FALSE	8363	chr2:219418377-219426739	+
361.686	2.04803	5.1e-05	ENSG00000142494	SLC47A1	protein_coding	FALSE	83650	chr17:19495385-19579034	+
3033.02	2.05306	2.51e-28	ENSG00000148834	GSTO1	protein_coding	FALSE	32104	chr10:104235356-104267459	+
546.298	2.05851	4.91e-17	ENSG00000225968	ELFN1	protein_coding	FALSE	59836	chr7:1688119-1747954	+
1330.82	2.06011	1.78e-15	ENSG00000103723	AP3B2	protein_coding	FALSE	50634	chr15:82659281-82709914	-
224.945	2.07104	2.01e-10	ENSG00000154319	FAM167A	protein_coding	FALSE	53253	chr8:11421463-11474715	-
1726.25	2.07979	1.41e-15	ENSG00000115380	EFEMP1	protein_coding	FALSE	58173	chr2:55865967-55924139	-
605.988	2.08747	0.00040566	ENSG00000197467	COL13A1	protein_coding	FALSE	162345	chr10:69801931-69964275	+
6445.59	2.09643	1.4e-09	ENSG00000124126	PREX1	protein_coding	TRUE	203632	chr20:48624252-48827883	-
601.423	2.09677	7.51e-11	ENSG00000171823	FBXL14	protein_coding	FALSE	28173	chr12:1565993-1594165	-
1745.37	2.10717	3.47e-17	ENSG00000160972	PPP1R16A	protein_coding	FALSE	24153	chr8:144477969-144502121	+
976.824	2.10813	2.31e-19	ENSG00000039523	FAM65A	protein_coding	FALSE	28371	chr16:67518418-67546788	+
197.77	2.10984	1.63e-06	ENSG00000125378	BMP4	protein_coding	TRUE	9026	chr14:53949736-53958761	-
2935.08	2.11364	3.88e-17	ENSG00000170113	NIPA1	protein_coding	FALSE	56729	chr15:22773063-22829791	+
611.692	2.11686	4.76e-14	ENSG00000105855	ITGB8	protein_coding	FALSE	85053	chr7:20330702-20415754	+
1766.48	2.11992	4.8e-13	ENSG00000139437	TCHP	protein_coding	FALSE	83578	chr12:109900264-109983841	+
3583.2	2.12067	5.61e-16	ENSG00000161638	ITGA5	protein_coding	FALSE	24200	chr12:54395261-54419460	-
1245.25	2.12252	1.3e-10	ENSG00000057252	SOAT1	protein_coding	FALSE	64967	chr1:179293714-179358680	+
1499.64	2.12692	3.6e-16	ENSG00000145391	SETD7	protein_coding	FALSE	110759	chr4:139495941-139606699	-
171.56	2.13804	0.00873064	ENSG00000146477	SLC22A3	protein_coding	FALSE	104314	chr6:160348268-160452581	+
846.392	2.14075	1.35e-10	ENSG00000130830	MPP1	protein_coding	FALSE	42324	chrX:154778684-154821007	-
12548.8	2.16586	5.57e-18	ENSG00000158966	CACHD1	protein_coding	FALSE	222267	chr1:64470792-64693058	+
223.632	2.16742	1.81e-07	ENSG00000144834	TAGLN3	protein_coding	FALSE	15224	chr3:111998664-112013887	+
64376.5	2.18637	2.64e-42	ENSG00000137285	TUBB2B	protein_coding	FALSE	7470	chr6:3224261-3231730	-
2516.55	2.18913	1.46e-26	ENSG00000164251	F2RL1	protein_coding	FALSE	16383	chr5:76818933-76835315	+
1563.92	2.23165	1.55e-16	ENSG00000118640	VAMP8	protein_coding	FALSE	20470	chr2:85561562-85582031	+
1071.67	2.23477	1.9e-19	ENSG00000159388	BTG2	protein_coding	TRUE	4112	chr1:203305491-203309602	+
405.958	2.24027	3.71e-06	ENSG00000188257	PLA2G2A	protein_coding	FALSE	4986	chr1:19975431-19980416	-
931.604	2.26922	2.73e-25	ENSG00000242419	PCDHGC4	protein_coding	FALSE	27983	chr5:141484997-141512979	+
339.7	2.27206	4.98e-05	ENSG00000174600	CMKLR1	protein_coding	TRUE	51298	chr12:108288044-108339341	-
650.973	2.28382	2.15e-17	ENSG00000148516	ZEB1	protein_coding	TRUE	211320	chr10:31318495-31529814	+
2811.19	2.31102	0.00806292	ENSG00000282048	RP4-590F24.2	sense_intronic	FALSE	2119	chr1:114032393-114034511	+
503.441	2.32568	2.68e-14	ENSG00000250305	KIAA1456	protein_coding	FALSE	85862	chr8:12945642-13031503	+
426.608	2.32665	3.25e-17	ENSG00000119042	SATB2	protein_coding	TRUE	201767	chr2:199269500-199471266	-
386.481	2.32744	2.88e-18	ENSG00000015153	YAF2	protein_coding	FALSE	81246	chr12:42157104-42238349	-
1127.65	2.32822	7.44e-14	ENSG00000104435	STMN2	protein_coding	FALSE	55362	chr8:79610814-79666175	+
896.947	2.33709	3.92e-16	ENSG00000026508	CD44	protein_coding	FALSE	93533	chr11:35138870-35232402	+
1679.67	2.35662	5.1e-13	ENSG00000049130	KITLG	protein_coding	FALSE	88059	chr12:88492793-88580851	-
247.87	2.38217	6.62e-08	ENSG00000142347	MYO1F	protein_coding	FALSE	56788	chr19:8520790-8577577	-
702.32	2.38588	1.12e-07	ENSG00000189190	ZNF600	protein_coding	TRUE	22597	chr19:52764195-52786791	-
320.073	2.39731	2.57e-08	ENSG00000243004	AC005062.2	sense_overlapping	FALSE	221473	chr7:19918981-20140453	-
753.147	2.40002	1.4e-18	ENSG00000182492	BGN	protein_coding	FALSE	14616	chrX:153494939-153509554	+
206.254	2.42843	8.46e-07	ENSG00000276644	DACH1	protein_coding	TRUE	429227	chr13:71437966-71867192	-
165.969	2.43467	0.000398164	ENSG00000131730	CKMT2	protein_coding	FALSE	33113	chr5:81233285-81266397	+
493.455	2.43508	4.73e-25	ENSG00000270231	NBPF8	unprocessed_pseudogene	FALSE	31387	chr1:120436353-120467739	+
737.845	2.51055	3.78e-13	ENSG00000262655	SPON1	protein_coding	FALSE	305196	chr11:13962689-14267884	+
9049.31	2.53249	1.49e-34	ENSG00000143320	CRABP2	protein_coding	FALSE	6211	chr1:156699606-156705816	-
349.797	2.53702	3.21e-10	ENSG00000118495	PLAGL1	protein_coding	TRUE	124300	chr6:143940300-144064599	-
5310.73	2.54575	8.67e-13	ENSG00000229544	NKX1-2	protein_coding	TRUE	4946	chr10:124445239-124450184	-
12942.3	2.55558	2.4e-16	ENSG00000170558	CDH2	protein_coding	FALSE	226481	chr18:27950966-28177446	-
154.947	2.55694	4.04e-08	ENSG00000071909	MYO3B	protein_coding	FALSE	477027	chr2:170178145-170655171	+
3562.46	2.55834	3.1e-33	ENSG00000168646	AXIN2	protein_coding	FALSE	33085	chr17:65528563-65561647	-
2081.63	2.56199	4.36e-43	ENSG00000170542	SERPINB9	protein_coding	FALSE	16015	chr6:2887266-2903280	-
10887.5	2.5625	6.17e-14	ENSG00000166450	PRTG	protein_coding	FALSE	131545	chr15:55611546-55743090	-
363.968	2.57658	7.81e-13	ENSG00000108375	RNF43	protein_coding	FALSE	65096	chr17:58352500-58417595	-
102.341	2.57697	5.3e-09	ENSG00000112981	NME5	protein_coding	FALSE	24272	chr5:138115172-138139443	-
2774.78	2.60192	1.35e-32	ENSG00000145349	CAMK2D	protein_coding	FALSE	310896	chr4:113451032-113761927	-
222.515	2.61273	4.03e-17	ENSG00000279692	RP11-1055B8.1	TEC	FALSE	1536	chr17:81395609-81397144	-
584.689	2.61948	1.38e-32	ENSG00000167123	CERCAM	protein_coding	FALSE	25601	chr9:128411751-128437351	+
4833.1	2.61982	0.00659694	ENSG00000138821	SLC39A8	protein_coding	FALSE	180218	chr4:102251041-102431258	-
148.909	2.66167	3.83e-12	ENSG00000188483	IER5L	protein_coding	FALSE	2711	chr9:129175552-129178262	-
662.084	2.66557	3.54e-17	ENSG00000143499	SMYD2	protein_coding	FALSE	56030	chr1:214281102-214337131	+
126.846	2.67187	1.24e-08	ENSG00000116132	PRRX1	protein_coding	TRUE	76692	chr1:170662728-170739419	+
259.718	2.6805	5.44e-05	ENSG00000100095	SEZ6L	protein_coding	FALSE	214124	chr22:26169474-26383597	+
31974.6	2.68731	7.92e-17	ENSG00000174469	CNTNAP2	protein_coding	FALSE	2304997	chr7:146116002-148420998	+
916.317	2.69724	5.46e-14	ENSG00000282024	RP3-467D16.3	antisense	FALSE	5453	chr6:16259101-16264553	-
2105.98	2.72785	7.36e-41	ENSG00000169570	DTWD2	protein_coding	FALSE	151224	chr5:118837322-118988545	-
387.773	2.72812	1.02e-13	ENSG00000157399	ARSE	protein_coding	FALSE	33679	chrX:2934632-2968310	-
687.125	2.73044	5.13e-12	ENSG00000104267	CA2	protein_coding	FALSE	17642	chr8:85463852-85481493	+
132.676	2.73779	3.8e-09	ENSG00000164542	KIAA0895	protein_coding	FALSE	65905	chr7:36324221-36390125	-
1730.2	2.8412	7.26e-39	ENSG00000137868	STRA6	protein_coding	FALSE	32802	chr15:74179466-74212267	-
438.266	2.87169	4.65e-12	ENSG00000166482	MFAP4	protein_coding	FALSE	3799	chr17:19383442-19387240	-
109.529	2.88499	0.00295933	ENSG00000271894	RP11-482H16.1	processed_transcript	FALSE	238542	chr2:56147630-56386171	+
437.003	2.88809	4.32e-08	ENSG00000158473	CD1D	protein_coding	FALSE	4950	chr1:158179947-158184896	+
171.72	2.89863	9.75e-06	ENSG00000156427	FGF18	protein_coding	FALSE	37968	chr5:171419656-171457623	+
113.879	2.90115	9.35e-08	ENSG00000159231	CBR3	protein_coding	FALSE	11655	chr21:36134912-36146566	+
2675.37	2.90548	1.11e-15	ENSG00000234787	LINC00458	lincRNA	FALSE	17084	chr13:54115783-54132866	-
170.898	2.92548	0.00300807	ENSG00000108231	LGI1	protein_coding	FALSE	48464	chr10:93757809-93806272	+
149.644	2.92695	1.27e-06	ENSG00000249087	ZNF436-AS1	antisense	FALSE	2843	chr1:23368997-23371839	+
4891.15	2.9502	9.7e-19	ENSG00000076770	MBNL3	protein_coding	TRUE	120652	chrX:132369317-132489968	-
180.906	2.96993	7.46e-09	ENSG00000158856	DMTN	protein_coding	FALSE	33533	chr8:22048995-22082527	+
5230.91	2.97484	0.00191007	ENSG00000140937	CDH11	protein_coding	FALSE	182360	chr16:64943753-65126112	-
151.236	2.98222	1.32e-11	ENSG00000168874	ATOH8	protein_coding	TRUE	36723	chr2:85751344-85788066	+
2495.43	3.0736	0.000434363	ENSG00000133636	NTS	protein_coding	FALSE	8698	chr12:85874295-85882992	+
892.568	3.08572	4.32e-15	ENSG00000153363	LINC00467	lincRNA	FALSE	52531	chr1:211382803-211435333	+
1282.15	3.09874	1.32e-23	ENSG00000182095	TNRC18	protein_coding	FALSE	118625	chr7:5306790-5425414	-
171.055	3.11436	2.75e-07	ENSG00000101542	CDH20	protein_coding	FALSE	222192	chr18:61333582-61555773	+
112.697	3.13058	2.19e-05	ENSG00000145824	CXCL14	protein_coding	FALSE	8601	chr5:135570679-135579279	-
26887.9	3.14295	1.08e-89	ENSG00000137267	TUBB2A	protein_coding	FALSE	3858	chr6:3153669-3157526	-
2242.39	3.15425	9.09e-28	ENSG00000081059	TCF7	protein_coding	TRUE	37155	chr5:134114711-134151865	+
512.94	3.16215	3.26e-14	ENSG00000065320	NTN1	protein_coding	FALSE	222459	chr17:9021542-9244000	+
462.64	3.22756	8.33e-31	ENSG00000119242	CCDC92	protein_coding	FALSE	54172	chr12:123918660-123972831	-
217.895	3.22989	2.4e-19	ENSG00000117707	PROX1	protein_coding	TRUE	58322	chr1:213983181-214041502	+
187.532	3.26999	7.19e-12	ENSG00000113532	ST8SIA4	protein_coding	FALSE	96332	chr5:100806935-100903266	-
1220.66	3.29145	1.59e-43	ENSG00000266074	BAHCC1	protein_coding	FALSE	70858	chr17:81395475-81466332	+
2324.83	3.31567	5.11e-16	ENSG00000154856	APCDD1	protein_coding	FALSE	35321	chr18:10454628-10489948	+
18278	3.32136	1.03e-26	ENSG00000135919	SERPINE2	protein_coding	FALSE	64208	chr2:223975112-224039319	-
438.405	3.32418	0.00886503	ENSG00000183779	ZNF703	protein_coding	TRUE	4271	chr8:37695751-37700021	+
210.175	3.32589	1.06e-17	ENSG00000203867	RBM20	protein_coding	TRUE	195073	chr10:110644397-110839469	+
1834.02	3.35943	1.4e-91	ENSG00000164651	SP8	protein_coding	TRUE	4604	chr7:20782283-20786886	-
4306.82	3.40634	3.62e-22	ENSG00000114115	RBP1	protein_coding	FALSE	22396	chr3:139517434-139539829	-
555.07	3.43873	1.97e-13	ENSG00000139438	FAM222A	protein_coding	FALSE	56280	chr12:109714228-109770507	+
101.474	3.51169	4.05e-10	ENSG00000164761	TNFRSF11B	protein_coding	FALSE	28644	chr8:118923557-118952200	-
2761.6	3.5428	0.00806292	ENSG00000090932	DLL3	protein_coding	FALSE	9587	chr19:39498895-39508481	+
332.738	3.60066	8.93e-18	ENSG00000118777	ABCG2	protein_coding	FALSE	141059	chr4:88090264-88231322	-
719.205	3.61868	0.00696918	ENSG00000019549	SNAI2	protein_coding	TRUE	4051	chr8:48917690-48921740	-
4050.62	3.62205	1.75e-29	ENSG00000145147	SLIT2	protein_coding	FALSE	367302	chr4:20253260-20620561	+
1518.17	3.66324	2.3e-17	ENSG00000171956	FOXB1	protein_coding	TRUE	57509	chr15:60004222-60061730	+
262.46	3.66391	6.03e-16	ENSG00000148948	LRRC4C	protein_coding	FALSE	1345571	chr11:40114203-41459773	-
520.783	3.66899	1.26e-17	ENSG00000127863	TNFRSF19	protein_coding	FALSE	105735	chr13:23570370-23676104	+
813.614	3.66943	0.000729994	ENSG00000174640	SLCO2A1	protein_coding	FALSE	119489	chr3:133932696-134052184	-
162.761	3.74715	2.73e-19	ENSG00000075223	SEMA3C	protein_coding	FALSE	179822	chr7:80742538-80922359	-
1167.99	3.78545	3.59e-19	ENSG00000064042	LIMCH1	protein_coding	FALSE	340438	chr4:41359607-41700044	+
2124.62	3.92495	0.00381535	ENSG00000149922	TBX6	protein_coding	TRUE	6095	chr16:30085793-30091887	-
1893.85	4.00038	4.38e-39	ENSG00000169071	ROR2	protein_coding	FALSE	387072	chr9:91563091-91950162	-
2022.43	4.02924	0.00400152	ENSG00000198719	DLL1	protein_coding	FALSE	24360	chr6:170282206-170306565	-
3842	4.06009	3.44e-38	ENSG00000005020	SKAP2	protein_coding	FALSE	328178	chr7:26667062-26995239	-
199.488	4.13635	9.27e-09	ENSG00000198774	RASSF9	protein_coding	FALSE	35874	chr12:85800697-85836570	-
188.872	4.14466	3.11e-07	ENSG00000198796	ALPK2	protein_coding	FALSE	147711	chr18:58481247-58628957	-
1825.38	4.17193	2.62e-95	ENSG00000169554	ZEB2	protein_coding	TRUE	140503	chr2:144384081-144524583	-
3071.14	4.23695	1.11e-30	ENSG00000215866	LINC01356	lincRNA	FALSE	30474	chr1:112820170-112850643	-
7223.72	4.25547	7.39e-37	ENSG00000140807	NKD1	protein_coding	FALSE	100920	chr16:50548330-50649249	+
263.725	4.26425	2.14e-34	ENSG00000129009	ISLR	protein_coding	FALSE	3202	chr15:74173671-74176872	+
181.295	4.28895	1.37e-10	ENSG00000120149	MSX2	protein_coding	TRUE	6361	chr5:174724533-174730893	+
170.334	4.28967	1.45e-09	ENSG00000173401	GLIPR1L1	protein_coding	FALSE	35922	chr12:75334639-75370560	+
1367.83	4.31958	3.78e-05	ENSG00000175426	PCSK1	protein_coding	FALSE	43729	chr5:96390415-96434143	-
4419.49	4.47051	1.02e-07	ENSG00000165617	DACT1	protein_coding	FALSE	14355	chr14:58633967-58648321	+
250.244	4.52778	1.71e-33	ENSG00000040731	CDH10	protein_coding	FALSE	157879	chr5:24487100-24644978	-
1874.6	4.55362	3.66e-31	ENSG00000122756	CNTFR	protein_coding	FALSE	38709	chr9:34551432-34590140	-
745.16	4.63507	2.5e-56	ENSG00000108379	WNT3	protein_coding	FALSE	70649	chr17:46762506-46833154	-
1381.03	4.63958	3.48e-23	ENSG00000145864	GABRB2	protein_coding	FALSE	260616	chr5:161288429-161549044	-
4770.4	4.68325	3.3e-73	ENSG00000041982	TNC	protein_coding	FALSE	98680	chr9:115019578-115118257	-
108.698	4.74604	5.94e-10	ENSG00000185269	NOTUM	protein_coding	FALSE	9334	chr17:81952507-81961840	-
921.223	4.76647	1.74e-32	ENSG00000181234	TMEM132C	protein_coding	FALSE	440513	chr12:128267403-128707915	+
127.253	4.82012	5.14e-13	ENSG00000174145	NWD2	protein_coding	FALSE	205246	chr4:37244220-37449465	+
184.647	4.87159	9.42e-14	ENSG00000169306	IL1RAPL1	protein_coding	FALSE	1369325	chrX:28587399-29956723	+
3743.86	4.89049	1.3e-98	ENSG00000138650	PCDH10	protein_coding	FALSE	59292	chr4:133149315-133208606	+
335.582	4.96421	0.00185997	ENSG00000054598	FOXC1	protein_coding	TRUE	3926	chr6:1609972-1613897	+
324.561	4.99323	3.88e-17	ENSG00000188580	NKAIN2	protein_coding	FALSE	1021517	chr6:123804141-124825657	+
101.658	4.99932	3.31e-12	ENSG00000164093	PITX2	protein_coding	TRUE	24701	chr4:110617423-110642123	-
122.867	4.99935	2.01e-14	ENSG00000184564	SLITRK6	protein_coding	FALSE	6699	chr13:85792790-85799488	-
227.586	5.12145	3.75e-10	ENSG00000055813	CCDC85A	protein_coding	FALSE	202051	chr2:56184123-56386173	+
146.13	5.12695	5.63e-15	ENSG00000250208	FZD10-AS1	processed_transcript	FALSE	17942	chr12:130144315-130162256	-
1212.29	5.14759	1.44e-128	ENSG00000168505	GBX2	protein_coding	TRUE	3134	chr2:236165236-236168369	-
428.879	5.2936	3.03e-22	ENSG00000075388	FGF4	protein_coding	FALSE	4388	chr11:69771016-69775403	-
258.487	5.34925	8.4e-14	ENSG00000165379	LRFN5	protein_coding	FALSE	296980	chr14:41607570-41904549	+
148.653	5.37381	3.57e-11	ENSG00000143512	HHIPL2	protein_coding	FALSE	25846	chr1:222522258-222548103	-
178.24	5.3986	6.87e-14	ENSG00000107831	FGF8	protein_coding	FALSE	10240	chr10:101770130-101780369	-
462.679	5.48238	5.28e-50	ENSG00000137198	GMPR	protein_coding	FALSE	56970	chr6:16238580-16295549	+
399.599	5.60654	5.85e-48	ENSG00000165655	ZNF503	protein_coding	TRUE	4077	chr10:75397830-75401906	-
108.17	5.71043	5.34e-08	ENSG00000168779	SHOX2	protein_coding	TRUE	10550	chr3:158095954-158106503	-
119.758	5.76583	1.51e-09	ENSG00000104154	SLC30A4	protein_coding	FALSE	43197	chr15:45479611-45522807	-
179.592	5.76643	0.00854881	ENSG00000163083	INHBB	protein_coding	FALSE	5666	chr2:120346143-120351808	+
6389.28	5.80563	1.32e-67	ENSG00000116729	WLS	protein_coding	FALSE	134648	chr1:68098473-68233120	-
16723.5	5.86327	5.6e-203	ENSG00000134363	FST	protein_coding	FALSE	6726	chr5:53480409-53487134	+
1619.46	5.89154	6.74e-05	ENSG00000163132	MSX1	protein_coding	TRUE	4271	chr4:4859666-4863936	+
944.749	5.90181	5.46e-07	ENSG00000179111	HES7	protein_coding	TRUE	3503	chr17:8120590-8124092	-
132.49	6.16554	1.03e-19	ENSG00000163623	NKX6-1	protein_coding	TRUE	6464	chr4:84491987-84498450	-
583.204	6.20688	2.26e-07	ENSG00000154342	WNT3A	protein_coding	TRUE	54210	chr1:228007051-228061260	+
301.934	6.2577	0.00334534	ENSG00000105997	HOXA3	protein_coding	TRUE	46398	chr7:27106184-27152581	-
847.641	6.2742	2.08e-31	ENSG00000164318	EGFLAM	protein_coding	FALSE	206613	chr5:38258409-38465021	+
1807.56	6.5312	1.51e-16	ENSG00000111432	FZD10	protein_coding	FALSE	3282	chr12:130162459-130165740	+
2613.14	6.53925	7.98e-60	ENSG00000138795	LEF1	protein_coding	TRUE	121412	chr4:108047545-108168956	-
236.334	6.5944	0.000125888	ENSG00000166823	MESP1	protein_coding	TRUE	2650	chr15:89748661-89751310	-
5365.65	6.71743	3.57e-87	ENSG00000111186	WNT5B	protein_coding	FALSE	117353	chr12:1529891-1647243	+
549.795	6.80038	0.00194848	ENSG00000173917	HOXB2	protein_coding	TRUE	4096	chr17:48540894-48544989	-
817.765	6.85468	2.76e-07	ENSG00000163508	EOMES	protein_coding	TRUE	6763	chr3:27715949-27722711	-
183.183	7.00215	0.0030629	ENSG00000253552	HOXA-AS2	antisense	FALSE	26526	chr7:27107777-27134302	+
426.143	7.00993	1.78e-32	ENSG00000231918	AC007682.1	lincRNA	FALSE	1375317	chr2:51032601-52407917	+
314.045	7.07626	2.24e-44	ENSG00000238178	RP11-431J24.2	antisense	FALSE	17929	chrX:16152941-16170869	-
101.951	7.11839	1.7e-13	ENSG00000213981	AC007277.3	antisense	FALSE	55001	chr2:170640374-170695374	-
152.719	7.54579	9.81e-12	ENSG00000049249	TNFRSF9	protein_coding	FALSE	27272	chr1:7915894-7943165	-
110.355	7.56498	1.7e-12	ENSG00000183463	URAD	protein_coding	FALSE	10941	chr13:27977714-27988654	-
3851.27	7.62397	5.7e-09	ENSG00000146374	RSPO3	protein_coding	FALSE	79162	chr6:127118604-127197765	+
2814.74	7.64903	7.18e-17	ENSG00000158815	FGF17	protein_coding	FALSE	6412	chr8:22042398-22048809	+
2464.99	7.66708	1.37e-19	ENSG00000128683	GAD1	protein_coding	FALSE	47939	chr2:170813213-170861151	+
4611.63	7.92332	3.53e-186	ENSG00000204335	SP5	protein_coding	TRUE	2728	chr2:170715351-170718078	+
152.522	7.93855	1.98e-18	ENSG00000135960	EDAR	protein_coding	FALSE	94902	chr2:108894471-108989372	-
130.967	8.04373	1.35e-14	ENSG00000225444	AC087073.1	lincRNA	FALSE	16895	chr2:52373118-52390012	+
2321.84	8.11699	6.52e-84	ENSG00000260266	CTD-2311M21.2	transcribed_processed_pseudogene	FALSE	13853	chr15:74350768-74364620	+
138.655	8.20178	2.05e-16	ENSG00000136574	GATA4	protein_coding	TRUE	83044	chr8:11676959-11760002	+
8954.09	8.28038	5.71e-08	ENSG00000107984	DKK1	protein_coding	FALSE	3747	chr10:52314296-52318042	+
15641.1	8.82514	1.01e-13	ENSG00000134817	APLNR	protein_coding	FALSE	3738	chr11:57233577-57237314	-
338.707	8.91025	1.68e-28	ENSG00000137473	TTC29	protein_coding	FALSE	239245	chr4:146706638-146945882	-
1523.42	9.12769	3.22e-12	ENSG00000120094	HOXB1	protein_coding	TRUE	2472	chr17:48528526-48530997	-
2527.14	9.15604	1.18e-10	ENSG00000165556	CDX2	protein_coding	TRUE	9003	chr13:27962137-27971139	-
16844	9.25508	1.33e-39	ENSG00000185155	MIXL1	protein_coding	TRUE	3437	chr1:226223618-226227054	+
560.269	9.28211	5.2e-06	ENSG00000141448	GATA6	protein_coding	TRUE	33086	chr18:22169443-22202528	+
147.465	9.32388	5.83e-14	ENSG00000104371	DKK4	protein_coding	FALSE	3165	chr8:42374068-42377232	-
165.652	9.92502	2e-13	ENSG00000222033	LINC01124	lincRNA	FALSE	2117	chr2:170712451-170714567	-
271.477	9.97602	6.46e-07	ENSG00000253405	EVX1-AS	antisense	FALSE	5801	chr7:27241429-27247229	-
2894.76	10.0495	1.16e-103	ENSG00000061492	WNT8A	protein_coding	FALSE	8474	chr5:138083892-138092365	+
9319.15	10.2112	5.93e-19	ENSG00000164458	TBXT	protein_coding	TRUE	11045	chr6:166157656-166168700	-
530.657	10.4946	7.78e-10	ENSG00000253308	RP1-170O19.17	lincRNA	FALSE	1986	chr7:27239243-27241228	-
4581.81	10.9082	6.63e-137	ENSG00000105991	HOXA1	protein_coding	TRUE	3004	chr7:27092993-27095996	-
2427.14	11.1976	2.16e-65	ENSG00000113722	CDX1	protein_coding	TRUE	17764	chr5:150166795-150184558	+
2423.3	11.5436	1.48e-25	ENSG00000106038	EVX1	protein_coding	TRUE	7794	chr7:27242700-27250493	+
1189.48	11.9759	8.09e-35	ENSG00000233429	HOTAIRM1	antisense	FALSE	4619	chr7:27095647-27100265	+
1156.94	12.4404	0.00669717	ENSG00000151379	MSGN1	protein_coding	TRUE	606	chr2:17816496-17817101	+
