# Supplementary material for: Rostrocaudal patterning and neural crest differentiation of human pre-neural spinal cord progenitors in vitro
Source: Stem Cell Reports. 2022 Mar 24;17(4):894–910. doi: 10.1016/j.stemcr.2022.02.018 (PMC9023813; doi:10.1016/j.stemcr.2022.02.018)
Supplement: Table S2. List of top loading genes for PC1 and PC2 [file mmc3.xlsx]

## Sheet: PCA1
Table S2: List of genes included in PCA1 and PC2
Gene	ID	Biotype	PCA
AC005276.1	ENSG00000197462	lincRNA	-0.0351588
AC009014.3	ENSG00000271824	protein_coding	0.0256406
AC012531.25	ENSG00000260597	lincRNA	0.0258572
ADAMTS18	ENSG00000140873	protein_coding	0.0252429
ADGRG5	ENSG00000159618	protein_coding	-0.0329302
ALOX12P2	ENSG00000262943	transcribed_unprocessed_pseudogene	-0.03436
ALX4	ENSG00000052850	protein_coding	0.0305254
AP000688.29	ENSG00000233393	lincRNA	-0.0428127
AP002856.5	ENSG00000231698	lincRNA	-0.0328861
B3GALT2	ENSG00000162630	protein_coding	0.0264061
B3GNT7	ENSG00000156966	protein_coding	-0.0387268
BEND4	ENSG00000188848	protein_coding	-0.0405809
BMP4	ENSG00000125378	protein_coding	0.0273879
BNC1	ENSG00000169594	protein_coding	0.026512
C1orf94	ENSG00000142698	protein_coding	-0.0328487
C1QTNF7	ENSG00000163145	protein_coding	0.0350557
C2CD4A	ENSG00000198535	protein_coding	0.0281351
CALB1	ENSG00000104327	protein_coding	-0.0343513
CARD11	ENSG00000198286	protein_coding	-0.0401722
CBLC	ENSG00000142273	protein_coding	-0.0348344
CCDC140	ENSG00000163081	protein_coding	0.0319766
CDA	ENSG00000158825	protein_coding	-0.0328209
CHRND	ENSG00000135902	protein_coding	0.025279
CLDN10	ENSG00000134873	protein_coding	-0.0330397
CLDN6	ENSG00000184697	protein_coding	-0.0398774
CLDN7	ENSG00000181885	protein_coding	-0.0334822
CLEC1A	ENSG00000150048	protein_coding	0.0294339
CNTNAP4	ENSG00000152910	protein_coding	0.0255562
COL12A1	ENSG00000111799	protein_coding	0.028749
COL3A1	ENSG00000168542	protein_coding	0.0318321
COL6A3	ENSG00000163359	protein_coding	0.0334454
CPED1	ENSG00000106034	protein_coding	0.0301529
CTD-2142D14.1	ENSG00000258649	lincRNA	-0.0383838
CTD-2306M5.1	ENSG00000248605	lincRNA	-0.0421624
CTD-2354A18.1	ENSG00000261780	processed_transcript	-0.0413659
CTD-2377D24.6	ENSG00000244649	lincRNA	0.0311241
CYP24A1	ENSG00000019186	protein_coding	0.0282149
CYP2S1	ENSG00000167600	protein_coding	-0.0400529
DAZL	ENSG00000092345	protein_coding	-0.0360511
DCN	ENSG00000011465	protein_coding	0.0350793
DLX5	ENSG00000105880	protein_coding	0.032338
DMKN	ENSG00000161249	protein_coding	-0.0413013
DNM3OS	ENSG00000230630	antisense	0.0360462
EMP1	ENSG00000134531	protein_coding	0.0332011
EPHA1	ENSG00000146904	protein_coding	-0.040978
EPHA1-AS1	ENSG00000229153	antisense	-0.0383494
EPHA8	ENSG00000070886	protein_coding	-0.0340069
ESRG	ENSG00000265992	sense_intronic	-0.040619
ESRP1	ENSG00000104413	protein_coding	-0.0352645
EVX2	ENSG00000174279	protein_coding	0.026882
F2RL1	ENSG00000164251	protein_coding	-0.0361651
FAM198B	ENSG00000164125	protein_coding	0.0247538
FAM83F	ENSG00000133477	protein_coding	-0.034528
FAP	ENSG00000078098	protein_coding	0.0254386
FBXL21	ENSG00000164616	transcribed_unitary_pseudogene	0.0301536
FEZF1	ENSG00000128610	protein_coding	-0.0344609
FOXA3	ENSG00000170608	protein_coding	-0.035725
FOXH1	ENSG00000160973	protein_coding	-0.0501633
FUT2	ENSG00000176920	protein_coding	-0.0345208
GDF10	ENSG00000266524	protein_coding	0.0275827
GDF3	ENSG00000184344	protein_coding	-0.0409204
GENE
GRB7	ENSG00000141738	protein_coding	-0.03375
GUCY1A3	ENSG00000164116	protein_coding	0.0301754
HDC	ENSG00000140287	protein_coding	0.0269345
HHIP	ENSG00000164161	protein_coding	0.0300815
HHLA1	ENSG00000132297	protein_coding	-0.047495
HOTAIR	ENSG00000228630	antisense	0.0388638
HOTTIP	ENSG00000243766	antisense	0.0296871
HOXA10	ENSG00000253293	protein_coding	0.0372065
HOXA11	ENSG00000005073	protein_coding	0.0362303
HOXA11-AS	ENSG00000240990	antisense	0.0380912
HOXA13	ENSG00000106031	protein_coding	0.037172
HOXA5	ENSG00000106004	protein_coding	0.02473
HOXA6	ENSG00000106006	protein_coding	0.0296352
HOXA9	ENSG00000078399	protein_coding	0.0293773
HOXB13	ENSG00000159184	protein_coding	0.031898
HOXB6	ENSG00000108511	protein_coding	0.0258837
HOXC-AS2	ENSG00000250133	processed_transcript	0.0262942
HOXC-AS3	ENSG00000251151	processed_transcript	0.0280796
HOXC10	ENSG00000180818	protein_coding	0.0339125
HOXC11	ENSG00000123388	protein_coding	0.0359312
HOXC12	ENSG00000123407	protein_coding	0.0417261
HOXC13	ENSG00000123364	protein_coding	0.0385133
HOXC13-AS	ENSG00000249641	antisense	0.0282494
HOXC6	ENSG00000197757	protein_coding	0.0262473
HOXC9	ENSG00000180806	protein_coding	0.027838
HOXD10	ENSG00000128710	protein_coding	0.0392474
HOXD11	ENSG00000128713	protein_coding	0.0385428
HOXD12	ENSG00000170178	protein_coding	0.0361224
HOXD13	ENSG00000128714	protein_coding	0.0390475
HOXD9	ENSG00000128709	protein_coding	0.0309549
HPN	ENSG00000105707	protein_coding	-0.0416
IFI44L	ENSG00000137959	protein_coding	0.0265691
INPP4B	ENSG00000109452	protein_coding	0.0258473
KDF1	ENSG00000175707	protein_coding	-0.0339947
KERA	ENSG00000139330	protein_coding	0.028874
LCK	ENSG00000182866	protein_coding	-0.0400175
LECT1	ENSG00000136110	protein_coding	-0.0382903
LHFPL4	ENSG00000156959	protein_coding	-0.0362239
LINC-ROR	ENSG00000258609	lincRNA	-0.0354152
LINC00371	ENSG00000226792	protein_coding	-0.0368793
LINC00458	ENSG00000234787	lincRNA	-0.0437088
LINC00678	ENSG00000254934	lincRNA	-0.0466063
LINC00698	ENSG00000244342	lincRNA	-0.0349149
LINC01356	ENSG00000215866	lincRNA	-0.0483918
LINC01405	ENSG00000185847	lincRNA	-0.0342959
LIX1	ENSG00000145721	protein_coding	0.0306365
LMX1B	ENSG00000136944	protein_coding	0.036468
LRRN4CL	ENSG00000177363	protein_coding	0.0247793
LUM	ENSG00000139329	protein_coding	0.0382478
MAB21L2	ENSG00000181541	protein_coding	0.0277522
MACC1	ENSG00000183742	protein_coding	-0.0339622
MARVELD2	ENSG00000152939	protein_coding	-0.0362973
MGC32805	ENSG00000250328	antisense	-0.0367907
MIR302B	ENSG00000249532	antisense	-0.0550095
MIR99AHG	ENSG00000215386	lincRNA	0.0264365
MITF	ENSG00000187098	protein_coding	0.0258499
MT1G	ENSG00000125144	protein_coding	-0.0345811
MUC3A	ENSG00000169894	protein_coding	-0.0335266
MYO16	ENSG00000041515	protein_coding	0.025364
NANOG	ENSG00000111704	protein_coding	-0.0411054
NANOGP8	ENSG00000255192	protein_coding	-0.0382242
NPR3	ENSG00000113389	protein_coding	0.0281886
NTS	ENSG00000133636	protein_coding	-0.0439863
NUDT16P1	ENSG00000246082	transcribed_unitary_pseudogene	-0.037241
OAF	ENSG00000184232	protein_coding	0.028144
OLFML1	ENSG00000183801	protein_coding	0.0268014
OR8S1	ENSG00000197376	protein_coding	0.0279998
PAX3	ENSG00000135903	protein_coding	0.0279679
PDE7B	ENSG00000171408	protein_coding	0.0279565
PLA2G2A	ENSG00000188257	protein_coding	-0.0391139
PNPLA5	ENSG00000100341	protein_coding	-0.0345915
POU5F1	ENSG00000204531	protein_coding	-0.0631847
PRAC2	ENSG00000229637	protein_coding	0.026437
PRDM14	ENSG00000147596	protein_coding	-0.0378526
PRRX1	ENSG00000116132	protein_coding	0.0355593
PRSS56	ENSG00000237412	protein_coding	0.0359604
PRSS8	ENSG00000052344	protein_coding	-0.0444456
PTPRR	ENSG00000153233	protein_coding	0.0253082
RASAL1	ENSG00000111344	protein_coding	-0.0385433
RBM47	ENSG00000163694	protein_coding	-0.03298
RHOJ	ENSG00000126785	protein_coding	0.0280558
RP1-131F15.3	ENSG00000280058	TEC	-0.0342218
RP11-1069G10.1	ENSG00000259370	antisense	0.0339169
RP11-1144P22.1	ENSG00000254277	lincRNA	-0.0512971
RP11-148B6.2	ENSG00000250046	lincRNA	-0.0374651
RP11-205K6.1	ENSG00000233721	lincRNA	0.0326804
RP11-205K6.3	ENSG00000279137	TEC	0.0347935
RP11-277E18.2	ENSG00000255356	processed_pseudogene	-0.0394361
RP11-277P12.10	ENSG00000256288	lincRNA	-0.0359776
RP11-357H14.17	ENSG00000272763	lincRNA	0.0320944
RP11-359M6.1	ENSG00000257474	lincRNA	-0.0419085
RP11-35J1.2	ENSG00000280511	lincRNA	-0.0333651			w
RP11-384O8.1	ENSG00000267034	lincRNA	0.0252495
RP11-415G4.1	ENSG00000274090	lincRNA	-0.0353054
RP11-457D13.4	ENSG00000274652	lincRNA	-0.0430431
RP11-469A15.2	ENSG00000230623	lincRNA	-0.0438311
RP11-54H7.4	ENSG00000275216	lincRNA	-0.0374385
RP11-562F9.2	ENSG00000249152	lincRNA	-0.0427397
RP11-562F9.3	ENSG00000280056	TEC	-0.036474
RP11-568A7.4	ENSG00000280707	lincRNA	-0.0554876
RP11-588K22.2	ENSG00000260244	sense_overlapping	0.0295545
RP11-69I8.2	ENSG00000236673	lincRNA	-0.046281
RP13-16D10.1	ENSG00000280142	TEC	-0.0361601
RP3-467D16.3	ENSG00000282024	antisense	-0.0365331
RP4-590F24.2	ENSG00000282048	sense_intronic	-0.0518363
RP5-865N13.2	ENSG00000235152	lincRNA	-0.0369974
RPL7P20	ENSG00000254252	processed_pseudogene	-0.0339604
SCGB3A2	ENSG00000164265	protein_coding	-0.0376071
SCNN1A	ENSG00000111319	protein_coding	-0.0330609
SCRG1	ENSG00000164106	protein_coding	0.025512
SGCD	ENSG00000170624	protein_coding	0.0252741
SH2D3A	ENSG00000125731	protein_coding	-0.0352803
SLC17A9	ENSG00000101194	protein_coding	-0.0338981
SLC52A3	ENSG00000101276	protein_coding	-0.0371075
SRPX2	ENSG00000102359	protein_coding	0.0253246
ST8SIA3	ENSG00000177511	protein_coding	-0.0330941
TBX15	ENSG00000092607	protein_coding	0.0273685
TBX2	ENSG00000121068	protein_coding	0.0257984
TCL1B	ENSG00000213231	protein_coding	-0.0348209
TDO2	ENSG00000151790	protein_coding	0.0295212
TFAP2A	ENSG00000137203	protein_coding	0.0331607
TFAP2B	ENSG00000008196	protein_coding	0.0365357
TGFB2	ENSG00000092969	protein_coding	0.0294693
TGFBI	ENSG00000120708	protein_coding	0.0303515
TLR4	ENSG00000136869	protein_coding	0.032947
TMEM204	ENSG00000131634	protein_coding	0.0321404
TRIML2	ENSG00000179046	protein_coding	-0.0369842
TSSC2	ENSG00000223756	transcribed_unprocessed_pseudogene	-0.0359886
TUNAR	ENSG00000250366	protein_coding	-0.042081
TWIST1	ENSG00000122691	protein_coding	0.0349287
UNC13A	ENSG00000130477	protein_coding	-0.0362651
USP44	ENSG00000136014	protein_coding	-0.0333919
VRTN	ENSG00000133980	protein_coding	-0.0555361
WNT5A	ENSG00000114251	protein_coding	0.0250101
Z83313.1	ENSG00000283147	protein_coding	-0.0342363
ZFP42	ENSG00000179059	protein_coding	-0.0511
ZIC1	ENSG00000152977	protein_coding	0.0291083
ZIC4	ENSG00000174963	protein_coding	0.0298422
ZSCAN10	ENSG00000130182	protein_coding	-0.04678

## Sheet: PCA2
APLNR	ENSG00000134817	protein_coding	0.0554473
EDAR	ENSG00000135960	protein_coding	0.051616
HOXB1	ENSG00000120094	protein_coding	0.0506812
HOXC5	ENSG00000172789	protein_coding	0.0481206
RP11-834C11.7	ENSG00000250654	transcribed_unprocessed_pseudogene	0.0469399
HOXB-AS3	ENSG00000233101	antisense	0.0456957
FOXC2	ENSG00000176692	protein_coding	0.0441981
FGF8	ENSG00000107831	protein_coding	0.0438907
FLJ12825	ENSG00000248265	lincRNA	0.043778
PDYN	ENSG00000101327	protein_coding	0.0433188
GREB1L	ENSG00000141449	protein_coding	0.0411151
ZNF831	ENSG00000124203	protein_coding	0.0408793
DPF3	ENSG00000205683	protein_coding	0.0408701
BARX2	ENSG00000043039	protein_coding	0.0408229
RP11-834C11.6	ENSG00000249388	lincRNA	0.0401937
RP11-82L7.4	ENSG00000259223	lincRNA	0.039703
FOXC1	ENSG00000054598	protein_coding	0.0392054
RIPPLY1	ENSG00000147223	protein_coding	0.0389999
C7	ENSG00000112936	protein_coding	0.0384784
MEIS1	ENSG00000143995	protein_coding	0.038459
PCDH8	ENSG00000136099	protein_coding	0.0379842
HES7	ENSG00000179111	protein_coding	0.037884
TRDC	ENSG00000211829	TR_C_gene	0.037048
IGFN1	ENSG00000163395	protein_coding	0.0369628
FGF3	ENSG00000186895	protein_coding	0.03642
FGF17	ENSG00000158815	protein_coding	0.0364194
DMRT2	ENSG00000173253	protein_coding	0.0362707
CDX1	ENSG00000113722	protein_coding	0.0362658
SCGN	ENSG00000079689	protein_coding	0.0356863
HOXD4	ENSG00000170166	protein_coding	0.035615
CLDN11	ENSG00000013297	protein_coding	0.0354455
PAX2	ENSG00000075891	protein_coding	0.0353484
SPOCK3	ENSG00000196104	protein_coding	0.0353315
CDX2	ENSG00000165556	protein_coding	0.0353139
HOXB4	ENSG00000182742	protein_coding	0.0353128
HOXB8	ENSG00000120068	protein_coding	0.0352296
HOXC4	ENSG00000198353	protein_coding	0.0351976
WNT8A	ENSG00000061492	protein_coding	0.0349378
HOXC8	ENSG00000037965	protein_coding	0.0349159
RP11-834C11.4	ENSG00000250742	lincRNA	0.0348714
PRTG	ENSG00000166450	protein_coding	0.0348636
FGF19	ENSG00000162344	protein_coding	0.0346308
HOXA7	ENSG00000122592	protein_coding	0.0345647
TRGC1	ENSG00000211689	TR_C_gene	0.0340933
URAD	ENSG00000183463	protein_coding	0.0340812
POU3F2	ENSG00000184486	protein_coding	0.0338692
HOXA-AS3	ENSG00000254369	antisense	0.033858
TBX6	ENSG00000149922	protein_coding	0.0337351
RP11-834C11.14	ENSG00000273046	processed_transcript	0.0335349
AC009336.19	ENSG00000278500	protein_coding	0.032886
PRL	ENSG00000172179	protein_coding	0.0328524
HOXC6	ENSG00000197757	protein_coding	0.0328278
HAGLR	ENSG00000224189	antisense	0.0325017
ZBTB16	ENSG00000109906	protein_coding	0.0324389
FOXB1	ENSG00000171956	protein_coding	0.0323225
SLC7A14	ENSG00000013293	protein_coding	0.0320257
HOXD1	ENSG00000128645	protein_coding	0.0318468
CNTFR	ENSG00000122756	protein_coding	0.0314214
RBFOX1	ENSG00000078328	protein_coding	0.0313363
PKD2L1	ENSG00000107593	protein_coding	0.0311642
MIXL1	ENSG00000185155	protein_coding	0.0308692
LIN28A	ENSG00000131914	protein_coding	0.0305987
MEIS2	ENSG00000134138	protein_coding	0.0304416
Gene	ID	Biotype	PCA
FOXL1	ENSG00000176678	protein_coding	0.0302463
ALDH1A2	ENSG00000128918	protein_coding	0.0301028
HOXD8	ENSG00000175879	protein_coding	0.0301013
LINC01598	ENSG00000250432	lincRNA	0.029962
HES5	ENSG00000197921	protein_coding	0.0297256
EBF2	ENSG00000221818	protein_coding	0.0294266
TRGC2	ENSG00000227191	TR_C_gene	0.0285234
SKAP1	ENSG00000141293	protein_coding	0.0283949
IGDCC3	ENSG00000174498	protein_coding	0.0283634
SP8	ENSG00000164651	protein_coding	0.0282274
DLL3	ENSG00000090932	protein_coding	0.0280374
BMP3	ENSG00000152785	protein_coding	0.0279354
HOXB9	ENSG00000170689	protein_coding	0.0279225
AC012531.25	ENSG00000260597	lincRNA	0.0279003
DLL1	ENSG00000198719	protein_coding	0.0278952
LBX1	ENSG00000138136	protein_coding	0.0278821
NEUROG2	ENSG00000178403	protein_coding	0.0278372
PLAC1	ENSG00000170965	protein_coding	0.0277384
HOXA1	ENSG00000105991	protein_coding	0.0276368
D21S2088E	ENSG00000228592	lincRNA	0.0269366
HOXC-AS1	ENSG00000250451	antisense	0.0267262
PSTPIP1	ENSG00000140368	protein_coding	0.0267255
NR6A1	ENSG00000148200	protein_coding	0.0265497
ATP1A2	ENSG00000018625	protein_coding	0.0265321
CA4	ENSG00000167434	protein_coding	0.0264831
FRZB	ENSG00000162998	protein_coding	0.0264634
HOXB3	ENSG00000120093	protein_coding	0.026436
HOXB2	ENSG00000173917	protein_coding	0.0264287
SLC18A1	ENSG00000036565	protein_coding	0.0263568
CPA1	ENSG00000091704	protein_coding	0.0262074
GAD1	ENSG00000128683	protein_coding	0.0260644
RIPPLY2	ENSG00000203877	protein_coding	0.0258129
TRABD2B	ENSG00000269113	protein_coding	0.0257929
HOXC9	ENSG00000180806	protein_coding	0.0257533
TCERG1L	ENSG00000176769	protein_coding	0.0257426
GRIN3A	ENSG00000198785	protein_coding	0.0257425
MNX1	ENSG00000130675	protein_coding	0.025507
EVX2	ENSG00000174279	protein_coding	-0.0573847
EMP1	ENSG00000134531	protein_coding	-0.0565724
CXCL14	ENSG00000145824	protein_coding	-0.0559933
HOTTIP	ENSG00000243766	antisense	-0.0557579
LHX9	ENSG00000143355	protein_coding	-0.0535069
HOXA13	ENSG00000106031	protein_coding	-0.0531926
WIF1	ENSG00000156076	protein_coding	-0.0506313
PI15	ENSG00000137558	protein_coding	-0.0500898
TBX2	ENSG00000121068	protein_coding	-0.0500476
HOXB13	ENSG00000159184	protein_coding	-0.0491824
IGFBP3	ENSG00000146674	protein_coding	-0.0485586
COL8A2	ENSG00000171812	protein_coding	-0.0482131
KCNA1	ENSG00000111262	protein_coding	-0.0474187
HRH1	ENSG00000196639	protein_coding	-0.04521
DLX5	ENSG00000105880	protein_coding	-0.0451818
NT5E	ENSG00000135318	protein_coding	-0.0450563
PTPRT	ENSG00000196090	protein_coding	-0.0450111
PTHLH	ENSG00000087494	protein_coding	-0.0447712
HOXC12	ENSG00000123407	protein_coding	-0.0439104
HOXD13	ENSG00000128714	protein_coding	-0.0436576
HLA-DPB2	ENSG00000224557	transcribed_unprocessed_pseudogene	-0.0435873
LHX8	ENSG00000162624	protein_coding	-0.0432322
AHR	ENSG00000106546	protein_coding	-0.0430164
SFXN3	ENSG00000107819	protein_coding	-0.0428758
RUNX3	ENSG00000020633	protein_coding	-0.0419878
GPNMB	ENSG00000136235	protein_coding	-0.0419376
DLX6-AS1	ENSG00000231764	antisense	-0.0415977
DLX6	ENSG00000006377	protein_coding	-0.0413424
APELA	ENSG00000248329	protein_coding	-0.0413168
PTRF	ENSG00000177469	protein_coding	-0.040979
AREG	ENSG00000109321	protein_coding	-0.0407772
PRAC1	ENSG00000159182	protein_coding	-0.0406659
HOXC13	ENSG00000123364	protein_coding	-0.0406576
PDE7B	ENSG00000171408	protein_coding	-0.039116
SHISA2	ENSG00000180730	protein_coding	-0.0388254
CACNA2D3	ENSG00000157445	protein_coding	-0.0386864
COL6A6	ENSG00000206384	protein_coding	-0.0386427
RSPO2	ENSG00000147655	protein_coding	-0.0386251
COL10A1	ENSG00000123500	protein_coding	-0.0384875
LINC00616	ENSG00000248307	lincRNA	-0.0384461
HECW1	ENSG00000002746	protein_coding	-0.0384125
CDH1	ENSG00000039068	protein_coding	-0.0383043
FGF7	ENSG00000140285	protein_coding	-0.0382453
RP1-170O19.14	ENSG00000253508	lincRNA	-0.0381904
SHISA3	ENSG00000178343	protein_coding	-0.0381176
KDR	ENSG00000128052	protein_coding	-0.0379072
NFIX	ENSG00000008441	protein_coding	-0.0376223
LGALS3	ENSG00000131981	protein_coding	-0.0373856
RASGRF2	ENSG00000113319	protein_coding	-0.0373695
FAM69C	ENSG00000187773	protein_coding	-0.0372342
TRIM49B	ENSG00000182053	protein_coding	-0.0372017
AKR1C3	ENSG00000196139	protein_coding	-0.0371869
DLX2	ENSG00000115844	protein_coding	-0.0370379
ITGA11	ENSG00000137809	protein_coding	-0.036945
BCL11A	ENSG00000119866	protein_coding	-0.0369059
TYRP1	ENSG00000107165	protein_coding	-0.0367634
IFI44	ENSG00000137965	protein_coding	-0.0366186
CTD-2377D24.4	ENSG00000242407	lincRNA	-0.0364625
GRM4	ENSG00000124493	protein_coding	-0.0364065
MAFB	ENSG00000204103	protein_coding	-0.036345
AMBN	ENSG00000178522	protein_coding	-0.0360655
KCTD12	ENSG00000178695	protein_coding	-0.0359711
EWSAT1	ENSG00000212766	lincRNA	-0.0358478
KRT31	ENSG00000094796	protein_coding	-0.0358294
B3GALT2	ENSG00000162630	protein_coding	-0.0353459
CHRM4	ENSG00000180720	protein_coding	-0.0353259
ADM	ENSG00000148926	protein_coding	-0.0352041
HS3ST5	ENSG00000249853	protein_coding	-0.0351171
TINAGL1	ENSG00000142910	protein_coding	-0.0350249
TFAP2B	ENSG00000008196	protein_coding	-0.0350172
RUNX1T1	ENSG00000079102	protein_coding	-0.0349156
FLI1	ENSG00000151702	protein_coding	-0.0348449
ADGRD1	ENSG00000111452	protein_coding	-0.0347503
ENG	ENSG00000106991	protein_coding	-0.0345204
ANKRD29	ENSG00000154065	protein_coding	-0.0344226
PAQR5	ENSG00000137819	protein_coding	-0.0343924
ECEL1P2	ENSG00000244280	transcribed_unprocessed_pseudogene	-0.0342192
HOXD12	ENSG00000170178	protein_coding	-0.0341168
CDH3	ENSG00000062038	protein_coding	-0.0340976
DLX1	ENSG00000144355	protein_coding	-0.034071
C16orf97	ENSG00000261190	processed_transcript	-0.0340668
PDZD2	ENSG00000133401	protein_coding	-0.0340296
CLEC3A	ENSG00000166509	protein_coding	-0.0339544
PLPP4	ENSG00000203805	protein_coding	-0.0339473
RP11-119J18.1	ENSG00000250378	protein_coding	-0.0338147
MAB21L1	ENSG00000180660	protein_coding	-0.0336012
MARVELD3	ENSG00000140832	protein_coding	-0.0335538
CDCP1	ENSG00000163814	protein_coding	-0.0334828
DCX	ENSG00000077279	protein_coding	-0.0334009
SGCD	ENSG00000170624	protein_coding	-0.0332986
TMEM215	ENSG00000188133	protein_coding	-0.0332328
VSTM2A	ENSG00000170419	protein_coding	-0.0329867
TDGF1	ENSG00000241186	protein_coding	-0.0329413
TRIM53CP	ENSG00000254764	unprocessed_pseudogene	-0.032717
SYNPO2	ENSG00000172403	protein_coding	-0.0327004
TMEM200A	ENSG00000164484	protein_coding	-0.0325476
HOXA11-AS1_5	ENSG00000278592	misc_RNA	-0.0325242
EDNRA	ENSG00000151617	protein_coding	-0.0324619
PHLDA1	ENSG00000139289	protein_coding	-0.0324386
C10orf126	ENSG00000204365	lincRNA	-0.0323813
