# Supplementary material for: Rostrocaudal patterning and neural crest differentiation of human pre-neural spinal cord progenitors in vitro
Source: Stem Cell Reports. 2022 Mar 24;17(4):894–910. doi: 10.1016/j.stemcr.2022.02.018 (PMC9023813; doi:10.1016/j.stemcr.2022.02.018)
Supplement: Table S3. List of genes enriched in each group identified by principal-component analysis, related to Figure 3A [file mmc4.xlsx]

## Sheet: group 1
baseMean	log2FC	lfcSE	stat	pvalue	FDR	DEG	gene_id	gene_name	gene_source	gene_biotype	TF	GRCh38					D	Name	Source	pValue	FDR B&H	FDR B&Y	Bonferroni	Genes from Input	Genes in Annotati
512.315	10.828	1.11656	9.69757	3.08767e-22	1.49715e-20	TRUE	ENSG00000254934	LINC00678	havana	lincRNA	FALSE	chr11:27617626-27634627				1	GO:0035019	somatic stem cell population maintenance		6.449e-07	0.0008712	0.006784	0.0008712	5	84	6.19051
675.542	9.71359	0.716966	13.5482	8.12219e-42	1.96192e-39	TRUE	ENSG00000111704	NANOG	ensembl_havana	protein_coding	TRUE	chr12:7787794-7799141				2	GO:0044344	cellular response to fibroblast growth factor stimulus		1.198e-05	0.006507	0.05067	0.01618	5	152	4.92154
1267.82	9.60406	0.733066	13.1012	3.24017e-39	6.36644e-37	TRUE	ENSG00000249532	MIR302B	ensembl_havana	antisense	FALSE	chr4:112646476-112650051				3	GO:0071774	response to fibroblast growth factor		1.445e-05	0.006507	0.05067	0.01952	5	158	4.84013
125.367	9.34948	0.998813	9.36059	7.92919e-21	3.351e-19	TRUE	ENSG00000179046	TRIML2	ensembl_havana	protein_coding	FALSE	chr4:188091273-188109603				4	GO:0060445	branching involved in salivary gland morphogenesis		2.273e-05	0.007676	0.05976	0.0307	3	28	4.6434
191.164	9.09989	0.521252	17.4578	3.00448e-68	2.32662e-65	TRUE	ENSG00000147596	PRDM14	ensembl_havana	protein_coding	TRUE	chr8:70051651-70071693				5	GO:0019827	stem cell population maintenance		3.78e-05	0.009386	0.07308	0.05107	5	193	4.42251
217.375	8.88898	1.16424	7.63503	2.25775e-14	4.49375e-13	TRUE	ENSG00000255192	NANOGP8	ensembl_havana	protein_coding	TRUE	chr15:35084193-35085110
220.567	8.69324	0.867446	10.0217	1.22438e-23	6.8882e-22	TRUE	ENSG00000182866	LCK	ensembl_havana	protein_coding	FALSE	chr1:32251239-32286165
167.29	8.44767	0.702992	12.0167	2.90182e-33	3.69092e-31	TRUE	ENSG00000111319	SCNN1A	ensembl_havana	protein_coding	FALSE	chr12:6346843-6377730
608.592	7.88036	0.793251	9.93426	2.95357e-23	1.57418e-21	TRUE	ENSG00000130182	ZSCAN10	ensembl_havana	protein_coding	TRUE	chr16:3088890-3099317
109.445	7.84774	0.793478	9.89032	4.5858e-23	2.37827e-21	TRUE	ENSG00000140832	MARVELD3	ensembl_havana	protein_coding	FALSE	chr16:71626161-71642114
135.037	7.80607	0.964426	8.09401	5.77325e-16	1.39838e-14	TRUE	ENSG00000181885	CLDN7	ensembl_havana	protein_coding	FALSE	chr17:7259903-7263983
369.452	7.67854	0.413423	18.5731	5.30328e-77	4.81483e-74	TRUE	ENSG00000100604	CHGA	ensembl_havana	protein_coding	FALSE	chr14:92923080-92935293
235.242	7.67132	1.13614	6.75211	1.45709e-11	1.97142e-10	TRUE	ENSG00000225366	TDGF1P3	havana	transcribed_processed_pseudogene	FALSE	chrX:110520312-110523021
245.619	7.60603	1.34308	5.66313	1.48633e-08	1.29367e-07	TRUE	ENSG00000280707	RP11-568A7.4	havana	lincRNA	FALSE	chr6:167228300-167237511
520.099	7.60114	0.727628	10.4465	1.52105e-25	1.00623e-23	TRUE	ENSG00000104413	ESRP1	ensembl_havana	protein_coding	FALSE	chr8:94641074-94707466
918.6	7.59922	0.759944	9.99971	1.52847e-23	8.50807e-22	TRUE	ENSG00000039068	CDH1	ensembl_havana	protein_coding	FALSE	chr16:68737225-68835548
136.932	7.59214	0.69394	10.9406	7.36878e-28	5.98805e-26	TRUE	ENSG00000128610	FEZF1	ensembl_havana	protein_coding	TRUE	chr7:122301394-122310691
2351.52	7.51483	0.687114	10.9368	7.68705e-28	6.22746e-26	TRUE	ENSG00000241186	TDGF1	ensembl_havana	protein_coding	FALSE	chr3:46574555-46582463
636.693	7.50457	0.588569	12.7505	3.096e-37	5.09466e-35	TRUE	ENSG00000146904	EPHA1	ensembl_havana	protein_coding	FALSE	chr7:143390289-143408892
117.849	7.34267	0.505939	14.5129	1.00321e-47	3.47545e-45	TRUE	ENSG00000134917	ADAMTS8	ensembl_havana	protein_coding	FALSE	chr11:130404925-130428993
144.681	7.28471	0.555737	13.1082	2.95528e-39	5.85034e-37	TRUE	ENSG00000103067	ESRP2	ensembl_havana	protein_coding	FALSE	chr16:68229111-68238102
215.728	7.24158	1.4778	4.90026	9.57098e-07	6.08094e-06	TRUE	ENSG00000236673	RP11-69I8.2	havana	lincRNA	FALSE	chr6:131901963-131920565
136.153	7.12993	0.841786	8.47001	2.45374e-17	6.97672e-16	TRUE	ENSG00000104327	CALB1	ensembl_havana	protein_coding	FALSE	chr8:90058608-90095475
226.006	7.06536	0.738229	9.57069	1.06198e-21	4.95758e-20	TRUE	ENSG00000230623	RP11-469A15.2	havana	lincRNA	FALSE	chr1:200333193-200478293
147.01	7.06112	0.619645	11.3954	4.40658e-30	4.24985e-28	TRUE	ENSG00000156959	LHFPL4	ensembl_havana	protein_coding	FALSE	chr3:9498361-9553802
126.342	7.02385	0.596627	11.7726	5.4034e-32	6.29496e-30	TRUE	ENSG00000232301	RP11-132A1.3	havana	antisense	FALSE	chr7:101299613-101301270
133.142	6.96824	0.498541	13.9773	2.14571e-44	6.41981e-42	TRUE	ENSG00000077009	NMRK2	ensembl_havana	protein_coding	FALSE	chr19:3933103-3942416
118.717	6.96665	0.745705	9.34237	9.42043e-21	3.91833e-19	TRUE	ENSG00000129354	AP1M2	ensembl_havana	protein_coding	FALSE	chr19:10572671-10587315
431.146	6.96551	0.576116	12.0905	1.18625e-33	1.54617e-31	TRUE	ENSG00000136110	LECT1	ensembl_havana	protein_coding	FALSE	chr13:52703264-52739812
245.738	6.85904	1.17803	5.82244	5.79943e-09	5.39742e-08	TRUE	ENSG00000132297	HHLA1	ensembl_havana	protein_coding	FALSE	chr8:132061486-132111159
502.54	6.80633	0.7099	9.58774	9.00342e-22	4.22551e-20	TRUE	ENSG00000111913	FAM65B	ensembl_havana	protein_coding	FALSE	chr6:24804282-24936052
398.655	6.74986	0.578731	11.6632	1.9652e-31	2.12929e-29	TRUE	ENSG00000188848	BEND4	ensembl_havana	protein_coding	TRUE	chr4:42110938-42152878
136.233	6.7359	0.622889	10.814	2.95627e-27	2.2759e-25	TRUE	ENSG00000183742	MACC1	ensembl_havana	protein_coding	TRUE	chr7:20134655-20217404
1657.64	6.64081	0.836709	7.93682	2.07423e-15	4.68776e-14	TRUE	ENSG00000133980	VRTN	ensembl_havana	protein_coding	FALSE	chr14:74303069-74360008
114.903	6.63868	0.623043	10.6553	1.64799e-26	1.19862e-24	TRUE	ENSG00000149418	ST14	ensembl_havana	protein_coding	FALSE	chr11:130159562-130210376
530.82	6.57875	0.433962	15.1597	6.5338e-52	2.68794e-49	TRUE	ENSG00000135525	MAP7	ensembl_havana	protein_coding	FALSE	chr6:136342281-136550819
484.497	6.43947	0.602688	10.6846	1.20178e-26	8.81385e-25	TRUE	ENSG00000163694	RBM47	ensembl_havana	protein_coding	FALSE	chr4:40423267-40630875
5282.9	6.43536	0.55164	11.6659	1.90447e-31	2.07202e-29	TRUE	ENSG00000265992	ESRG	havana	sense_intronic	FALSE	chr3:54632122-54639857
290.034	6.43518	0.613429	10.4905	9.55058e-26	6.54837e-24	TRUE	ENSG00000156475	PPP2R2B	ensembl_havana	protein_coding	FALSE	chr5:146581146-147084784
457.322	6.43086	0.615138	10.4543	1.39981e-25	9.33053e-24	TRUE	ENSG00000250366	TUNAR	havana	protein_coding	FALSE	chr14:95876392-95925571
163.506	6.23544	0.547049	11.3983	4.26261e-30	4.16464e-28	TRUE	ENSG00000185668	POU3F1	ensembl_havana	protein_coding	TRUE	chr1:38044611-38046794
311.925	6.20023	0.84827	7.30927	2.68605e-13	4.66806e-12	TRUE	ENSG00000052344	PRSS8	ensembl_havana	protein_coding	FALSE	chr16:31131433-31135762
180.942	6.1786	0.326283	18.9364	5.72282e-80	5.58059e-77	TRUE	ENSG00000130055	GDPD2	ensembl_havana	protein_coding	FALSE	chrX:70423031-70433390
135.97	6.16562	0.721459	8.54604	1.2738e-17	3.73472e-16	TRUE	ENSG00000280780	JAKMIP2-AS1	havana	antisense	FALSE	chr5:147559994-147662009
182.285	6.05241	0.587452	10.3028	6.84281e-25	4.25921e-23	TRUE	ENSG00000133477	FAM83F	ensembl_havana	protein_coding	FALSE	chr22:39994949-40043529
345.665	6.02399	0.723239	8.32919	8.13995e-17	2.18023e-15	TRUE	ENSG00000165588	OTX2	ensembl_havana	protein_coding	TRUE	chr14:56799905-56810479
689.98	6.00798	0.745263	8.06157	7.53234e-16	1.7915e-14	TRUE	ENSG00000161249	DMKN	ensembl_havana	protein_coding	FALSE	chr19:35497220-35513658
1852.89	5.93771	0.411854	14.417	4.04409e-47	1.36509e-44	TRUE	ENSG00000136014	USP44	ensembl_havana	protein_coding	FALSE	chr12:95516560-95551490
887.628	5.93256	0.635516	9.33504	1.00956e-20	4.18594e-19	TRUE	ENSG00000167600	CYP2S1	ensembl_havana	protein_coding	FALSE	chr19:41193049-41207539
2151.66	5.92536	0.815078	7.26968	3.60351e-13	6.13993e-12	TRUE	ENSG00000179059	ZFP42	ensembl_havana	protein_coding	TRUE	chr4:187995771-188005050
164.776	5.85574	0.638817	9.16654	4.88428e-20	1.85836e-18	TRUE	ENSG00000112297	AIM1	ensembl_havana	protein_coding	FALSE	chr6:106360808-106571978
676.625	5.84801	0.435921	13.4153	4.91996e-41	1.10716e-38	TRUE	ENSG00000130477	UNC13A	havana	protein_coding	FALSE	chr19:17601328-17688365
260.854	5.83005	0.503379	11.5818	5.09553e-31	5.3664e-29	TRUE	ENSG00000152939	MARVELD2	ensembl_havana	protein_coding	FALSE	chr5:69415112-69444330
11341.2	5.70848	0.453395	12.5905	2.38078e-36	3.73116e-34	TRUE	ENSG00000128567	PODXL	ensembl_havana	protein_coding	FALSE	chr7:131500262-131558217
132.661	5.63769	1.02663	5.49147	3.98591e-08	3.23704e-07	TRUE	ENSG00000095596	CYP26A1	ensembl_havana	protein_coding	FALSE	chr10:93073475-93077890
203.845	5.60127	0.787571	7.11208	1.14306e-12	1.80647e-11	TRUE	ENSG00000169894	MUC3A	havana	protein_coding	FALSE	chr7:100949555-100968346
121.514	5.52708	0.789897	6.99722	2.611e-12	3.93503e-11	TRUE	ENSG00000170608	FOXA3	ensembl_havana	protein_coding	TRUE	chr19:45863989-45873797
505.485	5.49313	0.576866	9.52236	1.69284e-21	7.71121e-20	TRUE	ENSG00000104112	SCG3	ensembl_havana	protein_coding	FALSE	chr15:51681353-51721031
219.88	5.46641	0.656688	8.32421	8.48936e-17	2.2669e-15	TRUE	ENSG00000253230	LINC00599	ensembl_havana	lincRNA	FALSE	chr8:9900064-9905366
210.29	5.45926	0.397629	13.7295	6.75854e-43	1.72763e-40	TRUE	ENSG00000130768	SMPDL3B	ensembl_havana	protein_coding	FALSE	chr1:27934993-27959157
106.411	5.45914	0.57148	9.55263	1.26449e-21	5.83062e-20	TRUE	ENSG00000142698	C1orf94	ensembl_havana	protein_coding	FALSE	chr1:34166883-34219131
118.132	5.43354	0.654414	8.3029	1.01601e-16	2.67504e-15	TRUE	ENSG00000146530	VWDE	ensembl_havana	protein_coding	FALSE	chr7:12330885-12403941
132.565	5.43347	0.38613	14.0716	5.6749e-45	1.75782e-42	TRUE	ENSG00000179761	PIPOX	ensembl_havana	protein_coding	FALSE	chr17:28950513-29057220
1144.89	5.37652	0.276015	19.4791	1.65195e-84	1.977e-81	TRUE	ENSG00000119888	EPCAM	ensembl_havana	protein_coding	FALSE	chr2:47345158-47387601
202.727	5.32129	0.414945	12.8241	1.20188e-37	2.01557e-35	TRUE	ENSG00000141934	PLPP2	ensembl_havana	protein_coding	FALSE	chr19:281040-291504
179.743	5.31805	0.661229	8.04267	8.78988e-16	2.07746e-14	TRUE	ENSG00000134595	SOX3	ensembl_havana	protein_coding	TRUE	chrX:140502985-140505116
873.251	5.26395	0.619797	8.49303	2.01325e-17	5.76161e-16	TRUE	ENSG00000156966	B3GNT7	ensembl_havana	protein_coding	FALSE	chr2:231395543-231401164
111.161	5.2454	0.7359	7.12787	1.01933e-12	1.62655e-11	TRUE	ENSG00000163814	CDCP1	ensembl_havana	protein_coding	FALSE	chr3:45082278-45146422
3127.01	5.24073	0.889932	5.88891	3.88753e-09	3.70448e-08	TRUE	ENSG00000184697	CLDN6	ensembl_havana	protein_coding	FALSE	chr16:3014712-3020071
105.011	5.16148	0.576786	8.9487	3.59706e-19	1.25274e-17	TRUE	ENSG00000120949	TNFRSF8	ensembl_havana	protein_coding	FALSE	chr1:12063377-12144207
253.124	5.13212	0.59502	8.62513	6.40206e-18	1.94193e-16	TRUE	ENSG00000179023	KLHDC7A	ensembl_havana	protein_coding	FALSE	chr1:18480982-18486126
117.894	5.10363	0.668976	7.62902	2.3655e-14	4.69692e-13	TRUE	ENSG00000099337	KCNK6	ensembl_havana	protein_coding	FALSE	chr19:38319844-38332076
301.481	5.09608	0.654495	7.78629	6.90063e-15	1.44886e-13	TRUE	ENSG00000106078	COBL	ensembl_havana	protein_coding	FALSE	chr7:51016212-51316818
107.269	5.07481	0.584616	8.68058	3.93768e-18	1.22693e-16	TRUE	ENSG00000198576	ARC	ensembl_havana	protein_coding	FALSE	chr8:142611044-142614472
265.044	5.07038	0.671688	7.54872	4.39563e-14	8.38641e-13	TRUE	ENSG00000180730	SHISA2	ensembl_havana	protein_coding	FALSE	chr13:26044597-26051031
110.468	5.04954	0.434525	11.6208	3.2302e-31	3.42935e-29	TRUE	ENSG00000105131	EPHX3	ensembl_havana	protein_coding	FALSE	chr19:15226919-15233435
119.567	5.0117	0.512875	9.77178	1.4881e-22	7.43456e-21	TRUE	ENSG00000089250	NOS1	ensembl_havana	protein_coding	FALSE	chr12:117208142-117452170
127.307	4.9846	0.473762	10.5213	6.89053e-26	4.77423e-24	TRUE	ENSG00000241484	ARHGAP8	ensembl_havana	protein_coding	FALSE	chr22:44752558-44862788
2077.77	4.94254	0.483312	10.2264	1.5102e-24	9.09886e-23	TRUE	ENSG00000171724	VAT1L	ensembl_havana	protein_coding	FALSE	chr16:77788530-77980107
171.368	4.93838	0.484012	10.203	1.92204e-24	1.14492e-22	TRUE	ENSG00000261150	EPPK1	ensembl_havana	protein_coding	FALSE	chr8:143857324-143878464
1350.77	4.92472	0.370931	13.2766	3.16361e-40	6.77192e-38	TRUE	ENSG00000166073	GPR176	ensembl_havana	protein_coding	FALSE	chr15:39799032-39920892
341.738	4.91512	0.526612	9.33348	1.0245e-20	4.23453e-19	TRUE	ENSG00000162105	SHANK2	ensembl_havana	protein_coding	FALSE	chr11:70467856-71252577
143.332	4.88637	0.535468	9.12541	7.14672e-20	2.67281e-18	TRUE	ENSG00000186297	GABRA5	ensembl_havana	protein_coding	FALSE	chr15:26866363-26949207
134.124	4.87975	0.724776	6.73277	1.66469e-11	2.23734e-10	TRUE	ENSG00000117154	IGSF21	ensembl_havana	protein_coding	FALSE	chr1:18107746-18378483
339.503	4.8539	0.61574	7.88303	3.19525e-15	6.99317e-14	TRUE	ENSG00000173890	GPR160	ensembl_havana	protein_coding	FALSE	chr3:170037929-170085403
8362.06	4.83712	0.484688	9.97987	1.86715e-23	1.02417e-21	TRUE	ENSG00000104332	SFRP1	ensembl_havana	protein_coding	FALSE	chr8:41261958-41309497
184.237	4.81059	0.437483	10.9961	3.99118e-28	3.31495e-26	TRUE	ENSG00000183166	CALN1	ensembl_havana	protein_coding	FALSE	chr7:71779491-72447151
2148.29	4.80423	0.290508	16.5373	1.97657e-61	1.23907e-58	TRUE	ENSG00000113356	POLR3G	ensembl_havana	protein_coding	FALSE	chr5:90471748-90514553
505.031	4.79339	0.555774	8.62471	6.42542e-18	1.94678e-16	TRUE	ENSG00000163251	FZD5	ensembl_havana	protein_coding	FALSE	chr2:207762586-207769563
352.846	4.77144	0.873298	5.46371	4.66292e-08	3.74071e-07	TRUE	ENSG00000230798	FOXD3-AS1	havana	antisense	FALSE	chr1:63320884-63324441
640.194	4.76092	0.556658	8.55269	1.20248e-17	3.52954e-16	TRUE	ENSG00000223756	TSSC2	havana	transcribed_unprocessed_pseudogene	FALSE	chr11:3380961-3408978
109.814	4.73962	0.522806	9.06573	1.23776e-19	4.47652e-18	TRUE	ENSG00000184408	KCND2	havana	protein_coding	FALSE	chr7:120273668-120750331
133.369	4.73857	0.334332	14.1733	1.34132e-45	4.20425e-43	TRUE	ENSG00000162817	C1orf115	ensembl_havana	protein_coding	FALSE	chr1:220689845-220699157
1581.5	4.6995	0.651794	7.21011	5.59074e-13	9.26943e-12	TRUE	ENSG00000178445	GLDC	ensembl_havana	protein_coding	FALSE	chr9:6532464-6645650
456.111	4.69534	0.480552	9.77072	1.50374e-22	7.49847e-21	TRUE	ENSG00000112379	ARFGEF3	ensembl_havana	protein_coding	FALSE	chr6:138161921-138344663
495.197	4.62982	0.355281	13.0314	8.10727e-39	1.53566e-36	TRUE	ENSG00000165905	LARGE2	ensembl_havana	protein_coding	FALSE	chr11:45921621-45929096
347.125	4.59199	0.370292	12.401	2.58118e-35	3.71366e-33	TRUE	ENSG00000065923	SLC9A7	ensembl_havana	protein_coding	FALSE	chrX:46599252-46759172
3676.11	4.53154	0.366019	12.3806	3.32841e-35	4.7627e-33	TRUE	ENSG00000145423	SFRP2	ensembl_havana	protein_coding	FALSE	chr4:153780592-153789120
272.522	4.52215	0.595058	7.59951	2.97257e-14	5.82327e-13	TRUE	ENSG00000105409	ATP1A3	ensembl_havana	protein_coding	FALSE	chr19:41966582-41997497
105.033	4.52083	0.597784	7.56265	3.94944e-14	7.60123e-13	TRUE	ENSG00000171388	APLN	ensembl_havana	protein_coding	FALSE	chrX:129645259-129654937
336.356	4.51108	0.440971	10.2299	1.45685e-24	8.79756e-23	TRUE	ENSG00000132359	RAP1GAP2	ensembl_havana	protein_coding	FALSE	chr17:2755705-3037739
126.234	4.49937	0.673124	6.68432	2.32005e-11	3.05424e-10	TRUE	ENSG00000176387	HSD11B2	ensembl_havana	protein_coding	FALSE	chr16:67430652-67437553
112.164	4.49926	0.681696	6.6001	4.10869e-11	5.21339e-10	TRUE	ENSG00000125966	MMP24	ensembl_havana	protein_coding	FALSE	chr20:35226654-35277000
178.713	4.48787	0.392989	11.4198	3.32828e-30	3.30681e-28	TRUE	ENSG00000101210	EEF1A2	ensembl_havana	protein_coding	FALSE	chr20:63488013-63499315
1804.34	4.46949	0.3651	12.2418	1.85831e-34	2.5351e-32	TRUE	ENSG00000050344	NFE2L3	ensembl_havana	protein_coding	TRUE	chr7:26152240-26187125
475.384	4.43876	0.218655	20.3003	1.27825e-91	2.80458e-88	TRUE	ENSG00000150510	FAM124A	ensembl_havana	protein_coding	FALSE	chr13:51222334-51284241
137.902	4.42636	0.518406	8.53842	1.36071e-17	3.97186e-16	TRUE	ENSG00000018236	CNTN1	ensembl_havana	protein_coding	FALSE	chr12:40692442-41072418
485.685	4.41867	0.397672	11.1113	1.10488e-28	9.66461e-27	TRUE	ENSG00000188112	C6orf132	ensembl_havana	protein_coding	FALSE	chr6:42101118-42142619
489.308	4.4147	0.462946	9.5361	1.483e-21	6.77882e-20	TRUE	ENSG00000167680	SEMA6B	ensembl_havana	protein_coding	FALSE	chr19:4542593-4559808
1293.23	4.41008	0.492121	8.96138	3.20653e-19	1.12267e-17	TRUE	ENSG00000102755	FLT1	ensembl_havana	protein_coding	FALSE	chr13:28300344-28495128
137.79	4.40964	0.520932	8.46491	2.56346e-17	7.24177e-16	TRUE	ENSG00000215845	TSTD1	ensembl_havana	protein_coding	FALSE	chr1:161037631-161038990
1967.55	4.40667	0.485737	9.07215	1.16697e-19	4.2321e-18	TRUE	ENSG00000158769	F11R	ensembl_havana	protein_coding	FALSE	chr1:160995211-161021348
101.121	4.40292	0.504386	8.72926	2.56341e-18	8.09255e-17	TRUE	ENSG00000115339	GALNT3	ensembl_havana	protein_coding	FALSE	chr2:165747591-165794682
5969.29	4.38553	0.57336	7.64882	2.02837e-14	4.05198e-13	TRUE	ENSG00000121570	DPPA4	ensembl_havana	protein_coding	FALSE	chr3:109326141-109337572
381.641	4.36132	0.607996	7.17327	7.32267e-13	1.19085e-11	TRUE	ENSG00000130303	BST2	ensembl_havana	protein_coding	FALSE	chr19:17402939-17405648
646.899	4.35219	0.346315	12.5672	3.20034e-36	4.89895e-34	TRUE	ENSG00000111846	GCNT2	ensembl_havana	protein_coding	FALSE	chr6:10492223-10629368
173.523	4.34259	0.625752	6.93979	3.92683e-12	5.75665e-11	TRUE	ENSG00000197971	MBP	ensembl_havana	protein_coding	FALSE	chr18:76978827-77133683
104.93	4.33942	0.514559	8.43328	3.36114e-17	9.3547e-16	TRUE	ENSG00000146215	CRIP3	ensembl_havana	protein_coding	FALSE	chr6:43299710-43308797
117.628	4.32068	0.50373	8.57738	9.7062e-18	2.87463e-16	TRUE	ENSG00000213214	ARHGEF35	ensembl_havana	protein_coding	FALSE	chr7:144186083-144195655
326.884	4.31322	0.579762	7.43964	1.00964e-13	1.85116e-12	TRUE	ENSG00000274588	DGKK	ensembl_havana	protein_coding	FALSE	chrX:50365409-50470738
468.474	4.31016	0.546661	7.88451	3.1578e-15	6.91694e-14	TRUE	ENSG00000087258	GNAO1	ensembl_havana	protein_coding	FALSE	chr16:56191390-56357444
125.822	4.24605	0.754126	5.63042	1.79768e-08	1.54123e-07	TRUE	ENSG00000101445	PPP1R16B	ensembl_havana	protein_coding	FALSE	chr20:38805705-38923024
153.495	4.16876	0.303319	13.7438	5.54689e-43	1.4318e-40	TRUE	ENSG00000003147	ICA1	ensembl_havana	protein_coding	FALSE	chr7:8113184-8262687
409.464	4.15859	0.601018	6.91924	4.54082e-12	6.61257e-11	TRUE	ENSG00000105357	MYH14	ensembl_havana	protein_coding	FALSE	chr19:50188186-50310545
304.068	4.11273	0.486315	8.45694	2.74493e-17	7.72128e-16	TRUE	ENSG00000118898	PPL	ensembl_havana	protein_coding	FALSE	chr16:4882507-4960741
603.063	4.10779	0.425511	9.65379	4.7371e-22	2.2677e-20	TRUE	ENSG00000166145	SPINT1	ensembl_havana	protein_coding	FALSE	chr15:40844018-40858207
476.409	4.10744	0.390364	10.5221	6.83577e-26	4.74878e-24	TRUE	ENSG00000183778	B3GALT5	ensembl_havana	protein_coding	FALSE	chr21:39556442-39673137
269.848	4.09771	0.479699	8.54224	1.31644e-17	3.85118e-16	TRUE	ENSG00000082684	SEMA5B	ensembl_havana	protein_coding	FALSE	chr3:122909193-123028605
161.259	4.08393	0.294402	13.8719	9.37087e-44	2.65296e-41	TRUE	ENSG00000129521	EGLN3	ensembl_havana	protein_coding	FALSE	chr14:33924231-34462774
170.812	4.07422	0.59173	6.88527	5.768e-12	8.30321e-11	TRUE	ENSG00000154783	FGD5	ensembl_havana	protein_coding	FALSE	chr3:14818962-14934565
207.269	4.05883	0.609376	6.66063	2.72652e-11	3.55555e-10	TRUE	ENSG00000104833	TUBB4A	ensembl_havana	protein_coding	FALSE	chr19:6494319-6502848
137.359	4.05322	0.457108	8.86711	7.50699e-19	2.51465e-17	TRUE	ENSG00000008323	PLEKHG6	ensembl_havana	protein_coding	FALSE	chr12:6310436-6328506
155.736	4.03872	0.450389	8.96719	3.04171e-19	1.06638e-17	TRUE	ENSG00000229191	RP11-168O16.1	havana	antisense	FALSE	chr1:201023949-201028792
187.997	4.0385	0.701519	5.75679	8.57263e-09	7.78575e-08	TRUE	ENSG00000255794	RMST	ensembl_havana	processed_transcript	FALSE	chr12:97431653-97565035
357.612	4.01376	0.485346	8.2699	1.34073e-16	3.4676e-15	TRUE	ENSG00000132274	TRIM22	ensembl_havana	protein_coding	TRUE	chr11:5689689-5737089
253.185	3.973	0.596315	6.66258	2.69056e-11	3.51214e-10	TRUE	ENSG00000270149	RP11-544M22.13	havana	protein_coding	FALSE	chr1:160997957-161038962
255.653	3.97194	0.418778	9.48459	2.43347e-21	1.08411e-19	TRUE	ENSG00000073350	LLGL2	ensembl_havana	protein_coding	FALSE	chr17:75525080-75575208
143.049	3.9683	0.324249	12.2384	1.93721e-34	2.62911e-32	TRUE	ENSG00000166922	SCG5	ensembl_havana	protein_coding	FALSE	chr15:32641676-32697098
151.937	3.94988	0.579601	6.81483	9.43748e-12	1.31262e-10	TRUE	ENSG00000176485	PLA2G16	ensembl_havana	protein_coding	FALSE	chr11:63573195-63616883
657.327	3.93163	0.420193	9.35672	8.2254e-21	3.47062e-19	TRUE	ENSG00000096433	ITPR3	ensembl_havana	protein_coding	FALSE	chr6:33620365-33696574
180.466	3.88407	0.625075	6.21377	5.17286e-10	5.59557e-09	TRUE	ENSG00000277196	AC007325.2	ensembl	protein_coding	FALSE	chrKI270734.1:138082-161852
583.099	3.8819	0.566051	6.85787	6.98952e-12	9.89392e-11	TRUE	ENSG00000105737	GRIK5	ensembl_havana	protein_coding	FALSE	chr19:41998321-42069498
119.418	3.87719	0.387513	10.0053	1.44444e-23	8.07447e-22	TRUE	ENSG00000112796	ENPP5	ensembl_havana	protein_coding	FALSE	chr6:46159187-46170971
2410.39	3.86982	0.456506	8.47704	2.30996e-17	6.58213e-16	TRUE	ENSG00000162433	AK4	ensembl_havana	protein_coding	FALSE	chr1:65147549-65232145
375.349	3.85648	0.5796	6.65368	2.85846e-11	3.7129e-10	TRUE	ENSG00000177108	ZDHHC22	ensembl_havana	protein_coding	FALSE	chr14:77131270-77142734
107.953	3.84749	0.3218	11.9561	6.02965e-33	7.63243e-31	TRUE	ENSG00000159712	ANKRD18CP	havana	unprocessed_pseudogene	FALSE	chr9:97156570-97221235
162.435	3.82224	0.416251	9.18252	4.21133e-20	1.61869e-18	TRUE	ENSG00000133107	TRPC4	ensembl_havana	protein_coding	FALSE	chr13:37636636-37870425
120.383	3.82141	0.32562	11.7358	8.35183e-32	9.43757e-30	TRUE	ENSG00000135127	BICDL1	ensembl_havana	protein_coding	FALSE	chr12:119989869-120094494
390.126	3.80602	0.388941	9.78561	1.29811e-22	6.54752e-21	TRUE	ENSG00000198598	MMP17	ensembl_havana	protein_coding	FALSE	chr12:131828393-131851783
1044.21	3.80162	0.711775	5.34104	9.24166e-08	7.06105e-07	TRUE	ENSG00000166426	CRABP1	ensembl_havana	protein_coding	FALSE	chr15:78340324-78348230
164.952	3.76485	0.557255	6.75607	1.41781e-11	1.91925e-10	TRUE	ENSG00000204516	MICB	ensembl_havana	protein_coding	FALSE	chr6:31494881-31511124
294.422	3.76364	0.471312	7.98546	1.39994e-15	3.23041e-14	TRUE	ENSG00000204252	HLA-DOA	ensembl_havana	protein_coding	FALSE	chr6:33004178-33009612
106.493	3.75183	0.395865	9.47754	2.60353e-21	1.15791e-19	TRUE	ENSG00000080709	KCNN2	ensembl_havana	protein_coding	FALSE	chr5:114360945-114496500
129.28	3.74929	0.731457	5.12579	2.96299e-07	2.0693e-06	TRUE	ENSG00000118785	SPP1	ensembl_havana	protein_coding	FALSE	chr4:87975650-87983426
283.051	3.74737	0.318756	11.7562	6.56143e-32	7.57701e-30	TRUE	ENSG00000138646	HERC5	ensembl_havana	protein_coding	FALSE	chr4:88457117-88506163
323.363	3.74087	0.580404	6.44529	1.15383e-10	1.37214e-09	TRUE	ENSG00000261115	TMEM178B	ensembl_havana	protein_coding	FALSE	chr7:141074232-141480380
141.15	3.7372	0.397225	9.40828	5.04327e-21	2.16968e-19	TRUE	ENSG00000180336	MEIOC	ensembl_havana	protein_coding	FALSE	chr17:44656404-44690308
107.054	3.73442	0.746783	5.00067	5.71316e-07	3.77375e-06	TRUE	ENSG00000164171	ITGA2	ensembl_havana	protein_coding	FALSE	chr5:52989326-53094779
116.381	3.73299	0.773414	4.82663	1.3886e-06	8.57564e-06	TRUE	ENSG00000074211	PPP2R2C	ensembl_havana	protein_coding	FALSE	chr4:6320578-6563600
227.801	3.7154	0.570274	6.51512	7.26336e-11	8.92379e-10	TRUE	ENSG00000124493	GRM4	ensembl_havana	protein_coding	FALSE	chr6:34018645-34155622
159.868	3.70601	0.447175	8.28759	1.15564e-16	3.0066e-15	TRUE	ENSG00000214336	FOXI3	ensembl_havana	protein_coding	TRUE	chr2:88446787-88452656
2655.68	3.70114	0.385597	9.59846	8.11467e-22	3.84265e-20	TRUE	ENSG00000166206	GABRB3	ensembl_havana	protein_coding	FALSE	chr15:26543546-26939539
126.795	3.69894	0.376232	9.83156	8.23345e-23	4.23395e-21	TRUE	ENSG00000128274	A4GALT	ensembl_havana	protein_coding	FALSE	chr22:42692121-42721298
402.716	3.69115	0.800719	4.6098	4.03055e-06	2.28265e-05	TRUE	ENSG00000228592	D21S2088E	havana	lincRNA	FALSE	chr21:23361104-23384861
101.894	3.6876	0.327078	11.2744	1.7565e-29	1.6227e-27	TRUE	ENSG00000213023	SYT3	ensembl_havana	protein_coding	FALSE	chr19:50621307-50639827
1188.38	3.67136	0.587598	6.24809	4.15511e-10	4.54507e-09	TRUE	ENSG00000147676	MAL2	ensembl_havana	protein_coding	FALSE	chr8:119165034-119245673
1491.69	3.66558	0.312019	11.7479	7.23577e-32	8.28307e-30	TRUE	ENSG00000137642	SORL1	ensembl_havana	protein_coding	FALSE	chr11:121452203-121633693
1011.16	3.63382	0.603648	6.01976	1.74678e-09	1.74143e-08	TRUE	ENSG00000106538	RARRES2	ensembl_havana	protein_coding	FALSE	chr7:150338317-150341674
964.369	3.63008	0.482622	7.52158	5.41175e-14	1.02582e-12	TRUE	ENSG00000091490	SEL1L3	ensembl_havana	protein_coding	FALSE	chr4:25747427-25863760
310.848	3.59881	0.796408	4.5188	6.21916e-06	3.39366e-05	TRUE	ENSG00000177511	ST8SIA3	ensembl_havana	protein_coding	FALSE	chr18:57350813-57371731
482.507	3.56848	0.510706	6.98735	2.80124e-12	4.19772e-11	TRUE	ENSG00000164626	KCNK5	ensembl_havana	protein_coding	FALSE	chr6:39188973-39229450
208.718	3.56829	0.662659	5.38481	7.25232e-08	5.6343e-07	TRUE	ENSG00000154080	CHST9	ensembl_havana	protein_coding	FALSE	chr18:26906481-27185317
263.138	3.56518	0.32157	11.0868	1.45402e-28	1.26346e-26	TRUE	ENSG00000163624	CDS1	ensembl_havana	protein_coding	FALSE	chr4:84582979-84651338
295.898	3.55885	0.707225	5.03213	4.85058e-07	3.24881e-06	TRUE	ENSG00000248746	ACTN3	ensembl_havana	protein_coding	FALSE	chr11:66546395-66563329
181.549	3.55768	0.396626	8.96986	2.96894e-19	1.04365e-17	TRUE	ENSG00000126803	HSPA2	ensembl_havana	protein_coding	FALSE	chr14:64535905-64546173
823.435	3.51868	0.271563	12.9571	2.14138e-38	3.78393e-36	TRUE	ENSG00000145911	N4BP3	ensembl_havana	protein_coding	FALSE	chr5:178113443-178126087
268.972	3.50068	0.67946	5.15215	2.57521e-07	1.82658e-06	TRUE	ENSG00000151952	TMEM132D	havana	protein_coding	FALSE	chr12:129071725-129903666
162.019	3.48649	0.430176	8.10479	5.28378e-16	1.28693e-14	TRUE	ENSG00000105976	MET	ensembl_havana	protein_coding	TRUE	chr7:116672390-116798386
295.677	3.48503	0.389178	8.95486	3.40172e-19	1.18628e-17	TRUE	ENSG00000149926	FAM57B	ensembl_havana	protein_coding	FALSE	chr16:30024427-30052978
1660.43	3.47183	0.697487	4.97763	6.43666e-07	4.20627e-06	TRUE	ENSG00000225783	MIAT	havana	lincRNA	FALSE	chr22:26646428-26676475
127.446	3.46662	0.26656	13.005	1.14565e-38	2.10936e-36	TRUE	ENSG00000175161	CADM2	ensembl_havana	protein_coding	FALSE	chr3:84958981-86074429
1597.24	3.46361	0.553876	6.25339	4.01631e-10	4.40606e-09	TRUE	ENSG00000139364	TMEM132B	ensembl_havana	protein_coding	FALSE	chr12:125186836-125662377
261.121	3.44797	0.493848	6.98186	2.91303e-12	4.35285e-11	TRUE	ENSG00000050327	ARHGEF5	ensembl_havana	protein_coding	TRUE	chr7:144355288-144380632
9849.67	3.43565	0.613491	5.60016	2.14156e-08	1.81303e-07	TRUE	ENSG00000148200	NR6A1	ensembl_havana	protein_coding	TRUE	chr9:124517275-124771310
1492.52	3.42556	0.480651	7.12692	1.02641e-12	1.63685e-11	TRUE	ENSG00000120885	CLU	ensembl_havana	protein_coding	TRUE	chr8:27596917-27615031
221.057	3.41323	0.907786	3.75995	0.000169949	0.000690414	TRUE	ENSG00000248329	APELA	havana	protein_coding	FALSE	chr4:164877004-164898965
268.152	3.4034	0.671794	5.06614	4.05961e-07	2.75834e-06	TRUE	ENSG00000143858	SYT2	ensembl_havana	protein_coding	FALSE	chr1:202590596-202710417
516.426	3.39376	0.479429	7.07874	1.45468e-12	2.26094e-11	TRUE	ENSG00000152932	RAB3C	ensembl_havana	protein_coding	FALSE	chr5:58582221-58859394
114.693	3.38672	0.531808	6.36831	1.91117e-10	2.20505e-09	TRUE	ENSG00000101443	WFDC2	ensembl_havana	protein_coding	FALSE	chr20:45469706-45481532
123.447	3.38523	0.591702	5.72117	1.05795e-08	9.42952e-08	TRUE	ENSG00000168394	TAP1	ensembl_havana	protein_coding	FALSE	chr6:32845209-32853978
134.759	3.37716	0.693108	4.87249	1.10203e-06	6.93316e-06	TRUE	ENSG00000167105	TMEM92	ensembl_havana	protein_coding	FALSE	chr17:50271406-50281485
199.085	3.35794	0.463286	7.24809	4.22686e-13	7.11112e-12	TRUE	ENSG00000198915	RASGEF1A	ensembl_havana	protein_coding	FALSE	chr10:43194535-43266919
108.082	3.353	0.457359	7.33122	2.28065e-13	4.00583e-12	TRUE	ENSG00000204175	GPRIN2	ensembl_havana	protein_coding	FALSE	chr10:46549044-46555530
155.701	3.351	0.465896	7.19259	6.35737e-13	1.04224e-11	TRUE	ENSG00000164007	CLDN19	ensembl_havana	protein_coding	FALSE	chr1:42733093-42740254
134.053	3.35029	0.637623	5.25434	1.48554e-07	1.0959e-06	TRUE	ENSG00000176092	AIM1L	ensembl_havana	protein_coding	FALSE	chr1:26321859-26354130
49354	3.34841	0.363704	9.20643	3.37161e-20	1.31318e-18	TRUE	ENSG00000131914	LIN28A	ensembl_havana	protein_coding	TRUE	chr1:26410778-26429722
10538.2	3.3434	0.24027	13.9152	5.12212e-44	1.49845e-41	TRUE	ENSG00000088305	DNMT3B	ensembl_havana	protein_coding	TRUE	chr20:32762385-32809356
789.992	3.33514	0.444164	7.50882	5.96621e-14	1.12686e-12	TRUE	ENSG00000197822	OCLN	ensembl_havana	protein_coding	FALSE	chr5:69492292-69558104
595.977	3.33462	0.455647	7.31843	2.50885e-13	4.37454e-12	TRUE	ENSG00000158246	FAM46B	ensembl_havana	protein_coding	FALSE	chr1:27005020-27012836
117.225	3.31676	0.564575	5.87479	4.23371e-09	4.00681e-08	TRUE	ENSG00000204959	ARHGEF34P	havana	unprocessed_pseudogene	FALSE	chr7:144272445-144286966
237.024	3.31152	0.368724	8.98102	2.68276e-19	9.46841e-18	TRUE	ENSG00000171517	LPAR3	ensembl_havana	protein_coding	FALSE	chr1:84811602-84893213
1440.91	3.31055	0.518879	6.38019	1.76866e-10	2.0469e-09	TRUE	ENSG00000167642	SPINT2	ensembl_havana	protein_coding	FALSE	chr19:38244035-38292614
291.467	3.2979	0.577788	5.7078	1.14446e-08	1.0132e-07	TRUE	ENSG00000197461	PDGFA	ensembl_havana	protein_coding	FALSE	chr7:497258-520296
386.586	3.28848	0.732576	4.48893	7.15829e-06	3.86052e-05	TRUE	ENSG00000127824	TUBA4A	ensembl_havana	protein_coding	FALSE	chr2:219249711-219278170
226.463	3.27763	0.427081	7.6745	1.66061e-14	3.35292e-13	TRUE	ENSG00000186340	THBS2	ensembl_havana	protein_coding	FALSE	chr6:169215780-169254044
4742.27	3.26705	0.312206	10.4644	1.25869e-25	8.54122e-24	TRUE	ENSG00000141736	ERBB2	ensembl_havana	protein_coding	FALSE	chr17:39687914-39730426
1605.53	3.26296	0.43399	7.51852	5.53982e-14	1.04858e-12	TRUE	ENSG00000185483	ROR1	ensembl_havana	protein_coding	FALSE	chr1:63774022-64181498
219.132	3.25635	0.306223	10.6339	2.07221e-26	1.49477e-24	TRUE	ENSG00000119698	PPP4R4	ensembl_havana	protein_coding	FALSE	chr14:94146128-94279735
261.576	3.23965	0.663498	4.88269	1.04649e-06	6.60902e-06	TRUE	ENSG00000159251	ACTC1	ensembl_havana	protein_coding	FALSE	chr15:34788096-34796139
110.88	3.23298	0.390439	8.28038	1.22785e-16	3.18502e-15	TRUE	ENSG00000139973	SYT16	ensembl_havana	protein_coding	FALSE	chr14:61811974-62112550
162.617	3.22248	0.606993	5.30892	1.10274e-07	8.31615e-07	TRUE	ENSG00000171798	KNDC1	ensembl_havana	protein_coding	FALSE	chr10:133160447-133226412
840.558	3.22034	0.16478	19.5433	4.70277e-85	5.89615e-82	TRUE	ENSG00000179899	PHC1P1	havana	processed_pseudogene	FALSE	chr12:55411727-55414787
407.199	3.21374	0.902354	3.56151	0.000368725	0.00139085	TRUE	ENSG00000141655	TNFRSF11A	ensembl_havana	protein_coding	TRUE	chr18:62325287-62391292
238.081	3.18723	0.384391	8.29162	1.11712e-16	2.92081e-15	TRUE	ENSG00000130475	FCHO1	ensembl_havana	protein_coding	FALSE	chr19:17747718-17788568
186.575	3.18417	0.302362	10.531	6.21722e-26	4.3305e-24	TRUE	ENSG00000138356	AOX1	ensembl_havana	protein_coding	FALSE	chr2:200585868-200677064
156.156	3.18181	0.470893	6.75696	1.40919e-11	1.90955e-10	TRUE	ENSG00000165731	RET	ensembl_havana	protein_coding	FALSE	chr10:43077027-43130351
12269.8	3.17918	0.124794	25.4754	3.69089e-143	2.42944e-139	TRUE	ENSG00000111752	PHC1	ensembl_havana	protein_coding	FALSE	chr12:8913896-8941467
418.806	3.17826	0.361898	8.78219	1.60321e-18	5.16659e-17	TRUE	ENSG00000154760	SLFN13	ensembl_havana	protein_coding	FALSE	chr17:35435096-35448837
303.945	3.17495	0.407675	7.78794	6.81108e-15	1.43578e-13	TRUE	ENSG00000076944	STXBP2	ensembl_havana	protein_coding	FALSE	chr19:7636881-7647873
343.424	3.17419	0.382616	8.29603	1.07647e-16	2.82015e-15	TRUE	ENSG00000115107	STEAP3	ensembl_havana	protein_coding	FALSE	chr2:119223831-119265652
121.369	3.17304	0.362693	8.74855	2.16108e-18	6.87187e-17	TRUE	ENSG00000163840	DTX3L	ensembl_havana	protein_coding	FALSE	chr3:122564238-122575203
1030.27	3.17107	0.239954	13.2153	7.15838e-40	1.48404e-37	TRUE	ENSG00000102096	PIM2	ensembl_havana	protein_coding	FALSE	chrX:48913182-48919024
453.668	3.16829	0.341175	9.28639	1.59609e-20	6.40602e-19	TRUE	ENSG00000280237	MIR4697HG	ensembl_havana	TEC	FALSE	chr11:133896438-133901601
221.769	3.15697	0.404761	7.79958	6.21155e-15	1.31255e-13	TRUE	ENSG00000132749	TESMIN	ensembl_havana	protein_coding	TRUE	chr11:68707440-68751564
281.343	3.14693	0.542326	5.80265	6.52745e-09	6.02599e-08	TRUE	ENSG00000069482	GAL	ensembl_havana	protein_coding	FALSE	chr11:68683779-68691175
212.859	3.1465	0.358224	8.7836	1.58324e-18	5.10847e-17	TRUE	ENSG00000166689	PLEKHA7	ensembl_havana	protein_coding	FALSE	chr11:16777317-17014443
6372.67	3.12341	0.632944	4.93473	8.02618e-07	5.17564e-06	TRUE	ENSG00000106278	PTPRZ1	ensembl_havana	protein_coding	FALSE	chr7:121873089-122062036
141.384	3.11329	0.73955	4.20971	2.557e-05	0.000123212	TRUE	ENSG00000133124	IRS4	ensembl_havana	protein_coding	FALSE	chrX:108732482-108736409
168.622	3.09874	0.317569	9.75771	1.70975e-22	8.49357e-21	TRUE	ENSG00000164362	TERT	ensembl_havana	protein_coding	FALSE	chr5:1253147-1295069
238.631	3.09774	0.505051	6.13353	8.59493e-10	8.96576e-09	TRUE	ENSG00000141837	CACNA1A	ensembl_havana	protein_coding	FALSE	chr19:13206442-13633025
197.138	3.08896	0.386171	7.99893	1.25506e-15	2.90852e-14	TRUE	ENSG00000155367	PPM1J	ensembl_havana	protein_coding	FALSE	chr1:112709994-112715477
175.568	3.08645	0.574001	5.37708	7.57045e-08	5.86587e-07	TRUE	ENSG00000179344	HLA-DQB1	ensembl_havana	protein_coding	TRUE	chr6:32659467-32668383
266.198	3.0837	0.723393	4.26283	2.01852e-05	9.93191e-05	TRUE	ENSG00000235750	KIAA0040	ensembl_havana	protein_coding	FALSE	chr1:175156987-175192999
1016.28	3.08016	0.871391	3.53476	0.000408142	0.00152317	TRUE	ENSG00000171345	KRT19	ensembl_havana	protein_coding	FALSE	chr17:41523617-41528308
160.178	3.07836	0.813772	3.78283	0.000155055	0.000635894	TRUE	ENSG00000165646	SLC18A2	ensembl_havana	protein_coding	FALSE	chr10:117241093-117279430
120.886	3.07583	0.783663	3.92493	8.67537e-05	0.000374204	TRUE	ENSG00000174951	FUT1	ensembl_havana	protein_coding	FALSE	chr19:48748011-48755390
108.416	3.06543	0.501311	6.11483	9.6661e-10	9.98426e-09	TRUE	ENSG00000135750	KCNK1	ensembl_havana	protein_coding	FALSE	chr1:233614004-233672512
115.547	3.06255	0.354314	8.64359	5.44732e-18	1.66868e-16	TRUE	ENSG00000102003	SYP	ensembl_havana	protein_coding	FALSE	chrX:49187804-49200259
1492.56	3.04919	0.404523	7.53775	4.78135e-14	9.0894e-13	TRUE	ENSG00000111674	ENO2	ensembl_havana	protein_coding	FALSE	chr12:6913745-6923698
311.915	3.03999	0.282529	10.7599	5.32143e-27	4.00309e-25	TRUE	ENSG00000130054	FAM155B	ensembl_havana	protein_coding	FALSE	chrX:69505241-69532508
364.257	3.02937	0.451534	6.70906	1.95886e-11	2.61307e-10	TRUE	ENSG00000075643	MOCOS	ensembl_havana	protein_coding	FALSE	chr18:36187519-36272157
161.064	3.02914	0.480795	6.30027	2.9712e-10	3.3303e-09	TRUE	ENSG00000005884	ITGA3	ensembl_havana	protein_coding	FALSE	chr17:50055968-50090481
103.62	3.026	0.398535	7.59281	3.13051e-14	6.11449e-13	TRUE	ENSG00000157782	CABP1	ensembl_havana	protein_coding	FALSE	chr12:120640552-120667324
200.521	3.01621	0.719161	4.19407	2.73991e-05	0.000130972	TRUE	ENSG00000261409	RP6-24A23.7	havana	sense_overlapping	FALSE	chrX:108719949-108724944
266.594	3.01441	0.416589	7.23592	4.62389e-13	7.72968e-12	TRUE	ENSG00000100065	CARD10	ensembl_havana	protein_coding	FALSE	chr22:37490362-37519542
178.028	3.01254	0.898912	3.35131	0.000804297	0.00279876	TRUE	ENSG00000260903	XKR7	ensembl_havana	protein_coding	FALSE	chr20:31968002-32003387
141.003	3.01213	0.687288	4.38263	1.17253e-05	6.05322e-05	TRUE	ENSG00000130226	DPP6	ensembl_havana	protein_coding	FALSE	chr7:153887097-154894285
105.009	3.00976	0.267704	11.2429	2.51089e-29	2.28752e-27	TRUE	ENSG00000109832	DDX25	ensembl_havana	protein_coding	FALSE	chr11:125903348-125943702
1254.19	3.00599	0.417347	7.20262	5.90671e-13	9.75034e-12	TRUE	ENSG00000010278	CD9	ensembl_havana	protein_coding	FALSE	chr12:6199715-6238271
226.295	3.00454	0.568264	5.28724	1.24177e-07	9.2988e-07	TRUE	ENSG00000184905	TCEAL2	ensembl_havana	protein_coding	FALSE	chrX:102125688-102127711
136.224	3.00109	0.154815	19.385	1.03337e-83	1.13365e-80	TRUE	ENSG00000008056	SYN1	ensembl_havana	protein_coding	FALSE	chrX:47571898-47619853
266.427	2.99186	0.487259	6.14019	8.24227e-10	8.61153e-09	TRUE	ENSG00000251095	RP11-115D19.1	havana	antisense	FALSE	chr4:89551356-89726752
153.195	2.97699	0.290691	10.2411	1.29799e-24	7.87439e-23	TRUE	ENSG00000269609	RPARP-AS1	havana	processed_transcript	FALSE	chr10:102449817-102461106
6163.34	2.96872	0.101715	29.1866	2.86986e-187	3.77803e-183	TRUE	ENSG00000147601	TERF1	ensembl_havana	protein_coding	TRUE	chr8:73008864-73048122
124.434	2.96758	0.596162	4.9778	6.43094e-07	4.204e-06	TRUE	ENSG00000196542	SPTSSB	ensembl_havana	protein_coding	FALSE	chr3:161344792-161372880
880.388	2.96149	0.509021	5.818	5.95545e-09	5.53872e-08	TRUE	ENSG00000105605	CACNG7	ensembl_havana	protein_coding	FALSE	chr19:53909335-53943941
491.105	2.9606	0.486382	6.087	1.15049e-09	1.17957e-08	TRUE	ENSG00000078549	ADCYAP1R1	ensembl_havana	protein_coding	FALSE	chr7:31052461-31111479
148.411	2.95807	0.606132	4.88024	1.05959e-06	6.68694e-06	TRUE	ENSG00000125878	TCF15	ensembl_havana	protein_coding	TRUE	chr20:603797-610398
915.842	2.95006	0.315545	9.34911	8.83893e-21	3.71164e-19	TRUE	ENSG00000134709	HOOK1	ensembl_havana	protein_coding	FALSE	chr1:59814786-59876378
553.478	2.93846	0.292243	10.0549	8.74319e-24	4.97191e-22	TRUE	ENSG00000143674	RP5-862P8.2	ensembl_havana	protein_coding	FALSE	chr1:233327768-233385148
286.283	2.93742	0.344414	8.52875	1.47939e-17	4.29447e-16	TRUE	ENSG00000011347	SYT7	ensembl_havana	protein_coding	FALSE	chr11:61515313-61581148
347.052	2.93716	0.405639	7.24084	4.45919e-13	7.47981e-12	TRUE	ENSG00000110002	VWA5A	ensembl_havana	protein_coding	FALSE	chr11:124115362-124147721
610.671	2.93296	0.439879	6.66765	2.59935e-11	3.40165e-10	TRUE	ENSG00000167654	ATCAY	ensembl_havana	protein_coding	FALSE	chr19:3879864-3928079
139.825	2.92599	0.671804	4.35541	1.32816e-05	6.79938e-05	TRUE	ENSG00000113319	RASGRF2	ensembl_havana	protein_coding	FALSE	chr5:80960672-81230156
332.785	2.92507	0.192553	15.191	4.05532e-52	1.6948e-49	TRUE	ENSG00000237289	CKMT1B	ensembl_havana	protein_coding	FALSE	chr15:43593054-43604901
200.93	2.91804	0.620004	4.70649	2.52021e-06	1.48212e-05	TRUE	ENSG00000007314	SCN4A	ensembl_havana	protein_coding	FALSE	chr17:63938554-63972918
401.184	2.90979	0.268009	10.8571	1.8459e-27	1.45077e-25	TRUE	ENSG00000101695	RNF125	ensembl_havana	protein_coding	TRUE	chr18:32018372-32073213
285.747	2.90676	0.38489	7.5522	4.27965e-14	8.18105e-13	TRUE	ENSG00000081803	CADPS2	ensembl_havana	protein_coding	FALSE	chr7:122318425-122886759
253.143	2.89438	0.409496	7.06813	1.57033e-12	2.43064e-11	TRUE	ENSG00000268658	LINC00664	havana	lincRNA	FALSE	chr19:21483374-21503238
136.522	2.89021	0.342899	8.42874	3.49404e-17	9.69383e-16	TRUE	ENSG00000112812	PRSS16	ensembl_havana	protein_coding	FALSE	chr6:27247701-27256624
321.124	2.88158	0.381376	7.55573	4.16517e-14	7.98724e-13	TRUE	ENSG00000132932	ATP8A2	ensembl_havana	protein_coding	FALSE	chr13:25372071-26025851
193.862	2.8793	0.462789	6.22162	4.92048e-10	5.32913e-09	TRUE	ENSG00000166105	GLB1L3	ensembl_havana	protein_coding	FALSE	chr11:134274245-134319564
132.316	2.86247	0.48349	5.92044	3.21087e-09	3.08988e-08	TRUE	ENSG00000021300	PLEKHB1	ensembl_havana	protein_coding	FALSE	chr11:73646178-73662819
218.362	2.86066	0.700533	4.08355	4.43533e-05	0.000202779	TRUE	ENSG00000167281	RBFOX3	ensembl_havana	protein_coding	FALSE	chr17:79089345-79516148
537.506	2.85522	0.440118	6.4874	8.73327e-11	1.05767e-09	TRUE	ENSG00000163032	VSNL1	ensembl_havana	protein_coding	FALSE	chr2:17539126-17657018
370.595	2.85307	0.763812	3.7353	0.000187491	0.000754202	TRUE	ENSG00000143850	PLEKHA6	ensembl_havana	protein_coding	FALSE	chr1:204218851-204377665
842.127	2.85212	0.52129	5.47127	4.46809e-08	3.59867e-07	TRUE	ENSG00000185274	WBSCR17	ensembl_havana	protein_coding	FALSE	chr7:71132169-71713600
718.242	2.84898	0.34814	8.18343	2.75876e-16	6.89794e-15	TRUE	ENSG00000149557	FEZ1	ensembl_havana	protein_coding	FALSE	chr11:125445745-125496317
181.233	2.84753	0.490682	5.8032	6.50593e-09	6.00823e-08	TRUE	ENSG00000143847	PPFIA4	ensembl_havana	protein_coding	FALSE	chr1:203026498-203078740
408.081	2.84261	0.4536	6.26678	3.68586e-10	4.07239e-09	TRUE	ENSG00000106688	SLC1A1	ensembl_havana	protein_coding	FALSE	chr9:4490444-4587469
423.51	2.84118	0.400876	7.08744	1.36613e-12	2.13465e-11	TRUE	ENSG00000154118	JPH3	ensembl_havana	protein_coding	FALSE	chr16:87601835-87698156
510.365	2.83497	0.395477	7.16847	7.58386e-13	1.23105e-11	TRUE	ENSG00000226887	ERVMER34-1	ensembl_havana	protein_coding	FALSE	chr4:52722618-52751640
120.716	2.83449	0.664235	4.2673	1.97849e-05	9.7404e-05	TRUE	ENSG00000101187	SLCO4A1	ensembl_havana	protein_coding	FALSE	chr20:62642445-62685785
385.628	2.83299	0.440057	6.43777	1.21239e-10	1.43723e-09	TRUE	ENSG00000008516	MMP25	ensembl_havana	protein_coding	FALSE	chr16:3046681-3060726
105.044	2.82789	0.308268	9.17348	4.57998e-20	1.75271e-18	TRUE	ENSG00000127561	SYNGR3	ensembl_havana	protein_coding	FALSE	chr16:1989660-1994275
243.08	2.8262	0.328069	8.61463	7.0168e-18	2.11621e-16	TRUE	ENSG00000101311	FERMT1	ensembl_havana	protein_coding	FALSE	chr20:6074845-6123544
2028.13	2.82154	0.250405	11.2679	1.89018e-29	1.73403e-27	TRUE	ENSG00000105699	LSR	ensembl_havana	protein_coding	TRUE	chr19:35248330-35267964
10398.6	2.81894	0.496794	5.67427	1.3928e-08	1.21831e-07	TRUE	ENSG00000240563	L1TD1	ensembl_havana	protein_coding	FALSE	chr1:62194831-62212328
182.913	2.81334	0.374178	7.51872	5.53155e-14	1.04777e-12	TRUE	ENSG00000135926	TMBIM1	ensembl_havana	protein_coding	FALSE	chr2:218274192-218292586
131.039	2.81051	0.472411	5.94928	2.69323e-09	2.61951e-08	TRUE	ENSG00000146411	SLC2A12	ensembl_havana	protein_coding	FALSE	chr6:133988697-134052636
371.441	2.80268	0.22156	12.6497	1.12234e-36	1.80184e-34	TRUE	ENSG00000223572	CKMT1A	ensembl_havana	protein_coding	FALSE	chr15:43692886-43699222
670.989	2.79009	0.333085	8.37652	5.45137e-17	1.48889e-15	TRUE	ENSG00000108679	LGALS3BP	ensembl_havana	protein_coding	FALSE	chr17:78971238-78980109
326.937	2.78628	0.35061	7.94696	1.91149e-15	4.34234e-14	TRUE	ENSG00000168016	TRANK1	ensembl_havana	protein_coding	FALSE	chr3:36826820-36945057
261.653	2.78483	0.357607	7.78741	6.83951e-15	1.43947e-13	TRUE	ENSG00000171877	FRMD5	ensembl_havana	protein_coding	FALSE	chr15:43870761-44195252
470.636	2.78313	0.357916	7.77593	7.48965e-15	1.56791e-13	TRUE	ENSG00000180448	ARHGAP45	ensembl_havana	protein_coding	FALSE	chr19:1065923-1086628
187.095	2.78051	0.431842	6.43871	1.2049e-10	1.429e-09	TRUE	ENSG00000088836	SLC4A11	ensembl_havana	protein_coding	FALSE	chr20:3227417-3239190
149.088	2.77772	0.385956	7.19699	6.15574e-13	1.01296e-11	TRUE	ENSG00000187193	MT1X	ensembl_havana	protein_coding	FALSE	chr16:56682424-56684196
106.883	2.77143	0.48205	5.74925	8.964e-09	8.11321e-08	TRUE	ENSG00000118160	SLC8A2	ensembl_havana	protein_coding	FALSE	chr19:47428017-47472168
256.415	2.76416	0.54228	5.09728	3.44562e-07	2.37082e-06	TRUE	ENSG00000122861	PLAU	ensembl_havana	protein_coding	FALSE	chr10:73909177-73917497
228.549	2.76233	0.503423	5.48709	4.08603e-08	3.31019e-07	TRUE	ENSG00000139209	SLC38A4	ensembl_havana	protein_coding	FALSE	chr12:46764761-46832408
118.233	2.75453	0.359634	7.65927	1.86996e-14	3.74405e-13	TRUE	ENSG00000111679	PTPN6	ensembl_havana	protein_coding	FALSE	chr12:6946468-6961316
431.994	2.752	0.264582	10.4013	2.44582e-25	1.55546e-23	TRUE	ENSG00000076826	CAMSAP3	ensembl_havana	protein_coding	FALSE	chr19:7595902-7618304
269.945	2.75117	0.311814	8.82313	1.11304e-18	3.66772e-17	TRUE	ENSG00000161082	CELF5	ensembl_havana	protein_coding	FALSE	chr19:3224703-3297076
177.559	2.75012	0.333422	8.24817	1.60833e-16	4.13935e-15	TRUE	ENSG00000166405	RIC3	ensembl_havana	protein_coding	FALSE	chr11:8106093-8169055
1236.88	2.74861	0.465532	5.90425	3.54263e-09	3.38809e-08	TRUE	ENSG00000101098	RIMS4	ensembl_havana	protein_coding	FALSE	chr20:44751808-44810338
231.665	2.73846	0.334792	8.17958	2.84827e-16	7.115e-15	TRUE	ENSG00000267909	CCDC177	ensembl_havana	protein_coding	FALSE	chr14:69569816-69574837
315.766	2.73719	0.404847	6.76105	1.36995e-11	1.86117e-10	TRUE	ENSG00000106785	TRIM14	ensembl_havana	protein_coding	TRUE	chr9:98069275-98119212
3924.26	2.72942	0.188317	14.4937	1.3272e-47	4.53818e-45	TRUE	ENSG00000177425	PAWR	ensembl_havana	protein_coding	TRUE	chr12:79574979-79691097
254.565	2.71939	0.344824	7.88633	3.1121e-15	6.82252e-14	TRUE	ENSG00000080854	IGSF9B	ensembl_havana	protein_coding	FALSE	chr11:133908564-133956985
162.791	2.71816	0.401432	6.77115	1.27759e-11	1.74288e-10	TRUE	ENSG00000159753	CARMIL2	ensembl_havana	protein_coding	FALSE	chr16:67644919-67657569
466.09	2.71278	0.348901	7.7752	7.53278e-15	1.5753e-13	TRUE	ENSG00000112280	COL9A1	ensembl_havana	protein_coding	FALSE	chr6:70215061-70303083
637.555	2.70943	0.297179	9.11715	7.71253e-20	2.86812e-18	TRUE	ENSG00000133985	TTC9	ensembl_havana	protein_coding	FALSE	chr14:70641787-70675360
124.399	2.70932	0.293627	9.22708	2.78114e-20	1.09454e-18	TRUE	ENSG00000003987	MTMR7	ensembl_havana	protein_coding	FALSE	chr8:17298030-17413528
334.845	2.7051	0.355233	7.615	2.63689e-14	5.2005e-13	TRUE	ENSG00000109854	HTATIP2	ensembl_havana	protein_coding	FALSE	chr11:20363685-20383783
167.947	2.70484	0.62651	4.31731	1.5794e-05	7.95104e-05	TRUE	ENSG00000135144	DTX1	ensembl_havana	protein_coding	TRUE	chr12:113056709-113098028
1463.61	2.69921	0.476901	5.65991	1.51455e-08	1.31432e-07	TRUE	ENSG00000103044	HAS3	ensembl_havana	protein_coding	FALSE	chr16:69105564-69118719
219.411	2.69468	0.515861	5.22365	1.75426e-07	1.28122e-06	TRUE	ENSG00000135447	PPP1R1A	ensembl_havana	protein_coding	FALSE	chr12:54575387-54588659
553.953	2.69432	0.467843	5.75902	8.46035e-09	7.69704e-08	TRUE	ENSG00000140511	HAPLN3	ensembl_havana	protein_coding	FALSE	chr15:88877288-88895626
541.624	2.69112	0.593909	4.53119	5.86517e-06	3.22388e-05	TRUE	ENSG00000078725	BRINP1	ensembl_havana	protein_coding	FALSE	chr9:119153458-119369467
174.481	2.69041	0.337144	7.97999	1.46347e-15	3.3711e-14	TRUE	ENSG00000161267	BDH1	ensembl_havana	protein_coding	FALSE	chr3:197509783-197573323
173.703	2.68381	0.550217	4.87773	1.07314e-06	6.766e-06	TRUE	ENSG00000110786	PTPN5	ensembl_havana	protein_coding	FALSE	chr11:18727928-18792721
129.209	2.67501	0.352376	7.59135	3.16582e-14	6.17429e-13	TRUE	ENSG00000152056	AP1S3	ensembl_havana	protein_coding	FALSE	chr2:223751686-223838027
7452.53	2.67241	0.646389	4.13437	3.55931e-05	0.000166305	TRUE	ENSG00000181449	SOX2	ensembl_havana	protein_coding	TRUE	chr3:181711924-181714436
343.874	2.65637	0.207206	12.8199	1.26817e-37	2.11327e-35	TRUE	ENSG00000232445	RP11-132A1.4	havana	antisense	FALSE	chr7:101308346-101310985
3543.03	2.65521	0.345406	7.68722	1.50372e-14	3.05253e-13	TRUE	ENSG00000091409	ITGA6	ensembl_havana	protein_coding	FALSE	chr2:172427354-172506282
239.301	2.65494	0.548488	4.84047	1.29534e-06	8.04361e-06	TRUE	ENSG00000262001	DLGAP1-AS2	havana	antisense	FALSE	chr18:3603000-3608336
211.996	2.64744	0.378812	6.9888	2.77243e-12	4.16258e-11	TRUE	ENSG00000198846	TOX	ensembl_havana	protein_coding	TRUE	chr8:58805418-59119208
472.579	2.64032	0.368842	7.1584	8.16213e-13	1.32165e-11	TRUE	ENSG00000155980	KIF5A	ensembl_havana	protein_coding	FALSE	chr12:57549998-57586632
272.996	2.63474	0.309749	8.50605	1.79962e-17	5.17839e-16	TRUE	ENSG00000189410	SH2D5	ensembl_havana	protein_coding	FALSE	chr1:20719732-20732837
7448.79	2.63413	0.337129	7.8134	5.56644e-15	1.18193e-13	TRUE	ENSG00000140545	MFGE8	ensembl_havana	protein_coding	FALSE	chr15:88898683-88913411
920.144	2.63342	0.759527	3.46719	0.000525933	0.00191764	TRUE	ENSG00000078295	ADCY2	ensembl_havana	protein_coding	FALSE	chr5:7396208-7830081
149.83	2.63218	0.401114	6.56218	5.3028e-11	6.62008e-10	TRUE	ENSG00000168913	ENHO	ensembl_havana	protein_coding	FALSE	chr9:34521040-34523041
150.283	2.63164	0.386887	6.80209	1.03111e-11	1.4251e-10	TRUE	ENSG00000130287	NCAN	ensembl_havana	protein_coding	FALSE	chr19:19211973-19252233
215.418	2.63049	0.216567	12.1463	6.00054e-34	8.06062e-32	TRUE	ENSG00000136002	ARHGEF4	ensembl_havana	protein_coding	FALSE	chr2:130836916-131047263
331.413	2.62901	0.352176	7.46504	8.32712e-14	1.54725e-12	TRUE	ENSG00000157214	STEAP2	ensembl_havana	protein_coding	FALSE	chr7:90167590-90238137
1141.05	2.62844	0.457698	5.74275	9.31533e-09	8.39368e-08	TRUE	ENSG00000106789	CORO2A	ensembl_havana	protein_coding	FALSE	chr9:98120975-98192640
103.16	2.62298	0.335109	7.82724	4.98704e-15	1.06491e-13	TRUE	ENSG00000184922	FMNL1	ensembl_havana	protein_coding	FALSE	chr17:45221444-45247320
495.355	2.62276	0.335159	7.82542	5.05975e-15	1.07869e-13	TRUE	ENSG00000128833	MYO5C	ensembl_havana	protein_coding	FALSE	chr15:52192322-52295798
105.036	2.61661	0.606002	4.31783	1.57573e-05	7.93866e-05	TRUE	ENSG00000163827	LRRC2	ensembl_havana	protein_coding	FALSE	chr3:46515423-46580099
201.962	2.614	0.222332	11.7572	6.48574e-32	7.5226e-30	TRUE	ENSG00000147119	CHST7	ensembl_havana	protein_coding	FALSE	chrX:46573784-46598408
145.144	2.61259	0.71553	3.65126	0.000260953	0.00101577	TRUE	ENSG00000160223	ICOSLG	ensembl_havana	protein_coding	FALSE	chr21:44222991-44240966
120.436	2.61164	0.517638	5.04529	4.52823e-07	3.05076e-06	TRUE	ENSG00000185052	SLC24A3	ensembl_havana	protein_coding	FALSE	chr20:19212646-19722937
1146.14	2.60717	0.580813	4.48883	7.16159e-06	3.86151e-05	TRUE	ENSG00000179314	WSCD1	ensembl_havana	protein_coding	FALSE	chr17:5772234-6124427
681.891	2.5887	0.32282	8.01903	1.06584e-15	2.49222e-14	TRUE	ENSG00000136383	ALPK3	ensembl_havana	protein_coding	FALSE	chr15:84816680-84873482
305.85	2.58737	0.537324	4.81528	1.46993e-06	9.02979e-06	TRUE	ENSG00000019582	CD74	ensembl_havana	protein_coding	FALSE	chr5:150401637-150412929
628.075	2.58388	0.421224	6.13422	8.55798e-10	8.93075e-09	TRUE	ENSG00000124406	ATP8A1	ensembl_havana	protein_coding	FALSE	chr4:42408373-42657105
13219.5	2.58283	0.27479	9.39928	5.494e-21	2.35589e-19	TRUE	ENSG00000113657	DPYSL3	ensembl_havana	protein_coding	FALSE	chr5:147390811-147510056
548.591	2.58192	0.243671	10.5959	3.11249e-26	2.22083e-24	TRUE	ENSG00000115271	GCA	ensembl_havana	protein_coding	FALSE	chr2:162318840-162371595
367.914	2.58051	0.426169	6.05514	1.40295e-09	1.42619e-08	TRUE	ENSG00000166501	PRKCB	ensembl_havana	protein_coding	TRUE	chr16:23836001-24220611
768.785	2.57844	0.511407	5.04187	4.61008e-07	3.09798e-06	TRUE	ENSG00000172461	FUT9	ensembl_havana	protein_coding	FALSE	chr6:96015984-96215612
518.981	2.57291	0.654961	3.92835	8.55316e-05	0.000369705	TRUE	ENSG00000145794	MEGF10	ensembl_havana	protein_coding	FALSE	chr5:127290831-127465737
367.147	2.56941	0.595034	4.31809	1.57385e-05	7.93069e-05	TRUE	ENSG00000167972	ABCA3	ensembl_havana	protein_coding	FALSE	chr16:2275881-2340746
6570.61	2.55926	0.275484	9.29003	1.54239e-20	6.19995e-19	TRUE	ENSG00000169764	UGP2	ensembl_havana	protein_coding	FALSE	chr2:63840940-63891562
113.899	2.55425	0.437794	5.83437	5.39927e-09	5.04821e-08	TRUE	ENSG00000168490	PHYHIP	ensembl_havana	protein_coding	FALSE	chr8:22219704-22232341
1086.44	2.55193	0.435156	5.8644	4.5077e-09	4.25084e-08	TRUE	ENSG00000067057	PFKP	ensembl_havana	protein_coding	FALSE	chr10:3066333-3137712
639.808	2.54968	0.382228	6.67058	2.54794e-11	3.33921e-10	TRUE	ENSG00000187244	BCAM	ensembl_havana	protein_coding	FALSE	chr19:44809059-44821420
1202.71	2.54218	0.307884	8.25694	1.49449e-16	3.85392e-15	TRUE	ENSG00000164076	CAMKV	ensembl_havana	protein_coding	FALSE	chr3:49857988-49870222
246.631	2.54125	0.375196	6.77314	1.26021e-11	1.72185e-10	TRUE	ENSG00000160190	SLC37A1	ensembl_havana	protein_coding	FALSE	chr21:42496008-42581440
231.465	2.53352	0.343077	7.38469	1.52811e-13	2.74445e-12	TRUE	ENSG00000179299	NSUN7	ensembl_havana	protein_coding	FALSE	chr4:40749897-40809985
1568.91	2.52953	0.27866	9.07745	1.11144e-19	4.04747e-18	TRUE	ENSG00000138685	FGF2	ensembl_havana	protein_coding	FALSE	chr4:122826708-122898236
327.064	2.52409	0.127067	19.8642	8.30106e-88	1.15031e-84	TRUE	ENSG00000185670	ZBTB3	ensembl_havana	protein_coding	TRUE	chr11:62748319-62754188
12229.5	2.52364	0.35694	7.0702	1.54708e-12	2.39748e-11	TRUE	ENSG00000206557	TRIM71	ensembl_havana	protein_coding	FALSE	chr3:32818018-32897826
1261.32	2.52191	0.343183	7.3486	2.00299e-13	3.54175e-12	TRUE	ENSG00000092051	JPH4	ensembl_havana	protein_coding	FALSE	chr14:23568035-23578800
360.755	2.51281	0.300884	8.35142	6.74444e-17	1.82878e-15	TRUE	ENSG00000006047	YBX2	ensembl_havana	protein_coding	TRUE	chr17:7288252-7294615
917.347	2.50139	0.455678	5.48938	4.0335e-08	3.27065e-07	TRUE	ENSG00000105048	TNNT1	ensembl_havana	protein_coding	FALSE	chr19:55132794-55149354
144.623	2.49516	0.410786	6.0741	1.24681e-09	1.27238e-08	TRUE	ENSG00000089820	ARHGAP4	ensembl_havana	protein_coding	FALSE	chrX:153907367-153934999
325.172	2.48798	0.18777	13.2501	4.50462e-40	9.41286e-38	TRUE	ENSG00000173258	ZNF483	ensembl_havana	protein_coding	TRUE	chr9:111525159-111577844
412.737	2.48786	0.390045	6.3784	1.78946e-10	2.07007e-09	TRUE	ENSG00000187391	MAGI2	ensembl_havana	protein_coding	FALSE	chr7:78017057-79453574
699.385	2.4861	0.299579	8.29866	1.05289e-16	2.76475e-15	TRUE	ENSG00000143375	CGN	ensembl_havana	protein_coding	FALSE	chr1:151510510-151538692
1132	2.48241	0.191783	12.9438	2.54717e-38	4.47096e-36	TRUE	ENSG00000249790	RP11-20D14.6	havana	lincRNA	FALSE	chr12:8788257-8795789
191.301	2.4814	0.756401	3.28054	0.00103608	0.00350628	TRUE	ENSG00000177098	SCN4B	ensembl_havana	protein_coding	FALSE	chr11:118133377-118152888
110.652	2.47371	0.372769	6.63603	3.22254e-11	4.15302e-10	TRUE	ENSG00000163293	NIPAL1	ensembl_havana	protein_coding	FALSE	chr4:47914142-48040173
388.325	2.46567	0.461747	5.33986	9.3018e-08	7.10081e-07	TRUE	ENSG00000003249	DBNDD1	ensembl_havana	protein_coding	FALSE	chr16:90004865-90020128
953.754	2.46525	0.323194	7.62777	2.38841e-14	4.73884e-13	TRUE	ENSG00000137460	FHDC1	ensembl_havana	protein_coding	FALSE	chr4:152936352-152979696
675.994	2.46011	0.298687	8.23642	1.77448e-16	4.53594e-15	TRUE	ENSG00000132849	PATJ	ensembl_havana	protein_coding	FALSE	chr1:61742477-62178675
628.809	2.45789	0.733662	3.35017	0.000807626	0.00280787	TRUE	ENSG00000107562	CXCL12	ensembl_havana	protein_coding	FALSE	chr10:44370165-44386493
433.804	2.45731	0.55465	4.43037	9.40703e-06	4.95257e-05	TRUE	ENSG00000141314	RHBDL3	ensembl_havana	protein_coding	FALSE	chr17:32266176-32324661
772.979	2.45117	0.613572	3.99491	6.47191e-05	0.000287254	TRUE	ENSG00000187955	COL14A1	ensembl_havana	protein_coding	FALSE	chr8:120059780-120372036
733.544	2.44701	0.28086	8.71256	2.97086e-18	9.3008e-17	TRUE	ENSG00000120756	PLS1	ensembl_havana	protein_coding	FALSE	chr3:142596387-142713664
502.474	2.44144	0.394264	6.19238	5.92618e-10	6.33783e-09	TRUE	ENSG00000116141	MARK1	ensembl_havana	protein_coding	FALSE	chr1:220528183-220664461
193.917	2.44113	0.384524	6.34844	2.17509e-10	2.48883e-09	TRUE	ENSG00000105464	GRIN2D	ensembl_havana	protein_coding	FALSE	chr19:48394875-48444931
253.791	2.43769	0.541936	4.49812	6.85576e-06	3.70952e-05	TRUE	ENSG00000179542	SLITRK4	ensembl_havana	protein_coding	FALSE	chrX:143622790-143635777
113.252	2.43384	0.474092	5.1337	2.84101e-07	1.99523e-06	TRUE	ENSG00000198963	RORB	ensembl_havana	protein_coding	TRUE	chr9:74497365-74693177
1505.88	2.43285	0.456062	5.33447	9.58252e-08	7.3003e-07	TRUE	ENSG00000165349	SLC7A3	ensembl_havana	protein_coding	FALSE	chrX:70925582-70931125
448.834	2.42817	0.179926	13.4954	1.66466e-41	3.94853e-39	TRUE	ENSG00000141384	TAF4B	ensembl_havana	protein_coding	TRUE	chr18:26225936-26391685
208.575	2.42796	0.352059	6.89644	5.33201e-12	7.70508e-11	TRUE	ENSG00000154237	LRRK1	ensembl_havana	protein_coding	FALSE	chr15:100919215-101078254
128.199	2.42713	0.609483	3.98228	6.82559e-05	0.00030168	TRUE	ENSG00000135917	SLC19A3	ensembl_havana	protein_coding	FALSE	chr2:227685210-227718012
141.481	2.42431	0.370092	6.55057	5.73196e-11	7.12207e-10	TRUE	ENSG00000076864	RAP1GAP	ensembl_havana	protein_coding	FALSE	chr1:21596215-21669363
117.599	2.42244	0.506806	4.77981	1.75459e-06	1.06053e-05	TRUE	ENSG00000112232	KHDRBS2	ensembl_havana	protein_coding	FALSE	chr6:61679960-62286227
529.039	2.41823	0.40274	6.00445	1.91984e-09	1.9053e-08	TRUE	ENSG00000186205	2001-03-01	ensembl_havana	protein_coding	FALSE	chr1:220786759-220819657
434.46	2.41476	0.588193	4.10539	4.03632e-05	0.000186377	TRUE	ENSG00000164484	TMEM200A	ensembl_havana	protein_coding	FALSE	chr6:130365734-130443063
125.686	2.41039	0.774699	3.11138	0.00186214	0.00589453	TRUE	ENSG00000198822	GRM3	ensembl_havana	protein_coding	FALSE	chr7:86643914-86864884
435.481	2.40546	0.46804	5.13943	2.75569e-07	1.94048e-06	TRUE	ENSG00000122574	WIPF3	ensembl_havana	protein_coding	FALSE	chr7:29806486-29917066
3337.82	2.3987	0.230438	10.4093	2.24918e-25	1.43735e-23	TRUE	ENSG00000077684	JADE1	ensembl_havana	protein_coding	TRUE	chr4:128809623-128875224
3729.99	2.39763	0.389945	6.14864	7.81522e-10	8.20769e-09	TRUE	ENSG00000154096	THY1	ensembl_havana	protein_coding	FALSE	chr11:119417378-119424985
132.516	2.39054	0.791647	3.0197	0.00253022	0.00775262	TRUE	ENSG00000172403	SYNPO2	ensembl_havana	protein_coding	FALSE	chr4:118850688-119061247
1175.03	2.38958	0.415365	5.75296	8.76933e-09	7.95068e-08	TRUE	ENSG00000150907	FOXO1	ensembl_havana	protein_coding	TRUE	chr13:40469953-40666597
226.292	2.38817	0.752004	3.17574	0.00149453	0.00485615	TRUE	ENSG00000100101	RP1-37E16.12	havana	protein_coding	FALSE	chr22:37686414-37726503
524.611	2.38758	0.421118	5.66963	1.4311e-08	1.25015e-07	TRUE	ENSG00000188522	FAM83G	ensembl_havana	protein_coding	FALSE	chr17:18968789-19004804
167.62	2.38658	0.340917	7.00049	2.55076e-12	3.85529e-11	TRUE	ENSG00000123892	RAB38	ensembl_havana	protein_coding	FALSE	chr11:88113242-88175467
829.303	2.38637	0.459642	5.19181	2.08255e-07	1.49854e-06	TRUE	ENSG00000130558	OLFM1	ensembl_havana	protein_coding	FALSE	chr9:135075422-135121179
113.557	2.38221	0.445571	5.34642	8.97121e-08	6.86437e-07	TRUE	ENSG00000126259	KIRREL2	ensembl_havana	protein_coding	FALSE	chr19:35855861-35867109
128.102	2.38199	0.334253	7.12631	1.03092e-12	1.64305e-11	TRUE	ENSG00000128805	ARHGAP22	ensembl_havana	protein_coding	FALSE	chr10:48446034-48656265
106.456	2.37784	0.537134	4.42691	9.55932e-06	5.02671e-05	TRUE	ENSG00000101331	CCM2L	ensembl_havana	protein_coding	FALSE	chr20:32010450-32032180
6318.11	2.37607	0.564444	4.20959	2.55839e-05	0.000123257	TRUE	ENSG00000011201	ANOS1	ensembl_havana	protein_coding	FALSE	chrX:8528874-8732186
143.206	2.37514	0.599743	3.96027	7.48653e-05	0.000327602	TRUE	ENSG00000185436	IFNLR1	ensembl_havana	protein_coding	FALSE	chr1:24154157-24187959
268.468	2.36821	0.357672	6.62118	3.56351e-11	4.56785e-10	TRUE	ENSG00000074370	ATP2A3	ensembl_havana	protein_coding	FALSE	chr17:3923870-3964464
357.807	2.36342	0.331889	7.12111	1.07063e-12	1.70323e-11	TRUE	ENSG00000168671	UGT3A2	ensembl_havana	protein_coding	FALSE	chr5:36035017-36071358
36286.6	2.36324	0.145063	16.2911	1.14179e-59	6.26296e-57	TRUE	ENSG00000272398	CD24	ensembl_havana	protein_coding	FALSE	chr6:106969831-106975627
1353.18	2.3613	0.430231	5.48845	4.05466e-08	3.28578e-07	TRUE	ENSG00000101938	CHRDL1	ensembl_havana	protein_coding	FALSE	chrX:110673856-110795819
189.556	2.35991	0.296266	7.96551	1.6455e-15	3.77062e-14	TRUE	ENSG00000160606	TLCD1	ensembl_havana	protein_coding	FALSE	chr17:28724348-28727935
10765.3	2.35979	0.560347	4.21131	2.53896e-05	0.000122433	TRUE	ENSG00000076716	GPC4	ensembl_havana	protein_coding	FALSE	chrX:133300103-133415490
103.318	2.35431	0.446084	5.27772	1.30799e-07	9.75583e-07	TRUE	ENSG00000174939	ASPHD1	ensembl_havana	protein_coding	FALSE	chr16:29900375-29919864
165.212	2.35354	0.367446	6.40513	1.50242e-10	1.75732e-09	TRUE	ENSG00000196126	HLA-DRB1	ensembl_havana	protein_coding	TRUE	chr6:32552990-32589848
362.842	2.35248	0.690338	3.40772	0.000655085	0.00233393	TRUE	ENSG00000142408	CACNG8	ensembl_havana	protein_coding	FALSE	chr19:53963040-53990215
439.377	2.35204	0.467068	5.03575	4.75985e-07	3.19292e-06	TRUE	ENSG00000139044	B4GALNT3	ensembl_havana	protein_coding	FALSE	chr12:460364-563509
149.706	2.34573	0.66988	3.50172	0.000462257	0.00170554	TRUE	ENSG00000058085	LAMC2	ensembl_havana	protein_coding	FALSE	chr1:183186238-183244900
140.806	2.34171	0.352707	6.63923	3.15315e-11	4.06758e-10	TRUE	ENSG00000158716	DUSP23	ensembl_havana	protein_coding	FALSE	chr1:159780932-159782543
3347.21	2.34127	0.528512	4.42992	9.4266e-06	4.96187e-05	TRUE	ENSG00000130203	APOE	ensembl_havana	protein_coding	FALSE	chr19:44905754-44909393
906.578	2.33917	0.387586	6.03525	1.5872e-09	1.5938e-08	TRUE	ENSG00000160867	FGFR4	ensembl_havana	protein_coding	FALSE	chr5:177086886-177098144
919.743	2.33789	0.26998	8.6595	4.73843e-18	1.46087e-16	TRUE	ENSG00000180190	TDRP	ensembl_havana	protein_coding	FALSE	chr8:489792-545781
197.978	2.33652	0.688615	3.39307	0.000691132	0.00245108	TRUE	ENSG00000048540	LMO3	ensembl_havana	protein_coding	FALSE	chr12:16548373-16610594
387.919	2.33577	0.628568	3.71602	0.000202382	0.000807227	TRUE	ENSG00000185215	TNFAIP2	ensembl_havana	protein_coding	FALSE	chr14:103123442-103137439
5761.48	2.32777	0.294544	7.90296	2.72364e-15	6.03626e-14	TRUE	ENSG00000146938	NLGN4X	ensembl_havana	protein_coding	FALSE	chrX:5840637-6228863
150.719	2.32662	0.377509	6.16307	7.13487e-10	7.5504e-09	TRUE	ENSG00000133138	TBC1D8B	ensembl_havana	protein_coding	FALSE	chrX:106802680-106876145
232.586	2.32416	0.159475	14.5739	4.11933e-48	1.46565e-45	TRUE	ENSG00000130762	ARHGEF16	ensembl_havana	protein_coding	FALSE	chr1:3454426-3481113
521.794	2.32323	0.165654	14.0245	1.10319e-44	3.37744e-42	TRUE	ENSG00000181274	FRAT2	ensembl_havana	protein_coding	FALSE	chr10:97332497-97334709
116.919	2.32311	0.473558	4.90565	9.31169e-07	5.9377e-06	TRUE	ENSG00000109255	NMU	ensembl_havana	protein_coding	FALSE	chr4:55595229-55636698
586.941	2.31783	0.766283	3.02476	0.00248829	0.00763923	TRUE	ENSG00000160179	ABCG1	ensembl_havana	protein_coding	FALSE	chr21:42199689-42297244
293.684	2.31027	0.223269	10.3475	4.29749e-25	2.69401e-23	TRUE	ENSG00000158296	SLC13A3	ensembl_havana	protein_coding	FALSE	chr20:46557823-46684467
1353.16	2.30507	0.690998	3.33586	0.000850373	0.00293825	TRUE	ENSG00000139289	PHLDA1	ensembl_havana	protein_coding	FALSE	chr12:76025447-76033932
229.444	2.29903	0.487492	4.71603	2.40489e-06	1.41789e-05	TRUE	ENSG00000129667	RHBDF2	ensembl_havana	protein_coding	FALSE	chr17:76470891-76501790
372.539	2.29623	0.298919	7.68179	1.56883e-14	3.17736e-13	TRUE	ENSG00000119514	GALNT12	ensembl_havana	protein_coding	FALSE	chr9:98807699-98850081
1105.72	2.29431	0.271875	8.43883	3.20519e-17	8.93955e-16	TRUE	ENSG00000124374	PAIP2B	ensembl_havana	protein_coding	FALSE	chr2:71182739-71227083
1725.37	2.29369	0.256782	8.93243	4.16739e-19	1.43805e-17	TRUE	ENSG00000152061	RABGAP1L	ensembl_havana	protein_coding	FALSE	chr1:174159410-174995308
149.579	2.28968	0.683388	3.35048	0.000806715	0.00280507	TRUE	ENSG00000152137	HSPB8	ensembl_havana	protein_coding	FALSE	chr12:119178642-119221131
217.696	2.28844	0.360907	6.34081	2.28557e-10	2.60958e-09	TRUE	ENSG00000106123	EPHB6	ensembl_havana	protein_coding	FALSE	chr7:142855061-142871094
143.249	2.28784	0.460578	4.96733	6.78823e-07	4.42176e-06	TRUE	ENSG00000088992	TESC	ensembl_havana	protein_coding	FALSE	chr12:117038923-117099479
1677.1	2.28687	0.504816	4.5301	5.89568e-06	3.23795e-05	TRUE	ENSG00000156687	UNC5D	ensembl_havana	protein_coding	FALSE	chr8:35235457-35796550
184.07	2.2816	0.414078	5.51007	3.58683e-08	2.93376e-07	TRUE	ENSG00000056972	TRAF3IP2	ensembl_havana	protein_coding	FALSE	chr6:111556454-111606278
163.722	2.28122	0.339243	6.72446	1.7624e-11	2.36384e-10	TRUE	ENSG00000186907	RTN4RL2	ensembl_havana	protein_coding	FALSE	chr11:57460549-57477534
307.378	2.28084	0.547094	4.16901	3.05931e-05	0.000144559	TRUE	ENSG00000177106	EPS8L2	ensembl_havana	protein_coding	FALSE	chr11:694438-727727
160.477	2.27941	0.438813	5.19448	2.05287e-07	1.4784e-06	TRUE	ENSG00000186648	CARMIL3	ensembl_havana	protein_coding	FALSE	chr14:24052000-24069728
252.18	2.27666	0.250853	9.07569	1.12959e-19	4.10785e-18	TRUE	ENSG00000188732	FAM221A	ensembl_havana	protein_coding	FALSE	chr7:23680130-23703249
1741	2.27332	0.214483	10.5991	3.00959e-26	2.15324e-24	TRUE	ENSG00000131459	GFPT2	ensembl_havana	protein_coding	FALSE	chr5:180300690-180353387
653.287	2.26859	0.257667	8.80432	1.31643e-18	4.28963e-17	TRUE	ENSG00000134285	FKBP11	ensembl_havana	protein_coding	FALSE	chr12:48921518-48926474
403.791	2.26332	0.167944	13.4766	2.14717e-41	4.95903e-39	TRUE	ENSG00000158457	TSPAN33	ensembl_havana	protein_coding	FALSE	chr7:129144892-129169697
547.722	2.26097	0.45038	5.02013	5.16355e-07	3.43745e-06	TRUE	ENSG00000136997	MYC	ensembl_havana	protein_coding	TRUE	chr8:127735434-127741434
102.58	2.2539	0.357705	6.30099	2.9575e-10	3.31777e-09	TRUE	ENSG00000128242	GAL3ST1	ensembl_havana	protein_coding	FALSE	chr22:30554635-30574587
206.815	2.25385	0.466345	4.83301	1.34487e-06	8.32371e-06	TRUE	ENSG00000184307	ZDHHC23	ensembl_havana	protein_coding	FALSE	chr3:113947901-113965401
299.728	2.25153	0.505906	4.45049	8.56752e-06	4.54695e-05	TRUE	ENSG00000177283	FZD8	ensembl_havana	protein_coding	FALSE	chr10:35638249-35642278
1374.45	2.24512	0.491045	4.57213	4.828e-06	2.69829e-05	TRUE	ENSG00000108830	RND2	ensembl_havana	protein_coding	FALSE	chr17:43025241-43032036
457.628	2.2421	0.225046	9.96283	2.21654e-23	1.20577e-21	TRUE	ENSG00000145247	OCIAD2	ensembl_havana	protein_coding	FALSE	chr4:48885019-48906937
3092.93	2.24199	0.233047	9.62032	6.5624e-22	3.11318e-20	TRUE	ENSG00000008394	MGST1	ensembl_havana	protein_coding	FALSE	chr12:16347142-16609259
615.993	2.23474	0.276887	8.07095	6.9754e-16	1.66656e-14	TRUE	ENSG00000172318	B3GALT1	ensembl_havana	protein_coding	FALSE	chr2:167868948-167874041
105.32	2.2318	0.377389	5.91378	3.3434e-09	3.20876e-08	TRUE	ENSG00000117245	KIF17	ensembl_havana	protein_coding	FALSE	chr1:20664014-20718017
103.981	2.22165	0.335779	6.61641	3.68024e-11	4.70146e-10	TRUE	ENSG00000221955	SLC12A8	ensembl_havana	protein_coding	FALSE	chr3:125082636-125212864
219.359	2.21608	0.296647	7.47043	7.99303e-14	1.48832e-12	TRUE	ENSG00000224287	MSL3P1	havana	transcribed_processed_pseudogene	FALSE	chr2:233865437-233868444
234.727	2.21464	0.545207	4.06201	4.86519e-05	0.000221083	TRUE	ENSG00000186603	HPDL	ensembl_havana	protein_coding	FALSE	chr1:45326905-45328533
189.456	2.21398	0.610745	3.62504	0.000288912	0.00111356	TRUE	ENSG00000136160	EDNRB	ensembl_havana	protein_coding	FALSE	chr13:77895481-77919768
162.241	2.20713	0.733386	3.0095	0.00261674	0.00798981	TRUE	ENSG00000105877	DNAH11	ensembl_havana	protein_coding	FALSE	chr7:21543215-21901839
127.486	2.20412	0.572033	3.85313	0.000116617	0.000490796	TRUE	ENSG00000103710	RASL12	ensembl_havana	protein_coding	FALSE	chr15:65053337-65076690
365.791	2.19764	0.453788	4.84287	1.2798e-06	7.95275e-06	TRUE	ENSG00000171608	PIK3CD	ensembl_havana	protein_coding	FALSE	chr1:9651732-9729114
557.634	2.18649	0.591889	3.69409	0.000220673	0.000871865	TRUE	ENSG00000043143	JADE2	ensembl_havana	protein_coding	FALSE	chr5:134524312-134583230
293.28	2.17813	0.236076	9.22638	2.79941e-20	1.10009e-18	TRUE	ENSG00000176244	ACBD7	ensembl_havana	protein_coding	FALSE	chr10:15077523-15088776
647.221	2.16722	0.639865	3.387	0.000706612	0.00249589	TRUE	ENSG00000165929	TC2N	ensembl_havana	protein_coding	FALSE	chr14:91779751-91867536
128.771	2.16285	0.654339	3.3054	0.000948421	0.00324383	TRUE	ENSG00000145358	DDIT4L	ensembl_havana	protein_coding	FALSE	chr4:100185870-100190782
390.882	2.16082	0.316469	6.8279	8.61688e-12	1.20357e-10	TRUE	ENSG00000064763	FAR2	ensembl_havana	protein_coding	FALSE	chr12:29149103-29340980
352.049	2.15772	0.5943	3.63069	0.000282664	0.0010922	TRUE	ENSG00000173698	ADGRG2	ensembl_havana	protein_coding	FALSE	chrX:18989309-19122637
139.03	2.15143	0.436401	4.92995	8.22494e-07	5.29603e-06	TRUE	ENSG00000108370	RGS9	ensembl_havana	protein_coding	TRUE	chr17:65100812-65227703
251.516	2.14084	0.487329	4.39301	1.11794e-05	5.79184e-05	TRUE	ENSG00000175445	LPL	ensembl_havana	protein_coding	FALSE	chr8:19901717-19967258
190.72	2.13514	0.338149	6.31422	2.71533e-10	3.06176e-09	TRUE	ENSG00000104689	TNFRSF10A	ensembl_havana	protein_coding	FALSE	chr8:23190452-23225126
155.273	2.12741	0.685515	3.10337	0.00191331	0.00604169	TRUE	ENSG00000153993	SEMA3D	ensembl_havana	protein_coding	FALSE	chr7:84995553-85186855
287.607	2.12192	0.289874	7.32014	2.47704e-13	4.33054e-12	TRUE	ENSG00000151364	KCTD14	ensembl_havana	protein_coding	FALSE	chr11:78015715-78046191
609.393	2.119	0.246937	8.58116	9.39204e-18	2.79416e-16	TRUE	ENSG00000007402	CACNA2D2	ensembl_havana	protein_coding	FALSE	chr3:50362799-50504244
157.958	2.11501	0.187371	11.2878	1.50746e-29	1.39753e-27	TRUE	ENSG00000159314	ARHGAP27	ensembl_havana	protein_coding	FALSE	chr17:45393902-45434421
9491.44	2.11472	0.420226	5.03234	4.84523e-07	3.24636e-06	TRUE	ENSG00000174721	FGFBP3	ensembl_havana	protein_coding	FALSE	chr10:91906589-91909483
2012	2.11158	0.10458	20.1911	1.17174e-90	2.05672e-87	TRUE	ENSG00000022556	NLRP2	ensembl_havana	protein_coding	FALSE	chr19:54953130-55001142
134.89	2.11086	0.335565	6.29046	3.16517e-10	3.52818e-09	TRUE	ENSG00000185100	ADSSL1	ensembl_havana	protein_coding	FALSE	chr14:104724186-104747325
364.167	2.10957	0.299186	7.05104	1.77591e-12	2.73278e-11	TRUE	ENSG00000176406	RIMS2	ensembl_havana	protein_coding	FALSE	chr8:103500748-104256094
442.826	2.10584	0.52028	4.04751	5.17652e-05	0.000233858	TRUE	ENSG00000138622	HCN4	ensembl_havana	protein_coding	FALSE	chr15:73319859-73369264
262.995	2.10575	0.393577	5.35028	8.7818e-08	6.73118e-07	TRUE	ENSG00000100292	HMOX1	ensembl_havana	protein_coding	TRUE	chr22:35380361-35394214
117.036	2.10552	0.375296	5.6103	2.01977e-08	1.7148e-07	TRUE	ENSG00000142675	CNKSR1	ensembl_havana	protein_coding	FALSE	chr1:26177403-26189886
1444.91	2.10222	0.312121	6.73527	1.63622e-11	2.20133e-10	TRUE	ENSG00000136943	CTSV	ensembl_havana	protein_coding	FALSE	chr9:97029679-97039643
426.164	2.1022	0.333457	6.30428	2.89535e-10	3.25359e-09	TRUE	ENSG00000173193	PARP14	ensembl_havana	protein_coding	FALSE	chr3:122680618-122730840
527.983	2.10157	0.337572	6.22555	4.79876e-10	5.20159e-09	TRUE	ENSG00000072041	SLC6A15	ensembl_havana	protein_coding	FALSE	chr12:84859488-84913615
4962.83	2.09803	0.408371	5.13756	2.7833e-07	1.9573e-06	TRUE	ENSG00000155760	FZD7	ensembl_havana	protein_coding	FALSE	chr2:202034587-202038445
421.914	2.09803	0.697312	3.00874	0.00262334	0.00800719	TRUE	ENSG00000017483	SLC38A5	ensembl_havana	protein_coding	FALSE	chrX:48458537-48470256
130.049	2.09746	0.293643	7.14289	9.13917e-13	1.47081e-11	TRUE	ENSG00000185187	SIGIRR	ensembl_havana	protein_coding	TRUE	chr11:405716-417455
170.291	2.08756	0.499744	4.17727	2.95033e-05	0.000139912	TRUE	ENSG00000155324	GRAMD3	ensembl_havana	protein_coding	FALSE	chr5:126360132-126496494
111.95	2.08452	0.457793	4.55341	5.2783e-06	2.92758e-05	TRUE	ENSG00000141750	STAC2	ensembl_havana	protein_coding	FALSE	chr17:39210536-39225872
210.65	2.08348	0.251362	8.28876	1.14434e-16	2.9831e-15	TRUE	ENSG00000183032	SLC25A21	havana	protein_coding	FALSE	chr14:36678431-37172866
401.162	2.07938	0.416626	4.991	6.00672e-07	3.94884e-06	TRUE	ENSG00000253368	TRNP1	ensembl_havana	protein_coding	FALSE	chr1:26993707-27000898
467.205	2.07927	0.135965	15.2927	8.55572e-53	3.69284e-50	TRUE	ENSG00000139835	GRTP1	ensembl_havana	protein_coding	FALSE	chr13:113324164-113364148
102.891	2.07813	0.199744	10.404	2.37796e-25	1.51596e-23	TRUE	ENSG00000254682	RP11-660L16.2	havana	antisense	FALSE	chr11:71448674-71452157
3221.83	2.07607	0.245624	8.45223	2.85793e-17	7.99643e-16	TRUE	ENSG00000159399	HK2	ensembl_havana	protein_coding	FALSE	chr2:74833981-74893359
6556.19	2.07137	0.388144	5.3366	9.4705e-08	7.22331e-07	TRUE	ENSG00000130294	KIF1A	ensembl_havana	protein_coding	FALSE	chr2:240713764-240820308
133.203	2.07122	0.479874	4.31617	1.58761e-05	7.98322e-05	TRUE	ENSG00000116675	DNAJC6	ensembl_havana	protein_coding	FALSE	chr1:65248219-65415869
313.383	2.07063	0.185641	11.1539	6.84989e-29	6.09294e-27	TRUE	ENSG00000228594	FNDC10	ensembl_havana	protein_coding	FALSE	chr1:1598012-1600096
690.15	2.07029	0.521912	3.96674	7.28639e-05	0.000319952	TRUE	ENSG00000089327	FXYD5	ensembl_havana	protein_coding	FALSE	chr19:35154730-35169883
148.789	2.06965	0.685652	3.01851	0.0025402	0.00778048	TRUE	ENSG00000140015	KCNH5	ensembl_havana	protein_coding	FALSE	chr14:62699454-63102037
142.561	2.06895	0.267573	7.73229	1.05633e-14	2.18477e-13	TRUE	ENSG00000148426	PROSER2	ensembl_havana	protein_coding	FALSE	chr10:11823339-11872277
162.97	2.06621	0.283166	7.29684	2.94614e-13	5.07319e-12	TRUE	ENSG00000138030	KHK	ensembl_havana	protein_coding	FALSE	chr2:27086747-27100772
220.575	2.06498	0.507488	4.06902	4.72108e-05	0.000215017	TRUE	ENSG00000042493	CAPG	ensembl_havana	protein_coding	FALSE	chr2:85394748-85418432
382.236	2.06407	0.553155	3.73145	0.000190377	0.000764674	TRUE	ENSG00000165029	ABCA1	ensembl_havana	protein_coding	FALSE	chr9:104781002-104928237
2399.7	2.06227	0.36842	5.5976	2.1734e-08	1.83762e-07	TRUE	ENSG00000167191	GPRC5B	ensembl_havana	protein_coding	FALSE	chr16:19856691-19886167
326.243	2.05959	0.341052	6.03894	1.55126e-09	1.56256e-08	TRUE	ENSG00000142632	ARHGEF19	ensembl_havana	protein_coding	FALSE	chr1:16197854-16212609
677.125	2.05666	0.597115	3.44433	0.000572487	0.00206791	TRUE	ENSG00000144645	OSBPL10	ensembl_havana	protein_coding	FALSE	chr3:31657890-32077580
134.985	2.04885	0.300635	6.81507	9.42202e-12	1.31117e-10	TRUE	ENSG00000184916	JAG2	ensembl_havana	protein_coding	FALSE	chr14:105140981-105168824
225.896	2.04703	0.361992	5.65492	1.55922e-08	1.35042e-07	TRUE	ENSG00000177679	SRRM3	ensembl_havana	protein_coding	FALSE	chr7:76201900-76287288
259.798	2.04675	0.344441	5.94225	2.81133e-09	2.72632e-08	TRUE	ENSG00000197444	OGDHL	ensembl_havana	protein_coding	FALSE	chr10:49734643-49762379
757.713	2.04628	0.323225	6.33083	2.43847e-10	2.77332e-09	TRUE	ENSG00000051523	CYBA	ensembl_havana	protein_coding	FALSE	chr16:88643283-88651152
129.386	2.04504	0.344771	5.9316	2.99996e-09	2.89963e-08	TRUE	ENSG00000159208	CIART	ensembl_havana	protein_coding	FALSE	chr1:150282543-150287093
391.689	2.03947	0.660723	3.08673	0.00202372	0.00635527	TRUE	ENSG00000172572	PDE3A	ensembl_havana	protein_coding	FALSE	chr12:20369245-20684381
105.477	2.03066	0.671164	3.02558	0.00248157	0.00762217	TRUE	ENSG00000144229	THSD7B	ensembl_havana	protein_coding	FALSE	chr2:136765545-137677717
309.888	2.02902	0.587785	3.45197	0.000556504	0.00201571	TRUE	ENSG00000083067	TRPM3	ensembl_havana	protein_coding	FALSE	chr9:70529063-71446904
488.725	2.02676	0.289833	6.99285	2.69352e-12	4.05476e-11	TRUE	ENSG00000136828	RALGPS1	ensembl_havana	protein_coding	FALSE	chr9:126914774-127223166
174.052	2.02661	0.648407	3.12552	0.00177488	0.0056445	TRUE	ENSG00000100346	CACNA1I	ensembl_havana	protein_coding	FALSE	chr22:39570753-39689737
121.653	2.0234	0.396256	5.1063	3.28524e-07	2.27289e-06	TRUE	ENSG00000206190	ATP10A	ensembl_havana	protein_coding	FALSE	chr15:25677273-25865172
771.429	2.01985	0.354104	5.7041	1.16958e-08	1.0337e-07	TRUE	ENSG00000095203	EPB41L4B	ensembl_havana	protein_coding	FALSE	chr9:109171975-109320964
1272.02	2.01827	0.162469	12.4225	1.97368e-35	2.87099e-33	TRUE	ENSG00000135749	PCNX2	ensembl_havana	protein_coding	FALSE	chr1:232983435-233295713
1354.62	2.01251	0.248749	8.09054	5.9402e-16	1.43354e-14	TRUE	ENSG00000120318	ARAP3	ensembl_havana	protein_coding	FALSE	chr5:141653401-141682221
11215.2	2.00778	0.127021	15.8067	2.79629e-56	1.38912e-53	TRUE	ENSG00000086475	SEPHS1	ensembl_havana	protein_coding	FALSE	chr10:13317424-13348298
4368.75	2.00436	0.210906	9.50356	2.02832e-21	9.12883e-20	TRUE	ENSG00000204580	DDR1	ensembl_havana	protein_coding	FALSE	chr6:30876421-30900156
172.272	2.00199	0.347598	5.75951	8.43609e-09	7.67763e-08	TRUE	ENSG00000111261	MANSC1	ensembl_havana	protein_coding	FALSE	chr12:12326056-12350541
388.344	2.00031	0.199811	10.011	1.36379e-23	7.63983e-22	TRUE	ENSG00000178718	RPP25	ensembl_havana	protein_coding	FALSE	chr15:74954416-74957464
237.222	1.99936	0.370324	5.39895	6.70331e-08	5.24025e-07	TRUE	ENSG00000178814	OPLAH	ensembl_havana	protein_coding	FALSE	chr8:144051266-144063965
317.662	1.9991	0.659403	3.03169	0.00243192	0.00748889	TRUE	ENSG00000141526	SLC16A3	ensembl_havana	protein_coding	FALSE	chr17:82228397-82261129
153.021	1.99609	0.250984	7.95307	1.81944e-15	4.1368e-14	TRUE	ENSG00000270246	RP11-701H24.8	havana	sense_intronic	FALSE	chr15:25041918-25042428
107.364	1.99554	0.295275	6.75825	1.39668e-11	1.89454e-10	TRUE	ENSG00000103253	HAGHL	ensembl_havana	protein_coding	FALSE	chr16:726936-735525
678.113	1.99346	0.502627	3.96608	7.3063e-05	0.000320666	TRUE	ENSG00000168918	INPP5D	ensembl_havana	protein_coding	FALSE	chr2:233059967-233207903
236.378	1.99271	0.53635	3.71532	0.000202948	0.000808749	TRUE	ENSG00000181790	ADGRB1	ensembl_havana	protein_coding	FALSE	chr8:142449430-142545009
455.822	1.99114	0.398238	4.99988	5.73665e-07	3.78642e-06	TRUE	ENSG00000234745	HLA-B	ensembl_havana	protein_coding	FALSE	chr6:31353872-31357188
946.348	1.98797	0.269912	7.36526	1.76801e-13	3.15593e-12	TRUE	ENSG00000256235	SMIM3	ensembl_havana	protein_coding	FALSE	chr5:150777946-150796734
150.314	1.97391	0.430621	4.58387	4.56454e-06	2.5581e-05	TRUE	ENSG00000073910	FRY	ensembl_havana	protein_coding	FALSE	chr13:32031300-32299122
604.773	1.97095	0.210879	9.34633	9.0744e-21	3.80253e-19	TRUE	ENSG00000145819	ARHGAP26	ensembl_havana	protein_coding	FALSE	chr5:142770384-143229011
798.039	1.96934	0.629552	3.12816	0.00175906	0.00560163	TRUE	ENSG00000162878	PKDCC	ensembl_havana	protein_coding	FALSE	chr2:42048020-42058528
324.338	1.967	0.53921	3.64793	0.000264362	0.00102736	TRUE	ENSG00000274012	RN7SL2	ensembl	misc_RNA	FALSE	chr14:49862550-49862849
110.041	1.96664	0.453111	4.34029	1.42293e-05	7.24786e-05	TRUE	ENSG00000180739	S1PR5	ensembl_havana	protein_coding	FALSE	chr19:10512742-10517931
134.962	1.96598	0.44028	4.46531	7.99531e-06	4.27255e-05	TRUE	ENSG00000107736	CDH23	ensembl_havana	protein_coding	FALSE	chr10:71396934-71815947
8973.86	1.963	0.188127	10.4344	1.72638e-25	1.13351e-23	TRUE	ENSG00000165821	SALL2	ensembl_havana	protein_coding	TRUE	chr14:21521081-21537216
106.748	1.96211	0.258321	7.59563	3.06307e-14	5.99164e-13	TRUE	ENSG00000259153	RP6-65G23.3	havana	lincRNA	FALSE	chr14:70810205-70815403
408.868	1.95771	0.2805	6.97936	2.96532e-12	4.41594e-11	TRUE	ENSG00000244274	DBNDD2	ensembl_havana	protein_coding	FALSE	chr20:45406057-45410610
227.546	1.95579	0.371455	5.26521	1.4003e-07	1.03826e-06	TRUE	ENSG00000132561	MATN2	ensembl_havana	protein_coding	FALSE	chr8:97868840-98036716
2501.8	1.95462	0.319451	6.11866	9.43635e-10	9.76226e-09	TRUE	ENSG00000157110	RBPMS	ensembl_havana	protein_coding	FALSE	chr8:30384479-30572261
893.349	1.95166	0.456448	4.27575	1.90495e-05	9.40242e-05	TRUE	ENSG00000145808	ADAMTS19	ensembl_havana	protein_coding	TRUE	chr5:129460265-129738683
196.276	1.95071	0.291156	6.69988	2.08587e-11	2.7653e-10	TRUE	ENSG00000156968	MPV17L	ensembl_havana	protein_coding	FALSE	chr16:15395754-15413268
230.351	1.94796	0.28351	6.87087	6.38137e-12	9.09664e-11	TRUE	ENSG00000115255	REEP6	ensembl_havana	protein_coding	FALSE	chr19:1490747-1497927
1547.92	1.94628	0.275792	7.05704	1.70082e-12	2.62491e-11	TRUE	ENSG00000093072	CECR1	ensembl_havana	protein_coding	FALSE	chr22:17178790-17221989
280.535	1.94412	0.285641	6.80617	1.00234e-11	1.38898e-10	TRUE	ENSG00000170745	KCNS3	ensembl_havana	protein_coding	FALSE	chr2:17877847-18361616
934.531	1.94356	0.450544	4.31382	1.60457e-05	8.06234e-05	TRUE	ENSG00000075043	KCNQ2	ensembl_havana	protein_coding	FALSE	chr20:63400210-63472677
172.109	1.94345	0.286633	6.78029	1.19933e-11	1.64379e-10	TRUE	ENSG00000101017	CD40	ensembl_havana	protein_coding	TRUE	chr20:46118272-46129863
167.564	1.94135	0.351553	5.52221	3.3477e-08	2.7527e-07	TRUE	ENSG00000110446	SLC15A3	ensembl_havana	protein_coding	FALSE	chr11:60937084-60952530
521.623	1.93844	0.344212	5.63152	1.7863e-08	1.53347e-07	TRUE	ENSG00000133134	BEX2	ensembl_havana	protein_coding	FALSE	chrX:103309346-103311046
380.4	1.93039	0.313748	6.15268	7.61848e-10	8.0299e-09	TRUE	ENSG00000164976	KIAA1161	ensembl_havana	protein_coding	FALSE	chr9:34366670-34376853
1995.06	1.92976	0.31692	6.08911	1.13539e-09	1.16454e-08	TRUE	ENSG00000143494	VASH2	ensembl_havana	protein_coding	FALSE	chr1:212950520-212992037
166.361	1.92867	0.291946	6.60625	3.94183e-11	5.01859e-10	TRUE	ENSG00000036672	USP2	ensembl_havana	protein_coding	FALSE	chr11:119355215-119381726
2778.2	1.9277	0.217003	8.8833	6.49057e-19	2.19653e-17	TRUE	ENSG00000070214	SLC44A1	ensembl_havana	protein_coding	FALSE	chr9:105244622-105439171
275.084	1.92616	0.383414	5.0237	5.06863e-07	3.38367e-06	TRUE	ENSG00000155846	PPARGC1B	ensembl_havana	protein_coding	TRUE	chr5:149730298-149855022
198.916	1.92536	0.383301	5.0231	5.08447e-07	3.39166e-06	TRUE	ENSG00000171219	CDC42BPG	ensembl_havana	protein_coding	FALSE	chr11:64823387-64844569
241.794	1.92519	0.215794	8.92141	4.60399e-19	1.58042e-17	TRUE	ENSG00000175229	GAL3ST3	ensembl_havana	protein_coding	FALSE	chr11:66041952-66049180
1421.95	1.92224	0.317957	6.0456	1.48856e-09	1.50393e-08	TRUE	ENSG00000169860	P2RY1	ensembl_havana	protein_coding	FALSE	chr3:152834693-152841439
889.173	1.91518	0.34072	5.62099	1.89862e-08	1.61985e-07	TRUE	ENSG00000214189	ZNF788	ensembl_havana	protein_coding	TRUE	chr19:12092263-12137235
352.745	1.9114	0.420351	4.54716	5.43743e-06	3.00824e-05	TRUE	ENSG00000166394	CYB5R2	ensembl_havana	protein_coding	FALSE	chr11:7665100-7677222
101.835	1.91003	0.32246	5.92332	3.15507e-09	3.04062e-08	TRUE	ENSG00000131477	RAMP2	ensembl_havana	protein_coding	FALSE	chr17:42758447-42763041
395.635	1.90566	0.242889	7.84581	4.30172e-15	9.31415e-14	TRUE	ENSG00000134802	SLC43A3	ensembl_havana	protein_coding	FALSE	chr11:57406954-57427580
962.179	1.89999	0.18177	10.4527	1.42376e-25	9.44235e-24	TRUE	ENSG00000171105	INSR	ensembl_havana	protein_coding	FALSE	chr19:7112255-7294034
969.777	1.89704	0.246894	7.68363	1.54648e-14	3.13692e-13	TRUE	ENSG00000124145	SDC4	ensembl_havana	protein_coding	FALSE	chr20:45325288-45348424
105.247	1.89634	0.395206	4.79835	1.59978e-06	9.74393e-06	TRUE	ENSG00000173947	PIFO	ensembl_havana	protein_coding	FALSE	chr1:111346288-111353013
282.442	1.89436	0.305275	6.20542	5.45521e-10	5.87204e-09	TRUE	ENSG00000204267	TAP2	ensembl_havana	protein_coding	FALSE	chr6:32821833-32838780
1060.91	1.89407	0.16175	11.7099	1.13432e-31	1.26549e-29	TRUE	ENSG00000198794	SCAMP5	ensembl_havana	protein_coding	FALSE	chr15:74957219-75021496
105.833	1.89363	0.606052	3.12454	0.00178085	0.00566076	TRUE	ENSG00000178038	ALS2CL	ensembl_havana	protein_coding	FALSE	chr3:46668997-46693704
7083.19	1.89121	0.291507	6.48771	8.71517e-11	1.05597e-09	TRUE	ENSG00000075340	ADD2	ensembl_havana	protein_coding	FALSE	chr2:70607618-70768225
300.138	1.89101	0.334132	5.65948	1.51836e-08	1.3172e-07	TRUE	ENSG00000057294	PKP2	ensembl_havana	protein_coding	FALSE	chr12:32790745-32896840
1826.15	1.88888	0.193241	9.77474	1.44534e-22	7.24845e-21	TRUE	ENSG00000139116	KIF21A	ensembl_havana	protein_coding	FALSE	chr12:39293228-39443390
1977.46	1.88802	0.200445	9.41914	4.54798e-21	1.97873e-19	TRUE	ENSG00000144366	GULP1	ensembl_havana	protein_coding	TRUE	chr2:188291669-188595931
160.999	1.88799	0.517389	3.64907	0.000263193	0.00102373	TRUE	ENSG00000139767	SRRM4	ensembl_havana	protein_coding	FALSE	chr12:118981495-119163051
3144.4	1.88513	0.346609	5.43879	5.36437e-08	4.25802e-07	TRUE	ENSG00000152284	TCF7L1	ensembl_havana	protein_coding	TRUE	chr2:85133410-85310388
2213.19	1.88442	0.213311	8.83415	1.0086e-18	3.3361e-17	TRUE	ENSG00000143842	SOX13	ensembl_havana	protein_coding	TRUE	chr1:204073115-204127743
707.734	1.88383	0.38611	4.87899	1.06632e-06	6.72784e-06	TRUE	ENSG00000116990	MYCL	ensembl_havana	protein_coding	TRUE	chr1:39895426-39902256
889.097	1.88286	0.263203	7.15362	8.4518e-13	1.3652e-11	TRUE	ENSG00000109107	ALDOC	ensembl_havana	protein_coding	FALSE	chr17:28573115-28577264
730.743	1.88203	0.521357	3.60986	0.00030636	0.001176	TRUE	ENSG00000102290	PCDH11X	ensembl_havana	protein_coding	FALSE	chrX:91779261-92623230
751.543	1.88164	0.443341	4.24421	2.19361e-05	0.000106964	TRUE	ENSG00000124496	TRERF1	ensembl_havana	protein_coding	TRUE	chr6:42224931-42452051
312.214	1.8813	0.47462	3.96381	7.37621e-05	0.000323357	TRUE	ENSG00000121904	CSMD2	ensembl_havana	protein_coding	FALSE	chr1:33513999-34165842
899.123	1.88093	0.170976	11.0011	3.77336e-28	3.15393e-26	TRUE	ENSG00000176834	VSIG10	ensembl_havana	protein_coding	FALSE	chr12:118063593-118136026
1978.34	1.88011	0.261548	7.18841	6.55516e-13	1.07066e-11	TRUE	ENSG00000145703	IQGAP2	ensembl_havana	protein_coding	FALSE	chr5:76403249-76708132
426.765	1.87673	0.388935	4.82532	1.39781e-06	8.62095e-06	TRUE	ENSG00000151967	SCHIP1	ensembl_havana	protein_coding	FALSE	chr3:159839861-159897360
587.595	1.87625	0.472302	3.97257	7.11009e-05	0.000312889	TRUE	ENSG00000066032	CTNNA2	ensembl_havana	protein_coding	FALSE	chr2:79185231-80648861
255.522	1.87622	0.215925	8.68922	3.64945e-18	1.13846e-16	TRUE	ENSG00000197943	PLCG2	ensembl_havana	protein_coding	FALSE	chr16:81739097-81962693
106.647	1.87348	0.391569	4.78454	1.7138e-06	1.03707e-05	TRUE	ENSG00000154914	USP43	ensembl_havana	protein_coding	FALSE	chr17:9644698-9729691
1088.78	1.86926	0.410763	4.55071	5.34655e-06	2.96107e-05	TRUE	ENSG00000183248	PRR36	ensembl_havana	protein_coding	FALSE	chr19:7868719-7874379
401.291	1.86657	0.394309	4.73378	2.20379e-06	1.3089e-05	TRUE	ENSG00000273173	SNURF	ensembl_havana	protein_coding	TRUE	chr15:24954986-24977850
285.95	1.86327	0.501739	3.71363	0.000204311	0.000812953	TRUE	ENSG00000151136	BTBD11	ensembl_havana	protein_coding	FALSE	chr12:107318413-107659642
286.916	1.86166	0.449506	4.14157	3.4494e-05	0.000161514	TRUE	ENSG00000179915	NRXN1	ensembl_havana	protein_coding	FALSE	chr2:49918505-51225575
2872.26	1.86099	0.281143	6.61937	3.60727e-11	4.61496e-10	TRUE	ENSG00000111266	DUSP16	ensembl_havana	protein_coding	FALSE	chr12:12474210-12562383
306.022	1.86095	0.389649	4.77595	1.78862e-06	1.08035e-05	TRUE	ENSG00000177570	SAMD12	ensembl_havana	protein_coding	FALSE	chr8:118189459-118621995
627.135	1.86081	0.356485	5.21988	1.79043e-07	1.30619e-06	TRUE	ENSG00000077063	CTTNBP2	ensembl_havana	protein_coding	FALSE	chr7:117710651-117874139
1190.28	1.85599	0.337311	5.50232	3.74836e-08	3.05827e-07	TRUE	ENSG00000116852	KIF21B	ensembl_havana	protein_coding	FALSE	chr1:200969390-201023700
108.509	1.85516	0.204285	9.08123	1.07359e-19	3.93139e-18	TRUE	ENSG00000176912	TYMSOS	ensembl_havana	processed_transcript	FALSE	chr18:641320-658340
468.496	1.85266	0.327663	5.65418	1.56594e-08	1.3549e-07	TRUE	ENSG00000169862	CTNND2	ensembl_havana	protein_coding	FALSE	chr5:10971840-11904043
781.438	1.85007	0.365962	5.05537	4.29559e-07	2.90518e-06	TRUE	ENSG00000159784	FAM131B	ensembl_havana	protein_coding	FALSE	chr7:143353400-143362770
2830.21	1.84802	0.211353	8.74377	2.25464e-18	7.16074e-17	TRUE	ENSG00000164649	CDCA7L	ensembl_havana	protein_coding	FALSE	chr7:21900900-21946084
1416.93	1.84693	0.19763	9.34539	9.15512e-21	3.82611e-19	TRUE	ENSG00000131242	RAB11FIP4	ensembl_havana	protein_coding	TRUE	chr17:31391624-31538217
277.215	1.84589	0.275456	6.70122	2.06684e-11	2.74145e-10	TRUE	ENSG00000149150	SLC43A1	ensembl_havana	protein_coding	FALSE	chr11:57484534-57515786
5183.64	1.84569	0.0716043	25.7763	1.63575e-146	1.43559e-142	TRUE	ENSG00000136504	KAT7	ensembl_havana	protein_coding	TRUE	chr17:49788555-49835030
182.487	1.84268	0.286066	6.44145	1.18336e-10	1.40536e-09	TRUE	ENSG00000161243	FBXO27	ensembl_havana	protein_coding	FALSE	chr19:38990714-39032785
1219.76	1.84118	0.184069	10.0027	1.48353e-23	8.27538e-22	TRUE	ENSG00000111670	GNPTAB	ensembl_havana	protein_coding	FALSE	chr12:101745497-101830938
678.273	1.84005	0.23081	7.97217	1.55917e-15	3.57591e-14	TRUE	ENSG00000149970	CNKSR2	ensembl_havana	protein_coding	FALSE	chrX:21374418-21654695
5339.54	1.83647	0.321191	5.7177	1.07974e-08	9.60748e-08	TRUE	ENSG00000109861	CTSC	ensembl_havana	protein_coding	FALSE	chr11:88293592-88337787
198.829	1.83635	0.524699	3.49981	0.000465588	0.00171639	TRUE	ENSG00000143603	KCNN3	ensembl_havana	protein_coding	FALSE	chr1:154697455-154870280
141.506	1.83624	0.350298	5.24196	1.58884e-07	1.16687e-06	TRUE	ENSG00000130032	PRRG3	ensembl_havana	protein_coding	FALSE	chrX:151695124-151705924
430.763	1.83237	0.439261	4.17148	3.0263e-05	0.000143128	TRUE	ENSG00000148600	CDHR1	ensembl_havana	protein_coding	FALSE	chr10:84194635-84219621
188.548	1.83214	0.377117	4.85829	1.18404e-06	7.40314e-06	TRUE	ENSG00000133019	CHRM3	ensembl_havana	protein_coding	FALSE	chr1:239386565-239915452
110.463	1.82933	0.392762	4.65761	3.19909e-06	1.84067e-05	TRUE	ENSG00000173926	2003-03-01	ensembl_havana	protein_coding	FALSE	chr5:126867714-127030808
2445.68	1.82921	0.208542	8.77144	1.76403e-18	5.65716e-17	TRUE	ENSG00000177426	TGIF1	ensembl_havana	protein_coding	TRUE	chr18:3411608-3459978
179.069	1.82843	0.159203	11.4849	1.57108e-30	1.60329e-28	TRUE	ENSG00000198468	FLVCR1-AS1	havana	lincRNA	FALSE	chr1:212852108-212858088
4749.68	1.8246	0.291532	6.25866	3.88293e-10	4.27398e-09	TRUE	ENSG00000185630	PBX1	ensembl_havana	protein_coding	TRUE	chr1:164555584-164899296
425.663	1.81836	0.346647	5.24556	1.55806e-07	1.14587e-06	TRUE	ENSG00000281398	SNHG4	havana	processed_transcript	FALSE	chr5:139274102-139283244
817.219	1.81477	0.499311	3.63454	0.000278473	0.00107775	TRUE	ENSG00000196218	RYR1	ensembl_havana	protein_coding	FALSE	chr19:38433699-38587564
247.149	1.81412	0.470769	3.85354	0.000116424	0.000490137	TRUE	ENSG00000164128	NPY1R	ensembl_havana	protein_coding	FALSE	chr4:163323961-163344832
2456.27	1.80833	0.112843	16.0252	8.52416e-58	4.31601e-55	TRUE	ENSG00000100605	ITPK1	ensembl_havana	protein_coding	FALSE	chr14:92936914-93116320
612.238	1.80722	0.177901	10.1586	3.0352e-24	1.78379e-22	TRUE	ENSG00000182134	TDRKH	ensembl_havana	protein_coding	FALSE	chr1:151770107-151791416
768.071	1.79989	0.363818	4.94723	7.52782e-07	4.87457e-06	TRUE	ENSG00000139737	SLAIN1	ensembl_havana	protein_coding	FALSE	chr13:77697854-77764242
122.478	1.79961	0.213805	8.41708	3.85986e-17	1.06863e-15	TRUE	ENSG00000144843	ADPRH	ensembl_havana	protein_coding	FALSE	chr3:119579268-119589945
145.413	1.7985	0.495672	3.6284	0.00028518	0.00110112	TRUE	ENSG00000108387	2004-09-01	ensembl_havana	protein_coding	FALSE	chr17:58520250-58540818
541.655	1.79712	0.195459	9.19436	3.77226e-20	1.46059e-18	TRUE	ENSG00000196338	NLGN3	ensembl_havana	protein_coding	FALSE	chrX:71144831-71171201
503.978	1.78907	0.365958	4.88873	1.01489e-06	6.42179e-06	TRUE	ENSG00000107105	ELAVL2	ensembl_havana	protein_coding	FALSE	chr9:23690104-23826337
2833.87	1.78856	0.406956	4.39498	1.10782e-05	5.74509e-05	TRUE	ENSG00000169213	RAB3B	ensembl_havana	protein_coding	FALSE	chr1:51907956-51990764
121.498	1.78732	0.236406	7.56039	4.01859e-14	7.72867e-13	TRUE	ENSG00000188060	RAB42	ensembl_havana	protein_coding	FALSE	chr1:28592200-28595443
4447.95	1.78616	0.241579	7.39366	1.42839e-13	2.5812e-12	TRUE	ENSG00000046653	GPM6B	ensembl_havana	protein_coding	FALSE	chrX:13771031-13938638
518.644	1.78526	0.209836	8.50788	1.77141e-17	5.10278e-16	TRUE	ENSG00000152409	JMY	ensembl_havana	protein_coding	TRUE	chr5:79236189-79327215
199.736	1.77542	0.459953	3.86	0.000113388	0.00047866	TRUE	ENSG00000198929	NOS1AP	ensembl_havana	protein_coding	FALSE	chr1:162069774-162370475
316.831	1.77504	0.224693	7.89988	2.79177e-15	6.16648e-14	TRUE	ENSG00000124313	IQSEC2	ensembl_havana	protein_coding	FALSE	chrX:53232876-53321324
412.743	1.77283	0.425298	4.16845	3.06678e-05	0.00014486	TRUE	ENSG00000111879	FAM184A	ensembl_havana	protein_coding	FALSE	chr6:118959763-119149387
333.945	1.76865	0.312205	5.66504	1.46994e-08	1.2811e-07	TRUE	ENSG00000167703	SLC43A2	ensembl_havana	protein_coding	FALSE	chr17:1569267-1628886
214.396	1.76454	0.332734	5.30316	1.13817e-07	8.57176e-07	TRUE	ENSG00000070759	TESK2	ensembl_havana	protein_coding	FALSE	chr1:45343883-45491166
1211.21	1.76412	0.288921	6.10591	1.02215e-09	1.05455e-08	TRUE	ENSG00000172915	NBEA	ensembl_havana	protein_coding	FALSE	chr13:34942287-35673022
1048.84	1.76372	0.216752	8.13703	4.05091e-16	9.95858e-15	TRUE	ENSG00000160796	NBEAL2	ensembl_havana	protein_coding	FALSE	chr3:46979683-47009703
698.976	1.76331	0.297841	5.9203	3.21361e-09	3.09138e-08	TRUE	ENSG00000159228	CBR1	ensembl_havana	protein_coding	FALSE	chr21:36069941-36073166
1669.51	1.76271	0.44473	3.96355	7.38443e-05	0.000323663	TRUE	ENSG00000162493	PDPN	ensembl_havana	protein_coding	FALSE	chr1:13583465-13617957
120.489	1.76204	0.303318	5.80923	6.27609e-09	5.81637e-08	TRUE	ENSG00000004660	CAMKK1	ensembl_havana	protein_coding	FALSE	chr17:3860315-3894891
1105.34	1.75843	0.315009	5.58216	2.37554e-08	1.99827e-07	TRUE	ENSG00000147255	IGSF1	ensembl_havana	protein_coding	FALSE	chrX:131273506-131578899
2150.83	1.75509	0.235386	7.45621	8.90462e-14	1.64295e-12	TRUE	ENSG00000180921	FAM83H	ensembl_havana	protein_coding	FALSE	chr8:143723933-143733801
5757.04	1.75166	0.185536	9.44106	3.69043e-21	1.61673e-19	TRUE	ENSG00000154639	CXADR	ensembl_havana	protein_coding	FALSE	chr21:17512382-17593579
953.909	1.7504	0.28103	6.22851	4.70894e-10	5.11686e-09	TRUE	ENSG00000114805	PLCH1	ensembl_havana	protein_coding	FALSE	chr3:155375580-155745067
213.601	1.7468	0.593583	2.9428	0.00325256	0.00967479	TRUE	ENSG00000265763	ZNF488	ensembl_havana	protein_coding	TRUE	chr10:47365496-47384273
250.255	1.74669	0.147095	11.8746	1.60484e-32	1.9562e-30	TRUE	ENSG00000103024	NME3	ensembl_havana	protein_coding	FALSE	chr16:1770286-1771730
328.011	1.74238	0.318819	5.46509	4.62663e-08	3.71386e-07	TRUE	ENSG00000268089	GABRQ	ensembl_havana	protein_coding	FALSE	chrX:152638183-152657534
165.919	1.7415	0.406376	4.28544	1.82376e-05	9.04288e-05	TRUE	ENSG00000100031	GGT1	ensembl_havana	protein_coding	FALSE	chr22:24583750-24629005
128.305	1.73904	0.291517	5.96548	2.43918e-09	2.38298e-08	TRUE	ENSG00000182326	C1S	ensembl_havana	protein_coding	FALSE	chr12:6988259-7071032
407.45	1.73793	0.266332	6.52544	6.78044e-11	8.34216e-10	TRUE	ENSG00000140043	PTGR2	ensembl_havana	protein_coding	FALSE	chr14:73851844-73886827
5680.78	1.73677	0.394908	4.3979	1.09304e-05	5.67738e-05	TRUE	ENSG00000111057	KRT18	ensembl_havana	protein_coding	FALSE	chr12:52948871-52952901
910.315	1.73664	0.410933	4.22608	2.37794e-05	0.000115259	TRUE	ENSG00000105088	OLFM2	ensembl_havana	protein_coding	FALSE	chr19:9853718-9936552
563.35	1.73306	0.186316	9.30173	1.3818e-20	5.57998e-19	TRUE	ENSG00000095066	HOOK2	ensembl_havana	protein_coding	TRUE	chr19:12763003-12872740
1971.9	1.73217	0.277571	6.24044	4.36331e-10	4.76489e-09	TRUE	ENSG00000176171	BNIP3	ensembl_havana	protein_coding	FALSE	chr10:131966455-131982013
100.874	1.73031	0.404701	4.27553	1.90687e-05	9.40892e-05	TRUE	ENSG00000282413	RP11-359E7.3	havana	processed_pseudogene	FALSE	chr10:119818866-119819133
235.683	1.73014	0.225254	7.68083	1.58063e-14	3.19634e-13	TRUE	ENSG00000147813	NAPRT	ensembl_havana	protein_coding	FALSE	chr8:143574785-143578649
259.939	1.72975	0.355063	4.87167	1.10661e-06	6.95573e-06	TRUE	ENSG00000128335	APOL2	ensembl_havana	protein_coding	FALSE	chr22:36226203-36239954
257.924	1.72805	0.22382	7.72072	1.15671e-14	2.38301e-13	TRUE	ENSG00000180155	LYNX1	ensembl_havana	protein_coding	FALSE	chr8:142764334-142778224
919.811	1.72765	0.142471	12.1263	7.66126e-34	1.01363e-31	TRUE	ENSG00000181896	ZNF101	ensembl_havana	protein_coding	TRUE	chr19:19668796-19683509
2920.31	1.72625	0.189607	9.10437	8.67714e-20	3.21775e-18	TRUE	ENSG00000166831	RBPMS2	ensembl_havana	protein_coding	FALSE	chr15:64739892-64775587
945.672	1.72399	0.198692	8.67667	4.07543e-18	1.26685e-16	TRUE	ENSG00000114023	FAM162A	ensembl_havana	protein_coding	FALSE	chr3:122384176-122412334
300.594	1.72255	0.313707	5.49096	3.99745e-08	3.24441e-07	TRUE	ENSG00000130208	APOC1	ensembl_havana	protein_coding	FALSE	chr19:44914247-44919349
129.595	1.72198	0.548124	3.14159	0.00168036	0.00537915	TRUE	ENSG00000105642	KCNN1	ensembl_havana	protein_coding	FALSE	chr19:17951293-18000080
798.256	1.72098	0.276408	6.22625	4.77745e-10	5.1849e-09	TRUE	ENSG00000131941	RHPN2	ensembl_havana	protein_coding	FALSE	chr19:32978593-33064888
174.822	1.72089	0.465892	3.69377	0.000220958	0.000872857	TRUE	ENSG00000233056	ERVH48-1	ensembl_havana	lincRNA	FALSE	chr21:42916803-42925646
4462.53	1.72082	0.362145	4.75174	2.01674e-06	1.20734e-05	TRUE	ENSG00000132182	NUP210	ensembl_havana	protein_coding	FALSE	chr3:13316235-13420309
3893.95	1.71595	0.100228	17.1204	1.04522e-65	7.242e-63	TRUE	ENSG00000196323	ZBTB44	ensembl_havana	protein_coding	TRUE	chr11:130226677-130314686
259.15	1.71565	0.154283	11.1201	1.00114e-28	8.81669e-27	TRUE	ENSG00000164620	RELL2	ensembl_havana	protein_coding	TRUE	chr5:141636950-141641077
1175.92	1.71505	0.340985	5.02969	4.91275e-07	3.28377e-06	TRUE	ENSG00000124212	PTGIS	ensembl_havana	protein_coding	TRUE	chr20:49503874-49568146
222.994	1.71496	0.451582	3.79767	0.00014606	0.000602195	TRUE	ENSG00000283674	RP11-419I17.1	havana	lincRNA	FALSE	chr8:12537079-12665588
119.08	1.71421	0.236119	7.25993	3.87295e-13	6.56183e-12	TRUE	ENSG00000163874	ZC3H12A	ensembl_havana	protein_coding	TRUE	chr1:37474552-37484379
6255.12	1.71408	0.136877	12.5228	5.60551e-36	8.29143e-34	TRUE	ENSG00000196950	SLC39A10	ensembl_havana	protein_coding	TRUE	chr2:195575977-195737702
649.774	1.71396	0.467112	3.66927	0.000243248	0.000951618	TRUE	ENSG00000239887	C1orf226	ensembl_havana	protein_coding	FALSE	chr1:162366908-162386818
1694.23	1.71178	0.404985	4.22676	2.37078e-05	0.000114933	TRUE	ENSG00000066735	KIF26A	ensembl_havana	protein_coding	FALSE	chr14:104138723-104180894
371.08	1.71111	0.303071	5.64591	1.64311e-08	1.41655e-07	TRUE	ENSG00000138050	THUMPD2	ensembl_havana	protein_coding	FALSE	chr2:39736060-39779267
156.085	1.70886	0.230093	7.42683	1.11235e-13	2.03099e-12	TRUE	ENSG00000138111	MFSD13A	ensembl_havana	protein_coding	FALSE	chr10:102461395-102477045
269.853	1.70832	0.398244	4.28963	1.78969e-05	8.89128e-05	TRUE	ENSG00000183696	UPP1	ensembl_havana	protein_coding	FALSE	chr7:48088628-48108733
1044.01	1.70485	0.206833	8.24267	1.68405e-16	4.32159e-15	TRUE	ENSG00000128294	TPST2	ensembl_havana	protein_coding	FALSE	chr22:26521983-26596717
1829.07	1.70431	0.163419	10.4291	1.8256e-25	1.18682e-23	TRUE	ENSG00000106392	C1GALT1	ensembl_havana	protein_coding	FALSE	chr7:7156934-7248651
133.544	1.70416	0.309705	5.50252	3.74391e-08	3.05654e-07	TRUE	ENSG00000105649	RAB3A	ensembl_havana	protein_coding	FALSE	chr19:18196784-18204074
1002.62	1.70091	0.178515	9.52811	1.60176e-21	7.30898e-20	TRUE	ENSG00000101347	SAMHD1	ensembl_havana	protein_coding	FALSE	chr20:36890229-36951843
715.891	1.69987	0.231465	7.34394	2.07389e-13	3.6622e-12	TRUE	ENSG00000186462	NAP1L2	ensembl_havana	protein_coding	FALSE	chrX:73212299-73214848
1260.96	1.69899	0.237951	7.14009	9.32675e-13	1.49809e-11	TRUE	ENSG00000091972	CD200	ensembl_havana	protein_coding	FALSE	chr3:112332347-112362812
367.804	1.69564	0.329623	5.14417	2.68704e-07	1.89762e-06	TRUE	ENSG00000178233	TMEM151B	ensembl_havana	protein_coding	FALSE	chr6:44270466-44307506
201.788	1.69447	0.357773	4.73616	2.17809e-06	1.2951e-05	TRUE	ENSG00000178947	SMIM10L2A	havana	protein_coding	FALSE	chrX:135421943-135428074
276.925	1.69314	0.261025	6.48652	8.78437e-11	1.06337e-09	TRUE	ENSG00000187664	HAPLN4	ensembl_havana	protein_coding	FALSE	chr19:19255641-19262796
149.542	1.68009	0.239109	7.02646	2.11833e-12	3.23462e-11	TRUE	ENSG00000130775	THEMIS2	ensembl_havana	protein_coding	FALSE	chr1:27872543-27886685
190.126	1.67966	0.370551	4.53288	5.81862e-06	3.2003e-05	TRUE	ENSG00000175352	NRIP3	ensembl_havana	protein_coding	TRUE	chr11:8980576-9004049
1999.26	1.67965	0.225362	7.45312	9.11585e-14	1.67723e-12	TRUE	ENSG00000257151	PWAR6	havana	lincRNA	FALSE	chr15:25031873-25036490
3291.53	1.67891	0.382506	4.38925	1.13744e-05	5.88481e-05	TRUE	ENSG00000136603	SKIL	ensembl_havana	protein_coding	TRUE	chr3:170357678-170396835
3306.27	1.67743	0.258953	6.47773	9.31101e-11	1.12248e-09	TRUE	ENSG00000112759	SLC29A1	ensembl_havana	protein_coding	FALSE	chr6:44219505-44234151
235.745	1.67647	0.204173	8.21105	2.19269e-16	5.55644e-15	TRUE	ENSG00000160117	ANKLE1	ensembl_havana	protein_coding	FALSE	chr19:17281645-17287646
672.338	1.6751	0.363901	4.60318	4.16081e-06	2.35035e-05	TRUE	ENSG00000001617	SEMA3F	ensembl_havana	protein_coding	FALSE	chr3:50155045-50189075
929.792	1.67385	0.308678	5.42264	5.87264e-08	4.62936e-07	TRUE	ENSG00000162409	PRKAA2	ensembl_havana	protein_coding	FALSE	chr1:56645322-56715335
3271.97	1.66984	0.144417	11.5626	6.3726e-31	6.68463e-29	TRUE	ENSG00000057935	MTA3	ensembl_havana	protein_coding	TRUE	chr2:42494569-42756947
132.054	1.66856	0.290619	5.7414	9.38978e-09	8.44237e-08	TRUE	ENSG00000012211	PRICKLE3	ensembl_havana	protein_coding	FALSE	chrX:49175264-49186528
578.261	1.66572	0.228334	7.29511	2.98409e-13	5.13517e-12	TRUE	ENSG00000163050	COQ8A	ensembl_havana	protein_coding	FALSE	chr1:226897536-226987545
1091.14	1.66422	0.368319	4.51841	6.23045e-06	3.39912e-05	TRUE	ENSG00000185818	NAT8L	ensembl_havana	protein_coding	FALSE	chr4:2059512-2069089
2436.91	1.66389	0.325093	5.11818	3.08499e-07	2.14653e-06	TRUE	ENSG00000204525	HLA-C	ensembl_havana	protein_coding	FALSE	chr6:31268749-31272130
100.476	1.66387	0.286044	5.81682	5.99771e-09	5.57211e-08	TRUE	ENSG00000140876	NUDT7	ensembl_havana	protein_coding	FALSE	chr16:77722492-77742260
143.099	1.65961	0.32773	5.06397	4.10611e-07	2.78706e-06	TRUE	ENSG00000187266	EPOR	ensembl_havana	protein_coding	FALSE	chr19:11377205-11384342
107.079	1.65939	0.223549	7.42295	1.14544e-13	2.08997e-12	TRUE	ENSG00000159214	CCDC24	ensembl_havana	protein_coding	FALSE	chr1:43991359-43996528
430.663	1.65843	0.245772	6.74785	1.50053e-11	2.02498e-10	TRUE	ENSG00000268119	CTD-2561J22.5	havana	processed_transcript	FALSE	chr19:21444241-21463908
1412.77	1.65733	0.198515	8.34867	6.90365e-17	1.86618e-15	TRUE	ENSG00000006432	MAP3K9	ensembl_havana	protein_coding	FALSE	chr14:70722526-70809534
684.743	1.65716	0.436086	3.80008	0.000144647	0.000596835	TRUE	ENSG00000106772	PRUNE2	ensembl_havana	protein_coding	FALSE	chr9:76611376-76906087
767.579	1.65163	0.309418	5.33786	9.40487e-08	7.17533e-07	TRUE	ENSG00000076554	TPD52	ensembl_havana	protein_coding	FALSE	chr8:80034745-80231232
117.737	1.64819	0.330446	4.98778	6.10766e-07	4.00519e-06	TRUE	ENSG00000159403	C1R	ensembl_havana	protein_coding	FALSE	chr12:7080209-7092607
1115.02	1.6418	0.177547	9.24709	2.30693e-20	9.13373e-19	TRUE	ENSG00000116285	ERRFI1	ensembl_havana	protein_coding	FALSE	chr1:8004404-8026308
185.947	1.63764	0.292159	5.6053	2.07895e-08	1.76228e-07	TRUE	ENSG00000238105	GOLGA2P5	havana	transcribed_unprocessed_pseudogene	FALSE	chr12:100156357-100173659
227.302	1.63263	0.207345	7.87399	3.43504e-15	7.50548e-14	TRUE	ENSG00000105278	ZFR2	ensembl_havana	protein_coding	TRUE	chr19:3804024-3869032
507.632	1.63154	0.511571	3.18927	0.00142634	0.00466162	TRUE	ENSG00000213468	FIRRE	havana	lincRNA	FALSE	chrX:131691530-131830643
530.492	1.63138	0.365752	4.46035	8.18246e-06	4.36052e-05	TRUE	ENSG00000185432	METTL7A	ensembl_havana	protein_coding	FALSE	chr12:50923472-50932517
406.228	1.62978	0.250725	6.50029	8.01662e-11	9.81263e-10	TRUE	ENSG00000088970	KIZ	ensembl_havana	protein_coding	FALSE	chr20:21125983-21246622
178.469	1.62557	0.308026	5.27737	1.31049e-07	9.77173e-07	TRUE	ENSG00000159247	TUBBP5	havana	transcribed_unprocessed_pseudogene	FALSE	chr9:138150075-138177433
1289.23	1.62417	0.195713	8.29874	1.05225e-16	2.76475e-15	TRUE	ENSG00000157483	MYO1E	ensembl_havana	protein_coding	FALSE	chr15:59132434-59372900
131.533	1.62404	0.301312	5.38989	7.05018e-08	5.49347e-07	TRUE	ENSG00000091622	PITPNM3	ensembl_havana	protein_coding	FALSE	chr17:6451264-6556494
1088.84	1.62293	0.229014	7.08659	1.37452e-12	2.14522e-11	TRUE	ENSG00000113645	WWC1	ensembl_havana	protein_coding	FALSE	chr5:168291651-168472303
323.253	1.61754	0.323595	4.99866	5.7731e-07	3.80666e-06	TRUE	ENSG00000176463	SLCO3A1	ensembl_havana	protein_coding	FALSE	chr15:91853695-92172435
1264.44	1.6136	0.259755	6.21201	5.23113e-10	5.65164e-09	TRUE	ENSG00000079691	CARMIL1	ensembl_havana	protein_coding	FALSE	chr6:25279078-25620530
359.343	1.61246	0.304474	5.29587	1.1845e-07	8.90034e-07	TRUE	ENSG00000064687	ABCA7	ensembl_havana	protein_coding	FALSE	chr19:1040101-1065572
204.027	1.61097	0.277111	5.81345	6.11992e-09	5.67964e-08	TRUE	ENSG00000090013	BLVRB	ensembl_havana	protein_coding	FALSE	chr19:40447789-40465840
131.82	1.60905	0.46504	3.46002	0.000540136	0.00196399	TRUE	ENSG00000119686	FLVCR2	ensembl_havana	protein_coding	FALSE	chr14:75578617-75663214
912.272	1.60835	0.309434	5.19771	2.01754e-07	1.45614e-06	TRUE	ENSG00000054690	PLEKHH1	ensembl_havana	protein_coding	FALSE	chr14:67533301-67589612
161.1	1.60635	0.450639	3.5646	0.000364411	0.00137596	TRUE	ENSG00000155629	PIK3AP1	ensembl_havana	protein_coding	FALSE	chr10:96593312-96720514
10044	1.605	0.172933	9.28103	1.67849e-20	6.72649e-19	TRUE	ENSG00000128739	SNRPN	ensembl_havana	protein_coding	FALSE	chr15:24823637-24978723
376.246	1.6047	0.338175	4.74518	2.08316e-06	1.24314e-05	TRUE	ENSG00000088538	DOCK3	ensembl_havana	protein_coding	FALSE	chr3:50675241-51384198
116.046	1.60324	0.327023	4.90253	9.46085e-07	6.01969e-06	TRUE	ENSG00000074410	CA12	ensembl_havana	protein_coding	FALSE	chr15:63321378-63382161
612.48	1.60211	0.406827	3.93806	8.21423e-05	0.000356885	TRUE	ENSG00000166801	FAM111A	ensembl_havana	protein_coding	FALSE	chr11:59142748-59155039
204.208	1.6012	0.512722	3.12293	0.00179059	0.00568758	TRUE	ENSG00000134107	BHLHE40	ensembl_havana	protein_coding	TRUE	chr3:4979116-4985323
305.824	1.601	0.412747	3.87889	0.000104935	0.000445403	TRUE	ENSG00000164434	FABP7	ensembl_havana	protein_coding	FALSE	chr6:122779475-122784074
416.219	1.60025	0.205009	7.80577	5.91407e-15	1.25271e-13	TRUE	ENSG00000115657	ABCB6	ensembl_havana	protein_coding	FALSE	chr2:219209768-219218990
1703.33	1.60018	0.205487	7.78728	6.84687e-15	1.43987e-13	TRUE	ENSG00000163584	RPL22L1	ensembl_havana	protein_coding	FALSE	chr3:170864875-170870483
171.076	1.59982	0.290145	5.51385	3.51068e-08	2.87773e-07	TRUE	ENSG00000137880	GCHFR	ensembl_havana	protein_coding	FALSE	chr15:40764020-40767710
1487.32	1.59957	0.146885	10.8899	1.28738e-27	1.02713e-25	TRUE	ENSG00000175643	RMI2	ensembl_havana	protein_coding	FALSE	chr16:11249619-11351762
111.917	1.59731	0.381	4.19241	2.76012e-05	0.000131806	TRUE	ENSG00000147059	SPIN2A	ensembl_havana	protein_coding	FALSE	chrX:57134530-57137625
2094.55	1.59599	0.188767	8.45485	2.79456e-17	7.83579e-16	TRUE	ENSG00000121057	AKAP1	ensembl_havana	protein_coding	FALSE	chr17:57085092-57121349
3338	1.59429	0.326071	4.88938	1.01156e-06	6.40223e-06	TRUE	ENSG00000119139	TJP2	ensembl_havana	protein_coding	FALSE	chr9:69121264-69255208
3060.52	1.59315	0.513739	3.10109	0.0019281	0.006084	TRUE	ENSG00000066468	FGFR2	ensembl_havana	protein_coding	FALSE	chr10:121478334-121598458
254.144	1.58674	0.312987	5.06966	3.98523e-07	2.712e-06	TRUE	ENSG00000181350	LRRC75A	ensembl_havana	protein_coding	FALSE	chr17:16441577-16492153
788.566	1.58519	0.184476	8.59295	8.47636e-18	2.53032e-16	TRUE	ENSG00000146776	ATXN7L1	ensembl_havana	protein_coding	FALSE	chr7:105605067-105876604
1408.79	1.5842	0.188995	8.38222	5.19397e-17	1.42154e-15	TRUE	ENSG00000141401	IMPA2	ensembl_havana	protein_coding	FALSE	chr18:11981025-12030883
2236.55	1.58298	0.178143	8.88599	6.33539e-19	2.14678e-17	TRUE	ENSG00000173065	FAM222B	ensembl_havana	protein_coding	FALSE	chr17:28755978-28855232
111.835	1.58211	0.241737	6.54477	5.95872e-11	7.37946e-10	TRUE	ENSG00000056736	IL17RB	ensembl_havana	protein_coding	FALSE	chr3:53846580-53865800
392.618	1.5805	0.354689	4.45603	8.34915e-06	4.4418e-05	TRUE	ENSG00000158106	RHPN1	ensembl_havana	protein_coding	FALSE	chr8:143368887-143384220
699.439	1.58042	0.342316	4.61685	3.89599e-06	2.21359e-05	TRUE	ENSG00000231925	TAPBP	ensembl_havana	protein_coding	FALSE	chr6:33299694-33314387
575.792	1.58027	0.284374	5.55701	2.74434e-08	2.2873e-07	TRUE	ENSG00000250899	RP11-253E3.3	havana	lincRNA	FALSE	chr12:3041437-3044950
6302.22	1.58014	0.177361	8.9092	5.14025e-19	1.75535e-17	TRUE	ENSG00000123213	NLN	ensembl_havana	protein_coding	FALSE	chr5:65722196-65871725
154.465	1.58008	0.1795	8.80266	1.33614e-18	4.3431e-17	TRUE	ENSG00000083807	SLC27A5	ensembl_havana	protein_coding	FALSE	chr19:58479512-58512413
164.831	1.57981	0.373554	4.22913	2.34592e-05	0.000113833	TRUE	ENSG00000175287	PHYHD1	ensembl_havana	protein_coding	FALSE	chr9:128920895-128942041
192.702	1.57885	0.536659	2.942	0.00326105	0.00969514	TRUE	ENSG00000121769	FABP3	ensembl_havana	protein_coding	FALSE	chr1:31365625-31376850
216.042	1.57874	0.255832	6.17099	6.78643e-10	7.19614e-09	TRUE	ENSG00000172366	MCRIP2	ensembl_havana	protein_coding	FALSE	chr16:636817-648474
226.626	1.577	0.340891	4.62612	3.72585e-06	2.12563e-05	TRUE	ENSG00000116544	DLGAP3	ensembl_havana	protein_coding	FALSE	chr1:34865436-34929585
1619.98	1.57138	0.345733	4.54508	5.49156e-06	3.03563e-05	TRUE	ENSG00000143126	CELSR2	ensembl_havana	protein_coding	FALSE	chr1:109250019-109275750
679.444	1.5684	0.193252	8.11583	4.82463e-16	1.17836e-14	TRUE	ENSG00000131373	HACL1	ensembl_havana	protein_coding	FALSE	chr3:15560704-15601852
483.588	1.56835	0.30811	5.09022	3.57651e-07	2.45287e-06	TRUE	ENSG00000198715	GLMP	ensembl_havana	protein_coding	TRUE	chr1:156290089-156295689
139.834	1.56624	0.207074	7.56368	3.91835e-14	7.55797e-13	TRUE	ENSG00000099849	RASSF7	ensembl_havana	protein_coding	FALSE	chr11:560404-564021
295.563	1.56615	0.477348	3.28095	0.00103458	0.00350212	TRUE	ENSG00000162706	CADM3	ensembl_havana	protein_coding	FALSE	chr1:159171609-159203313
248.264	1.5636	0.397699	3.93161	8.438e-05	0.000365462	TRUE	ENSG00000040608	RTN4R	ensembl_havana	protein_coding	FALSE	chr22:20241415-20283246
156.137	1.56358	0.431094	3.62701	0.000286725	0.00110611	TRUE	ENSG00000267640	CTD-2554C21.2	havana	transcribed_unprocessed_pseudogene	FALSE	chr19:37817359-37832160
1615.46	1.56159	0.493833	3.16219	0.00156588	0.00505369	TRUE	ENSG00000102230	PCYT1B	ensembl_havana	protein_coding	FALSE	chrX:24558087-24672677
145.767	1.55844	0.335835	4.64048	3.47597e-06	1.98997e-05	TRUE	ENSG00000261801	LOXL1-AS1	havana	antisense	FALSE	chr15:73908071-73928248
117.107	1.55565	0.394895	3.9394	8.16845e-05	0.00035507	TRUE	ENSG00000173156	RHOD	ensembl_havana	protein_coding	FALSE	chr11:67056818-67072013
5714.32	1.55456	0.112074	13.8708	9.51522e-44	2.66517e-41	TRUE	ENSG00000115816	CEBPZ	ensembl_havana	protein_coding	TRUE	chr2:37201612-37231713
9352.68	1.55237	0.145435	10.674	1.34706e-26	9.82458e-25	TRUE	ENSG00000182287	AP1S2	ensembl_havana	protein_coding	FALSE	chrX:15825806-15855014
2964.18	1.54906	0.115671	13.392	6.73456e-41	1.49004e-38	TRUE	ENSG00000133818	RRAS2	ensembl_havana	protein_coding	FALSE	chr11:14277926-14364506
2414.75	1.54595	0.399174	3.87286	0.000107565	0.000455464	TRUE	ENSG00000150893	FREM2	ensembl_havana	protein_coding	FALSE	chr13:38687129-38887131
117.203	1.54449	0.324667	4.75714	1.96353e-06	1.17763e-05	TRUE	ENSG00000272414	FAM47E-STBD1	ensembl_havana	protein_coding	FALSE	chr4:76251721-76311129
5316.54	1.54434	0.31465	4.90812	9.19551e-07	5.87215e-06	TRUE	ENSG00000144749	LRIG1	ensembl_havana	protein_coding	FALSE	chr3:66378797-66501263
758.986	1.54351	0.187709	8.22293	1.98598e-16	5.05208e-15	TRUE	ENSG00000112218	GPR63	ensembl_havana	protein_coding	FALSE	chr6:96794126-96837463
557.059	1.54327	0.192676	8.00962	1.15062e-15	2.67857e-14	TRUE	ENSG00000233836	RP11-255H23.2	havana	transcribed_unprocessed_pseudogene	FALSE	chr19:23762944-23833314
9432.55	1.53922	0.111786	13.7694	3.8953e-43	1.01544e-40	TRUE	ENSG00000095002	MSH2	ensembl_havana	protein_coding	TRUE	chr2:47402969-47562311
149.512	1.53833	0.211712	7.26615	3.69879e-13	6.28698e-12	TRUE	ENSG00000165312	OTUD1	ensembl_havana	protein_coding	FALSE	chr10:23439458-23442390
299.99	1.53741	0.47019	3.26976	0.00107637	0.00362587	TRUE	ENSG00000165959	CLMN	ensembl_havana	protein_coding	FALSE	chr14:95181940-95319906
616.015	1.53695	0.271902	5.65261	1.5803e-08	1.36643e-07	TRUE	ENSG00000177614	PGBD5	ensembl_havana	protein_coding	FALSE	chr1:230314482-230426371
1316.77	1.53398	0.296055	5.18141	2.20218e-07	1.57987e-06	TRUE	ENSG00000279192	PWAR5	havana	TEC	FALSE	chr15:24985053-24988232
1054.47	1.52875	0.191623	7.97789	1.48852e-15	3.42581e-14	TRUE	ENSG00000260822	GS1-358P8.4	havana	sense_overlapping	FALSE	chrX:24545516-24550466
2684.63	1.52831	0.147585	10.3554	3.95338e-25	2.49016e-23	TRUE	ENSG00000153046	CDYL	ensembl_havana	protein_coding	FALSE	chr6:4706159-4955551
542.683	1.52825	0.41793	3.65671	0.000255474	0.000995466	TRUE	ENSG00000196187	TMEM63A	ensembl_havana	protein_coding	FALSE	chr1:225845536-225882369
158.826	1.52757	0.337903	4.52073	6.16257e-06	3.36488e-05	TRUE	ENSG00000110057	UNC93B1	ensembl_havana	protein_coding	FALSE	chr11:67991104-68004982
128.298	1.52548	0.326626	4.67042	3.00579e-06	1.74048e-05	TRUE	ENSG00000102057	KCND1	ensembl_havana	protein_coding	FALSE	chrX:48961378-48971569
5701.66	1.52288	0.238828	6.37645	1.81235e-10	2.09562e-09	TRUE	ENSG00000104635	SLC39A14	ensembl_havana	protein_coding	FALSE	chr8:22367249-22434129
182.954	1.52276	0.363184	4.19282	2.75508e-05	0.000131601	TRUE	ENSG00000160161	CILP2	ensembl_havana	protein_coding	FALSE	chr19:19538248-19546659
449.699	1.52224	0.223467	6.81194	9.629e-12	1.33714e-10	TRUE	ENSG00000204634	TBC1D8	ensembl_havana	protein_coding	FALSE	chr2:101007617-101252866
428.435	1.52084	0.179656	8.46529	2.55508e-17	7.22585e-16	TRUE	ENSG00000180233	ZNRF2	ensembl_havana	protein_coding	FALSE	chr7:30284307-30367692
281.616	1.52041	0.203244	7.48074	7.39071e-14	1.38105e-12	TRUE	ENSG00000103811	CTSH	ensembl_havana	protein_coding	FALSE	chr15:78921058-78949574
116.009	1.51834	0.366916	4.13811	3.50178e-05	0.000163821	TRUE	ENSG00000082438	COBLL1	ensembl_havana	protein_coding	FALSE	chr2:164653624-164843679
246.146	1.51533	0.236569	6.40546	1.49921e-10	1.75434e-09	TRUE	ENSG00000151948	GLT1D1	ensembl_havana	protein_coding	FALSE	chr12:128853427-128984968
820.832	1.51428	0.377246	4.01404	5.96878e-05	0.000266682	TRUE	ENSG00000103460	TOX3	ensembl_havana	protein_coding	TRUE	chr16:52438005-52547802
213.82	1.51342	0.230749	6.55873	5.42686e-11	6.76854e-10	TRUE	ENSG00000168939	SPRY3	ensembl_havana	protein_coding	FALSE	chrX:155767812-155782459
106.615	1.51283	0.456951	3.3107	0.000930639	0.00318798	TRUE	ENSG00000149403	GRIK4	ensembl_havana	protein_coding	FALSE	chr11:120511759-120988904
406.783	1.51231	0.27645	5.47048	4.4883e-08	3.61273e-07	TRUE	ENSG00000163013	FBXO41	ensembl_havana	protein_coding	TRUE	chr2:73254682-73284431
1965.66	1.51106	0.446882	3.38133	0.000721354	0.00254047	TRUE	ENSG00000185885	IFITM1	ensembl_havana	protein_coding	FALSE	chr11:313506-315272
214.061	1.50789	0.299151	5.04057	4.64143e-07	3.11825e-06	TRUE	ENSG00000140600	SH3GL3	ensembl_havana	protein_coding	FALSE	chr15:83447228-83618743
838.045	1.50614	0.255532	5.89415	3.76612e-09	3.59269e-08	TRUE	ENSG00000003989	SLC7A2	ensembl_havana	protein_coding	FALSE	chr8:17497088-17570573
1359.41	1.50524	0.397851	3.78343	0.000154684	0.000634965	TRUE	ENSG00000173068	BNC2	ensembl_havana	protein_coding	TRUE	chr9:16409503-16870843
1007.82	1.50274	0.284678	5.27873	1.30084e-07	9.71349e-07	TRUE	ENSG00000127328	RAB3IP	ensembl_havana	protein_coding	FALSE	chr12:69738681-69823204
136.148	1.5022	0.397474	3.77936	0.000157234	0.000644129	TRUE	ENSG00000087116	ADAMTS2	ensembl_havana	protein_coding	FALSE	chr5:179110851-179345430
391.035	1.50133	0.299726	5.00899	5.4715e-07	3.6287e-06	TRUE	ENSG00000135636	DYSF	ensembl_havana	protein_coding	FALSE	chr2:71453722-71686768
1027.39	1.50123	0.198692	7.55556	4.17064e-14	7.99191e-13	TRUE	ENSG00000133169	BEX1	ensembl_havana	protein_coding	TRUE	chrX:103062651-103064240
1174.86	1.49825	0.293277	5.10864	3.24488e-07	2.24827e-06	TRUE	ENSG00000148737	TCF7L2	ensembl_havana	protein_coding	TRUE	chr10:112950250-113167678
239.783	1.49622	0.471278	3.1748	0.00149939	0.00486954	TRUE	ENSG00000101282	RSPO4	ensembl_havana	protein_coding	FALSE	chr20:958452-1002264
538.749	1.49342	0.189003	7.9016	2.75355e-15	6.09696e-14	TRUE	ENSG00000163923	RPL39L	ensembl_havana	protein_coding	FALSE	chr3:187120948-187180908
284.978	1.49224	0.231183	6.4548	1.0836e-10	1.29389e-09	TRUE	ENSG00000124171	PARD6B	ensembl_havana	protein_coding	FALSE	chr20:50731544-50756795
12895.1	1.4921	0.172843	8.63265	5.99478e-18	1.82681e-16	TRUE	ENSG00000224078	SNHG14	havana	processed_transcript	FALSE	chr15:24978583-25419462
179.397	1.49201	0.316487	4.71428	2.4257e-06	1.42941e-05	TRUE	ENSG00000110719	TCIRG1	ensembl_havana	protein_coding	FALSE	chr11:68039016-68050895
134.082	1.48983	0.35894	4.15063	3.31565e-05	0.00015575	TRUE	ENSG00000170955	PRKCDBP	ensembl_havana	protein_coding	FALSE	chr11:6318946-6320647
1647.68	1.48855	0.31789	4.68259	2.83267e-06	1.64857e-05	TRUE	ENSG00000170571	EMB	ensembl_havana	protein_coding	FALSE	chr5:50396192-50443248
280.729	1.48755	0.126968	11.716	1.0559e-31	1.18807e-29	TRUE	ENSG00000126249	PDCD2L	ensembl_havana	protein_coding	FALSE	chr19:34404384-34426168
395.929	1.48753	0.2233	6.66159	2.7088e-11	3.53419e-10	TRUE	ENSG00000132623	ANKEF1	ensembl_havana	protein_coding	FALSE	chr20:9986126-10058303
486.666	1.48439	0.256186	5.79421	6.86439e-09	6.3127e-08	TRUE	ENSG00000170579	DLGAP1	ensembl_havana	protein_coding	FALSE	chr18:3496032-4455335
2590.99	1.48414	0.325821	4.55509	5.23639e-06	2.90802e-05	TRUE	ENSG00000101871	MID1	ensembl_havana	protein_coding	FALSE	chrX:10445310-10833654
752.008	1.48244	0.203236	7.29416	3.00532e-13	5.16574e-12	TRUE	ENSG00000213988	ZNF90	ensembl_havana	protein_coding	TRUE	chr19:20077994-20127076
241.466	1.47844	0.208758	7.08206	1.42031e-12	2.21143e-11	TRUE	ENSG00000125246	CLYBL	ensembl_havana	protein_coding	FALSE	chr13:99606669-99897134
5001.68	1.4775	0.156889	9.41754	4.61795e-21	1.99321e-19	TRUE	ENSG00000008311	AASS	ensembl_havana	protein_coding	FALSE	chr7:122075647-122144280
220.664	1.47719	0.199575	7.4017	1.34456e-13	2.43305e-12	TRUE	ENSG00000112293	GPLD1	ensembl_havana	protein_coding	FALSE	chr6:24424565-24495205
502.225	1.47696	0.167463	8.81961	1.14858e-18	3.76601e-17	TRUE	ENSG00000153406	NMRAL1	ensembl_havana	protein_coding	FALSE	chr16:4461680-4495763
394.015	1.47571	0.206223	7.15588	8.31354e-13	1.34369e-11	TRUE	ENSG00000127311	HELB	ensembl_havana	protein_coding	FALSE	chr12:66302545-66347645
621.366	1.47398	0.29344	5.02312	5.0839e-07	3.39166e-06	TRUE	ENSG00000067606	PRKCZ	ensembl_havana	protein_coding	TRUE	chr1:2050470-2185395
957.222	1.47188	0.251994	5.84094	5.19067e-09	4.86353e-08	TRUE	ENSG00000139132	FGD4	ensembl_havana	protein_coding	FALSE	chr12:32399529-32646050
493.735	1.47178	0.283477	5.19189	2.08171e-07	1.49834e-06	TRUE	ENSG00000171766	GATM	ensembl_havana	protein_coding	FALSE	chr15:45361124-45402327
2406.83	1.47109	0.237429	6.19592	5.79442e-10	6.2042e-09	TRUE	ENSG00000006468	ETV1	ensembl_havana	protein_coding	TRUE	chr7:13891228-13991425
273.704	1.47013	0.356198	4.12728	3.67076e-05	0.000171118	TRUE	ENSG00000166016	ABTB2	ensembl_havana	protein_coding	FALSE	chr11:34150988-34358008
104.89	1.46774	0.142082	10.3303	5.14134e-25	3.21535e-23	TRUE	ENSG00000165644	COMTD1	ensembl_havana	protein_coding	FALSE	chr10:75233969-75236030
422.999	1.4666	0.164242	8.92952	4.27857e-19	1.47448e-17	TRUE	ENSG00000134146	DPH6	ensembl_havana	protein_coding	FALSE	chr15:35217345-35546193
717.273	1.46427	0.170148	8.6059	7.57185e-18	2.27061e-16	TRUE	ENSG00000107077	KDM4C	ensembl_havana	protein_coding	FALSE	chr9:6757641-7175648
3703.95	1.46314	0.211343	6.92308	4.41926e-12	6.44982e-11	TRUE	ENSG00000182378	PLCXD1	ensembl_havana	protein_coding	FALSE	chrX:276322-303356
357.393	1.4631	0.392586	3.72682	0.000193909	0.0007772	TRUE	ENSG00000164591	MYOZ3	ensembl_havana	protein_coding	FALSE	chr5:150660874-150679365
517.138	1.463	0.310502	4.71172	2.45631e-06	1.44623e-05	TRUE	ENSG00000161958	FGF11	ensembl_havana	protein_coding	FALSE	chr17:7438273-7444937
645.817	1.46282	0.387033	3.77958	0.000157095	0.00064366	TRUE	ENSG00000025039	RRAGD	ensembl_havana	protein_coding	FALSE	chr6:89364636-89412270
180.342	1.46202	0.271153	5.39185	6.97358e-08	5.44022e-07	TRUE	ENSG00000135740	SLC9A5	ensembl_havana	protein_coding	FALSE	chr16:67237683-67272190
4988.78	1.46125	0.0947717	15.4186	1.22772e-53	5.47877e-51	TRUE	ENSG00000128829	EIF2AK4	ensembl_havana	protein_coding	TRUE	chr15:39934146-40035591
1017.11	1.461	0.388937	3.7564	0.000172377	0.000698664	TRUE	ENSG00000103335	PIEZO1	ensembl_havana	protein_coding	FALSE	chr16:88715343-88785211
2291.31	1.45726	0.47665	3.0573	0.00223343	0.00694467	TRUE	ENSG00000145685	LHFPL2	ensembl_havana	protein_coding	FALSE	chr5:78485215-78770021
133.236	1.45669	0.417515	3.48895	0.000484929	0.00178228	TRUE	ENSG00000179750	APOBEC3B	ensembl_havana	protein_coding	TRUE	chr22:38982347-38992804
232.022	1.45558	0.369827	3.93585	8.29017e-05	0.000359653	TRUE	ENSG00000198517	MAFK	ensembl_havana	protein_coding	TRUE	chr7:1530714-1543043
376.865	1.4546	0.220765	6.58891	4.43073e-11	5.60042e-10	TRUE	ENSG00000221968	FADS3	ensembl_havana	protein_coding	FALSE	chr11:61873519-61892051
182.146	1.45331	0.428478	3.3918	0.000694352	0.00245985	TRUE	ENSG00000272163	GS1-72M22.1	havana	antisense	FALSE	chr8:24912165-24914717
8223.18	1.45211	0.236487	6.14031	8.23616e-10	8.60857e-09	TRUE	ENSG00000008083	JARID2	ensembl_havana	protein_coding	TRUE	chr6:15246296-15522040
1119.19	1.45151	0.313725	4.62669	3.71547e-06	2.12017e-05	TRUE	ENSG00000122359	ANXA11	ensembl_havana	protein_coding	FALSE	chr10:80150889-80205572
219.864	1.45122	0.384454	3.77476	0.00016016	0.000654994	TRUE	ENSG00000090339	ICAM1	ensembl_havana	protein_coding	TRUE	chr19:10270835-10286615
431.177	1.45102	0.283169	5.12421	2.98786e-07	2.08391e-06	TRUE	ENSG00000170837	GPR27	ensembl_havana	protein_coding	FALSE	chr3:71754050-71756496
1857	1.45025	0.245839	5.89919	3.65283e-09	3.48841e-08	TRUE	ENSG00000254087	LYN	ensembl_havana	protein_coding	FALSE	chr8:55879813-56014168
119.565	1.45016	0.372458	3.89349	9.88142e-05	0.000421734	TRUE	ENSG00000125895	TMEM74B	ensembl_havana	protein_coding	FALSE	chr20:1180561-1185415
424.148	1.44805	0.257568	5.62201	1.88745e-08	1.61189e-07	TRUE	ENSG00000117280	RAB29	ensembl_havana	protein_coding	FALSE	chr1:205767986-205775460
4937.32	1.44661	0.142757	10.1334	3.92775e-24	2.28287e-22	TRUE	ENSG00000053254	FOXN3	ensembl_havana	protein_coding	TRUE	chr14:89124871-89619149
1794.63	1.44558	0.109528	13.1983	8.97072e-40	1.83093e-37	TRUE	ENSG00000147050	KDM6A	ensembl_havana	protein_coding	FALSE	chrX:44873177-45112602
606.295	1.4428	0.311405	4.63319	3.60078e-06	2.05784e-05	TRUE	ENSG00000113296	THBS4	ensembl_havana	protein_coding	FALSE	chr5:79991311-80083287
904.877	1.44118	0.286258	5.03456	4.7895e-07	3.21199e-06	TRUE	ENSG00000244509	APOBEC3C	ensembl_havana	protein_coding	FALSE	chr22:39014083-39020352
486.354	1.44113	0.30366	4.74587	2.07608e-06	1.23948e-05	TRUE	ENSG00000221890	NPTXR	ensembl_havana	protein_coding	FALSE	chr22:38818452-38843982
1876.44	1.43875	0.156066	9.21888	3.0021e-20	1.17798e-18	TRUE	ENSG00000232677	LINC00665	havana	lincRNA	FALSE	chr19:36313067-36331718
126.835	1.43744	0.35909	4.00301	6.25418e-05	0.000278482	TRUE	ENSG00000114646	CSPG5	ensembl_havana	protein_coding	FALSE	chr3:47562239-47580792
307.827	1.43522	0.481585	2.98019	0.00288066	0.00870578	TRUE	ENSG00000196083	IL1RAP	ensembl_havana	protein_coding	TRUE	chr3:190514051-190659750
8215.8	1.43391	0.373142	3.84279	0.000121645	0.00050951	TRUE	ENSG00000117394	SLC2A1	ensembl_havana	protein_coding	FALSE	chr1:42925375-42959173
2753.98	1.43368	0.157642	9.09456	9.49729e-20	3.49726e-18	TRUE	ENSG00000198087	CD2AP	ensembl_havana	protein_coding	FALSE	chr6:47477789-47627263
1021.11	1.43331	0.188249	7.6139	2.65947e-14	5.24111e-13	TRUE	ENSG00000140451	PIF1	ensembl_havana	protein_coding	FALSE	chr15:64815632-64825668
577.611	1.4313	0.263082	5.4405	5.31309e-08	4.22368e-07	TRUE	ENSG00000146021	KLHL3	ensembl_havana	protein_coding	FALSE	chr5:137617500-137736090
609.556	1.4277	0.263382	5.42066	5.93806e-08	4.67813e-07	TRUE	ENSG00000124243	BCAS4	ensembl_havana	protein_coding	FALSE	chr20:50794894-50882676
461.212	1.42562	0.258192	5.52155	3.36029e-08	2.76133e-07	TRUE	ENSG00000088387	DOCK9	ensembl_havana	protein_coding	FALSE	chr13:98793429-99086625
176.515	1.42486	0.225636	6.31484	2.70445e-10	3.0521e-09	TRUE	ENSG00000145194	ECE2	ensembl_havana	protein_coding	FALSE	chr3:184249650-184293031
195.489	1.42484	0.347242	4.10331	4.07287e-05	0.000187805	TRUE	ENSG00000179832	MROH1	ensembl_havana	protein_coding	FALSE	chr8:144148016-144261940
149.218	1.4244	0.316564	4.49956	6.80953e-06	3.68678e-05	TRUE	ENSG00000083814	ZNF671	ensembl_havana	protein_coding	TRUE	chr19:57719751-57727624
219.084	1.42391	0.212264	6.7082	1.9704e-11	2.62648e-10	TRUE	ENSG00000198246	SLC29A3	ensembl_havana	protein_coding	FALSE	chr10:71319258-71363385
191.78	1.42003	0.331158	4.28809	1.80218e-05	8.94769e-05	TRUE	ENSG00000104205	SGK3	ensembl_havana	protein_coding	TRUE	chr8:66712418-66862022
491.578	1.41837	0.182676	7.76439	8.20421e-15	1.713e-13	TRUE	ENSG00000171097	KYAT1	ensembl_havana	protein_coding	FALSE	chr9:128832942-128882494
1657.21	1.41748	0.275405	5.14689	2.64846e-07	1.874e-06	TRUE	ENSG00000147202	DIAPH2	ensembl_havana	protein_coding	FALSE	chrX:96684663-97604997
442.14	1.41393	0.140731	10.047	9.4695e-24	5.37333e-22	TRUE	ENSG00000278535	DHRS11	ensembl_havana	protein_coding	FALSE	chr17:36591798-36600806
338.256	1.4091	0.299245	4.70885	2.49115e-06	1.46601e-05	TRUE	ENSG00000104881	PPP1R13L	ensembl_havana	protein_coding	TRUE	chr19:45379634-45406349
9913.55	1.40621	0.10705	13.1361	2.04522e-39	4.07943e-37	TRUE	ENSG00000124486	USP9X	ensembl_havana	protein_coding	FALSE	chrX:41085635-41236579
4068.03	1.40483	0.216628	6.48501	8.87283e-11	1.0726e-09	TRUE	ENSG00000138336	TET1	ensembl_havana	protein_coding	TRUE	chr10:68560656-68694482
656.517	1.40434	0.288224	4.8724	1.1025e-06	6.93451e-06	TRUE	ENSG00000088899	LZTS3	ensembl_havana	protein_coding	FALSE	chr20:3162617-3173592
1691.33	1.40389	0.0710393	19.7621	6.31245e-87	8.31003e-84	TRUE	ENSG00000197024	ZNF398	ensembl_havana	protein_coding	TRUE	chr7:149126416-149182802
456.893	1.40163	0.129053	10.8609	1.77024e-27	1.39966e-25	TRUE	ENSG00000156521	TYSND1	ensembl_havana	protein_coding	FALSE	chr10:70137981-70146676
349.744	1.40101	0.426546	3.28455	0.00102144	0.00346433	TRUE	ENSG00000129675	ARHGEF6	ensembl_havana	protein_coding	FALSE	chrX:136665547-136782088
1414.76	1.39963	0.268784	5.20726	1.91654e-07	1.3924e-06	TRUE	ENSG00000005249	PRKAR2B	ensembl_havana	protein_coding	FALSE	chr7:107044649-107161811
138.969	1.39962	0.399517	3.50327	0.000459583	0.00169687	TRUE	ENSG00000005961	ITGA2B	ensembl_havana	protein_coding	FALSE	chr17:44372180-44389505
1219.33	1.39861	0.17466	8.0076	1.1697e-15	2.72058e-14	TRUE	ENSG00000167173	C15orf39	ensembl_havana	protein_coding	FALSE	chr15:75195643-75212169
855.051	1.39819	0.163664	8.54307	1.30705e-17	3.82796e-16	TRUE	ENSG00000155099	TMEM55A	ensembl_havana	protein_coding	FALSE	chr8:90993796-91041064
7315.84	1.39606	0.218387	6.39262	1.63068e-10	1.89975e-09	TRUE	ENSG00000004478	FKBP4	ensembl_havana	protein_coding	FALSE	chr12:2794953-2805423
148.377	1.39502	0.423997	3.29017	0.00100129	0.00340605	TRUE	ENSG00000170801	HTRA3	ensembl_havana	protein_coding	FALSE	chr4:8269765-8307111
11039.1	1.39296	0.145953	9.54391	1.37548e-21	6.30924e-20	TRUE	ENSG00000139146	FAM60A	ensembl_havana	protein_coding	FALSE	chr12:31280584-31327058
143.469	1.39268	0.441351	3.15549	0.00160226	0.00515973	TRUE	ENSG00000079337	RAPGEF3	ensembl_havana	protein_coding	TRUE	chr12:47734367-47771040
119.287	1.39208	0.231058	6.02481	1.69311e-09	1.69176e-08	TRUE	ENSG00000234327	AC012146.7	havana	processed_transcript	FALSE	chr17:5111468-5115004
117.796	1.38899	0.307588	4.51574	6.30972e-06	3.43738e-05	TRUE	ENSG00000263874	LINC00672	havana	protein_coding	FALSE	chr17:38925168-38929384
2726.21	1.38536	0.403755	3.43119	0.000600947	0.00216038	TRUE	ENSG00000104964	AES	ensembl_havana	protein_coding	TRUE	chr19:3052910-3063107
100.963	1.38486	0.402774	3.4383	0.000585383	0.00210986	TRUE	ENSG00000007516	BAIAP3	ensembl_havana	protein_coding	FALSE	chr16:1333601-1349441
337	1.3844	0.237522	5.82852	5.59218e-09	5.2156e-08	TRUE	ENSG00000099365	STX1B	ensembl_havana	protein_coding	FALSE	chr16:30989256-31010628
1234.7	1.38101	0.168108	8.21502	2.12137e-16	5.38089e-15	TRUE	ENSG00000099219	ERMP1	ensembl_havana	protein_coding	FALSE	chr9:5765076-5833117
188.905	1.37899	0.31832	4.33208	1.47708e-05	7.49617e-05	TRUE	ENSG00000186472	PCLO	ensembl_havana	protein_coding	FALSE	chr7:82754013-83162930
659.762	1.37565	0.180702	7.61282	2.68188e-14	5.28131e-13	TRUE	ENSG00000203326	ZNF525	ensembl_havana	protein_coding	TRUE	chr19:53330675-53392217
580.348	1.37361	0.213284	6.44029	1.19243e-10	1.41548e-09	TRUE	ENSG00000157617	C2CD2	ensembl_havana	protein_coding	FALSE	chr21:41885112-41953890
1653.4	1.37346	0.211385	6.49745	8.1695e-11	9.97656e-10	TRUE	ENSG00000049759	NEDD4L	ensembl_havana	protein_coding	FALSE	chr18:58044367-58401540
512.837	1.37316	0.462678	2.96785	0.00299894	0.00901051	TRUE	ENSG00000198435	NRARP	ensembl_havana	protein_coding	FALSE	chr9:137300482-137302251
727.377	1.37263	0.15838	8.66667	4.44932e-18	1.37496e-16	TRUE	ENSG00000067992	PDK3	ensembl_havana	protein_coding	FALSE	chrX:24465221-24539837
399.422	1.37135	0.454534	3.01704	0.00255258	0.00781385	TRUE	ENSG00000198624	CCDC69	ensembl_havana	protein_coding	FALSE	chr5:151181052-151224145
7280.79	1.3706	0.201763	6.79312	1.09731e-11	1.51025e-10	TRUE	ENSG00000156515	HK1	ensembl_havana	protein_coding	FALSE	chr10:69269984-69401882
245.726	1.37032	0.35928	3.81407	0.000136698	0.000566791	TRUE	ENSG00000105143	SLC1A6	ensembl_havana	protein_coding	FALSE	chr19:14950034-15022990
341.97	1.37027	0.435628	3.1455	0.00165801	0.00531778	TRUE	ENSG00000077274	CAPN6	ensembl_havana	protein_coding	FALSE	chrX:111245103-111270523
2073.09	1.36619	0.310236	4.4037	1.06419e-05	5.54504e-05	TRUE	ENSG00000152256	PDK1	ensembl_havana	protein_coding	FALSE	chr2:172555373-172608669
1856.35	1.36576	0.299576	4.55898	5.14029e-06	2.85826e-05	TRUE	ENSG00000120162	MOB3B	ensembl_havana	protein_coding	FALSE	chr9:27325209-27529781
309.959	1.36434	0.250272	5.45141	4.99711e-08	3.98814e-07	TRUE	ENSG00000149798	CDC42EP2	ensembl_havana	protein_coding	FALSE	chr11:65314818-65322429
153.681	1.3593	0.345716	3.93183	8.43033e-05	0.00036525	TRUE	ENSG00000104856	RELB	ensembl_havana	protein_coding	TRUE	chr19:45001430-45038198
1072.67	1.35824	0.179039	7.58627	3.29253e-14	6.40244e-13	TRUE	ENSG00000107679	PLEKHA1	ensembl_havana	protein_coding	FALSE	chr10:122374696-122442602
1163.16	1.35806	0.404554	3.35694	0.000788104	0.00274798	TRUE	ENSG00000117266	CDK18	ensembl_havana	protein_coding	FALSE	chr1:205504595-205532793
1312.84	1.35773	0.258115	5.26017	1.43922e-07	1.06501e-06	TRUE	ENSG00000006453	BAIAP2L1	ensembl_havana	protein_coding	FALSE	chr7:98291651-98401068
601.721	1.35735	0.186992	7.25887	3.90347e-13	6.60739e-12	TRUE	ENSG00000196550	FAM72A	ensembl_havana	protein_coding	FALSE	chr1:206186179-206204414
242.187	1.35353	0.213891	6.32815	2.48114e-10	2.8182e-09	TRUE	ENSG00000186806	VSIG10L	ensembl_havana	protein_coding	FALSE	chr19:51331536-51342124
120.211	1.3524	0.215897	6.26411	3.74963e-10	4.13764e-09	TRUE	ENSG00000173805	HAP1	ensembl_havana	protein_coding	FALSE	chr17:41717742-41734644
1250.2	1.35047	0.147906	9.13062	6.81052e-20	2.55798e-18	TRUE	ENSG00000141198	TOM1L1	ensembl_havana	protein_coding	FALSE	chr17:54899387-54961956
292.519	1.34954	0.267405	5.0468	4.49261e-07	3.02909e-06	TRUE	ENSG00000128203	ASPHD2	ensembl_havana	protein_coding	FALSE	chr22:26429273-26445015
3861.31	1.3475	0.152834	8.81677	1.17813e-18	3.85649e-17	TRUE	ENSG00000033867	SLC4A7	ensembl_havana	protein_coding	FALSE	chr3:27372721-27484420
2102.32	1.34593	0.233866	5.7551	8.65886e-09	7.85864e-08	TRUE	ENSG00000160888	IER2	ensembl_havana	protein_coding	FALSE	chr19:13150415-13154908
263.938	1.34526	0.2467	5.45301	4.95231e-08	3.95479e-07	TRUE	ENSG00000167216	KATNAL2	ensembl_havana	protein_coding	FALSE	chr18:46917492-47102243
410.222	1.34501	0.295469	4.55212	5.31092e-06	2.94381e-05	TRUE	ENSG00000180611	MB21D2	ensembl_havana	protein_coding	FALSE	chr3:192796815-192918161
2799.96	1.34084	0.316577	4.23542	2.28124e-05	0.000110899	TRUE	ENSG00000154310	TNIK	ensembl_havana	protein_coding	FALSE	chr3:171061339-171460408
184.119	1.33776	0.205997	6.49407	8.35487e-11	1.01793e-09	TRUE	ENSG00000275097	RP11-627K11.6	havana	3prime_overlapping_ncRNA	FALSE	chr12:31280422-31280895
865.409	1.33704	0.233178	5.73399	9.8097e-09	8.79698e-08	TRUE	ENSG00000114796	KLHL24	ensembl_havana	protein_coding	FALSE	chr3:183635568-183684477
419.64	1.33616	0.437337	3.05522	0.00224894	0.00698754	TRUE	ENSG00000105612	DNASE2	ensembl_havana	protein_coding	FALSE	chr19:12875211-12881468
2506.65	1.33602	0.241399	5.53447	3.12171e-08	2.5822e-07	TRUE	ENSG00000164048	ZNF589	ensembl_havana	protein_coding	TRUE	chr3:48241100-48299253
148.93	1.33595	0.193329	6.91023	4.83854e-12	7.01894e-11	TRUE	ENSG00000228623	ZNF883	ensembl	protein_coding	TRUE	chr9:112997120-113050043
214.804	1.33337	0.37503	3.55538	0.000377432	0.00142024	TRUE	ENSG00000175497	DPP10	ensembl_havana	protein_coding	FALSE	chr2:114442299-115845752
1557.74	1.3329	0.174852	7.62303	2.4779e-14	4.90901e-13	TRUE	ENSG00000032444	PNPLA6	ensembl_havana	protein_coding	FALSE	chr19:7534004-7561764
625.958	1.32993	0.209677	6.34273	2.25731e-10	2.57854e-09	TRUE	ENSG00000145020	AMT	ensembl_havana	protein_coding	FALSE	chr3:49416775-49422753
430.621	1.32967	0.279791	4.75238	2.01033e-06	1.20432e-05	TRUE	ENSG00000267194	RP1-193H18.2	havana	lincRNA	FALSE	chr17:69551358-69553861
2068.88	1.32926	0.0665182	19.9833	7.69374e-89	1.12538e-85	TRUE	ENSG00000170234	PWWP2A	ensembl_havana	protein_coding	FALSE	chr5:160061801-160119423
129.321	1.32484	0.204559	6.47656	9.38379e-11	1.1297e-09	TRUE	ENSG00000254553	RP1-27O5.3	havana	protein_coding	FALSE	chr1:32465057-32600792
1036.83	1.32435	0.24371	5.43412	5.50683e-08	4.3619e-07	TRUE	ENSG00000142102	PGGHG	ensembl_havana	protein_coding	FALSE	chr11:289135-296107
318.353	1.32365	0.356075	3.71734	0.00020133	0.000803518	TRUE	ENSG00000143554	SLC27A3	ensembl_havana	protein_coding	FALSE	chr1:153774354-153780157
1233.28	1.32349	0.196107	6.74882	1.49056e-11	2.0136e-10	TRUE	ENSG00000135686	KLHL36	ensembl_havana	protein_coding	FALSE	chr16:84648525-84667686
924.727	1.32132	0.168116	7.85959	3.85404e-15	8.37236e-14	TRUE	ENSG00000112367	FIG4	ensembl_havana	protein_coding	FALSE	chr6:109691312-109825428
477.813	1.32062	0.379408	3.48075	0.000500019	0.00183254	TRUE	ENSG00000155961	RAB39B	ensembl_havana	protein_coding	FALSE	chrX:155258241-155264589
1047.93	1.32055	0.227624	5.80147	6.57378e-09	6.06451e-08	TRUE	ENSG00000124588	NQO2	ensembl_havana	protein_coding	FALSE	chr6:2987987-3028869
244.789	1.31734	0.386158	3.4114	0.000646299	0.00230668	TRUE	ENSG00000139200	PIANP	ensembl_havana	protein_coding	FALSE	chr12:6693792-6700800
216.217	1.31715	0.203064	6.48639	8.79152e-11	1.06375e-09	TRUE	ENSG00000132321	IQCA1	ensembl_havana	protein_coding	FALSE	chr2:236324147-236507542
224.354	1.31619	0.252678	5.20896	1.89906e-07	1.38047e-06	TRUE	ENSG00000069424	KCNAB2	ensembl_havana	protein_coding	FALSE	chr1:5991466-6101193
2733.37	1.31583	0.163026	8.07128	6.95633e-16	1.66352e-14	TRUE	ENSG00000171940	ZNF217	ensembl_havana	protein_coding	TRUE	chr20:53567065-53609907
1303.33	1.31516	0.247663	5.31025	1.09473e-07	8.26353e-07	TRUE	ENSG00000108984	MAP2K6	ensembl_havana	protein_coding	FALSE	chr17:69414698-69543331
817.271	1.31477	0.374002	3.51542	0.000439064	0.0016287	TRUE	ENSG00000167081	PBX3	ensembl_havana	protein_coding	TRUE	chr9:125747345-125967377
191.885	1.31364	0.228777	5.742	9.35633e-09	8.42197e-08	TRUE	ENSG00000099785	2002-03-01	ensembl_havana	protein_coding	FALSE	chr19:8413270-8439017
2010.19	1.31156	0.280296	4.67918	2.88018e-06	1.674e-05	TRUE	ENSG00000165238	WNK2	ensembl_havana	protein_coding	FALSE	chr9:93184916-93320572
420.006	1.3112	0.244547	5.36173	8.24284e-08	6.34207e-07	TRUE	ENSG00000179403	VWA1	ensembl_havana	protein_coding	FALSE	chr1:1434861-1442882
243.621	1.30788	0.210533	6.2122	5.22486e-10	5.64718e-09	TRUE	ENSG00000162976	PQLC3	ensembl_havana	protein_coding	FALSE	chr2:11155198-11178874
1053.77	1.30128	0.182937	7.11327	1.13325e-12	1.79311e-11	TRUE	ENSG00000166347	CYB5A	ensembl_havana	protein_coding	FALSE	chr18:74250847-74292016
854.216	1.29929	0.251509	5.16599	2.39172e-07	1.70748e-06	TRUE	ENSG00000188191	PRKAR1B	ensembl_havana	protein_coding	FALSE	chr7:549197-727650
298.409	1.29919	0.125494	10.3526	4.07449e-25	2.56032e-23	TRUE	ENSG00000273274	ZBTB8B	ensembl_havana	protein_coding	TRUE	chr1:32465069-32496686
672.722	1.29883	0.223709	5.8059	6.40227e-09	5.91665e-08	TRUE	ENSG00000103037	SETD6	ensembl_havana	protein_coding	TRUE	chr16:58515479-58521181
448.926	1.29753	0.20387	6.36447	1.95964e-10	2.25899e-09	TRUE	ENSG00000132906	CASP9	ensembl_havana	protein_coding	FALSE	chr1:15490832-15526534
8812.78	1.29729	0.12844	10.1004	5.50373e-24	3.1918e-22	TRUE	ENSG00000136231	IGF2BP3	ensembl_havana	protein_coding	FALSE	chr7:23310209-23470467
212.988	1.29681	0.410702	3.15754	0.00159105	0.00512613	TRUE	ENSG00000146250	PRSS35	ensembl_havana	protein_coding	FALSE	chr6:83512538-83525704
1804.37	1.29668	0.129797	9.99006	1.68486e-23	9.29991e-22	TRUE	ENSG00000163755	HPS3	ensembl_havana	protein_coding	FALSE	chr3:149129584-149173732
207.087	1.29393	0.298988	4.32771	1.5067e-05	7.63192e-05	TRUE	ENSG00000237945	LINC00649	ensembl_havana	antisense	FALSE	chr21:33915534-33977691
910.159	1.29378	0.144785	8.9359	4.03895e-19	1.39923e-17	TRUE	ENSG00000185033	SEMA4B	ensembl_havana	protein_coding	FALSE	chr15:90160604-90229679
425.492	1.29369	0.246807	5.24173	1.59081e-07	1.168e-06	TRUE	ENSG00000215440	NPEPL1	ensembl_havana	protein_coding	FALSE	chr20:58689131-58719238
8435.42	1.29207	0.187059	6.9073	4.93965e-12	7.15379e-11	TRUE	ENSG00000142949	PTPRF	ensembl_havana	protein_coding	FALSE	chr1:43525187-43623666
607.716	1.29175	0.199905	6.46184	1.03436e-10	1.23902e-09	TRUE	ENSG00000006740	ARHGAP44	ensembl_havana	protein_coding	FALSE	chr17:12789539-12991643
610.049	1.29104	0.274441	4.70425	2.54798e-06	1.49712e-05	TRUE	ENSG00000112699	GMDS	ensembl_havana	protein_coding	FALSE	chr6:1623806-2245692
250.851	1.2903	0.356663	3.61769	0.00029724	0.00114416	TRUE	ENSG00000001461	NIPAL3	ensembl_havana	protein_coding	FALSE	chr1:24415794-24472976
714.292	1.28864	0.384538	3.35113	0.000804819	0.00279996	TRUE	ENSG00000164236	ANKRD33B	ensembl_havana	protein_coding	FALSE	chr5:10564330-10657816
739.978	1.28782	0.407736	3.15847	0.00158598	0.0051123	TRUE	ENSG00000138166	DUSP5	ensembl_havana	protein_coding	FALSE	chr10:110497838-110511544
1195.05	1.28486	0.117149	10.9677	5.46296e-28	4.49482e-26	TRUE	ENSG00000143457	GOLPH3L	ensembl_havana	protein_coding	FALSE	chr1:150646225-150697144
103.572	1.28359	0.364311	3.52332	0.000426176	0.00158396	TRUE	ENSG00000169436	COL22A1	ensembl_havana	protein_coding	FALSE	chr8:138588235-138914006
576.24	1.2828	0.167574	7.65515	1.93087e-14	3.86012e-13	TRUE	ENSG00000107902	LHPP	ensembl_havana	protein_coding	FALSE	chr10:124461834-124617888
979.343	1.27902	0.101356	12.6191	1.65724e-36	2.61278e-34	TRUE	ENSG00000003509	NDUFAF7	ensembl_havana	protein_coding	FALSE	chr2:37231631-37253403
338.396	1.27808	0.374181	3.41566	0.000636275	0.00227399	TRUE	ENSG00000146700	SSC4D	ensembl_havana	protein_coding	FALSE	chr7:76389334-76409695
410.995	1.27667	0.373714	3.41617	0.000635094	0.00227008	TRUE	ENSG00000130589	HELZ2	ensembl_havana	protein_coding	TRUE	chr20:63558086-63574239
893.426	1.27658	0.38852	3.28575	0.00101713	0.00345147	TRUE	ENSG00000152092	ASTN1	ensembl_havana	protein_coding	FALSE	chr1:176857302-177164973
3574.18	1.27534	0.21019	6.06755	1.29874e-09	1.32434e-08	TRUE	ENSG00000100304	TTLL12	ensembl_havana	protein_coding	FALSE	chr22:43166622-43187133
1565.12	1.27519	0.223185	5.71362	1.10599e-08	9.82115e-08	TRUE	ENSG00000118298	CA14	ensembl_havana	protein_coding	FALSE	chr1:150257159-150265078
110.256	1.27328	0.37249	3.41829	0.00063017	0.00225493	TRUE	ENSG00000269001	CTD-2245F17.3	havana	transcribed_unprocessed_pseudogene	FALSE	chr19:53197111-53214522
7036.38	1.27328	0.233492	5.45319	4.94745e-08	3.9521e-07	TRUE	ENSG00000153395	LPCAT1	ensembl_havana	protein_coding	FALSE	chr5:1456480-1523977
3218.66	1.27308	0.242409	5.25178	1.50639e-07	1.11035e-06	TRUE	ENSG00000048392	RRM2B	ensembl_havana	protein_coding	FALSE	chr8:102204502-102239118
1472.42	1.27038	0.152726	8.31807	8.94094e-17	2.36827e-15	TRUE	ENSG00000123600	METTL8	ensembl_havana	protein_coding	FALSE	chr2:171317405-171434802
100.85	1.26967	0.295093	4.30262	1.6879e-05	8.43759e-05	TRUE	ENSG00000130270	ATP8B3	ensembl_havana	protein_coding	FALSE	chr19:1782075-1812276
227.131	1.26526	0.393438	3.21591	0.00130033	0.00429567	TRUE	ENSG00000101850	GPR143	ensembl_havana	protein_coding	FALSE	chrX:9725346-9786297
104.863	1.26452	0.342049	3.69689	0.000218259	0.000863492	TRUE	ENSG00000114656	KIAA1257	ensembl_havana	protein_coding	FALSE	chr3:128909866-129002690
115.453	1.26427	0.395672	3.19525	0.00139709	0.00457341	TRUE	ENSG00000026950	BTN3A1	ensembl_havana	protein_coding	FALSE	chr6:26402237-26415216
212.654	1.26338	0.283046	4.4635	8.06314e-06	4.30443e-05	TRUE	ENSG00000157734	SNX22	ensembl_havana	protein_coding	FALSE	chr15:64151715-64157481
1268.49	1.25954	0.417075	3.01993	0.00252834	0.00774955	TRUE	ENSG00000197594	ENPP1	ensembl_havana	protein_coding	FALSE	chr6:131808016-131895155
389.971	1.25939	0.236987	5.31417	1.07145e-07	8.10407e-07	TRUE	ENSG00000016391	CHDH	ensembl_havana	protein_coding	FALSE	chr3:53812335-53846390
1025.78	1.25803	0.258882	4.85949	1.17691e-06	7.36206e-06	TRUE	ENSG00000107719	PALD1	ensembl_havana	protein_coding	FALSE	chr10:70478821-70568449
118.366	1.25732	0.248176	5.06625	4.05724e-07	2.75743e-06	TRUE	ENSG00000076662	ICAM3	ensembl_havana	protein_coding	FALSE	chr19:10333776-10339823
1053.73	1.25712	0.346191	3.63127	0.000282026	0.00109006	TRUE	ENSG00000111252	SH2B3	ensembl_havana	protein_coding	FALSE	chr12:111405948-111451623
397.383	1.25657	0.3125	4.02103	5.79447e-05	0.000259814	TRUE	ENSG00000197872	FAM49A	ensembl_havana	protein_coding	FALSE	chr2:16549459-16666331
2512.48	1.25635	0.127029	9.89025	4.5887e-23	2.37827e-21	TRUE	ENSG00000162769	FLVCR1	ensembl_havana	protein_coding	FALSE	chr1:212858255-212899363
310.163	1.2544	0.205789	6.09558	1.09044e-09	1.12061e-08	TRUE	ENSG00000253250	C8orf88	ensembl_havana	protein_coding	FALSE	chr8:90958637-90985257
239.817	1.25413	0.297311	4.21823	2.46226e-05	0.000119126	TRUE	ENSG00000109794	FAM149A	ensembl_havana	protein_coding	FALSE	chr4:186104419-186172667
201.669	1.24967	0.297172	4.2052	2.60848e-05	0.000125303	TRUE	ENSG00000184470	TXNRD2	ensembl_havana	protein_coding	FALSE	chr22:19875517-19941992
170.724	1.24862	0.411655	3.03316	0.00242005	0.00745495	TRUE	ENSG00000071282	LMCD1	ensembl_havana	protein_coding	FALSE	chr3:8501707-8574673
1405.71	1.24829	0.150119	8.31535	9.14833e-17	2.42077e-15	TRUE	ENSG00000183765	CHEK2	ensembl_havana	protein_coding	FALSE	chr22:28687743-28742422
282.748	1.24714	0.409064	3.04876	0.00229784	0.00712099	TRUE	ENSG00000172830	SSH3	ensembl_havana	protein_coding	TRUE	chr11:67303448-67312607
1500.9	1.24567	0.284383	4.38025	1.18544e-05	6.11629e-05	TRUE	ENSG00000067840	PDZD4	ensembl_havana	protein_coding	FALSE	chrX:153802166-153830565
562.213	1.24519	0.300338	4.14595	3.38403e-05	0.000158707	TRUE	ENSG00000108639	SYNGR2	ensembl_havana	protein_coding	FALSE	chr17:78168558-78173527
4405.2	1.24465	0.213699	5.82429	5.73554e-09	5.34174e-08	TRUE	ENSG00000198825	INPP5F	ensembl_havana	protein_coding	FALSE	chr10:119726097-119829278
3041.32	1.24428	0.087161	14.2756	3.1051e-46	1.00931e-43	TRUE	ENSG00000138032	PPM1B	ensembl_havana	protein_coding	FALSE	chr2:44167969-44244384
233.64	1.24197	0.159855	7.76938	7.88719e-15	1.64811e-13	TRUE	ENSG00000170430	MGMT	ensembl_havana	protein_coding	TRUE	chr10:129467184-129768007
19825.2	1.24166	0.274169	4.52881	5.93158e-06	3.25156e-05	TRUE	ENSG00000134333	LDHA	ensembl_havana	protein_coding	FALSE	chr11:18394388-18408425
946.309	1.23609	0.0921201	13.4182	4.72836e-41	1.07322e-38	TRUE	ENSG00000151498	ACAD8	ensembl_havana	protein_coding	FALSE	chr11:134253495-134265855
482.809	1.23551	0.13243	9.32957	1.06302e-20	4.38e-19	TRUE	ENSG00000186665	C17orf58	ensembl_havana	protein_coding	FALSE	chr17:67991101-67996431
385.781	1.23543	0.141354	8.73998	2.33142e-18	7.39565e-17	TRUE	ENSG00000143578	CREB3L4	ensembl_havana	protein_coding	TRUE	chr1:153967534-153974363
5776.35	1.23512	0.195077	6.33146	2.42853e-10	2.76441e-09	TRUE	ENSG00000160200	CBS	ensembl_havana	protein_coding	FALSE	chr21:43053191-43076943
3915.54	1.23274	0.101992	12.0866	1.24336e-33	1.61263e-31	TRUE	ENSG00000086712	TXLNG	ensembl_havana	protein_coding	FALSE	chrX:16786427-16844519
4451.62	1.23081	0.270448	4.551	5.33925e-06	2.95765e-05	TRUE	ENSG00000073849	ST6GAL1	ensembl_havana	protein_coding	FALSE	chr3:186930485-187078553
1243.88	1.23047	0.29403	4.18484	2.85368e-05	0.000135814	TRUE	ENSG00000109956	B3GAT1	ensembl_havana	protein_coding	FALSE	chr11:134378504-134411918
228.503	1.23026	0.260666	4.71969	2.36201e-06	1.39626e-05	TRUE	ENSG00000162600	OMA1	ensembl_havana	protein_coding	FALSE	chr1:58415384-58546802
783.911	1.22973	0.338782	3.62985	0.00028359	0.00109546	TRUE	ENSG00000158528	PPP1R9A	ensembl_havana	protein_coding	FALSE	chr7:94907202-95296415
493.778	1.22554	0.261305	4.69008	2.73096e-06	1.59466e-05	TRUE	ENSG00000107281	NPDC1	ensembl_havana	protein_coding	FALSE	chr9:137039470-137046203
118.769	1.22369	0.136251	8.98119	2.67842e-19	9.46579e-18	TRUE	ENSG00000264207	RP11-196G18.23	havana	antisense	FALSE	chr1:149861271-149862504
2306.55	1.22333	0.182459	6.70469	2.0183e-11	2.68248e-10	TRUE	ENSG00000137124	ALDH1B1	ensembl_havana	protein_coding	FALSE	chr9:38392664-38398661
395.818	1.22201	0.266247	4.58976	4.43749e-06	2.49381e-05	TRUE	ENSG00000172889	EGFL7	ensembl_havana	protein_coding	FALSE	chr9:136658856-136672678
107.923	1.22178	0.290224	4.20978	2.55624e-05	0.000123198	TRUE	ENSG00000246465	RP11-57A19.2	havana	lincRNA	FALSE	chr16:28284885-28292064
126.257	1.22023	0.277653	4.3948	1.10875e-05	5.74765e-05	TRUE	ENSG00000168477	TNXB	ensembl_havana	protein_coding	FALSE	chr6:32041154-32115334
3467.73	1.21801	0.123801	9.83849	7.68591e-23	3.96012e-21	TRUE	ENSG00000165175	MID1IP1	ensembl_havana	protein_coding	FALSE	chrX:38801432-38806537
291.622	1.21792	0.225632	5.39782	6.74546e-08	5.27006e-07	TRUE	ENSG00000143951	WDPCP	ensembl_havana	protein_coding	FALSE	chr2:63121383-63827843
1317.64	1.21722	0.288976	4.21219	2.5291e-05	0.000122024	TRUE	ENSG00000197147	LRRC8B	ensembl_havana	protein_coding	FALSE	chr1:89524836-89597864
370.343	1.21704	0.301205	4.04057	5.33222e-05	0.000240397	TRUE	ENSG00000143845	ETNK2	ensembl_havana	protein_coding	FALSE	chr1:204131062-204152003
363.258	1.21537	0.130295	9.32784	1.0805e-20	4.44509e-19	TRUE	ENSG00000160813	PPP1R35	ensembl_havana	protein_coding	FALSE	chr7:100435282-100436565
3181.32	1.21484	0.339838	3.57477	0.000350532	0.00132641	TRUE	ENSG00000139800	ZIC5	ensembl_havana	protein_coding	TRUE	chr13:99962964-99971909
338.574	1.2121	0.19672	6.16156	7.20338e-10	7.61984e-09	TRUE	ENSG00000179331	RAB39A	ensembl_havana	protein_coding	FALSE	chr11:107928503-107963482
8686.88	1.21107	0.166776	7.26166	3.82364e-13	6.48664e-12	TRUE	ENSG00000122779	TRIM24	ensembl_havana	protein_coding	TRUE	chr7:138460334-138589993
105.97	1.21001	0.267412	4.52489	6.04273e-06	3.30561e-05	TRUE	ENSG00000228672	PROB1	ensembl_havana	protein_coding	FALSE	chr5:139390592-139395713
502.144	1.20961	0.277182	4.36394	1.27738e-05	6.55341e-05	TRUE	ENSG00000143469	SYT14	ensembl_havana	protein_coding	FALSE	chr1:209938174-210171389
14296.4	1.20912	0.186641	6.4783	9.27597e-11	1.11877e-09	TRUE	ENSG00000102144	PGK 1.00	ensembl_havana	protein_coding	FALSE	chrX:78065188-78129296
1729.59	1.20821	0.168795	7.15787	8.19404e-13	1.32519e-11	TRUE	ENSG00000108852	MPP2	ensembl_havana	protein_coding	FALSE	chr17:43875357-43909711
336.401	1.2075	0.306414	3.94074	8.12307e-05	0.000353391	TRUE	ENSG00000001561	ENPP4	ensembl_havana	protein_coding	FALSE	chr6:46129993-46146699
503.577	1.20733	0.152392	7.92251	2.32758e-15	5.22446e-14	TRUE	ENSG00000167700	MFSD3	ensembl_havana	protein_coding	FALSE	chr8:144509074-144511213
443.042	1.20685	0.265549	4.54472	5.5009e-06	3.03904e-05	TRUE	ENSG00000184481	FOXO4	ensembl_havana	protein_coding	TRUE	chrX:71096197-71103535
337.738	1.20616	0.103498	11.6539	2.19295e-31	2.35666e-29	TRUE	ENSG00000007255	TRAPPC6A	ensembl_havana	protein_coding	FALSE	chr19:45162928-45178237
292.893	1.20601	0.270998	4.45024	8.57735e-06	4.55125e-05	TRUE	ENSG00000091844	RGS17	ensembl_havana	protein_coding	FALSE	chr6:153004459-153131249
1286.03	1.20416	0.165947	7.25626	3.97935e-13	6.72049e-12	TRUE	ENSG00000198346	ZNF813	ensembl_havana	protein_coding	TRUE	chr19:53467735-53496255
2937.13	1.20344	0.177598	6.7762	1.23381e-11	1.68666e-10	TRUE	ENSG00000071794	HLTF	ensembl_havana	protein_coding	TRUE	chr3:149030127-149086554
2149.1	1.20114	0.111876	10.7364	6.86483e-27	5.14941e-25	TRUE	ENSG00000111726	CMAS	ensembl_havana	protein_coding	FALSE	chr12:22046174-22065674
466.246	1.19985	0.372679	3.21953	0.001284	0.00424758	TRUE	ENSG00000240694	PNMA2	ensembl_havana	protein_coding	FALSE	chr8:26504686-26514092
727.919	1.1993	0.192445	6.23192	4.60764e-10	5.00886e-09	TRUE	ENSG00000188610	FAM72B	ensembl_havana	protein_coding	FALSE	chr1:121167646-121185539
383.643	1.1982	0.128556	9.32049	1.15803e-20	4.72711e-19	TRUE	ENSG00000029639	TFB1M	ensembl_havana	protein_coding	FALSE	chr6:155257509-155314493
1817.54	1.19482	0.348635	3.42715	0.00060995	0.00219091	TRUE	ENSG00000084628	NKAIN1	ensembl_havana	protein_coding	FALSE	chr1:31179745-31239554
238.477	1.1939	0.215311	5.54499	2.93963e-08	2.44156e-07	TRUE	ENSG00000169255	B3GALNT1	ensembl_havana	protein_coding	FALSE	chr3:161083883-161105384
7076.09	1.19368	0.264499	4.51298	6.39227e-06	3.47875e-05	TRUE	ENSG00000162551	ALPL	ensembl_havana	protein_coding	FALSE	chr1:21509372-21578412
858.029	1.18977	0.170384	6.9829	2.89143e-12	4.32795e-11	TRUE	ENSG00000136379	ABHD17C	ensembl_havana	protein_coding	FALSE	chr15:80679684-80755621
6158.72	1.18919	0.0884701	13.4418	3.44192e-41	7.8802e-39	TRUE	ENSG00000105993	DNAJB6	ensembl_havana	protein_coding	FALSE	chr7:157335381-157417439
1699.26	1.18611	0.116284	10.2001	1.98133e-24	1.17757e-22	TRUE	ENSG00000105186	ANKRD27	ensembl_havana	protein_coding	FALSE	chr19:32597007-32676597
102.033	1.18521	0.199895	5.92913	3.04539e-09	2.94031e-08	TRUE	ENSG00000167912	RP11-25K19.1	havana	antisense	FALSE	chr8:59119040-59121346
255.058	1.18487	0.256616	4.6173	3.88771e-06	2.20936e-05	TRUE	ENSG00000116396	KCNC4	ensembl_havana	protein_coding	FALSE	chr1:110211343-110283100
3922.69	1.18475	0.376061	3.15043	0.00163031	0.00523916	TRUE	ENSG00000007062	PROM1	ensembl_havana	protein_coding	FALSE	chr4:15963076-16084378
874.906	1.18367	0.280937	4.2133	2.5167e-05	0.000121493	TRUE	ENSG00000077238	IL4R	ensembl_havana	protein_coding	FALSE	chr16:27313668-27364778
339.781	1.18255	0.153911	7.68332	1.55022e-14	3.14208e-13	TRUE	ENSG00000089091	DZANK1	ensembl_havana	protein_coding	FALSE	chr20:18383367-18467281
635.369	1.18164	0.365683	3.23133	0.00123216	0.00409565	TRUE	ENSG00000183873	SCN5A	ensembl_havana	protein_coding	FALSE	chr3:38548057-38649673
989.4	1.18089	0.199686	5.91374	3.34416e-09	3.20876e-08	TRUE	ENSG00000163516	ANKZF1	ensembl_havana	protein_coding	TRUE	chr2:219229757-219236669
163.879	1.18088	0.295283	3.99916	6.35689e-05	0.000282747	TRUE	ENSG00000126882	FAM78A	ensembl_havana	protein_coding	FALSE	chr9:131258076-131276547
573.038	1.18063	0.178807	6.60279	4.03483e-11	5.12708e-10	TRUE	ENSG00000177380	PPFIA3	ensembl_havana	protein_coding	FALSE	chr19:49119389-49151026
16073.3	1.17942	0.127544	9.24721	2.30428e-20	9.13373e-19	TRUE	ENSG00000155380	SLC16A1	ensembl_havana	protein_coding	FALSE	chr1:112911847-112957013
17822.8	1.17779	0.131476	8.95822	3.29968e-19	1.15222e-17	TRUE	ENSG00000164985	PSIP1	ensembl_havana	protein_coding	FALSE	chr9:15464066-15511019
12103.1	1.17669	0.208959	5.63121	1.78949e-08	1.53571e-07	TRUE	ENSG00000138413	IDH1	ensembl_havana	protein_coding	FALSE	chr2:208236227-208266074
572.96	1.17656	0.256113	4.5939	4.35047e-06	2.44856e-05	TRUE	ENSG00000231205	ZNF826P	havana	transcribed_unprocessed_pseudogene	FALSE	chr19:20340269-20424969
6855.63	1.17406	0.161132	7.28633	3.18504e-13	5.45601e-12	TRUE	ENSG00000171988	JMJD1C	ensembl_havana	protein_coding	FALSE	chr10:63167221-63521850
7567.69	1.17298	0.14652	8.00558	1.18904e-15	2.76069e-14	TRUE	ENSG00000154277	UCHL1	ensembl_havana	protein_coding	FALSE	chr4:41256413-41268455
841.763	1.17143	0.207342	5.64976	1.60674e-08	1.38838e-07	TRUE	ENSG00000178498	DTX3	ensembl_havana	protein_coding	FALSE	chr12:57604622-57609804
716.444	1.17124	0.387881	3.01957	0.00253131	0.00775505	TRUE	ENSG00000117602	RCAN3	ensembl_havana	protein_coding	FALSE	chr1:24502351-24541040
241.044	1.17079	0.26676	4.38894	1.13902e-05	5.89181e-05	TRUE	ENSG00000167363	FN3K	ensembl_havana	protein_coding	FALSE	chr17:82735575-82751197
146.565	1.17064	0.331517	3.53116	0.000413746	0.00154151	TRUE	ENSG00000089199	CHGB	ensembl_havana	protein_coding	FALSE	chr20:5911430-5925361
4519.74	1.16861	0.153967	7.59001	3.19888e-14	6.23414e-13	TRUE	ENSG00000149269	PAK1	ensembl_havana	protein_coding	FALSE	chr11:77321707-77474635
422.14	1.16858	0.170813	6.84129	7.84805e-12	1.10321e-10	TRUE	ENSG00000259431	THTPA	ensembl_havana	protein_coding	FALSE	chr14:23555988-23560271
1313.34	1.16851	0.361731	3.23032	0.0012365	0.00410903	TRUE	ENSG00000120594	PLXDC2	ensembl_havana	protein_coding	FALSE	chr10:19816239-20289856
374.275	1.1676	0.242724	4.81041	1.50621e-06	9.22255e-06	TRUE	ENSG00000158715	SLC45A3	ensembl_havana	protein_coding	FALSE	chr1:205657851-205680459
795.081	1.16634	0.0648432	17.9871	2.4569e-72	2.02149e-69	TRUE	ENSG00000250317	SMIM20	ensembl_havana	protein_coding	FALSE	chr4:25861830-25929874
2568.17	1.16519	0.163153	7.1417	9.21868e-13	1.4827e-11	TRUE	ENSG00000125753	VASP	ensembl_havana	protein_coding	FALSE	chr19:45506579-45526983
106.422	1.16437	0.233679	4.98277	6.26811e-07	4.1053e-06	TRUE	ENSG00000267383	CTC-260E6.6	havana	antisense	FALSE	chr19:20125377-20321305
202.922	1.16105	0.233786	4.96631	6.82374e-07	4.44159e-06	TRUE	ENSG00000280079	CTC-260E6.4	havana	TEC	FALSE	chr19:20220597-20222186
1153.29	1.16	0.120868	9.59727	8.20917e-22	3.88042e-20	TRUE	ENSG00000121653	MAPK8IP1	ensembl_havana	protein_coding	FALSE	chr11:45885651-45906465
983.965	1.15957	0.277774	4.17453	2.98602e-05	0.000141401	TRUE	ENSG00000148842	CNNM2	ensembl_havana	protein_coding	FALSE	chr10:102918293-103090221
620.587	1.15712	0.275398	4.20164	2.64991e-05	0.000127154	TRUE	ENSG00000157833	GAREM2	ensembl_havana	protein_coding	FALSE	chr2:26173091-26189663
314.28	1.15661	0.248945	4.64606	3.38338e-06	1.94034e-05	TRUE	ENSG00000173157	ADAMTS20	ensembl_havana	protein_coding	FALSE	chr12:43353866-43551921
820.975	1.15613	0.237783	4.8621	1.16146e-06	7.27406e-06	TRUE	ENSG00000092871	RFFL	ensembl_havana	protein_coding	FALSE	chr17:35005990-35089319
54816.5	1.1555	0.130301	8.86795	7.45065e-19	2.50214e-17	TRUE	ENSG00000137309	HMGA1	ensembl_havana	protein_coding	TRUE	chr6:34236873-34246231
148.528	1.15411	0.248635	4.64177	3.45445e-06	1.97851e-05	TRUE	ENSG00000170537	TMC7	ensembl_havana	protein_coding	FALSE	chr16:18983934-19063942
5781.78	1.15089	0.0980094	11.7426	7.70774e-32	8.74729e-30	TRUE	ENSG00000180304	OAZ2	ensembl_havana	protein_coding	FALSE	chr15:64687573-64703281
270.273	1.1504	0.184074	6.24963	4.11434e-10	4.50421e-09	TRUE	ENSG00000123453	SARDH	ensembl_havana	protein_coding	FALSE	chr9:133663560-133739955
947.338	1.14897	0.338792	3.39137	0.000695431	0.00246301	TRUE	ENSG00000176720	BOK	ensembl_havana	protein_coding	FALSE	chr2:241558721-241574138
158.998	1.14876	0.300205	3.82657	0.000129942	0.000541336	TRUE	ENSG00000128536	CDHR3	ensembl_havana	protein_coding	FALSE	chr7:105876796-106033773
2557.2	1.14861	0.116569	9.85346	6.62253e-23	3.41891e-21	TRUE	ENSG00000170832	USP32	ensembl_havana	protein_coding	FALSE	chr17:60179094-60422470
277.378	1.14787	0.256939	4.4675	7.91389e-06	4.23506e-05	TRUE	ENSG00000131979	GCH1	ensembl_havana	protein_coding	FALSE	chr14:54842008-54902852
1578.48	1.14441	0.244151	4.6873	2.76836e-06	1.61471e-05	TRUE	ENSG00000008300	CELSR3	ensembl_havana	protein_coding	FALSE	chr3:48636469-48662915
1803.8	1.14347	0.15509	7.37294	1.66904e-13	2.99143e-12	TRUE	ENSG00000139668	WDFY2	ensembl_havana	protein_coding	FALSE	chr13:51584455-51767707
546.153	1.14193	0.371948	3.07014	0.0021396	0.00667935	TRUE	ENSG00000115380	EFEMP1	ensembl_havana	protein_coding	FALSE	chr2:55865967-55924139
371.151	1.141	0.185695	6.14446	8.02377e-10	8.41329e-09	TRUE	ENSG00000166002	SMCO4	ensembl_havana	protein_coding	FALSE	chr11:93478472-93543508
180.281	1.13989	0.265897	4.28695	1.81147e-05	8.98703e-05	TRUE	ENSG00000155093	PTPRN2	ensembl_havana	protein_coding	FALSE	chr7:157539056-158587788
19126.6	1.1394	0.129139	8.82298	1.11449e-18	3.66791e-17	TRUE	ENSG00000163931	TKT	ensembl_havana	protein_coding	FALSE	chr3:53224707-53256052
845.619	1.13921	0.174749	6.51908	7.07384e-11	8.69907e-10	TRUE	ENSG00000050438	SLC4A8	ensembl_havana	protein_coding	FALSE	chr12:51391317-51515763
638.279	1.13896	0.204639	5.56571	2.61081e-08	2.18569e-07	TRUE	ENSG00000213445	SIPA1	ensembl_havana	protein_coding	FALSE	chr11:65638097-65650930
8170.64	1.13793	0.157904	7.20648	5.74161e-13	9.49566e-12	TRUE	ENSG00000102172	SMS	ensembl_havana	protein_coding	FALSE	chrX:21940573-21994835
823.106	1.1366	0.261694	4.34326	1.40386e-05	7.15906e-05	TRUE	ENSG00000197905	TEAD4	ensembl_havana	protein_coding	TRUE	chr12:2959330-3040673
730.314	1.13636	0.346563	3.27895	0.00104195	0.00352298	TRUE	ENSG00000104369	JPH1	ensembl_havana	protein_coding	FALSE	chr8:74234700-74321328
859.612	1.13462	0.225007	5.04261	4.59216e-07	3.08672e-06	TRUE	ENSG00000269343	ZNF587B	ensembl_havana	protein_coding	TRUE	chr19:57819741-57846238
514.723	1.13435	0.381742	2.97152	0.00296331	0.00891771	TRUE	ENSG00000167371	PRRT2	ensembl_havana	protein_coding	FALSE	chr16:29811382-29815892
460.139	1.13301	0.219432	5.16336	2.4255e-07	1.72784e-06	TRUE	ENSG00000215784	FAM72D	ensembl_havana	protein_coding	FALSE	chr1:145096000-145112696
939.964	1.13251	0.277782	4.07698	4.56243e-05	0.000208296	TRUE	ENSG00000157557	ETS2	ensembl_havana	protein_coding	TRUE	chr21:38805307-38824955
629.512	1.13232	0.299203	3.78445	0.000154047	0.000632547	TRUE	ENSG00000144893	MED12L	ensembl_havana	protein_coding	FALSE	chr3:151085697-151437072
801	1.13129	0.229752	4.92399	8.47992e-07	5.44955e-06	TRUE	ENSG00000242114	MTFP1	ensembl_havana	protein_coding	FALSE	chr22:30425530-30429053
981.926	1.1301	0.246171	4.59072	4.41715e-06	2.48343e-05	TRUE	ENSG00000074964	ARHGEF10L	ensembl_havana	protein_coding	FALSE	chr1:17539835-17697874
436.901	1.13006	0.30733	3.67704	0.000235961	0.000926287	TRUE	ENSG00000163884	KLF15	ensembl_havana	protein_coding	TRUE	chr3:126342635-126357442
915.673	1.12798	0.122418	9.21413	3.13811e-20	1.22586e-18	TRUE	ENSG00000121104	FAM117A	ensembl_havana	protein_coding	FALSE	chr17:49710332-49789180
157.115	1.12725	0.372776	3.02394	0.00249507	0.00765827	TRUE	ENSG00000265590	AP000275.65	havana	protein_coding	FALSE	chr21:32578822-32612281
460.189	1.12373	0.157451	7.137	9.53917e-13	1.52958e-11	TRUE	ENSG00000196456	ZNF775	ensembl_havana	protein_coding	TRUE	chr7:150368790-150410597
441.959	1.12318	0.192157	5.8451	5.0627e-09	4.74701e-08	TRUE	ENSG00000133195	SLC39A11	ensembl_havana	protein_coding	FALSE	chr17:72645949-73092712
6933.14	1.12241	0.100541	11.1636	6.14315e-29	5.52024e-27	TRUE	ENSG00000138768	USO1	ensembl_havana	protein_coding	FALSE	chr4:75724593-75814286
5056.69	1.12167	0.172601	6.49863	8.10529e-11	9.91194e-10	TRUE	ENSG00000163558	PRKCI	ensembl_havana	protein_coding	TRUE	chr3:170222365-170305981
2172.57	1.12149	0.187608	5.97786	2.26085e-09	2.22112e-08	TRUE	ENSG00000100077	GRK3	ensembl_havana	protein_coding	FALSE	chr22:25564849-25729294
8438.29	1.12103	0.311981	3.59326	0.00032657	0.00124342	TRUE	ENSG00000043355	ZIC2	ensembl_havana	protein_coding	TRUE	chr13:99981772-99986773
157.74	1.12084	0.302142	3.70964	0.000207551	0.000824972	TRUE	ENSG00000171227	TMEM37	ensembl_havana	protein_coding	FALSE	chr2:119429901-119438520
344.831	1.12072	0.32356	3.46372	0.00053276	0.00194038	TRUE	ENSG00000142235	LMTK3	ensembl_havana	protein_coding	FALSE	chr19:48485271-48513189
3519.31	1.12062	0.188831	5.93451	2.94719e-09	2.85177e-08	TRUE	ENSG00000109586	GALNT7	ensembl_havana	protein_coding	FALSE	chr4:173168753-173323967
2429.19	1.11323	0.125549	8.86691	7.52014e-19	2.51585e-17	TRUE	ENSG00000089351	GRAMD1A	ensembl_havana	protein_coding	FALSE	chr19:34994784-35026471
207.656	1.11306	0.2152	5.1722	2.31352e-07	1.65479e-06	TRUE	ENSG00000181856	SLC2A4	ensembl_havana	protein_coding	FALSE	chr17:7281667-7288257
413.066	1.11114	0.332797	3.33879	0.000841438	0.00291043	TRUE	ENSG00000168389	MFSD2A	ensembl_havana	protein_coding	FALSE	chr1:39955112-39969968
1414.08	1.11023	0.183211	6.05985	1.36246e-09	1.38609e-08	TRUE	ENSG00000145916	RMND5B	ensembl_havana	protein_coding	FALSE	chr5:178130996-178150565
4622.78	1.10995	0.203536	5.4533	4.94437e-08	3.95084e-07	TRUE	ENSG00000198589	LRBA	ensembl_havana	protein_coding	FALSE	chr4:150264531-151015727
1906.41	1.10757	0.138466	7.99883	1.25603e-15	2.90852e-14	TRUE	ENSG00000178425	NT5DC1	ensembl_havana	protein_coding	FALSE	chr6:116100849-116249497
189.983	1.10746	0.25533	4.33737	1.44196e-05	7.33487e-05	TRUE	ENSG00000099330	OCEL1	ensembl_havana	protein_coding	FALSE	chr19:17226204-17229219
330.461	1.10731	0.202865	5.45833	4.80629e-08	3.84284e-07	TRUE	ENSG00000231259	AC125232.1	havana	unprocessed_pseudogene	FALSE	chr2:87031815-87053069
6216.61	1.10692	0.229915	4.8145	1.47572e-06	9.05906e-06	TRUE	ENSG00000108828	VAT1	ensembl_havana	protein_coding	FALSE	chr17:43014605-43025123
1000.84	1.10268	0.208827	5.28036	1.28932e-07	9.63292e-07	TRUE	ENSG00000182372	CLN8	ensembl_havana	protein_coding	FALSE	chr8:1755778-1801711
374.739	1.10208	0.311881	3.53367	0.000409835	0.00152906	TRUE	ENSG00000137269	LRRC1	ensembl_havana	protein_coding	FALSE	chr6:53794497-53924121
330.783	1.10199	0.201744	5.46229	4.70032e-08	3.76612e-07	TRUE	ENSG00000228223	HCG11	havana	lincRNA	FALSE	chr6:26523450-26526579
290.145	1.10021	0.253503	4.34001	1.42479e-05	7.25593e-05	TRUE	ENSG00000125746	EML2	ensembl_havana	protein_coding	FALSE	chr19:45606994-45645629
1138.46	1.09999	0.296836	3.70571	0.000210797	0.00083623	TRUE	ENSG00000109323	MANBA	ensembl_havana	protein_coding	FALSE	chr4:102631488-102760994
246.813	1.09973	0.150198	7.32184	2.44593e-13	4.28184e-12	TRUE	ENSG00000181481	RNF135	ensembl_havana	protein_coding	FALSE	chr17:30968785-30999911
183.536	1.0974	0.110296	9.94958	2.53261e-23	1.36922e-21	TRUE	ENSG00000171970	ZNF57	ensembl_havana	protein_coding	TRUE	chr19:2900898-2918476
567.69	1.09481	0.201181	5.44191	5.27119e-08	4.19418e-07	TRUE	ENSG00000197948	FCHSD1	ensembl_havana	protein_coding	FALSE	chr5:141639302-141651419
121.467	1.09404	0.303449	3.60535	0.000311732	0.00119429	TRUE	ENSG00000101417	PXMP4	ensembl_havana	protein_coding	FALSE	chr20:33702754-33720319
918.765	1.09144	0.280719	3.888	0.000101073	0.00043026	TRUE	ENSG00000110660	SLC35F2	ensembl_havana	protein_coding	FALSE	chr11:107790991-107928293
884.357	1.09139	0.15055	7.24936	4.18751e-13	7.04942e-12	TRUE	ENSG00000137364	TPMT	ensembl_havana	protein_coding	FALSE	chr6:18128311-18155074
1681.3	1.09098	0.334867	3.25795	0.0011222	0.00376099	TRUE	ENSG00000168502	MTCL1	ensembl_havana	protein_coding	FALSE	chr18:8705661-8832778
5194.32	1.09081	0.0862827	12.6422	1.23485e-36	1.97045e-34	TRUE	ENSG00000127184	COX7C	ensembl_havana	protein_coding	FALSE	chr5:86617904-86620962
1306.5	1.08989	0.0798783	13.6444	2.1806e-42	5.41632e-40	TRUE	ENSG00000151500	THYN1	ensembl_havana	protein_coding	TRUE	chr11:134248279-134253370
151.33	1.08952	0.359107	3.03396	0.00241368	0.00743706	TRUE	ENSG00000186314	PRELID2	ensembl_havana	protein_coding	FALSE	chr5:145471799-145835369
468.835	1.08874	0.161695	6.73332	1.65837e-11	2.23e-10	TRUE	ENSG00000067113	PLPP1	ensembl_havana	protein_coding	FALSE	chr5:55424854-55535050
674.563	1.08822	0.176938	6.15029	7.73434e-10	8.1319e-09	TRUE	ENSG00000065057	NTHL1	ensembl_havana	protein_coding	FALSE	chr16:2039815-2047866
195.525	1.08816	0.315802	3.4457	0.000569591	0.00205886	TRUE	ENSG00000127220	ABHD8	ensembl_havana	protein_coding	FALSE	chr19:17292131-17310236
391.518	1.08757	0.341201	3.18748	0.00143521	0.00468537	TRUE	ENSG00000132879	FBXO44	ensembl_havana	protein_coding	FALSE	chr1:11654375-11663327
159.648	1.08639	0.196673	5.52386	3.31626e-08	2.73112e-07	TRUE	ENSG00000278970	HEIH	havana	TEC	FALSE	chr5:180829954-180831605
2080.69	1.08404	0.112659	9.62234	6.43521e-22	3.05835e-20	TRUE	ENSG00000006625	GGCT	ensembl_havana	protein_coding	FALSE	chr7:30496621-30504844
116.167	1.0827	0.340145	3.18307	0.00145724	0.00475023	TRUE	ENSG00000142961	MOB3C	ensembl_havana	protein_coding	FALSE	chr1:46607715-46616891
1271.51	1.07953	0.151853	7.10907	1.16824e-12	1.84183e-11	TRUE	ENSG00000184428	TOP1MT	ensembl_havana	protein_coding	FALSE	chr8:143304384-143359979
4680.28	1.07703	0.323883	3.32535	0.00088308	0.00304168	TRUE	ENSG00000189060	H1F0	ensembl_havana	protein_coding	TRUE	chr22:37805093-37807436
235.933	1.07662	0.267923	4.01841	5.85922e-05	0.000262538	TRUE	ENSG00000090238	YPEL3	ensembl_havana	protein_coding	FALSE	chr16:30092314-30096915
758.987	1.0741	0.114407	9.38836	6.09388e-21	2.59621e-19	TRUE	ENSG00000099977	DDT	ensembl_havana	protein_coding	FALSE	chr22:23971365-23980469
245.067	1.07354	0.255163	4.20727	2.58474e-05	0.00012439	TRUE	ENSG00000125457	MIF4GD	ensembl_havana	protein_coding	FALSE	chr17:75266228-75271227
105.108	1.07141	0.332066	3.22649	0.00125317	0.00415655	TRUE	ENSG00000244560	RP4-800G7.2	havana	transcribed_unprocessed_pseudogene	FALSE	chr7:149285281-149297312
2577	1.07083	0.205777	5.20384	1.95217e-07	1.41477e-06	TRUE	ENSG00000189067	LITAF	ensembl_havana	protein_coding	FALSE	chr16:11547722-11636381
1704.38	1.07054	0.318899	3.35699	0.000787951	0.00274781	TRUE	ENSG00000174938	SEZ6L2	ensembl_havana	protein_coding	FALSE	chr16:29871159-29899547
1710.12	1.06967	0.132472	8.0747	6.76439e-16	1.61909e-14	TRUE	ENSG00000153767	GTF2E1	ensembl_havana	protein_coding	FALSE	chr3:120742637-120783069
271.604	1.06915	0.10207	10.4747	1.12868e-25	7.69873e-24	TRUE	ENSG00000219665	CTD-2006C1.2	havana	processed_transcript	FALSE	chr19:11987617-12046275
348.223	1.06871	0.274237	3.89702	9.73839e-05	0.00041644	TRUE	ENSG00000167971	CASKIN1	ensembl_havana	protein_coding	FALSE	chr16:2177180-2196525
192.537	1.06764	0.214386	4.98	6.35858e-07	4.15938e-06	TRUE	ENSG00000131037	EPS8L1	ensembl_havana	protein_coding	FALSE	chr19:55072020-55087923
1416.1	1.06751	0.310234	3.44099	0.000579588	0.00209105	TRUE	ENSG00000060656	PTPRU	ensembl_havana	protein_coding	FALSE	chr1:29236516-29326813
965.385	1.0662	0.209365	5.09253	3.53309e-07	2.42562e-06	TRUE	ENSG00000072133	RPS6KA6	ensembl_havana	protein_coding	FALSE	chrX:84058346-84187907
6896.92	1.06578	0.18651	5.71434	1.10134e-08	9.78641e-08	TRUE	ENSG00000126878	AIF1L	ensembl_havana	protein_coding	FALSE	chr9:131096476-131123152
553.853	1.06125	0.226664	4.68204	2.84031e-06	1.65229e-05	TRUE	ENSG00000263513	FAM72C	ensembl_havana	protein_coding	FALSE	chr1:143955364-143971965
4211.69	1.06114	0.118792	8.93279	4.15402e-19	1.43532e-17	TRUE	ENSG00000197961	ZNF121	ensembl_havana	protein_coding	TRUE	chr19:9560353-9584533
750.298	1.061	0.168797	6.28568	3.26422e-10	3.63092e-09	TRUE	ENSG00000197928	ZNF677	ensembl_havana	protein_coding	TRUE	chr19:53235381-53254898
1894.2	1.06009	0.143989	7.36232	1.80735e-13	3.22179e-12	TRUE	ENSG00000088179	PTPN4	ensembl_havana	protein_coding	FALSE	chr2:119759631-119983818
449.469	1.05992	0.224319	4.72506	2.30043e-06	1.36231e-05	TRUE	ENSG00000077348	EXOSC5	ensembl_havana	protein_coding	FALSE	chr19:41386374-41397479
1452.44	1.05842	0.168933	6.2653	3.7211e-10	4.1096e-09	TRUE	ENSG00000001084	GCLC	ensembl_havana	protein_coding	FALSE	chr6:53497341-53616970
112.28	1.05826	0.25146	4.20846	2.57117e-05	0.000123805	TRUE	ENSG00000197696	NMB	ensembl_havana	protein_coding	FALSE	chr15:84655129-84658563
1150.51	1.05779	0.158403	6.67785	2.42467e-11	3.18717e-10	TRUE	ENSG00000198131	ZNF544	ensembl_havana	protein_coding	TRUE	chr19:58228594-58277495
1148.34	1.05738	0.237136	4.45897	8.23559e-06	4.38582e-05	TRUE	ENSG00000149177	PTPRJ	ensembl_havana	protein_coding	FALSE	chr11:47980558-48170841
2357.61	1.05721	0.223393	4.73253	2.21734e-06	1.31635e-05	TRUE	ENSG00000109062	SLC9A3R1	ensembl_havana	protein_coding	FALSE	chr17:74748613-74769353
489.343	1.05679	0.260745	4.05296	5.05731e-05	0.000228984	TRUE	ENSG00000011638	TMEM159	ensembl_havana	protein_coding	FALSE	chr16:21158377-21180616
288.215	1.05556	0.204923	5.151	2.591e-07	1.8358e-06	TRUE	ENSG00000245680	ZNF585B	ensembl_havana	protein_coding	TRUE	chr19:37181579-37218153
1905.16	1.05375	0.167645	6.28557	3.26644e-10	3.63135e-09	TRUE	ENSG00000213465	ARL 2.00	ensembl_havana	protein_coding	FALSE	chr11:65014113-65022184
164.735	1.05264	0.178159	5.90842	3.45394e-09	3.30687e-08	TRUE	ENSG00000108439	PNPO	ensembl_havana	protein_coding	FALSE	chr17:47941506-47948288
657.707	1.05207	0.217662	4.83348	1.34168e-06	8.30593e-06	TRUE	ENSG00000119782	FKBP1B	ensembl_havana	protein_coding	FALSE	chr2:24049701-24063681
169.222	1.0505	0.236879	4.43476	9.21765e-06	4.86161e-05	TRUE	ENSG00000010318	PHF7	ensembl_havana	protein_coding	FALSE	chr3:52410657-52423641
438.114	1.04933	0.245886	4.26756	1.97619e-05	9.73269e-05	TRUE	ENSG00000158813	EDA	ensembl_havana	protein_coding	TRUE	chrX:69616067-70039469
1647.52	1.04931	0.214003	4.90327	9.42549e-07	6.00009e-06	TRUE	ENSG00000116667	C1orf21	ensembl_havana	protein_coding	FALSE	chr1:184387058-184629020
662.603	1.0479	0.180484	5.80605	6.39629e-09	5.91527e-08	TRUE	ENSG00000123836	PFKFB2	ensembl_havana	protein_coding	FALSE	chr1:207034366-207081024
379.676	1.04769	0.248704	4.21259	2.52455e-05	0.00012185	TRUE	ENSG00000104998	IL27RA	ensembl_havana	protein_coding	FALSE	chr19:14031748-14053216
4034.83	1.04728	0.161854	6.47052	9.76685e-11	1.17314e-09	TRUE	ENSG00000226950	DANCR	havana	processed_transcript	FALSE	chr4:52712404-52720351
1225.95	1.04673	0.262513	3.98734	6.6818e-05	0.000295821	TRUE	ENSG00000162729	IGSF8	ensembl_havana	protein_coding	FALSE	chr1:160091340-160098943
399.548	1.04568	0.181735	5.75389	8.72138e-09	7.90993e-08	TRUE	ENSG00000261069	RP11-701H24.4	havana	lincRNA	FALSE	chr15:25087661-25088896
2020.15	1.04512	0.125598	8.32112	8.71376e-17	2.316e-15	TRUE	ENSG00000087095	NLK	ensembl_havana	protein_coding	FALSE	chr17:28041737-28196381
734.466	1.04389	0.231185	4.51541	6.31942e-06	3.44195e-05	TRUE	ENSG00000146416	AIG1	ensembl_havana	protein_coding	FALSE	chr6:143060496-143340304
3349.26	1.04208	0.190527	5.46944	4.51453e-08	3.63162e-07	TRUE	ENSG00000105926	MPP6	ensembl_havana	protein_coding	FALSE	chr7:24573268-24694193
304.06	1.04118	0.220708	4.71746	2.38802e-06	1.40911e-05	TRUE	ENSG00000167525	PROCA1	ensembl_havana	protein_coding	FALSE	chr17:28703197-28711854
126.404	1.0385	0.2745	3.78324	0.000154799	0.000635241	TRUE	ENSG00000141505	ASGR1	ensembl_havana	protein_coding	FALSE	chr17:7173431-7179564
22908	1.03756	0.172725	6.00699	1.88994e-09	1.87774e-08	TRUE	ENSG00000171314	PGAM1	ensembl_havana	protein_coding	FALSE	chr10:97426160-97433441
4159.08	1.03597	0.122437	8.46128	2.64458e-17	7.45957e-16	TRUE	ENSG00000165209	STRBP	ensembl_havana	protein_coding	FALSE	chr9:123109500-123268576
1058.69	1.03361	0.088564	11.6708	1.79725e-31	1.97166e-29	TRUE	ENSG00000196177	ACADSB	ensembl_havana	protein_coding	FALSE	chr10:123008979-123058311
672.403	1.03308	0.198461	5.20546	1.93514e-07	1.40436e-06	TRUE	ENSG00000035115	SH3YL1	ensembl_havana	protein_coding	FALSE	chr2:217730-266398
844.088	1.03218	0.169087	6.10442	1.03172e-09	1.06359e-08	TRUE	ENSG00000063241	ISOC2	ensembl_havana	protein_coding	FALSE	chr19:55452985-55462343
760.978	1.03109	0.2089	4.93583	7.98122e-07	5.15043e-06	TRUE	ENSG00000163683	SMIM14	ensembl_havana	protein_coding	FALSE	chr4:39546330-39639090
638.402	1.03072	0.109243	9.43505	3.90792e-21	1.70916e-19	TRUE	ENSG00000160570	DEDD2	ensembl_havana	protein_coding	FALSE	chr19:42198598-42220140
5424.85	1.02967	0.180384	5.70824	1.14149e-08	1.01091e-07	TRUE	ENSG00000274276	CBSL	ensembl_havana	protein_coding	FALSE	chr21:6444869-6468040
150.047	1.02771	0.254678	4.03534	5.45232e-05	0.000245476	TRUE	ENSG00000167925	GHDC	ensembl_havana	protein_coding	FALSE	chr17:42188799-42194532
1059.07	1.02759	0.13977	7.35202	1.95234e-13	3.45917e-12	TRUE	ENSG00000159423	ALDH4A1	ensembl_havana	protein_coding	FALSE	chr1:18871430-18902781
269.534	1.02541	0.207536	4.9409	7.7764e-07	5.02195e-06	TRUE	ENSG00000167889	MGAT5B	ensembl_havana	protein_coding	FALSE	chr17:76868456-76950393
116.356	1.02537	0.218098	4.70141	2.58367e-06	1.51673e-05	TRUE	ENSG00000276855	CTD-3157E16.2	havana	lincRNA	FALSE	chr17:15789016-15789705
223.223	1.02469	0.271664	3.7719	0.000162008	0.000661026	TRUE	ENSG00000250120	PCDHA10	ensembl_havana	protein_coding	FALSE	chr5:140855883-141012344
4972.51	1.02332	0.188659	5.42417	5.82257e-08	4.59677e-07	TRUE	ENSG00000076248	UNG	ensembl_havana	protein_coding	TRUE	chr12:109097574-109110992
252.185	1.02316	0.225843	4.53038	5.8877e-06	3.23424e-05	TRUE	ENSG00000165868	HSPA12A	ensembl_havana	protein_coding	FALSE	chr10:116671192-116849741
2288.47	1.0225	0.106837	9.57071	1.06169e-21	4.95758e-20	TRUE	ENSG00000169032	MAP2K1	ensembl_havana	protein_coding	FALSE	chr15:66386817-66492312
929.207	1.02202	0.177205	5.76743	8.04911e-09	7.34576e-08	TRUE	ENSG00000105856	HBP1	ensembl_havana	protein_coding	TRUE	chr7:107168961-107202529
172.627	1.02122	0.198928	5.13359	2.84261e-07	1.99582e-06	TRUE	ENSG00000138587	MNS1	ensembl_havana	protein_coding	FALSE	chr15:56421544-56465137
727.421	1.0198	0.288624	3.53332	0.000410378	0.00153086	TRUE	ENSG00000138613	APH1B	ensembl_havana	protein_coding	FALSE	chr15:63276018-63309126
5716.93	1.01785	0.136391	7.46269	8.47707e-14	1.57374e-12	TRUE	ENSG00000101040	ZMYND8	ensembl_havana	protein_coding	FALSE	chr20:47209214-47356889
1533.52	1.01708	0.162538	6.2575	3.91195e-10	4.30232e-09	TRUE	ENSG00000107554	DNMBP	ensembl_havana	protein_coding	FALSE	chr10:99875577-100009919
102.152	1.01627	0.334945	3.03415	0.00241214	0.00743454	TRUE	ENSG00000115257	PCSK4	ensembl_havana	protein_coding	FALSE	chr19:1481428-1490752
122.526	1.01607	0.31301	3.24613	0.00116986	0.00390756	TRUE	ENSG00000184898	RBM43	ensembl_havana	protein_coding	FALSE	chr2:151247940-151261879
1280.89	1.01264	0.144364	7.0145	2.30777e-12	3.50209e-11	TRUE	ENSG00000204519	ZNF551	ensembl_havana	protein_coding	TRUE	chr19:57681969-57717301
1560.36	1.01244	0.129324	7.82872	4.92851e-15	1.05412e-13	TRUE	ENSG00000196422	PPP1R26	ensembl_havana	protein_coding	FALSE	chr9:135479079-135488893
1982.01	1.01235	0.109641	9.23328	2.62466e-20	1.0345e-18	TRUE	ENSG00000141446	ESCO1	ensembl_havana	protein_coding	FALSE	chr18:21529281-21600884
523.848	1.01188	0.161628	6.26057	3.8358e-10	4.22564e-09	TRUE	ENSG00000124523	SIRT5	ensembl_havana	protein_coding	FALSE	chr6:13574529-13615158
3164.75	1.01052	0.121271	8.33271	7.90104e-17	2.12055e-15	TRUE	ENSG00000048028	USP28	ensembl_havana	protein_coding	FALSE	chr11:113797874-113875570
593.073	1.01017	0.168649	5.98982	2.10073e-09	2.07387e-08	TRUE	ENSG00000267041	ZNF850	ensembl_havana	protein_coding	TRUE	chr19:36714383-36772825
748.851	1.0088	0.24575	4.10498	4.04348e-05	0.000186675	TRUE	ENSG00000114268	PFKFB4	ensembl_havana	protein_coding	FALSE	chr3:48517684-48562015
1993.32	1.0087	0.128581	7.84482	4.33587e-15	9.37955e-14	TRUE	ENSG00000171492	LRRC8D	ensembl_havana	protein_coding	FALSE	chr1:89821014-89936611
847.721	1.00803	0.198955	5.06659	4.04997e-07	2.75392e-06	TRUE	ENSG00000132003	ZSWIM4	ensembl_havana	protein_coding	FALSE	chr19:13795460-13832230
466.55	1.00691	0.210039	4.79391	1.63559e-06	9.93619e-06	TRUE	ENSG00000153443	UBALD1	ensembl_havana	protein_coding	FALSE	chr16:4608883-4615027
1472.36	1.00691	0.188844	5.33197	9.71536e-08	7.3908e-07	TRUE	ENSG00000150867	PIP4K2A	ensembl_havana	protein_coding	FALSE	chr10:22534849-22714555
4146.53	1.00523	0.22417	4.48425	7.31708e-06	3.9389e-05	TRUE	ENSG00000046889	PREX2	ensembl_havana	protein_coding	TRUE	chr8:67952118-68237030
231.481	1.00481	0.232182	4.3277	1.50673e-05	7.63192e-05	TRUE	ENSG00000169964	TMEM42	ensembl_havana	protein_coding	FALSE	chr3:44861869-44865670
159.821	1.00461	0.256656	3.91422	9.06951e-05	0.00039003	TRUE	ENSG00000164463	CREBRF	ensembl_havana	protein_coding	TRUE	chr5:173056352-173139284
434.28	1.00457	0.275075	3.65198	0.000260231	0.0010131	TRUE	ENSG00000171680	PLEKHG5	ensembl_havana	protein_coding	FALSE	chr1:6466092-6520061
663.645	1.00451	0.246685	4.07202	4.66071e-05	0.000212562	TRUE	ENSG00000125629	INSIG2	ensembl_havana	protein_coding	FALSE	chr2:118088452-118110997
469.084	1.00356	0.162201	6.18713	6.12696e-10	6.52675e-09	TRUE	ENSG00000159685	CHCHD6	ensembl_havana	protein_coding	FALSE	chr3:126704220-126960406
540.3	1.00339	0.158441	6.33287	2.40643e-10	2.7428e-09	TRUE	ENSG00000205808	PLPP6	ensembl_havana	protein_coding	FALSE	chr9:4662315-4665258
1341.81	1.0016	0.131082	7.64104	2.15481e-14	4.29802e-13	TRUE	ENSG00000131725	WDR44	ensembl_havana	protein_coding	FALSE	chrX:118346073-118449961
232.113	1.00151	0.306067	3.27218	0.00106722	0.00359917	TRUE	ENSG00000254585	MAGEL2	havana	protein_coding	FALSE	chr15:23643544-23647841
1879.42	1.00082	0.1325	7.55336	4.2416e-14	8.12197e-13	TRUE	ENSG00000198931	APRT	ensembl_havana	protein_coding	FALSE	chr16:88809339-88811944
249.095	-1.00048	0.266118	-3.75953	0.000170234	0.00069136	TRUE	ENSG00000162669	HFM1	ensembl_havana	protein_coding	FALSE	chr1:91260766-91404869
1904.46	-1.00143	0.110203	-9.08707	1.01745e-19	3.74139e-18	TRUE	ENSG00000170899	GSTA4	ensembl_havana	protein_coding	FALSE	chr6:52977948-52995378
2869.25	-1.00254	0.186477	-5.37623	7.60601e-08	5.89169e-07	TRUE	ENSG00000137563	GGH	ensembl_havana	protein_coding	FALSE	chr8:63015079-63039171
142.776	-1.00451	0.253658	-3.96008	7.49256e-05	0.000327803	TRUE	ENSG00000204815	TTC25	ensembl_havana	protein_coding	FALSE	chr17:41930635-41965651
1339.97	-1.0047	0.131051	-7.66648	1.76783e-14	3.55849e-13	TRUE	ENSG00000119185	ITGB1BP1	ensembl_havana	protein_coding	FALSE	chr2:9403475-9423547
1064.04	-1.00516	0.298756	-3.3645	0.000766832	0.00268418	TRUE	ENSG00000110921	MVK	ensembl_havana	protein_coding	FALSE	chr12:109573255-109598117
4113.88	-1.00518	0.236084	-4.25773	2.06513e-05	0.000101366	TRUE	ENSG00000058668	ATP2B4	ensembl_havana	protein_coding	FALSE	chr1:203626561-203744081
298.014	-1.00601	0.130309	-7.72017	1.16178e-14	2.3916e-13	TRUE	ENSG00000183666	GUSBP1	havana	transcribed_unprocessed_pseudogene	FALSE	chr5:21341833-21589372
442.529	-1.00607	0.221306	-4.54606	5.46582e-06	3.02331e-05	TRUE	ENSG00000267645	RP11-577H5.5	havana	protein_coding	FALSE	chr7:102637049-102671641
687.897	-1.00676	0.140568	-7.16211	7.94475e-13	1.28883e-11	TRUE	ENSG00000172113	NME6	ensembl_havana	protein_coding	FALSE	chr3:48293264-48301685
2402.99	-1.00801	0.110369	-9.13308	6.65748e-20	2.50407e-18	TRUE	ENSG00000112584	FAM120B	ensembl_havana	protein_coding	FALSE	chr6:170290703-170407065
1191.84	-1.00821	0.122341	-8.241	1.70775e-16	4.37813e-15	TRUE	ENSG00000071243	ING3	ensembl_havana	protein_coding	FALSE	chr7:120950749-120977216
151.496	-1.00978	0.181999	-5.54829	2.88484e-08	2.39832e-07	TRUE	ENSG00000123810	B9D2	ensembl_havana	protein_coding	FALSE	chr19:41354421-41364173
1076.5	-1.00981	0.339391	-2.97535	0.00292656	0.00882527	TRUE	ENSG00000229807	XIST	havana	lincRNA	FALSE	chrX:73820651-73852753
1051.87	-1.01035	0.151873	-6.65261	2.87933e-11	3.73815e-10	TRUE	ENSG00000112763	BTN2A1	ensembl_havana	protein_coding	FALSE	chr6:26457904-26476621
6947.89	-1.01165	0.241438	-4.19012	2.78807e-05	0.00013296	TRUE	ENSG00000117318	ID3	ensembl_havana	protein_coding	TRUE	chr1:23557918-23559794
1739.79	-1.01178	0.0889353	-11.3766	5.47102e-30	5.21908e-28	TRUE	ENSG00000119048	UBE2B	ensembl_havana	protein_coding	FALSE	chr5:134371179-134391992
2702.38	-1.01237	0.19826	-5.10628	3.28559e-07	2.27289e-06	TRUE	ENSG00000155366	RHOC	ensembl_havana	protein_coding	FALSE	chr1:112701106-112707434
1344.36	-1.01264	0.203595	-4.97382	6.56454e-07	4.28665e-06	TRUE	ENSG00000128268	MGAT3	ensembl_havana	protein_coding	FALSE	chr22:39457344-39492194
11910.3	-1.01441	0.158165	-6.4136	1.42123e-10	1.66828e-09	TRUE	ENSG00000136026	CKAP4	ensembl_havana	protein_coding	FALSE	chr12:106237877-106304279
665.091	-1.01628	0.301092	-3.37532	0.000737309	0.00259111	TRUE	ENSG00000250510	GPR162	ensembl_havana	protein_coding	FALSE	chr12:6821545-6829972
606.695	-1.01663	0.119748	-8.48973	2.0711e-17	5.91432e-16	TRUE	ENSG00000158552	ZFAND2B	ensembl_havana	protein_coding	FALSE	chr2:219195237-219209651
507.28	-1.01705	0.277351	-3.66702	0.000245389	0.000958582	TRUE	ENSG00000137834	SMAD6	ensembl_havana	protein_coding	TRUE	chr15:66702228-66782848
866.147	-1.01707	0.107153	-9.4917	2.27286e-21	1.01427e-19	TRUE	ENSG00000122490	PQLC1	ensembl_havana	protein_coding	FALSE	chr18:79902420-79951664
391.893	-1.01909	0.183895	-5.5417	2.99548e-08	2.48403e-07	TRUE	ENSG00000120725	SIL1	ensembl_havana	protein_coding	FALSE	chr5:138946720-139293557
2121.23	-1.0192	0.195469	-5.21411	1.84705e-07	1.34451e-06	TRUE	ENSG00000008256	CYTH3	ensembl_havana	protein_coding	FALSE	chr7:6161776-6272644
896.802	-1.01975	0.145365	-7.01507	2.29832e-12	3.48977e-11	TRUE	ENSG00000144306	SCRN3	ensembl_havana	protein_coding	FALSE	chr2:174395730-174429575
1445.16	-1.02052	0.177582	-5.74678	9.09612e-09	8.21021e-08	TRUE	ENSG00000067208	EVI5	ensembl_havana	protein_coding	FALSE	chr1:92508696-92792404
1386.91	-1.02101	0.121254	-8.42038	3.7528e-17	1.04008e-15	TRUE	ENSG00000139291	TMEM19	ensembl_havana	protein_coding	FALSE	chr12:71686087-71705046
2998.25	-1.02108	0.108923	-9.37432	6.96214e-21	2.95179e-19	TRUE	ENSG00000170145	SIK2	ensembl_havana	protein_coding	FALSE	chr11:111602391-111730853
1270.48	-1.02146	0.104001	-9.82167	9.08295e-23	4.63459e-21	TRUE	ENSG00000196453	ZNF777	ensembl_havana	protein_coding	TRUE	chr7:149431363-149461123
3288.44	-1.02157	0.164893	-6.19532	5.81653e-10	6.22534e-09	TRUE	ENSG00000172379	ARNT2	ensembl_havana	protein_coding	TRUE	chr15:80404350-80597937
1653.76	-1.0218	0.311119	-3.28429	0.0010224	0.00346624	TRUE	ENSG00000184349	EFNA5	ensembl_havana	protein_coding	FALSE	chr5:107376889-107670895
972.297	-1.02211	0.181522	-5.63082	1.7936e-08	1.53873e-07	TRUE	ENSG00000119328	FAM206A	ensembl_havana	protein_coding	FALSE	chr9:108934181-108950744
1682.56	-1.02273	0.110947	-9.2182	3.02136e-20	1.18377e-18	TRUE	ENSG00000168818	STX18	ensembl_havana	protein_coding	FALSE	chr4:4415742-4542346
413.071	-1.02549	0.135567	-7.56449	3.89393e-14	7.5274e-13	TRUE	ENSG00000203965	EFCAB7	ensembl_havana	protein_coding	FALSE	chr1:63523372-63572693
389.973	-1.02647	0.199681	-5.14056	2.73921e-07	1.9299e-06	TRUE	ENSG00000124074	ENKD1	ensembl_havana	protein_coding	FALSE	chr16:67662945-67667265
6336.79	-1.02682	0.0745604	-13.7716	3.77756e-43	9.94593e-41	TRUE	ENSG00000153936	HS2ST1	ensembl_havana	protein_coding	FALSE	chr1:86914648-87109998
459.886	-1.02729	0.20358	-5.0461	4.50931e-07	3.03879e-06	TRUE	ENSG00000120129	DUSP1	ensembl_havana	protein_coding	FALSE	chr5:172768090-172771195
3253.3	-1.02796	0.220926	-4.65298	3.27177e-06	1.87961e-05	TRUE	ENSG00000049239	H6PD	ensembl_havana	protein_coding	FALSE	chr1:9234775-9271337
208.502	-1.02805	0.303408	-3.38833	0.000703183	0.00248645	TRUE	ENSG00000101460	MAP1LC3A	ensembl_havana	protein_coding	FALSE	chr20:34546854-34560345
1812.67	-1.02827	0.333967	-3.07895	0.00207731	0.00650725	TRUE	ENSG00000163637	PRICKLE2	ensembl_havana	protein_coding	FALSE	chr3:64093867-64445476
5381.77	-1.02956	0.0862196	-11.9411	7.22543e-33	9.05897e-31	TRUE	ENSG00000126773	PCNX4	ensembl_havana	protein_coding	FALSE	chr14:60091911-60169133
518.456	-1.02977	0.213437	-4.82472	1.40199e-06	8.64273e-06	TRUE	ENSG00000186019	AC084219.4	havana	antisense	FALSE	chr19:44105463-44113145
160.057	-1.03028	0.156585	-6.57966	4.71526e-11	5.93159e-10	TRUE	ENSG00000196118	CCDC189	ensembl_havana	protein_coding	FALSE	chr16:30757423-30762710
827.145	-1.0317	0.345709	-2.98429	0.00284236	0.00860092	TRUE	ENSG00000149328	GLB1L2	ensembl_havana	protein_coding	FALSE	chr11:134331874-134378341
9849.69	-1.03182	0.125929	-8.19365	2.53419e-16	6.37526e-15	TRUE	ENSG00000197043	ANXA6	ensembl_havana	protein_coding	FALSE	chr5:151100712-151157882
2236.82	-1.03192	0.124028	-8.32007	8.79109e-17	2.33092e-15	TRUE	ENSG00000104936	DMPK	ensembl_havana	protein_coding	FALSE	chr19:45769717-45782552
581.309	-1.03248	0.183154	-5.63721	1.72828e-08	1.48608e-07	TRUE	ENSG00000261308	FIGNL2	havana	processed_pseudogene	FALSE	chr12:51820459-51822415
4378.84	-1.03264	0.0776986	-13.2903	2.63479e-40	5.68619e-38	TRUE	ENSG00000198833	UBE2J1	ensembl_havana	protein_coding	FALSE	chr6:89326625-89352848
1076.02	-1.03397	0.166627	-6.20533	5.45815e-10	5.87281e-09	TRUE	ENSG00000142188	TMEM50B	ensembl_havana	protein_coding	FALSE	chr21:33432485-33480011
126.622	-1.03444	0.223699	-4.62422	3.76005e-06	2.14282e-05	TRUE	ENSG00000271895	RP4-635E18.8	havana	antisense	FALSE	chr1:11029659-11030528
1808.34	-1.03548	0.351875	-2.94276	0.00325302	0.00967479	TRUE	ENSG00000149577	SIDT2	ensembl_havana	protein_coding	FALSE	chr11:117178733-117197445
2076.53	-1.03619	0.125823	-8.23529	1.79128e-16	4.57447e-15	TRUE	ENSG00000159788	RGS12	ensembl_havana	protein_coding	FALSE	chr4:3293028-3439913
342.756	-1.03638	0.207053	-5.00538	5.5752e-07	3.69003e-06	TRUE	ENSG00000140104	C14orf79	ensembl_havana	protein_coding	FALSE	chr14:104985775-105010482
1110.43	-1.03762	0.131291	-7.90325	2.71726e-15	6.0272e-14	TRUE	ENSG00000214338	SOGA3	havana	protein_coding	TRUE	chr6:127472794-127519191
2127.62	-1.03773	0.0798326	-12.9989	1.24179e-38	2.27049e-36	TRUE	ENSG00000119725	ZNF410	ensembl_havana	protein_coding	TRUE	chr14:73886617-73932511
115.85	-1.03968	0.188625	-5.51187	3.55032e-08	2.90751e-07	TRUE	ENSG00000271851	RP11-565F19.2	havana	sense_intronic	FALSE	chr17:9553323-9555696
8910.99	-1.04117	0.135405	-7.68929	1.47958e-14	3.00586e-13	TRUE	ENSG00000276043	UHRF1	ensembl_havana	protein_coding	TRUE	chr19:4903080-4962154
2163.36	-1.04123	0.153751	-6.77217	1.26862e-11	1.73154e-10	TRUE	ENSG00000010803	SCMH1	ensembl_havana	protein_coding	TRUE	chr1:41027200-41242154
200.971	-1.0417	0.31248	-3.33365	0.000857141	0.00295853	TRUE	ENSG00000129646	QRICH2	ensembl_havana	protein_coding	FALSE	chr17:76274049-76307998
1674.72	-1.04183	0.132027	-7.89103	2.99694e-15	6.58103e-14	TRUE	ENSG00000145332	KLHL8	ensembl_havana	protein_coding	FALSE	chr4:87160103-87240314
11295.5	-1.04225	0.155412	-6.70639	1.99497e-11	2.65549e-10	TRUE	ENSG00000116017	ARID3A	ensembl_havana	protein_coding	TRUE	chr19:925781-975934
3092.84	-1.04232	0.293433	-3.55217	0.000382073	0.00143586	TRUE	ENSG00000198947	DMD	ensembl_havana	protein_coding	FALSE	chrX:31097677-33339441
1567.83	-1.04423	0.153672	-6.79521	1.08152e-11	1.48929e-10	TRUE	ENSG00000135776	ABCB10	ensembl_havana	protein_coding	FALSE	chr1:229516582-229558695
1731.18	-1.04472	0.14305	-7.3032	2.81006e-13	4.86111e-12	TRUE	ENSG00000189367	KIAA0408	ensembl_havana	protein_coding	FALSE	chr6:127440343-127459391
1449.92	-1.04638	0.182078	-5.74688	9.09066e-09	8.20809e-08	TRUE	ENSG00000198960	ARMCX6	ensembl_havana	protein_coding	FALSE	chrX:101615118-101618001
203.093	-1.04801	0.29903	-3.50468	0.000457155	0.00168861	TRUE	ENSG00000099251	HSD17B7P2	ensembl_havana	transcribed_unprocessed_pseudogene	FALSE	chr10:38356380-38378505
105.255	-1.04831	0.295181	-3.55141	0.000383171	0.00143916	TRUE	ENSG00000273802	HIST1H2BG	ensembl_havana	protein_coding	FALSE	chr6:26215159-26216692
535.448	-1.04926	0.161685	-6.4895	8.61195e-11	1.04538e-09	TRUE	ENSG00000198937	CCDC167	ensembl_havana	protein_coding	FALSE	chr6:37482920-37499922
1048.18	-1.05065	0.142893	-7.3527	1.94242e-13	3.44622e-12	TRUE	ENSG00000186638	KIF24	havana	protein_coding	FALSE	chr9:34252381-34311371
2408.07	-1.05066	0.13766	-7.63233	2.30552e-14	4.58474e-13	TRUE	ENSG00000198707	CEP290	ensembl_havana	protein_coding	FALSE	chr12:88049014-88142216
5445.22	-1.05242	0.11684	-9.00735	2.11102e-19	7.49069e-18	TRUE	ENSG00000006042	TMEM98	ensembl_havana	protein_coding	FALSE	chr17:32927910-32945106
1627.67	-1.05354	0.18298	-5.75766	8.52903e-09	7.7515e-08	TRUE	ENSG00000033100	CHPF2	ensembl_havana	protein_coding	FALSE	chr7:151232489-151238827
145.53	-1.0556	0.288391	-3.66032	0.000251898	0.000982407	TRUE	ENSG00000174599	TRAM1L1	ensembl_havana	protein_coding	FALSE	chr4:117083554-117085576
321.572	-1.0563	0.13437	-7.86113	3.80689e-15	8.29046e-14	TRUE	ENSG00000238035	AC138035.2	havana	lincRNA	FALSE	chr5:181306502-181324685
4849.67	-1.05674	0.146457	-7.21534	5.38013e-13	8.93712e-12	TRUE	ENSG00000039319	ZFYVE16	ensembl_havana	protein_coding	FALSE	chr5:80408013-80479350
408.973	-1.05676	0.176155	-5.99905	1.98478e-09	1.96603e-08	TRUE	ENSG00000256663	RP11-424C20.2	havana	processed_pseudogene	FALSE	chr12:20551590-20553012
4762.8	-1.05742	0.237659	-4.4493	8.61513e-06	4.56761e-05	TRUE	ENSG00000144560	VGLL4	ensembl_havana	protein_coding	FALSE	chr3:11556070-11771350
6839.22	-1.05756	0.064504	-16.3953	2.06731e-60	1.20956e-57	TRUE	ENSG00000112078	KCTD20	ensembl_havana	protein_coding	FALSE	chr6:36442767-36491143
2677.7	-1.05774	0.165445	-6.39334	1.62306e-10	1.89422e-09	TRUE	ENSG00000093167	LRRFIP2	ensembl_havana	protein_coding	TRUE	chr3:37052656-37183689
244.501	-1.05902	0.298593	-3.54671	0.000390075	0.00146175	TRUE	ENSG00000170891	CYTL1	ensembl_havana	protein_coding	TRUE	chr4:5014586-5019472
3865.27	-1.05945	0.0765832	-13.834	1.58924e-43	4.35867e-41	TRUE	ENSG00000139687	RB1	ensembl_havana	protein_coding	TRUE	chr13:48303751-48481986
170.502	-1.05954	0.165739	-6.39282	1.62854e-10	1.89809e-09	TRUE	ENSG00000272821	CTA-384D8.36	havana	antisense	FALSE	chr22:50523926-50524780
305.277	-1.05991	0.235452	-4.50161	6.74394e-06	3.65484e-05	TRUE	ENSG00000139631	CSAD	ensembl_havana	protein_coding	FALSE	chr12:53157663-53180909
7135.03	-1.06031	0.106946	-9.91449	3.60093e-23	1.90379e-21	TRUE	ENSG00000116871	MAP7D1	ensembl_havana	protein_coding	FALSE	chr1:36155579-36180849
1561.55	-1.06092	0.183675	-5.77604	7.64806e-09	6.99673e-08	TRUE	ENSG00000160360	GPSM1	ensembl_havana	protein_coding	FALSE	chr9:136327476-136359605
735.972	-1.06194	0.219814	-4.83108	1.35793e-06	8.39865e-06	TRUE	ENSG00000085433	WDR47	ensembl_havana	protein_coding	FALSE	chr1:108970214-109042113
1081.3	-1.06225	0.120634	-8.80557	1.30185e-18	4.24738e-17	TRUE	ENSG00000135093	USP30	ensembl_havana	protein_coding	FALSE	chr12:109023089-109088026
4700.94	-1.06297	0.127397	-8.34375	7.19681e-17	1.94344e-15	TRUE	ENSG00000162889	MAPKAPK2	ensembl_havana	protein_coding	FALSE	chr1:206684944-206734283
375.311	-1.06353	0.175883	-6.04681	1.47744e-09	1.49498e-08	TRUE	ENSG00000272447	RP11-182L21.6	havana	lincRNA	FALSE	chr10:79825902-79827602
1714.42	-1.06585	0.187745	-5.67709	1.37003e-08	1.19908e-07	TRUE	ENSG00000156030	ELMSAN1	ensembl_havana	protein_coding	TRUE	chr14:73715122-73790285
146.627	-1.06605	0.323464	-3.29571	0.000981725	0.00334513	TRUE	ENSG00000212123	PRR22	ensembl_havana	protein_coding	FALSE	chr19:5782960-5784765
15045.3	-1.06653	0.30647	-3.48005	0.000501325	0.00183682	TRUE	ENSG00000142173	COL6A2	ensembl_havana	protein_coding	FALSE	chr21:46098097-46132849
2134.69	-1.06742	0.156834	-6.80605	1.00318e-11	1.38941e-10	TRUE	ENSG00000147650	LRP12	ensembl_havana	protein_coding	FALSE	chr8:104489231-104589024
32928.6	-1.06836	0.159897	-6.68158	2.36377e-11	3.10868e-10	TRUE	ENSG00000075618	FSCN1	ensembl_havana	protein_coding	FALSE	chr7:5592823-5606655
826.822	-1.06939	0.207968	-5.14206	2.71743e-07	1.91661e-06	TRUE	ENSG00000102078	SLC25A14	ensembl_havana	protein_coding	FALSE	chrX:130339888-130373361
624.432	-1.07021	0.306558	-3.49104	0.000481138	0.00177	TRUE	ENSG00000049089	COL9A2	ensembl_havana	protein_coding	FALSE	chr1:40300487-40317816
13820.1	-1.07044	0.150534	-7.11092	1.15269e-12	1.82059e-11	TRUE	ENSG00000113648	H2AFY	ensembl_havana	protein_coding	FALSE	chr5:135333900-135399914
975.945	-1.07114	0.163593	-6.54761	5.8465e-11	7.25755e-10	TRUE	ENSG00000144161	ZC3H8	ensembl_havana	protein_coding	TRUE	chr2:112211525-112255136
3624.67	-1.07149	0.102091	-10.4954	9.06754e-26	6.2334e-24	TRUE	ENSG00000044090	CUL7	ensembl_havana	protein_coding	FALSE	chr6:43037617-43053945
3465.54	-1.07159	0.295503	-3.62632	0.000287488	0.00110856	TRUE	ENSG00000069188	SDK2	ensembl_havana	protein_coding	FALSE	chr17:73334384-73644089
2682.76	-1.07203	0.0964451	-11.1155	1.05471e-28	9.25651e-27	TRUE	ENSG00000072958	AP1M1	ensembl_havana	protein_coding	FALSE	chr19:16197578-16245907
1641.7	-1.0727	0.12979	-8.26489	1.39825e-16	3.6128e-15	TRUE	ENSG00000204427	ABHD16A	ensembl_havana	protein_coding	FALSE	chr6:31686949-31703444
186.95	-1.07516	0.209366	-5.1353	2.817e-07	1.98047e-06	TRUE	ENSG00000274627	RP11-104N10.2	havana	sense_intronic	FALSE	chr16:89516797-89522217
3678.09	-1.07703	0.161321	-6.67631	2.45025e-11	3.21759e-10	TRUE	ENSG00000178567	EPM2AIP1	havana	protein_coding	TRUE	chr3:36985043-36993168
629.391	-1.07804	0.260687	-4.1354	3.54341e-05	0.000165592	TRUE	ENSG00000177943	MAMDC4	ensembl_havana	protein_coding	FALSE	chr9:136850943-136860799
1169.17	-1.07814	0.102359	-10.5329	6.09545e-26	4.25696e-24	TRUE	ENSG00000047621	C12orf4	ensembl_havana	protein_coding	FALSE	chr12:4487728-4538508
11696.8	-1.07865	0.183319	-5.88402	4.00426e-09	3.80745e-08	TRUE	ENSG00000176890	TYMS	ensembl_havana	protein_coding	FALSE	chr18:657604-673578
1487.42	-1.07964	0.169696	-6.36221	1.98872e-10	2.29051e-09	TRUE	ENSG00000198053	SIRPA	ensembl_havana	protein_coding	FALSE	chr20:1894167-1940592
202.778	-1.07991	0.232252	-4.64973	3.32371e-06	1.90778e-05	TRUE	ENSG00000178381	ZFAND2A	ensembl_havana	protein_coding	FALSE	chr7:1152071-1160759
589.323	-1.08	0.188808	-5.72007	1.0648e-08	9.48732e-08	TRUE	ENSG00000133466	C1QTNF6	ensembl_havana	protein_coding	FALSE	chr22:37180167-37199385
248.429	-1.0802	0.171907	-6.28364	3.30738e-10	3.66962e-09	TRUE	ENSG00000106125	FAM188B	ensembl_havana	protein_coding	FALSE	chr7:30771417-30892387
571.706	-1.08064	0.179381	-6.02426	1.69882e-09	1.69682e-08	TRUE	ENSG00000271122	RP11-379H18.1	havana	antisense	FALSE	chr7:35695214-35699413
1330.87	-1.08308	0.214139	-5.05785	4.24018e-07	2.87139e-06	TRUE	ENSG00000159433	STARD9	ensembl_havana	protein_coding	FALSE	chr15:42575659-42720981
20593.7	-1.0832	0.146016	-7.41835	1.18585e-13	2.15921e-12	TRUE	ENSG00000118971	CCND2	ensembl_havana	protein_coding	FALSE	chr12:4273772-4305350
782.763	-1.08368	0.138713	-7.81235	5.61333e-15	1.19092e-13	TRUE	ENSG00000255330	RP3-403A15.5	havana	protein_coding	FALSE	chr6:127438406-127519001
184.373	-1.08383	0.308323	-3.51523	0.000439372	0.00162956	TRUE	ENSG00000232160	RAP2C-AS1	havana	antisense	FALSE	chrX:132217147-132432862
736.011	-1.08429	0.26438	-4.10125	4.10926e-05	0.000189314	TRUE	ENSG00000175087	PDIK1L	ensembl_havana	protein_coding	FALSE	chr1:26111165-26125543
245.777	-1.08594	0.185078	-5.86748	4.42469e-09	4.18191e-08	TRUE	ENSG00000268516	CTD-3138B18.5	havana	antisense	FALSE	chr19:58257270-58278808
102.212	-1.08598	0.312403	-3.4762	0.000508574	0.00186131	TRUE	ENSG00000233822	HIST1H2BN	ensembl_havana	protein_coding	FALSE	chr6:27837760-27865798
2784.07	-1.08613	0.175195	-6.19956	5.66226e-10	6.07257e-09	TRUE	ENSG00000160991	ORAI2	ensembl_havana	protein_coding	FALSE	chr7:102433106-102456821
3358.31	-1.08676	0.103817	-10.468	1.21195e-25	8.24531e-24	TRUE	ENSG00000103540	CCP110	ensembl_havana	protein_coding	FALSE	chr16:19523811-19553408
3392.06	-1.08711	0.130599	-8.32403	8.50234e-17	2.26731e-15	TRUE	ENSG00000196428	TSC22D2	ensembl_havana	protein_coding	TRUE	chr3:150408335-150466431
3983.28	-1.08777	0.148392	-7.33033	2.29583e-13	4.0298e-12	TRUE	ENSG00000147853	AK3	ensembl_havana	protein_coding	FALSE	chr9:4709559-4742043
10818.7	-1.08828	0.360709	-3.01706	0.00255236	0.00781385	TRUE	ENSG00000118257	NRP2	ensembl_havana	protein_coding	FALSE	chr2:205681990-205798133
111.877	-1.08876	0.184257	-5.90893	3.44338e-09	3.29915e-08	TRUE	ENSG00000221990	EXOC3-AS1	ensembl_havana	antisense	FALSE	chr5:441498-443160
803.254	-1.0888	0.184061	-5.91546	3.30957e-09	3.17788e-08	TRUE	ENSG00000158805	ZNF276	ensembl_havana	protein_coding	TRUE	chr16:89720400-89740903
4849.23	-1.0894	0.343108	-3.17508	0.00149795	0.00486606	TRUE	ENSG00000105810	CDK6	ensembl_havana	protein_coding	FALSE	chr7:92604921-92836594
956.041	-1.08987	0.368628	-2.95656	0.00311092	0.00931085	TRUE	ENSG00000171791	BCL2	ensembl_havana	protein_coding	FALSE	chr18:63123346-63320128
2199.51	-1.09107	0.158908	-6.86604	6.60098e-12	9.38429e-11	TRUE	ENSG00000176049	JAKMIP2	ensembl_havana	protein_coding	FALSE	chr5:147585439-147782848
3492.62	-1.09152	0.341999	-3.19157	0.001415	0.00462743	TRUE	ENSG00000183098	GPC6	ensembl_havana	protein_coding	FALSE	chr13:93226842-94407401
155.645	-1.0917	0.199597	-5.46951	4.51272e-08	3.63128e-07	TRUE	ENSG00000179859	AC025335.1	havana	protein_coding	FALSE	chr17:7913324-7916276
1669.41	-1.09268	0.172815	-6.3228	2.56873e-10	2.91391e-09	TRUE	ENSG00000166886	NAB2	ensembl_havana	protein_coding	TRUE	chr12:57088894-57095476
2765.69	-1.09279	0.191241	-5.7142	1.10221e-08	9.79081e-08	TRUE	ENSG00000160271	RALGDS	ensembl_havana	protein_coding	FALSE	chr9:133097720-133149334
1488.31	-1.09361	0.364176	-3.00298	0.00267348	0.00814046	TRUE	ENSG00000166387	PPFIBP2	ensembl_havana	protein_coding	FALSE	chr11:7513298-7657127
517.527	-1.09434	0.157603	-6.94362	3.82175e-12	5.62139e-11	TRUE	ENSG00000240445	FOXO3B	havana	processed_pseudogene	FALSE	chr17:18670946-18672873
3908.02	-1.09447	0.119686	-9.14451	5.99014e-20	2.26276e-18	TRUE	ENSG00000213722	DDAH2	ensembl_havana	protein_coding	FALSE	chr6:31727038-31730617
4913.79	-1.095	0.139528	-7.84789	4.23092e-15	9.17594e-14	TRUE	ENSG00000198162	MAN1A2	ensembl_havana	protein_coding	FALSE	chr1:117367449-117528872
180.553	-1.09513	0.193222	-5.66772	1.4471e-08	1.26329e-07	TRUE	ENSG00000256594	RP11-705C15.2	havana	transcribed_unprocessed_pseudogene	FALSE	chr12:9617284-9658412
781.655	-1.09658	0.11302	-9.70252	2.94152e-22	1.42892e-20	TRUE	ENSG00000164610	RP9	ensembl_havana	protein_coding	FALSE	chr7:33094797-33109401
1455.08	-1.09777	0.15723	-6.98192	2.91165e-12	4.35285e-11	TRUE	ENSG00000184517	ZFP1	ensembl_havana	protein_coding	TRUE	chr16:75148492-75172236
498.991	-1.09949	0.266597	-4.12416	3.72094e-05	0.000173029	TRUE	ENSG00000141905	NFIC	ensembl_havana	protein_coding	TRUE	chr19:3359563-3469217
119.129	-1.10091	0.244593	-4.50099	6.76385e-06	3.66356e-05	TRUE	ENSG00000254929	RP11-144G6.12	havana	processed_transcript	FALSE	chr10:47517816-47553514
1024.57	-1.10153	0.1953	-5.6402	1.69852e-08	1.46145e-07	TRUE	ENSG00000102805	CLN5	ensembl_havana	protein_coding	FALSE	chr13:76990660-77019143
435.205	-1.10205	0.302735	-3.64032	0.000272298	0.00105638	TRUE	ENSG00000260807	RP11-161M6.2	havana	lincRNA	FALSE	chr16:975761-981596
3070.08	-1.10284	0.254968	-4.32541	1.52247e-05	7.70126e-05	TRUE	ENSG00000114446	IFT57	ensembl_havana	protein_coding	FALSE	chr3:108160812-108222570
230.525	-1.10285	0.239987	-4.59545	4.31825e-06	2.43146e-05	TRUE	ENSG00000197044	ZNF441	ensembl_havana	protein_coding	TRUE	chr19:11767000-11784078
1386.78	-1.10334	0.128838	-8.56377	1.0924e-17	3.2208e-16	TRUE	ENSG00000005812	FBXL3	ensembl_havana	protein_coding	FALSE	chr13:76992598-77027195
141.026	-1.10372	0.220575	-5.00382	5.62045e-07	3.71531e-06	TRUE	ENSG00000260083	MIR762HG	havana	antisense	FALSE	chr16:30875222-30895220
6311.54	-1.10395	0.241347	-4.57413	4.78201e-06	2.67372e-05	TRUE	ENSG00000198743	SLC5A3	ensembl_havana	protein_coding	FALSE	chr21:34073570-34106262
1294.11	-1.1042	0.160342	-6.88655	5.71604e-12	8.23291e-11	TRUE	ENSG00000128581	IFT22	ensembl_havana	protein_coding	FALSE	chr7:101313367-101321823
6360.61	-1.10501	0.127412	-8.6727	4.21997e-18	1.30715e-16	TRUE	ENSG00000187231	SESTD1	ensembl_havana	protein_coding	FALSE	chr2:179101692-179264790
1419.36	-1.10504	0.220992	-5.00035	5.72267e-07	3.77909e-06	TRUE	ENSG00000177311	ZBTB38	ensembl_havana	protein_coding	TRUE	chr3:141324213-141449792
1879.46	-1.10508	0.085669	-12.8994	4.53532e-38	7.75393e-36	TRUE	ENSG00000165669	FAM204A	ensembl_havana	protein_coding	FALSE	chr10:118297930-118342328
317.199	-1.10641	0.151462	-7.30486	2.77559e-13	4.80943e-12	TRUE	ENSG00000136932	TRMO	ensembl_havana	protein_coding	FALSE	chr9:97904489-97922570
1540.32	-1.10708	0.132566	-8.35118	6.7586e-17	1.83073e-15	TRUE	ENSG00000131116	ZNF428	ensembl_havana	protein_coding	TRUE	chr19:43607219-43619874
365.527	-1.10725	0.373341	-2.96579	0.00301908	0.00906172	TRUE	ENSG00000011052	NME1-NME2	ensembl_havana	protein_coding	FALSE	chr17:51153590-51171744
1794.98	-1.10742	0.178412	-6.20708	5.39795e-10	5.81993e-09	TRUE	ENSG00000070778	PTPN21	ensembl_havana	protein_coding	FALSE	chr14:88465778-88554733
357.149	-1.10744	0.347859	-3.18359	0.00145463	0.00474232	TRUE	ENSG00000153363	LINC00467	havana	lincRNA	FALSE	chr1:211382803-211435333
12492.4	-1.10788	0.23367	-4.74122	2.1243e-06	1.26626e-05	TRUE	ENSG00000169604	ANTXR1	ensembl_havana	protein_coding	FALSE	chr2:69013178-69249327
1457.04	-1.10798	0.160459	-6.90504	5.0191e-12	7.26487e-11	TRUE	ENSG00000198018	ENTPD7	ensembl_havana	protein_coding	FALSE	chr10:99659506-99706240
121.42	-1.1093	0.347518	-3.19206	0.0014126	0.00462018	TRUE	ENSG00000158406	HIST1H4H	ensembl_havana	protein_coding	FALSE	chr6:26277609-26285638
2725.74	-1.10956	0.170959	-6.49018	8.57316e-11	1.04184e-09	TRUE	ENSG00000183283	DAZAP2	ensembl_havana	protein_coding	FALSE	chr12:51238292-51271362
6362.05	-1.11	0.199975	-5.55073	2.84485e-08	2.36807e-07	TRUE	ENSG00000038382	TRIO	ensembl_havana	protein_coding	FALSE	chr5:14143702-14532128
1319.47	-1.11045	0.187499	-5.92242	3.17238e-09	3.05507e-08	TRUE	ENSG00000271383	NBPF19	ensembl_havana	protein_coding	FALSE	chr1:149390623-149556361
174.073	-1.11257	0.208855	-5.32698	9.98584e-08	7.57905e-07	TRUE	ENSG00000268006	PTOV1-AS1	havana	antisense	FALSE	chr19:49838639-49851676
163.274	-1.11278	0.282653	-3.93692	8.2533e-05	0.000358346	TRUE	ENSG00000256966	RP11-613M10.8	havana	protein_coding	FALSE	chr9:37512547-37592469
723.358	-1.11388	0.290438	-3.83516	0.00012548	0.000524325	TRUE	ENSG00000173705	SUSD5	ensembl_havana	protein_coding	FALSE	chr3:33150042-33219215
165.493	-1.11533	0.293382	-3.80162	0.000143753	0.000593428	TRUE	ENSG00000115363	EVA1A	ensembl_havana	protein_coding	FALSE	chr2:75469302-75569722
174.467	-1.11551	0.234299	-4.76106	1.92581e-06	1.15632e-05	TRUE	ENSG00000234449	RP11-706O15.3	havana	lincRNA	FALSE	chrX:3853010-3882317
13704.9	-1.11607	0.260063	-4.29152	1.77456e-05	8.82719e-05	TRUE	ENSG00000110092	CCND1	ensembl_havana	protein_coding	FALSE	chr11:69641087-69654474
290.393	-1.11643	0.156408	-7.13795	9.4731e-13	1.51991e-11	TRUE	ENSG00000141933	TPGS1	ensembl_havana	protein_coding	FALSE	chr19:507497-519654
354.095	-1.11732	0.191488	-5.8349	5.38218e-09	5.0358e-08	TRUE	ENSG00000159917	ZNF235	ensembl_havana	protein_coding	TRUE	chr19:44228729-44305046
3932.48	-1.11738	0.160093	-6.97955	2.96118e-12	4.41228e-11	TRUE	ENSG00000197256	KANK2	ensembl_havana	protein_coding	FALSE	chr19:11164267-11197791
1021.8	-1.11849	0.21965	-5.09215	3.54017e-07	2.42985e-06	TRUE	ENSG00000160145	KALRN	ensembl_havana	protein_coding	FALSE	chr3:124080023-124726325
2230.03	-1.12009	0.249619	-4.48721	7.21627e-06	3.88781e-05	TRUE	ENSG00000171723	GPHN	ensembl_havana	protein_coding	FALSE	chr14:66507407-67181803
775.48	-1.12022	0.293189	-3.82082	0.000133008	0.00055297	TRUE	ENSG00000031081	ARHGAP31	ensembl_havana	protein_coding	FALSE	chr3:119294373-119420714
829.302	-1.12047	0.232332	-4.82273	1.41609e-06	8.72552e-06	TRUE	ENSG00000114270	COL7A1	ensembl_havana	protein_coding	FALSE	chr3:48564073-48595267
2491.73	-1.12059	0.208175	-5.38292	7.32879e-08	5.68867e-07	TRUE	ENSG00000085185	BCORL1	ensembl_havana	protein_coding	FALSE	chrX:129981107-130058083
642.642	-1.12189	0.242724	-4.62207	3.7993e-06	2.16221e-05	TRUE	ENSG00000181826	RELL1	ensembl_havana	protein_coding	FALSE	chr4:37590800-37686376
5463.79	-1.12231	0.159509	-7.03598	1.97868e-12	3.02712e-11	TRUE	ENSG00000134247	PTGFRN	ensembl_havana	protein_coding	FALSE	chr1:116910057-116990358
1165.16	-1.12392	0.162167	-6.93067	4.18849e-12	6.1232e-11	TRUE	ENSG00000185129	PURA	ensembl_havana	protein_coding	TRUE	chr5:140107777-140125619
3318.19	-1.12412	0.137735	-8.16148	3.30951e-16	8.21264e-15	TRUE	ENSG00000108819	PPP1R9B	ensembl_havana	protein_coding	FALSE	chr17:50133735-50150630
696.364	-1.1262	0.342833	-3.28498	0.00101991	0.00346002	TRUE	ENSG00000186197	EDARADD	ensembl_havana	protein_coding	FALSE	chr1:236348257-236484914
1897.96	-1.12779	0.144281	-7.81662	5.42605e-15	1.15491e-13	TRUE	ENSG00000137817	PARP6	ensembl_havana	protein_coding	FALSE	chr15:72241181-72272999
2939.13	-1.12998	0.162796	-6.94113	3.88983e-12	5.70876e-11	TRUE	ENSG00000166444	ST5	ensembl_havana	protein_coding	FALSE	chr11:8693351-8910951
7296.51	-1.13131	0.226803	-4.98806	6.09897e-07	4.00088e-06	TRUE	ENSG00000162734	PEA15	ensembl_havana	protein_coding	FALSE	chr1:160205337-160215376
340.703	-1.13359	0.142861	-7.93494	2.10603e-15	4.75148e-14	TRUE	ENSG00000135637	CCDC142	ensembl_havana	protein_coding	FALSE	chr2:74471986-74483408
272.761	-1.1353	0.32363	-3.50801	0.000451471	0.00167067	TRUE	ENSG00000241489	AF011889.5	havana	protein_coding	FALSE	chrX:149482543-149533935
6523.07	-1.13626	0.15622	-7.27345	3.50421e-13	5.97941e-12	TRUE	ENSG00000168172	HOOK3	ensembl_havana	protein_coding	FALSE	chr8:42896932-43030539
231.363	-1.1363	0.243546	-4.66563	3.07668e-06	1.77644e-05	TRUE	ENSG00000124549	BTN2A3P	havana	transcribed_unprocessed_pseudogene	FALSE	chr6:26421391-26432383
716.915	-1.13867	0.169872	-6.7031	2.0404e-11	2.70911e-10	TRUE	ENSG00000118855	MFSD1	ensembl_havana	protein_coding	FALSE	chr3:158732198-158829719
1625.19	-1.13893	0.222131	-5.1273	2.93928e-07	2.05601e-06	TRUE	ENSG00000099864	PALM	ensembl_havana	protein_coding	FALSE	chr19:708939-748329
6513.31	-1.14026	0.211266	-5.3973	6.76519e-08	5.28391e-07	TRUE	ENSG00000035862	TIMP2	ensembl_havana	protein_coding	FALSE	chr17:78852977-78925387
10833	-1.14353	0.168846	-6.77259	1.26499e-11	1.72748e-10	TRUE	ENSG00000198420	TCAF1	ensembl_havana	protein_coding	FALSE	chr7:143851375-143902198
701.847	-1.14419	0.0996643	-11.4804	1.65507e-30	1.68248e-28	TRUE	ENSG00000240024	LINC00888	havana	transcribed_unprocessed_pseudogene	FALSE	chr3:183447608-183456013
1254.16	-1.14801	0.266808	-4.30276	1.68687e-05	8.43404e-05	TRUE	ENSG00000132846	ZBED3	ensembl_havana	protein_coding	TRUE	chr5:77072072-77087323
8859.72	-1.14834	0.265828	-4.31988	1.56117e-05	7.87133e-05	TRUE	ENSG00000158966	CACHD1	ensembl_havana	protein_coding	FALSE	chr1:64470792-64693058
658.486	-1.14954	0.170322	-6.74921	1.48648e-11	2.00912e-10	TRUE	ENSG00000223960	AC009948.5	havana	antisense	FALSE	chr2:178413939-178440243
478.32	-1.15007	0.199164	-5.77448	7.719e-09	7.05427e-08	TRUE	ENSG00000278318	ZNF229	ensembl_havana	protein_coding	TRUE	chr19:44417519-44448578
4084.97	-1.15066	0.380134	-3.02699	0.00247005	0.0075912	TRUE	ENSG00000114019	AMOTL2	ensembl_havana	protein_coding	FALSE	chr3:134355874-134375479
137.194	-1.15163	0.211232	-5.45197	4.98135e-08	3.97677e-07	TRUE	ENSG00000152433	ZNF547	ensembl_havana	protein_coding	TRUE	chr19:57363477-57379565
132.803	-1.15197	0.220644	-5.22095	1.78005e-07	1.29897e-06	TRUE	ENSG00000228274	RP3-508I15.9	havana	antisense	FALSE	chr22:38667585-38681820
1223.86	-1.15253	0.190884	-6.03786	1.56168e-09	1.57177e-08	TRUE	ENSG00000177628	GBA	ensembl_havana	protein_coding	FALSE	chr1:155234452-155244699
1374.55	-1.15319	0.192987	-5.97548	2.29412e-09	2.2496e-08	TRUE	ENSG00000212719	C17orf51	ensembl_havana	protein_coding	FALSE	chr17:21524790-21574458
3714.81	-1.15321	0.273858	-4.21097	2.54274e-05	0.000122593	TRUE	ENSG00000091436	AC013461.1	ensembl_havana	protein_coding	FALSE	chr2:173075435-173268010
407.2	-1.15326	0.175696	-6.56393	5.24085e-11	6.54584e-10	TRUE	ENSG00000178665	ZNF713	ensembl_havana	protein_coding	TRUE	chr7:55887475-55942225
102.318	-1.15451	0.215488	-5.35766	8.43063e-08	6.47898e-07	TRUE	ENSG00000143429	AC027612.6	havana	transcribed_unprocessed_pseudogene	FALSE	chr2:91617160-91659972
382.915	-1.15639	0.226503	-5.10542	3.30059e-07	2.28157e-06	TRUE	ENSG00000174501	ANKRD36C	ensembl_havana	protein_coding	FALSE	chr2:95836919-95991831
125.586	-1.15732	0.297296	-3.89284	9.90772e-05	0.00042272	TRUE	ENSG00000255508	RP11-864I4.1	havana	protein_coding	FALSE	chr11:62559603-62591531
607.704	-1.1582	0.182299	-6.35333	2.10707e-10	2.41624e-09	TRUE	ENSG00000264247	LINC00909	havana	lincRNA	FALSE	chr18:74591774-74598508
192.343	-1.15837	0.345161	-3.35604	0.000790682	0.00275514	TRUE	ENSG00000262877	RP11-1055B8.4	havana	lincRNA	FALSE	chr17:81388126-81390256
6209.69	-1.15939	0.250663	-4.62528	3.74086e-06	2.13281e-05	TRUE	ENSG00000126003	PLAGL2	ensembl_havana	protein_coding	TRUE	chr20:32192503-32207791
411.36	-1.15939	0.120038	-9.65855	4.52236e-22	2.16884e-20	TRUE	ENSG00000261613	RP11-20I23.13	havana	antisense	FALSE	chr16:2554060-2556060
4692.1	-1.15981	0.116325	-9.97047	2.0526e-23	1.12122e-21	TRUE	ENSG00000085491	SLC25A24	ensembl_havana	protein_coding	FALSE	chr1:108134036-108200849
1732.89	-1.16013	0.205345	-5.64966	1.60768e-08	1.38873e-07	TRUE	ENSG00000130511	SSBP4	ensembl_havana	protein_coding	TRUE	chr19:18418864-18434562
2043.75	-1.1606	0.127251	-9.12054	7.47535e-20	2.7878e-18	TRUE	ENSG00000204178	TMEM57	ensembl_havana	protein_coding	FALSE	chr1:25430858-25500209
599.872	-1.16145	0.216505	-5.36454	8.11542e-08	6.25318e-07	TRUE	ENSG00000106479	ZNF862	ensembl_havana	protein_coding	TRUE	chr7:149838367-149867479
177.269	-1.16281	0.319455	-3.63997	0.000272668	0.00105715	TRUE	ENSG00000279267	RP11-395L14.18	havana	TEC	FALSE	chr2:113605867-113607908
479.951	-1.16316	0.192521	-6.04176	1.52438e-09	1.53776e-08	TRUE	ENSG00000152778	IFIT5	ensembl_havana	protein_coding	FALSE	chr10:89414586-89421001
1397.18	-1.16396	0.228364	-5.09694	3.45193e-07	2.37356e-06	TRUE	ENSG00000138468	SENP7	ensembl_havana	protein_coding	FALSE	chr3:101324205-101513241
1511.79	-1.16416	0.153446	-7.58677	3.2798e-14	6.38239e-13	TRUE	ENSG00000234420	ZNF37BP	havana	transcribed_processed_pseudogene	FALSE	chr10:42513510-42552822
16121.9	-1.1658	0.213179	-5.46866	4.53438e-08	3.64537e-07	TRUE	ENSG00000112655	PTK7	ensembl_havana	protein_coding	FALSE	chr6:43076268-43161719
195.814	-1.16648	0.302239	-3.85948	0.000113629	0.00047952	TRUE	ENSG00000114166	KAT2B	ensembl_havana	protein_coding	TRUE	chr3:20040023-20154404
389.861	-1.16808	0.197886	-5.90282	3.57345e-09	3.41632e-08	TRUE	ENSG00000225648	SBDSP1	havana	transcribed_unprocessed_pseudogene	FALSE	chr7:72829425-72836701
1623.17	-1.1682	0.336857	-3.46793	0.000524474	0.00191338	TRUE	ENSG00000136732	GYPC	ensembl_havana	protein_coding	FALSE	chr2:126655933-126696675
7668.84	-1.17103	0.278392	-4.2064	2.59469e-05	0.0001248	TRUE	ENSG00000196208	GREB1	ensembl_havana	protein_coding	FALSE	chr2:11482341-11642788
122.067	-1.17103	0.3811	-3.07277	0.00212085	0.00662945	TRUE	ENSG00000272869	CTC-487M23.8	ensembl_havana	protein_coding	FALSE	chr5:112861188-112893079
1092.68	-1.17341	0.184746	-6.3515	2.13223e-10	2.44403e-09	TRUE	ENSG00000270629	NBPF14	ensembl_havana	protein_coding	FALSE	chr1:148531385-148679751
127.895	-1.17495	0.376306	-3.12231	0.00179438	0.0056985	TRUE	ENSG00000104324	CPQ	ensembl_havana	protein_coding	FALSE	chr8:96645227-97149654
1397.18	-1.17593	0.100126	-11.7445	7.54108e-32	8.59519e-30	TRUE	ENSG00000118655	DCLRE1B	ensembl_havana	protein_coding	FALSE	chr1:113905141-113914086
1616.33	-1.17706	0.19716	-5.9701	2.37113e-09	2.32215e-08	TRUE	ENSG00000069869	NEDD4	ensembl_havana	protein_coding	FALSE	chr15:55826922-55993746
1030.97	-1.17903	0.230601	-5.11286	3.17317e-07	2.20207e-06	TRUE	ENSG00000006756	ARSD	ensembl_havana	protein_coding	FALSE	chrX:2903970-2929351
1052.36	-1.17916	0.160925	-7.3274	2.34669e-13	4.11358e-12	TRUE	ENSG00000169379	ARL13B	ensembl_havana	protein_coding	FALSE	chr3:93980139-94055668
131.992	-1.1796	0.196505	-6.0029	1.93819e-09	1.92278e-08	TRUE	ENSG00000248015	AC005329.7	havana	antisense	FALSE	chr19:1392170-1396467
4512.71	-1.18073	0.177929	-6.63593	3.22465e-11	4.15371e-10	TRUE	ENSG00000196923	PDLIM7	ensembl_havana	protein_coding	FALSE	chr5:177483394-177497606
1260.5	-1.18255	0.400723	-2.95104	0.00316706	0.00946272	TRUE	ENSG00000143772	ITPKB	ensembl_havana	protein_coding	FALSE	chr1:226631690-226739323
101.246	-1.18502	0.196361	-6.03493	1.59027e-09	1.59627e-08	TRUE	ENSG00000272604	RP11-251G23.5	havana	antisense	FALSE	chr7:105571083-105573660
1183.73	-1.18521	0.223704	-5.29814	1.16988e-07	8.79796e-07	TRUE	ENSG00000087074	PPP1R15A	ensembl_havana	protein_coding	FALSE	chr19:48872392-48876057
554.725	-1.18762	0.380903	-3.1179	0.00182147	0.0057773	TRUE	ENSG00000269821	KCNQ1OT1	havana	antisense	FALSE	chr11:2608328-2699994
7857.35	-1.18785	0.264917	-4.48386	7.33041e-06	3.94526e-05	TRUE	ENSG00000183853	KIRREL	ensembl_havana	protein_coding	FALSE	chr1:157993273-158100262
390.52	-1.19047	0.193835	-6.14168	8.16549e-10	8.55168e-09	TRUE	ENSG00000179965	ZNF771	ensembl_havana	protein_coding	TRUE	chr16:30407297-30431108
833.65	-1.1928	0.297557	-4.00863	6.1071e-05	0.000272255	TRUE	ENSG00000173482	PTPRM	ensembl_havana	protein_coding	FALSE	chr18:7566782-8406861
892.51	-1.19334	0.32144	-3.71248	0.000205242	0.000816162	TRUE	ENSG00000168056	LTBP3	ensembl_havana	protein_coding	FALSE	chr11:65538805-65558930
789.119	-1.19462	0.310756	-3.84422	0.000120935	0.000506842	TRUE	ENSG00000107338	SHB	ensembl_havana	protein_coding	FALSE	chr9:37919134-38069211
343.75	-1.19596	0.168082	-7.1153	1.11671e-12	1.77227e-11	TRUE	ENSG00000174007	CEP19	ensembl_havana	protein_coding	FALSE	chr3:196706277-196712293
848.959	-1.19614	0.399375	-2.99502	0.00274425	0.00833659	TRUE	ENSG00000162545	CAMK2N1	ensembl_havana	protein_coding	FALSE	chr1:20482391-20486220
3306.95	-1.19944	0.190819	-6.28574	3.2629e-10	3.63092e-09	TRUE	ENSG00000134569	LRP4	ensembl_havana	protein_coding	FALSE	chr11:46856868-46918642
172.559	-1.20217	0.207706	-5.78783	7.12997e-09	6.53639e-08	TRUE	ENSG00000174586	ZNF497	ensembl_havana	protein_coding	TRUE	chr19:58354357-58362848
4332.51	-1.20243	0.312978	-3.84192	0.000122076	0.000511156	TRUE	ENSG00000145687	SSBP2	ensembl_havana	protein_coding	TRUE	chr5:81413021-81751797
276.569	-1.20291	0.357883	-3.36119	0.000776075	0.00271358	TRUE	ENSG00000116711	PLA2G4A	ensembl_havana	protein_coding	FALSE	chr1:186828953-186988981
2112.86	-1.20309	0.368416	-3.26558	0.00109241	0.00367378	TRUE	ENSG00000152601	MBNL1	ensembl_havana	protein_coding	TRUE	chr3:152243828-152465780
943.129	-1.20372	0.108192	-11.1258	9.39872e-29	8.33195e-27	TRUE	ENSG00000118096	IFT46	ensembl_havana	protein_coding	FALSE	chr11:118544528-118572970
1800.7	-1.20448	0.154833	-7.77919	7.29879e-15	1.53001e-13	TRUE	ENSG00000083290	ULK2	ensembl_havana	protein_coding	FALSE	chr17:19770829-19867936
277.626	-1.20541	0.224515	-5.36893	7.92034e-08	6.11898e-07	TRUE	ENSG00000223459	TCAF1P1	havana	unprocessed_pseudogene	FALSE	chr7:143598040-143604839
435.455	-1.20677	0.207842	-5.80617	6.39195e-09	5.91334e-08	TRUE	ENSG00000273270	RP11-212P7.2	havana	lincRNA	FALSE	chr7:128524016-128531069
2907.54	-1.20744	0.202104	-5.97436	2.31e-09	2.26433e-08	TRUE	ENSG00000124098	FAM210B	ensembl_havana	protein_coding	FALSE	chr20:56358915-56368663
13214.7	-1.20846	0.0953241	-12.6774	7.89438e-37	1.27516e-34	TRUE	ENSG00000152102	FAM168B	ensembl_havana	protein_coding	FALSE	chr2:131047876-131093460
462.146	-1.21013	0.177494	-6.81789	9.23896e-12	1.28637e-10	TRUE	ENSG00000135736	CCDC102A	ensembl_havana	protein_coding	FALSE	chr16:57512178-57536599
2563.33	-1.21017	0.165839	-7.29727	2.93659e-13	5.06005e-12	TRUE	ENSG00000189319	FAM53B	ensembl_havana	protein_coding	FALSE	chr10:124619292-124744269
4406.66	-1.21041	0.109709	-11.0329	2.6513e-28	2.24457e-26	TRUE	ENSG00000116731	PRDM2	ensembl_havana	protein_coding	TRUE	chr1:13700198-13825079
4918.2	-1.21092	0.29569	-4.09524	4.21727e-05	0.000193882	TRUE	ENSG00000106829	TLE4	ensembl_havana	protein_coding	TRUE	chr9:79571773-79726882
230.375	-1.21175	0.272909	-4.44011	8.99142e-06	4.75754e-05	TRUE	ENSG00000140481	CCDC33	ensembl_havana	protein_coding	FALSE	chr15:74202705-74336472
532.584	-1.21256	0.267738	-4.52893	5.92837e-06	3.25048e-05	TRUE	ENSG00000264112	RP11-159D12.2	havana	lincRNA	FALSE	chr17:57989039-57994850
349.634	-1.21287	0.27145	-4.46812	7.89119e-06	4.22377e-05	TRUE	ENSG00000214176	PLEKHM1P1	havana	transcribed_unprocessed_pseudogene	FALSE	chr17:64779259-64837154
5519.96	-1.21298	0.112688	-10.764	5.08887e-27	3.85014e-25	TRUE	ENSG00000118007	STAG1	ensembl_havana	protein_coding	TRUE	chr3:136336233-136752403
161.304	-1.21731	0.187946	-6.47688	9.36372e-11	1.1278e-09	TRUE	ENSG00000172748	ZNF596	ensembl_havana	protein_coding	TRUE	chr8:232137-247342
11531.7	-1.2191	0.201262	-6.05727	1.38452e-09	1.408e-08	TRUE	ENSG00000075711	DLG1	ensembl_havana	protein_coding	FALSE	chr3:197042560-197299300
1887.87	-1.21965	0.185693	-6.5681	5.09617e-11	6.37724e-10	TRUE	ENSG00000107518	ATRNL1	ensembl_havana	protein_coding	FALSE	chr10:115093365-115948992
8198.14	-1.21969	0.214178	-5.69473	1.23569e-08	1.08847e-07	TRUE	ENSG00000134318	ROCK2	ensembl_havana	protein_coding	FALSE	chr2:11179761-11348330
463.47	-1.22029	0.354109	-3.44608	0.000568785	0.00205623	TRUE	ENSG00000153976	HS3ST3A1	ensembl_havana	protein_coding	FALSE	chr17:13495689-13601927
1530.95	-1.22229	0.233874	-5.22629	1.72949e-07	1.26453e-06	TRUE	ENSG00000182621	PLCB1	ensembl_havana	protein_coding	FALSE	chr20:8077251-8968360
4104.86	-1.22238	0.292318	-4.18168	2.89363e-05	0.00013757	TRUE	ENSG00000151640	DPYSL4	ensembl_havana	protein_coding	FALSE	chr10:132186900-132205776
1534.8	-1.22307	0.143991	-8.49408	1.99509e-17	5.71587e-16	TRUE	ENSG00000100242	SUN2	ensembl_havana	protein_coding	FALSE	chr22:38734725-38794143
103.886	-1.22388	0.332092	-3.68537	0.000228372	0.000899094	TRUE	ENSG00000279561	RP11-4L24.4	ensembl_havana	TEC	FALSE	chr9:41269916-41273997
2333.18	-1.22442	0.294236	-4.16135	3.16377e-05	0.000149148	TRUE	ENSG00000148798	INA	ensembl_havana	protein_coding	FALSE	chr10:103277163-103290351
6223.98	-1.22459	0.128146	-9.55618	1.2218e-21	5.65357e-20	TRUE	ENSG00000213190	MLLT11	ensembl_havana	protein_coding	TRUE	chr1:151057758-151068497
4487.85	-1.22488	0.3607	-3.39585	0.000684155	0.00242863	TRUE	ENSG00000064309	CDON	ensembl_havana	protein_coding	FALSE	chr11:125955796-126063335
1184.15	-1.22533	0.2382	-5.14413	2.68761e-07	1.89762e-06	TRUE	ENSG00000254122	PCDHGB7	ensembl_havana	protein_coding	FALSE	chr5:141417645-141512979
428.478	-1.22612	0.237283	-5.16733	2.37462e-07	1.69664e-06	TRUE	ENSG00000106804	C5	ensembl_havana	protein_coding	FALSE	chr9:120952335-121050276
295.898	-1.22687	0.156596	-7.83462	4.70262e-15	1.01074e-13	TRUE	ENSG00000235423	RP11-282O18.3	havana	antisense	FALSE	chr12:123252030-123261483
268.334	-1.22753	0.247429	-4.96114	7.00802e-07	4.55365e-06	TRUE	ENSG00000161835	GRASP	ensembl_havana	protein_coding	FALSE	chr12:52006940-52015889
915.653	-1.22866	0.297579	-4.12886	3.64574e-05	0.000170072	TRUE	ENSG00000172986	GXYLT2	ensembl_havana	protein_coding	FALSE	chr3:72888073-72998138
1120.22	-1.22893	0.213477	-5.75672	8.57635e-09	7.78644e-08	TRUE	ENSG00000106012	IQCE	ensembl_havana	protein_coding	FALSE	chr7:2558972-2614734
102.847	-1.22905	0.230448	-5.33332	9.64334e-08	7.34238e-07	TRUE	ENSG00000249773	RP11-15K19.2	havana	protein_coding	FALSE	chr7:55887277-55955239
517.253	-1.22944	0.166503	-7.38387	1.53758e-13	2.75958e-12	TRUE	ENSG00000243406	MRPS31P5	havana	transcribed_unprocessed_pseudogene	FALSE	chr13:52167709-52194465
1874.4	-1.23171	0.15395	-8.00071	1.23707e-15	2.86967e-14	TRUE	ENSG00000170892	TSEN34	ensembl_havana	protein_coding	FALSE	chr19:54189938-54194536
172.422	-1.23375	0.214646	-5.74783	9.03937e-09	8.16738e-08	TRUE	ENSG00000258839	MC1R	ensembl_havana	protein_coding	FALSE	chr16:89912119-89920977
234.674	-1.23524	0.171388	-7.2073	5.70717e-13	9.44462e-12	TRUE	ENSG00000243646	IL10RB	ensembl_havana	protein_coding	FALSE	chr21:33266358-33310187
1603.34	-1.23532	0.420228	-2.93965	0.00328583	0.00976219	TRUE	ENSG00000154309	DISP1	ensembl_havana	protein_coding	FALSE	chr1:222872271-223005995
460.114	-1.23627	0.118228	-10.4567	1.36552e-25	9.17161e-24	TRUE	ENSG00000197296	FITM2	ensembl_havana	protein_coding	FALSE	chr20:44302838-44311169
2465.74	-1.2364	0.21716	-5.69349	1.24469e-08	1.09533e-07	TRUE	ENSG00000148834	GSTO1	ensembl_havana	protein_coding	FALSE	chr10:104235356-104267459
1814.31	-1.23677	0.196588	-6.29121	3.15009e-10	3.51435e-09	TRUE	ENSG00000130827	PLXNA3	ensembl_havana	protein_coding	TRUE	chrX:154458281-154477779
4276.34	-1.23719	0.390314	-3.16971	0.00152589	0.00494584	TRUE	ENSG00000114529	C3orf52	ensembl_havana	protein_coding	FALSE	chr3:112086335-112131004
162.536	-1.2391	0.254045	-4.8775	1.07439e-06	6.77058e-06	TRUE	ENSG00000151689	INPP1	ensembl_havana	protein_coding	FALSE	chr2:190343470-190371665
980.808	-1.24162	0.245291	-5.06184	4.15219e-07	2.81543e-06	TRUE	ENSG00000079156	OSBPL6	ensembl_havana	protein_coding	FALSE	chr2:178194481-178402891
1160.4	-1.24184	0.215015	-5.77561	7.66755e-09	7.01212e-08	TRUE	ENSG00000257594	GALNT4	havana	protein_coding	FALSE	chr12:89519408-89524806
1085.35	-1.24251	0.165927	-7.48833	6.97576e-14	1.30722e-12	TRUE	ENSG00000204852	TCTN1	ensembl_havana	protein_coding	FALSE	chr12:110614027-110649430
3431.46	-1.24301	0.219726	-5.6571	1.53956e-08	1.33471e-07	TRUE	ENSG00000101236	RNF24	ensembl_havana	protein_coding	FALSE	chr20:3927309-4015582
380.602	-1.24318	0.159588	-7.78996	6.70311e-15	1.41415e-13	TRUE	ENSG00000244165	P2RY11	ensembl_havana	protein_coding	FALSE	chr19:10111538-10115372
1340.11	-1.2436	0.302183	-4.1154	3.8651e-05	0.000179068	TRUE	ENSG00000278730	RP11-147L13.11	havana	lincRNA	FALSE	chr17:68126666-68129586
5112.45	-1.24388	0.154674	-8.04198	8.84015e-16	2.08747e-14	TRUE	ENSG00000198604	BAZ1A	ensembl_havana	protein_coding	FALSE	chr14:34752731-34875647
614.405	-1.24522	0.19969	-6.23579	4.49499e-10	4.89695e-09	TRUE	ENSG00000163596	ICA1L	ensembl_havana	protein_coding	FALSE	chr2:202773150-202871985
511.82	-1.24565	0.208181	-5.98347	2.18434e-09	2.15238e-08	TRUE	ENSG00000083750	RRAGB	ensembl_havana	protein_coding	FALSE	chrX:55717739-55758774
954.939	-1.24819	0.230847	-5.40699	6.40926e-08	5.02529e-07	TRUE	ENSG00000151491	EPS8	ensembl_havana	protein_coding	FALSE	chr12:15620158-15882329
6528.42	-1.25056	0.0648449	-19.2854	7.12467e-83	7.21483e-80	TRUE	ENSG00000170242	USP47	ensembl_havana	protein_coding	FALSE	chr11:11841423-11959323
563.673	-1.25167	0.169457	-7.38637	1.50888e-13	2.71177e-12	TRUE	ENSG00000264885	RP11-815I9.4	havana	sense_intronic	FALSE	chr17:18667629-18669461
4043.87	-1.25445	0.123717	-10.1397	3.68154e-24	2.1445e-22	TRUE	ENSG00000133104	SPG20	ensembl_havana	protein_coding	FALSE	chr13:36301638-36370180
7651.32	-1.25497	0.183139	-6.85254	7.25493e-12	1.02421e-10	TRUE	ENSG00000108175	ZMIZ1	ensembl_havana	protein_coding	FALSE	chr10:79069035-79316528
1570.53	-1.25632	0.169037	-7.43221	1.068e-13	1.95274e-12	TRUE	ENSG00000282034	RP11-2C24.9	havana	protein_coding	FALSE	chr16:30704067-30745169
182.477	-1.25641	0.15789	-7.95748	1.75584e-15	4.00255e-14	TRUE	ENSG00000273784	RP11-78J21.7	havana	processed_transcript	FALSE	chr13:52600042-52642542
6741.2	-1.25775	0.160467	-7.83803	4.57667e-15	9.85275e-14	TRUE	ENSG00000112977	DAP	ensembl_havana	protein_coding	TRUE	chr5:10679230-10761272
112.319	-1.2579	0.350523	-3.58863	0.00033242	0.00126405	TRUE	ENSG00000227199	ST7-AS1	havana	antisense	FALSE	chr7:116952446-116954334
6780.65	-1.25793	0.0969304	-12.9777	1.63713e-38	2.93225e-36	TRUE	ENSG00000083168	KAT6A	ensembl_havana	protein_coding	TRUE	chr8:41929479-42051990
1932.5	-1.25989	0.27395	-4.599	4.24526e-06	2.39395e-05	TRUE	ENSG00000273604	C17orf96	ensembl_havana	protein_coding	FALSE	chr17:38671703-38675421
18332.1	-1.26042	0.172355	-7.31294	2.61361e-13	4.54817e-12	TRUE	ENSG00000134871	COL4A2	ensembl_havana	protein_coding	FALSE	chr13:110305812-110513027
193.577	-1.26167	0.137207	-9.1954	3.73616e-20	1.44874e-18	TRUE	ENSG00000204685	STARD7-AS1	ensembl_havana	processed_transcript	FALSE	chr2:96208416-96242621
1835.54	-1.26201	0.187274	-6.73886	1.59633e-11	2.15096e-10	TRUE	ENSG00000136859	ANGPTL2	ensembl_havana	protein_coding	FALSE	chr9:127087332-127122883
3848.47	-1.26358	0.368743	-3.42673	0.000610892	0.00219369	TRUE	ENSG00000088756	ARHGAP28	ensembl_havana	protein_coding	FALSE	chr18:6729718-6915716
110.374	-1.26429	0.220655	-5.72973	1.00591e-08	9.01144e-08	TRUE	ENSG00000189227	C15orf61	ensembl_havana	protein_coding	FALSE	chr15:67521068-67530143
2567.5	-1.26467	0.179989	-7.0264	2.11923e-12	3.23462e-11	TRUE	ENSG00000183496	MEX3B	ensembl_havana	protein_coding	FALSE	chr15:82041778-82046141
3220.59	-1.2652	0.146825	-8.61705	6.86998e-18	2.07431e-16	TRUE	ENSG00000102401	ARMCX3	ensembl_havana	protein_coding	FALSE	chrX:101622797-101627843
15146	-1.26546	0.222049	-5.69902	1.20497e-08	1.06283e-07	TRUE	ENSG00000196628	TCF4	ensembl_havana	protein_coding	TRUE	chr18:55222198-55664787
5927.34	-1.26554	0.324803	-3.89632	9.76672e-05	0.00041738	TRUE	ENSG00000184005	ST6GALNAC3	ensembl_havana	protein_coding	FALSE	chr1:76074719-76634601
370.459	-1.26737	0.1125	-11.2656	1.94116e-29	1.77461e-27	TRUE	ENSG00000186666	BCDIN3D	ensembl_havana	protein_coding	FALSE	chr12:49836039-49843129
591.846	-1.26806	0.249485	-5.0827	3.72099e-07	2.54798e-06	TRUE	ENSG00000085871	MGST2	ensembl_havana	protein_coding	FALSE	chr4:139665768-139740745
101.248	-1.26919	0.251822	-5.04004	4.65432e-07	3.12532e-06	TRUE	ENSG00000234684	SDCBP2-AS1	havana	antisense	FALSE	chr20:1325405-1378734
1167.81	-1.26928	0.17549	-7.23278	4.73189e-13	7.89018e-12	TRUE	ENSG00000109576	AADAT	ensembl_havana	protein_coding	FALSE	chr4:170060222-170091699
5720.68	-1.26944	0.0833034	-15.2388	1.95395e-52	8.29765e-50	TRUE	ENSG00000171456	ASXL1	ensembl_havana	protein_coding	FALSE	chr20:32358344-32439319
1554.48	-1.27041	0.137135	-9.26389	1.97114e-20	7.8753e-19	TRUE	ENSG00000213699	SLC35F6	ensembl_havana	protein_coding	FALSE	chr2:26764284-26781231
530.253	-1.27078	0.114988	-11.0515	2.15665e-28	1.84359e-26	TRUE	ENSG00000160226	C21orf2	ensembl_havana	protein_coding	FALSE	chr21:44328944-44339402
910.765	-1.27222	0.208591	-6.09914	1.06644e-09	1.09766e-08	TRUE	ENSG00000260804	PKI55	havana	lincRNA	FALSE	chr2:216217045-216220192
8275.6	-1.27235	0.293866	-4.32971	1.49303e-05	7.57127e-05	TRUE	ENSG00000157227	MMP14	ensembl_havana	protein_coding	FALSE	chr14:22836557-22849027
1392.74	-1.27264	0.340689	-3.7355	0.000187341	0.000753744	TRUE	ENSG00000154734	ADAMTS1	ensembl_havana	protein_coding	FALSE	chr21:26835747-26845409
962.004	-1.2733	0.112702	-11.2979	1.34371e-29	1.25012e-27	TRUE	ENSG00000152133	GPATCH11	ensembl_havana	protein_coding	FALSE	chr2:37084451-37099244
2193.65	-1.27415	0.176712	-7.21032	5.58211e-13	9.26679e-12	TRUE	ENSG00000134324	LPIN1	ensembl_havana	protein_coding	FALSE	chr2:11677595-11827409
1289.1	-1.27725	0.0859106	-14.8672	5.38049e-50	2.05309e-47	TRUE	ENSG00000169826	CSGALNACT2	ensembl_havana	protein_coding	FALSE	chr10:43138486-43185308
3487.27	-1.27819	0.115953	-11.0233	2.95029e-28	2.48173e-26	TRUE	ENSG00000085788	DDHD2	ensembl_havana	protein_coding	FALSE	chr8:38225218-38275558
178.955	-1.28427	0.167705	-7.65792	1.88964e-14	3.78058e-13	TRUE	ENSG00000256628	ZBTB11-AS1	havana	antisense	FALSE	chr3:101676475-101679217
3851.99	-1.28557	0.145043	-8.8634	7.76115e-19	2.59319e-17	TRUE	ENSG00000132613	MTSS1L	ensembl_havana	protein_coding	FALSE	chr16:70661204-70686066
680.892	-1.28776	0.284177	-4.53156	5.85505e-06	3.21899e-05	TRUE	ENSG00000254535	PABPC4L	ensembl_havana	protein_coding	FALSE	chr4:134196333-134201748
2671.42	-1.28838	0.275432	-4.67768	2.90139e-06	1.68373e-05	TRUE	ENSG00000174136	RGMB	ensembl_havana	protein_coding	FALSE	chr5:98768650-98798643
2454.15	-1.28877	0.249316	-5.16924	2.35047e-07	1.6803e-06	TRUE	ENSG00000102931	ARL2BP	ensembl_havana	protein_coding	FALSE	chr16:57245098-57253635
3356.49	-1.29152	0.179247	-7.20526	5.79328e-13	9.57509e-12	TRUE	ENSG00000110851	PRDM4	ensembl_havana	protein_coding	TRUE	chr12:107732866-107761272
1434.13	-1.29161	0.1088	-11.8714	1.66668e-32	2.02221e-30	TRUE	ENSG00000156858	PRR14	ensembl_havana	protein_coding	FALSE	chr16:30650717-30656440
166.86	-1.29162	0.159401	-8.10298	5.36308e-16	1.30263e-14	TRUE	ENSG00000236397	DDX11L2	havana	unprocessed_pseudogene	FALSE	chr2:113599036-113601261
2437.22	-1.29173	0.239869	-5.38515	7.23835e-08	5.6251e-07	TRUE	ENSG00000109472	CPE	ensembl_havana	protein_coding	FALSE	chr4:165361194-165498320
3579.69	-1.29194	0.345108	-3.74357	0.000181422	0.000732166	TRUE	ENSG00000170915	PAQR8	ensembl_havana	protein_coding	FALSE	chr6:52361421-52407777
6994.74	-1.29331	0.178746	-7.23549	4.63852e-13	7.74922e-12	TRUE	ENSG00000106261	ZKSCAN1	ensembl_havana	protein_coding	TRUE	chr7:100015572-100041689
4752.6	-1.29418	0.114202	-11.3324	9.07111e-30	8.52976e-28	TRUE	ENSG00000100154	TTC28	ensembl_havana	protein_coding	FALSE	chr22:27978014-28679865
3507.18	-1.2948	0.32957	-3.92875	8.53899e-05	0.000369168	TRUE	ENSG00000181744	C3orf58	ensembl_havana	protein_coding	FALSE	chr3:143971798-144048719
2623.15	-1.29937	0.154581	-8.40573	4.25202e-17	1.17349e-15	TRUE	ENSG00000254996	ANKHD1-EIF4EBP3	ensembl_havana	protein_coding	FALSE	chr5:140401908-140549569
753.53	-1.30276	0.419143	-3.10815	0.00188259	0.00595183	TRUE	ENSG00000140682	TGFB1I1	ensembl_havana	protein_coding	TRUE	chr16:31471585-31477960
332.613	-1.30336	0.431078	-3.02349	0.0024988	0.00766793	TRUE	ENSG00000214944	ARHGEF28	ensembl_havana	protein_coding	FALSE	chr5:73626158-73941993
2070.7	-1.30339	0.0966981	-13.479	2.0803e-41	4.84709e-39	TRUE	ENSG00000005486	RHBDD2	ensembl_havana	protein_coding	FALSE	chr7:75842602-75888926
1445.4	-1.30427	0.133662	-9.75801	1.70475e-22	8.48474e-21	TRUE	ENSG00000120784	ZFP30	ensembl_havana	protein_coding	TRUE	chr19:37613749-37692337
2428.34	-1.30632	0.100687	-12.974	1.71818e-38	3.05661e-36	TRUE	ENSG00000131323	TRAF3	ensembl_havana	protein_coding	TRUE	chr14:102777476-102911500
1953.07	-1.30737	0.139732	-9.35625	8.26205e-21	3.4805e-19	TRUE	ENSG00000205903	ZNF316	ensembl_havana	protein_coding	TRUE	chr7:6637322-6656432
532.467	-1.31193	0.204301	-6.42156	1.34887e-10	1.58901e-09	TRUE	ENSG00000171823	FBXL14	ensembl_havana	protein_coding	FALSE	chr12:1565993-1594165
4474.55	-1.31199	0.269831	-4.86225	1.16058e-06	7.27028e-06	TRUE	ENSG00000136205	TNS3	ensembl_havana	protein_coding	FALSE	chr7:47275154-47582558
21050.2	-1.31203	0.352945	-3.71738	0.000201296	0.000803507	TRUE	ENSG00000115758	ODC1	ensembl_havana	protein_coding	FALSE	chr2:10439968-10448504
113.678	-1.31468	0.297544	-4.41843	9.94214e-06	5.21344e-05	TRUE	ENSG00000063127	SLC6A16	ensembl_havana	protein_coding	FALSE	chr19:49289638-49325225
449.952	-1.31557	0.146182	-8.99951	2.26727e-19	8.02351e-18	TRUE	ENSG00000251595	ABCA11P	havana	transcribed_processed_pseudogene	FALSE	chr4:425435-474129
757.906	-1.31684	0.179164	-7.34993	1.98304e-13	3.50884e-12	TRUE	ENSG00000068903	SIRT2	ensembl_havana	protein_coding	TRUE	chr19:38878555-38899862
5346.71	-1.3192	0.354352	-3.72286	0.000196979	0.000787707	TRUE	ENSG00000196562	SULF2	ensembl_havana	protein_coding	FALSE	chr20:47656348-47786616
3288.69	-1.32244	0.154144	-8.57927	9.5474e-18	2.83397e-16	TRUE	ENSG00000104093	DMXL2	ensembl_havana	protein_coding	FALSE	chr15:51447711-51622833
3520.39	-1.32334	0.29615	-4.46849	7.87755e-06	4.21732e-05	TRUE	ENSG00000011105	TSPAN9	ensembl_havana	protein_coding	FALSE	chr12:3077355-3286564
343.198	-1.32417	0.12086	-10.9563	6.20025e-28	5.08556e-26	TRUE	ENSG00000182318	ZSCAN22	ensembl_havana	protein_coding	TRUE	chr19:58327019-58342332
3862.01	-1.32429	0.160881	-8.23148	1.84921e-16	4.71781e-15	TRUE	ENSG00000112992	NNT	ensembl_havana	protein_coding	FALSE	chr5:43602692-43707405
1009.31	-1.32618	0.245967	-5.39167	6.9805e-08	5.44401e-07	TRUE	ENSG00000163659	TIPARP	ensembl_havana	protein_coding	TRUE	chr3:156673235-156706770
4160.65	-1.32689	0.337487	-3.93169	8.43523e-05	0.000365402	TRUE	ENSG00000148180	GSN	ensembl_havana	protein_coding	FALSE	chr9:121207794-121332843
188.701	-1.32741	0.327104	-4.05806	4.9483e-05	0.000224395	TRUE	ENSG00000148225	WDR31	ensembl_havana	protein_coding	FALSE	chr9:113313222-113340298
10099	-1.32756	0.200263	-6.62909	3.37754e-11	4.34215e-10	TRUE	ENSG00000006118	TMEM132A	ensembl_havana	protein_coding	FALSE	chr11:60924463-60937159
237.619	-1.32802	0.401127	-3.31071	0.000930587	0.00318798	TRUE	ENSG00000174460	ZCCHC12	ensembl_havana	protein_coding	FALSE	chrX:118823790-118826968
2743	-1.32934	0.0965232	-13.7722	3.74622e-43	9.94593e-41	TRUE	ENSG00000197724	PHF2	ensembl_havana	protein_coding	FALSE	chr9:93576407-93679587
687.909	-1.33014	0.184872	-7.19489	6.25116e-13	1.0261e-11	TRUE	ENSG00000108239	TBC1D12	ensembl_havana	protein_coding	FALSE	chr10:94402504-94535930
259.25	-1.33071	0.28151	-4.72705	2.27801e-06	1.35024e-05	TRUE	ENSG00000271270	TMCC1-AS1	havana	antisense	FALSE	chr3:129893871-129918575
106.575	-1.33151	0.215208	-6.18711	6.12789e-10	6.52675e-09	TRUE	ENSG00000214783	POLR2J4	havana	processed_transcript	FALSE	chr7:43940895-44019175
311.09	-1.33242	0.146658	-9.08519	1.03519e-19	3.79604e-18	TRUE	ENSG00000269825	CTD-3099C6.9	havana	sense_intronic	FALSE	chr19:52650437-52653284
8709.3	-1.33401	0.13289	-10.0385	1.03272e-23	5.84742e-22	TRUE	ENSG00000102531	FNDC3A	ensembl_havana	protein_coding	FALSE	chr13:48975912-49209779
382.724	-1.33407	0.192927	-6.91489	4.68233e-12	6.80359e-11	TRUE	ENSG00000198440	ZNF583	ensembl_havana	protein_coding	TRUE	chr19:56397966-56436035
794.342	-1.33414	0.241301	-5.52894	3.22166e-08	2.65737e-07	TRUE	ENSG00000167992	VWCE	ensembl_havana	protein_coding	FALSE	chr11:61258286-61295424
4028.57	-1.33639	0.102859	-12.9925	1.35033e-38	2.45193e-36	TRUE	ENSG00000205189	ZBTB10	ensembl_havana	protein_coding	TRUE	chr8:80485619-80526265
529.62	-1.33733	0.202076	-6.61795	3.6422e-11	4.65738e-10	TRUE	ENSG00000102053	ZC3H12B	ensembl_havana	protein_coding	FALSE	chrX:65366638-65507887
1838.66	-1.33821	0.155733	-8.59301	8.47186e-18	2.53032e-16	TRUE	ENSG00000196814	MVB12B	ensembl_havana	protein_coding	FALSE	chr9:126326849-126507041
530.483	-1.33845	0.151396	-8.84073	9.50977e-19	3.15343e-17	TRUE	ENSG00000141642	ELAC1	ensembl_havana	protein_coding	FALSE	chr18:50967991-50988121
951.582	-1.34012	0.0867012	-15.4567	6.79741e-54	3.13981e-51	TRUE	ENSG00000137100	DCTN3	ensembl_havana	protein_coding	FALSE	chr9:34613545-34620523
691.175	-1.34066	0.392061	-3.41951	0.000627329	0.00224598	TRUE	ENSG00000114200	BCHE	ensembl_havana	protein_coding	FALSE	chr3:165772904-165837472
1759.57	-1.34228	0.442931	-3.03045	0.00244188	0.00751751	TRUE	ENSG00000145569	FAM105A	ensembl_havana	protein_coding	FALSE	chr5:14581775-14615007
725.538	-1.34542	0.13818	-9.73673	2.10208e-22	1.02873e-20	TRUE	ENSG00000117242	PINK1-AS	havana	antisense	FALSE	chr1:20642657-20652193
1821.3	-1.34611	0.153539	-8.76722	1.83138e-18	5.85174e-17	TRUE	ENSG00000140577	CRTC3	ensembl_havana	protein_coding	TRUE	chr15:90529925-90645345
532.5	-1.34689	0.399407	-3.37222	0.000745662	0.00261732	TRUE	ENSG00000245532	NEAT1	ensembl_havana	lincRNA	FALSE	chr11:65422774-65445540
1321.28	-1.34865	0.431704	-3.12401	0.00178407	0.00566893	TRUE	ENSG00000150687	PRSS23	ensembl_havana	protein_coding	FALSE	chr11:86791059-86952910
3873.15	-1.35258	0.119116	-11.3551	6.99326e-30	6.62322e-28	TRUE	ENSG00000115561	CHMP3	ensembl_havana	protein_coding	FALSE	chr2:86503431-86563479
131.635	-1.35856	0.190989	-7.11329	1.1331e-12	1.79311e-11	TRUE	ENSG00000267216	AC010642.1	havana	protein_coding	FALSE	chr19:58278966-58315197
3942.77	-1.36006	0.10016	-13.5789	5.34243e-42	1.30241e-39	TRUE	ENSG00000198646	NCOA6	ensembl_havana	protein_coding	TRUE	chr20:34689097-34825649
2709.59	-1.36048	0.248615	-5.47225	4.44363e-08	3.58056e-07	TRUE	ENSG00000134762	DSC3	ensembl_havana	protein_coding	FALSE	chr18:30990008-31042815
737.435	-1.36182	0.226327	-6.01702	1.77659e-09	1.7698e-08	TRUE	ENSG00000163449	TMEM169	ensembl_havana	protein_coding	FALSE	chr2:216081866-216102783
862.512	-1.36398	0.464391	-2.93714	0.00331256	0.00983163	TRUE	ENSG00000180801	ARSJ	ensembl_havana	protein_coding	FALSE	chr4:113900284-113979727
1203.42	-1.36457	0.17113	-7.9739	1.53738e-15	3.52901e-14	TRUE	ENSG00000168778	TCTN2	ensembl_havana	protein_coding	FALSE	chr12:123671113-123708403
1079.44	-1.36853	0.194817	-7.02467	2.14577e-12	3.27134e-11	TRUE	ENSG00000187676	B3GLCT	ensembl_havana	protein_coding	FALSE	chr13:31199936-31332276
703.806	-1.3688	0.239043	-5.72619	1.02714e-08	9.18289e-08	TRUE	ENSG00000131435	PDLIM4	ensembl_havana	protein_coding	FALSE	chr5:132257671-132273454
338.181	-1.37099	0.220953	-6.2049	5.4733e-10	5.88671e-09	TRUE	ENSG00000148814	LRRC27	ensembl_havana	protein_coding	FALSE	chr10:132332154-132379918
8621.76	-1.37412	0.330778	-4.15421	3.26411e-05	0.000153438	TRUE	ENSG00000106571	GLI3	ensembl_havana	protein_coding	TRUE	chr7:41960950-42237870
1961.28	-1.37603	0.111417	-12.3503	4.85204e-35	6.86825e-33	TRUE	ENSG00000166848	TERF2IP	ensembl_havana	protein_coding	TRUE	chr16:75647786-75761872
802.376	-1.37634	0.258266	-5.32916	9.86689e-08	7.49525e-07	TRUE	ENSG00000244486	SCARF2	ensembl_havana	protein_coding	FALSE	chr22:20424815-20437826
619.647	-1.37726	0.335136	-4.10957	3.96395e-05	0.000183293	TRUE	ENSG00000184371	CSF1	ensembl_havana	protein_coding	FALSE	chr1:109910242-109930992
241.806	-1.37738	0.223878	-6.15239	7.63245e-10	8.0382e-09	TRUE	ENSG00000250132	RP11-359B12.2	havana	antisense	FALSE	chr12:974133-991190
2748.98	-1.38352	0.19143	-7.22728	4.92764e-13	8.201e-12	TRUE	ENSG00000127955	GNAI1	ensembl_havana	protein_coding	FALSE	chr7:80133955-80219402
667.74	-1.3854	0.205004	-6.75793	1.39981e-11	1.89782e-10	TRUE	ENSG00000096968	JAK2	ensembl_havana	protein_coding	TRUE	chr9:4984390-5128183
394.683	-1.38998	0.24358	-5.70648	1.15339e-08	1.02041e-07	TRUE	ENSG00000108509	CAMTA2	ensembl_havana	protein_coding	TRUE	chr17:4967992-4987652
207.975	-1.39416	0.274926	-5.07103	3.95678e-07	2.69473e-06	TRUE	ENSG00000158373	HIST1H2BD	ensembl_havana	protein_coding	FALSE	chr6:26158146-26171349
624.273	-1.39506	0.143002	-9.75555	1.74643e-22	8.65946e-21	TRUE	ENSG00000060762	MPC1	ensembl_havana	protein_coding	FALSE	chr6:166364919-166383013
256.04	-1.39608	0.31987	-4.36452	1.27401e-05	6.53739e-05	TRUE	ENSG00000198108	CHSY3	ensembl_havana	protein_coding	FALSE	chr5:129904472-130186634
935.743	-1.39668	0.450685	-3.09902	0.0019416	0.00612366	TRUE	ENSG00000112182	BACH2	ensembl_havana	protein_coding	TRUE	chr6:89926529-90296908
413.875	-1.3977	0.254876	-5.48383	4.16224e-08	3.36468e-07	TRUE	ENSG00000187837	HIST1H1C	havana	protein_coding	TRUE	chr6:26055787-26056428
1731.07	-1.39833	0.259498	-5.3886	7.10081e-08	5.52474e-07	TRUE	ENSG00000127418	FGFRL1	ensembl_havana	protein_coding	FALSE	chr4:1009936-1026897
136.054	-1.39912	0.334592	-4.18156	2.89518e-05	0.000137619	TRUE	ENSG00000261324	RP11-174G6.5	havana	sense_overlapping	FALSE	chr12:14762504-14767931
567.598	-1.40027	0.213734	-6.55149	5.69652e-11	7.08139e-10	TRUE	ENSG00000196912	ANKRD36B	ensembl_havana	protein_coding	FALSE	chr2:97492663-97589965
9979.26	-1.40381	0.347614	-4.03841	5.38153e-05	0.000242496	TRUE	ENSG00000145730	PAM	ensembl_havana	protein_coding	FALSE	chr5:102753981-103031105
4515.69	-1.40616	0.208363	-6.74859	1.49286e-11	2.01567e-10	TRUE	ENSG00000121005	CRISPLD1	ensembl_havana	protein_coding	FALSE	chr8:74984515-75034558
7581.63	-1.40656	0.267305	-5.26198	1.42511e-07	1.05517e-06	TRUE	ENSG00000140332	TLE3	ensembl_havana	protein_coding	TRUE	chr15:70047790-70098176
1987.85	-1.40721	0.156894	-8.96917	2.98758e-19	1.0488e-17	TRUE	ENSG00000137478	FCHSD2	ensembl_havana	protein_coding	FALSE	chr11:72836745-73142261
11021.5	-1.41159	0.293379	-4.81151	1.49796e-06	9.18061e-06	TRUE	ENSG00000147100	SLC16A2	ensembl_havana	protein_coding	FALSE	chrX:74421461-74533917
1824.52	-1.4124	0.156592	-9.0196	1.8877e-19	6.71637e-18	TRUE	ENSG00000076067	RBMS2	ensembl_havana	protein_coding	FALSE	chr12:56521929-56596196
3697.22	-1.41385	0.225144	-6.27977	3.3908e-10	3.759e-09	TRUE	ENSG00000157654	PALM2-AKAP2	ensembl_havana	protein_coding	FALSE	chr9:109780309-110172512
4277.87	-1.41465	0.167241	-8.45876	2.70225e-17	7.60937e-16	TRUE	ENSG00000124160	NCOA5	ensembl_havana	protein_coding	TRUE	chr20:46060985-46089952
4523.75	-1.41704	0.208285	-6.80336	1.02208e-11	1.4141e-10	TRUE	ENSG00000240184	PCDHGC3	ensembl_havana	protein_coding	FALSE	chr5:141475947-141512979
571.406	-1.41759	0.224629	-6.31079	2.77623e-10	3.12908e-09	TRUE	ENSG00000173614	NMNAT1	ensembl_havana	protein_coding	FALSE	chr1:9943428-9985501
1690.65	-1.42328	0.196299	-7.25059	4.14951e-13	6.98991e-12	TRUE	ENSG00000183955	KMT5A	ensembl_havana	protein_coding	FALSE	chr12:123383773-123409358
13469.8	-1.4242	0.249129	-5.7167	1.08611e-08	9.66087e-08	TRUE	ENSG00000091136	LAMB1	ensembl_havana	protein_coding	FALSE	chr7:107923799-108003255
1941.8	-1.4276	0.124625	-11.4551	2.21633e-30	2.22265e-28	TRUE	ENSG00000188343	FAM92A1	ensembl_havana	protein_coding	FALSE	chr8:93698561-93731527
762.692	-1.42901	0.264416	-5.40442	6.50189e-08	5.09489e-07	TRUE	ENSG00000169122	FAM110B	ensembl_havana	protein_coding	FALSE	chr8:57994509-58204279
105.992	-1.43018	0.409919	-3.48893	0.00048495	0.00178228	TRUE	ENSG00000259295	CSPG4P12	havana	transcribed_unprocessed_pseudogene	FALSE	chr15:85191438-85213905
2903.14	-1.43135	0.142246	-10.0625	8.09357e-24	4.61246e-22	TRUE	ENSG00000165410	CFL2	ensembl_havana	protein_coding	FALSE	chr14:34706769-34714823
393.595	-1.43232	0.399309	-3.58699	0.000334517	0.00127095	TRUE	ENSG00000176771	NCKAP5	ensembl_havana	protein_coding	FALSE	chr2:132671799-133568463
259.986	-1.43315	0.348334	-4.1143	3.88357e-05	0.000179797	TRUE	ENSG00000157399	ARSE	ensembl_havana	protein_coding	FALSE	chrX:2934632-2968310
506.149	-1.43567	0.252038	-5.69623	1.22487e-08	1.0793e-07	TRUE	ENSG00000174740	PABPC5	ensembl_havana	protein_coding	FALSE	chrX:91434595-91438584
179.253	-1.44044	0.215034	-6.69866	2.10345e-11	2.7872e-10	TRUE	ENSG00000116885	OSCP1	ensembl_havana	protein_coding	FALSE	chr1:36415827-36450451
146.257	-1.44242	0.335019	-4.3055	1.66608e-05	8.33801e-05	TRUE	ENSG00000135502	SLC26A10	ensembl_havana	protein_coding	TRUE	chr12:57619527-57626151
284.426	-1.44337	0.393182	-3.67098	0.000241619	0.000946102	TRUE	ENSG00000157502	MUM1L1	ensembl_havana	protein_coding	FALSE	chrX:106168305-106208956
1235.11	-1.44414	0.366544	-3.93988	8.15235e-05	0.00035443	TRUE	ENSG00000183054	RGPD6	ensembl_havana	protein_coding	FALSE	chr2:110513812-110577185
265.938	-1.45005	0.212198	-6.8335	8.28695e-12	1.15934e-10	TRUE	ENSG00000106404	CLDN15	ensembl_havana	protein_coding	FALSE	chr7:101232092-101238820
3380.33	-1.45066	0.391379	-3.70653	0.000210116	0.000833908	TRUE	ENSG00000125430	HS3ST3B1	ensembl_havana	protein_coding	FALSE	chr17:14301083-14349404
1631.16	-1.45248	0.373432	-3.88955	0.00010043	0.000427661	TRUE	ENSG00000263146	RP11-849I19.1	havana	lincRNA	FALSE	chr18:78976555-78979074
3626.98	-1.45328	0.329641	-4.40867	1.04006e-05	5.4322e-05	TRUE	ENSG00000142627	EPHA2	ensembl_havana	protein_coding	FALSE	chr1:16124337-16156087
4852.96	-1.45732	0.386801	-3.76761	0.000164815	0.00067153	TRUE	ENSG00000144057	ST6GAL2	ensembl_havana	protein_coding	FALSE	chr2:106801600-106887108
173.992	-1.45819	0.254507	-5.72946	1.00749e-08	9.02254e-08	TRUE	ENSG00000165046	LETM2	ensembl_havana	protein_coding	FALSE	chr8:38386207-38409527
1655.55	-1.46079	0.404169	-3.61432	0.000301137	0.00115747	TRUE	ENSG00000146122	DAAM2	ensembl_havana	protein_coding	FALSE	chr6:39792298-39904877
286.734	-1.46103	0.268831	-5.43475	5.48732e-08	4.34775e-07	TRUE	ENSG00000175395	ZNF25	ensembl_havana	protein_coding	TRUE	chr10:37949572-37976633
2727.89	-1.46146	0.470442	-3.10657	0.00189273	0.00598173	TRUE	ENSG00000165300	SLITRK5	ensembl_havana	protein_coding	FALSE	chr13:87672615-87696272
166.995	-1.46167	0.237455	-6.15556	7.48146e-10	7.8918e-09	TRUE	ENSG00000232931	LINC00342	havana	lincRNA	FALSE	chr2:95807118-95816215
139.214	-1.4626	0.287234	-5.09202	3.54265e-07	2.43092e-06	TRUE	ENSG00000172458	IL17D	ensembl_havana	protein_coding	FALSE	chr13:20702127-20723098
150.753	-1.46393	0.317692	-4.608	4.06556e-06	2.3005e-05	TRUE	ENSG00000260196	RP1-239B22.5	havana	antisense	FALSE	chr11:17380649-17383531
366.535	-1.46453	0.167363	-8.75064	2.12151e-18	6.7542e-17	TRUE	ENSG00000125843	AP5S1	ensembl_havana	protein_coding	FALSE	chr20:3820524-3828837
2825.15	-1.46718	0.132833	-11.0453	2.309e-28	1.96744e-26	TRUE	ENSG00000115935	WIPF1	ensembl_havana	protein_coding	FALSE	chr2:174559572-174682916
275.648	-1.46839	0.1804	-8.13965	3.96436e-16	9.76404e-15	TRUE	ENSG00000248487	ABHD14A	ensembl_havana	protein_coding	FALSE	chr3:51971426-51981199
605.959	-1.47042	0.210622	-6.98133	2.92399e-12	4.36675e-11	TRUE	ENSG00000062370	ZNF112	ensembl_havana	protein_coding	TRUE	chr19:44326555-44367217
1518.99	-1.47596	0.109295	-13.5044	1.47357e-41	3.52706e-39	TRUE	ENSG00000134897	BIVM	ensembl_havana	protein_coding	FALSE	chr13:102799049-102841535
114.77	-1.48041	0.492592	-3.00535	0.00265278	0.00808578	TRUE	ENSG00000188641	DPYD	ensembl_havana	protein_coding	FALSE	chr1:97077743-97921049
122.48	-1.48167	0.196212	-7.55137	4.30705e-14	8.22337e-13	TRUE	ENSG00000157021	FAM92A1P1	havana	unprocessed_pseudogene	FALSE	chr15:41163162-41164374
1274.82	-1.48336	0.238252	-6.226	4.78484e-10	5.19077e-09	TRUE	ENSG00000114541	FRMD4B	ensembl_havana	protein_coding	FALSE	chr3:69169990-69542583
1581.78	-1.48677	0.182457	-8.14862	3.68095e-16	9.10862e-15	TRUE	ENSG00000139437	TCHP	ensembl_havana	protein_coding	FALSE	chr12:109900264-109983841
2156.25	-1.48746	0.207322	-7.17462	7.25084e-13	1.1799e-11	TRUE	ENSG00000009413	REV3L	ensembl_havana	protein_coding	FALSE	chr6:111299028-111483715
2436.17	-1.48773	0.256454	-5.80114	6.58675e-09	6.07434e-08	TRUE	ENSG00000139926	FRMD6	ensembl_havana	protein_coding	FALSE	chr14:51489100-51730727
256.885	-1.48779	0.377203	-3.94427	8.00447e-05	0.000348462	TRUE	ENSG00000139679	LPAR6	ensembl_havana	protein_coding	FALSE	chr13:48389567-48444704
251.309	-1.48875	0.313939	-4.74217	2.11443e-06	1.26095e-05	TRUE	ENSG00000205593	DENND6B	ensembl_havana	protein_coding	FALSE	chr22:50309030-50327060
193.796	-1.4914	0.213657	-6.98035	2.94439e-12	4.38974e-11	TRUE	ENSG00000267317	CTB-25B13.12	havana	antisense	FALSE	chr19:1457670-1458580
4121.03	-1.49173	0.335712	-4.44346	8.85226e-06	4.68767e-05	TRUE	ENSG00000180530	NRIP1	ensembl_havana	protein_coding	TRUE	chr21:14961235-15065936
3053.16	-1.49328	0.115714	-12.9049	4.22542e-38	7.27132e-36	TRUE	ENSG00000110987	BCL7A	ensembl_havana	protein_coding	FALSE	chr12:122019422-122062044
883.754	-1.49425	0.404604	-3.69312	0.000221518	0.000874678	TRUE	ENSG00000174807	CD248	ensembl_havana	protein_coding	FALSE	chr11:66314487-66317044
2306.65	-1.49557	0.131112	-11.4068	3.86629e-30	3.8269e-28	TRUE	ENSG00000143416	SELENBP1	ensembl_havana	protein_coding	FALSE	chr1:151364302-151372733
497.344	-1.50032	0.135067	-11.108	1.14759e-28	1.0005e-26	TRUE	ENSG00000189050	RNFT1	ensembl_havana	protein_coding	FALSE	chr17:59952240-59964761
640.65	-1.50053	0.14642	-10.2481	1.20638e-24	7.36952e-23	TRUE	ENSG00000177981	ASB8	ensembl_havana	protein_coding	FALSE	chr12:48147788-48181213
248.163	-1.50321	0.498303	-3.01666	0.00255576	0.00781993	TRUE	ENSG00000053747	LAMA3	ensembl_havana	protein_coding	FALSE	chr18:23689443-23955066
297.573	-1.50467	0.190288	-7.90731	2.63012e-15	5.84868e-14	TRUE	ENSG00000114737	CISH	ensembl_havana	protein_coding	FALSE	chr3:50606490-50611831
2056.89	-1.50632	0.132159	-11.3978	4.2866e-30	4.16464e-28	TRUE	ENSG00000179833	SERTAD2	ensembl_havana	protein_coding	TRUE	chr2:64631621-64751005
328.799	-1.5067	0.16196	-9.30292	1.36646e-20	5.53501e-19	TRUE	ENSG00000109680	TBC1D19	ensembl_havana	protein_coding	FALSE	chr4:26576437-26755351
1340.4	-1.50791	0.164162	-9.18547	4.09748e-20	1.57954e-18	TRUE	ENSG00000149289	ZC3H12C	ensembl_havana	protein_coding	FALSE	chr11:110093361-110171841
2205.76	-1.51524	0.188474	-8.03953	9.01847e-16	2.12576e-14	TRUE	ENSG00000197603	C5orf42	ensembl_havana	protein_coding	FALSE	chr5:37106228-37249428
234.865	-1.51575	0.155509	-9.74707	1.89865e-22	9.36134e-21	TRUE	ENSG00000268895	A1BG-AS1	havana	antisense	FALSE	chr19:58347751-58355183
2559.94	-1.51789	0.160454	-9.45995	3.08085e-21	1.36329e-19	TRUE	ENSG00000176597	B3GNT5	ensembl_havana	protein_coding	FALSE	chr3:183253244-183298504
204.938	-1.51915	0.453692	-3.34841	0.000812776	0.00282242	TRUE	ENSG00000124788	ATXN1	ensembl_havana	protein_coding	FALSE	chr6:16299112-16761491
183.249	-1.52013	0.285066	-5.33253	9.68519e-08	7.37211e-07	TRUE	ENSG00000227398	KIF9-AS1	havana	antisense	FALSE	chr3:47164497-47246601
443.718	-1.52314	0.168742	-9.02644	1.77344e-19	6.32696e-18	TRUE	ENSG00000160766	GBAP1	havana	transcribed_unprocessed_pseudogene	FALSE	chr1:155213821-155227422
203.101	-1.52315	0.254695	-5.98028	2.2275e-09	2.19081e-08	TRUE	ENSG00000145476	CYP4V2	ensembl_havana	protein_coding	FALSE	chr4:186191520-186213456
4188.6	-1.5274	0.137963	-11.0711	1.73296e-28	1.49664e-26	TRUE	ENSG00000198369	SPRED2	ensembl_havana	protein_coding	FALSE	chr2:65310851-65432637
308.119	-1.52857	0.248929	-6.14058	8.2223e-10	8.5975e-09	TRUE	ENSG00000167065	DUSP18	ensembl_havana	protein_coding	FALSE	chr22:30652051-30667890
10069.9	-1.53102	0.262428	-5.83407	5.40907e-09	5.05557e-08	TRUE	ENSG00000088882	CPXM1	ensembl_havana	protein_coding	FALSE	chr20:2794069-2800637
9985.08	-1.53734	0.142175	-10.813	2.98654e-27	2.29249e-25	TRUE	ENSG00000170004	CHD3	ensembl_havana	protein_coding	TRUE	chr17:7884806-7912760
2603.78	-1.53843	0.218926	-7.02716	2.10779e-12	3.22276e-11	TRUE	ENSG00000139880	CDH24	ensembl_havana	protein_coding	FALSE	chr14:23047062-23057538
2571	-1.5405	0.256734	-6.00036	1.96875e-09	1.9509e-08	TRUE	ENSG00000165424	ZCCHC24	ensembl_havana	protein_coding	FALSE	chr10:79382325-79445627
812.44	-1.5435	0.148044	-10.4259	1.88832e-25	1.22457e-23	TRUE	ENSG00000273136	NBPF26	ensembl_havana	protein_coding	FALSE	chr1:120723923-120841481
1767.86	-1.54379	0.388544	-3.97327	7.0892e-05	0.000312126	TRUE	ENSG00000169136	ATF5	ensembl_havana	protein_coding	TRUE	chr19:49928702-49933935
111.457	-1.54408	0.301138	-5.12747	2.93661e-07	2.05469e-06	TRUE	ENSG00000258311	RP11-644F5.10	havana	protein_coding	FALSE	chr12:55716036-55724703
2281.39	-1.54563	0.168346	-9.18128	4.26003e-20	1.63502e-18	TRUE	ENSG00000140931	CMTM3	ensembl_havana	protein_coding	FALSE	chr16:66603874-66613892
2810.9	-1.54573	0.172902	-8.9399	3.89505e-19	1.35294e-17	TRUE	ENSG00000144320	LNPK	ensembl_havana	protein_coding	FALSE	chr2:175923892-176002839
2658.58	-1.5522	0.14631	-10.609	2.70652e-26	1.94699e-24	TRUE	ENSG00000151135	TMEM263	ensembl_havana	protein_coding	FALSE	chr12:106955719-106978778
503.792	-1.55368	0.153853	-10.0985	5.61038e-24	3.2465e-22	TRUE	ENSG00000136936	XPA	ensembl_havana	protein_coding	TRUE	chr9:97674909-97697357
846.552	-1.55419	0.431442	-3.60232	0.000315385	0.00120659	TRUE	ENSG00000120278	PLEKHG1	havana	protein_coding	FALSE	chr6:150599883-150843665
1644.51	-1.5542	0.145408	-10.6885	1.15216e-26	8.49725e-25	TRUE	ENSG00000204576	PRR3	ensembl_havana	protein_coding	TRUE	chr6:30556886-30563723
530.74	-1.5543	0.170853	-9.09725	9.2649e-20	3.42606e-18	TRUE	ENSG00000167720	SRR	ensembl_havana	protein_coding	FALSE	chr17:2303383-2325260
730.059	-1.55519	0.156397	-9.94388	2.68179e-23	1.441e-21	TRUE	ENSG00000154240	CEP112	ensembl_havana	protein_coding	FALSE	chr17:65635538-66192084
1798.47	-1.55634	0.145056	-10.7292	7.42348e-27	5.52127e-25	TRUE	ENSG00000168078	PBK	ensembl_havana	protein_coding	FALSE	chr8:27809620-27838095
1012.53	-1.55729	0.409398	-3.80386	0.00014246	0.000588827	TRUE	ENSG00000160216	AGPAT3	ensembl_havana	protein_coding	FALSE	chr21:43865186-43986536
742.337	-1.55747	0.293095	-5.31389	1.07311e-07	8.11426e-07	TRUE	ENSG00000139793	MBNL2	ensembl_havana	protein_coding	TRUE	chr13:97221434-97394120
2850.62	-1.55759	0.233456	-6.67187	2.52572e-11	3.31174e-10	TRUE	ENSG00000173706	HEG1	ensembl_havana	protein_coding	FALSE	chr3:124965710-125055958
5390.76	-1.56005	0.403175	-3.86941	0.0001091	0.00046174	TRUE	ENSG00000197321	SVIL	ensembl_havana	protein_coding	FALSE	chr10:29457338-29736781
8514.16	-1.56076	0.276832	-5.63794	1.72093e-08	1.48025e-07	TRUE	ENSG00000256463	SALL3	ensembl_havana	protein_coding	TRUE	chr18:78980275-79002677
631.715	-1.56169	0.116637	-13.3893	6.98736e-41	1.53309e-38	TRUE	ENSG00000224914	LINC00863	havana	lincRNA	FALSE	chr10:87342736-87357882
210.116	-1.56394	0.518386	-3.01694	0.00255339	0.0078145	TRUE	ENSG00000129159	KCNC1	ensembl_havana	protein_coding	FALSE	chr11:17734812-17783055
23299.1	-1.56426	0.261767	-5.97576	2.29015e-09	2.24655e-08	TRUE	ENSG00000077942	FBLN1	ensembl_havana	protein_coding	FALSE	chr22:45502238-45601135
238.354	-1.56454	0.500355	-3.12685	0.0017669	0.00562525	TRUE	ENSG00000215218	UBE2QL1	ensembl_havana	protein_coding	FALSE	chr5:6448623-6494909
4980.79	-1.56506	0.183776	-8.51612	1.64988e-17	4.76313e-16	TRUE	ENSG00000101493	ZNF516	ensembl_havana	protein_coding	TRUE	chr18:76358190-76495190
611.191	-1.56528	0.492356	-3.17916	0.00147703	0.00480521	TRUE	ENSG00000272841	RP3-428L16.2	havana	antisense	FALSE	chr6:160990318-160992342
7738.1	-1.56627	0.193119	-8.1104	5.04519e-16	1.22995e-14	TRUE	ENSG00000135414	GDF11	ensembl_havana	protein_coding	FALSE	chr12:55743280-55757278
1140.16	-1.56643	0.298457	-5.24843	1.53403e-07	1.12946e-06	TRUE	ENSG00000078804	TP53INP2	ensembl_havana	protein_coding	FALSE	chr20:34704290-34713439
255.956	-1.56761	0.285247	-5.49561	3.89358e-08	3.16891e-07	TRUE	ENSG00000171223	JUNB	ensembl_havana	protein_coding	TRUE	chr19:12791496-12793315
420.749	-1.57133	0.473235	-3.32039	0.000898904	0.00308972	TRUE	ENSG00000279117	CTD-2562J17.6	havana	TEC	FALSE	chr11:75260129-75262466
189.402	-1.57687	0.193392	-8.15374	3.52836e-16	8.74747e-15	TRUE	ENSG00000125388	GRK4	ensembl_havana	protein_coding	FALSE	chr4:2963608-3040747
414.506	-1.57863	0.36541	-4.32016	1.55914e-05	7.86409e-05	TRUE	ENSG00000171132	PRKCE	ensembl_havana	protein_coding	FALSE	chr2:45651345-46187990
18302	-1.57868	0.260927	-6.05029	1.44589e-09	1.46474e-08	TRUE	ENSG00000103187	COTL1	ensembl_havana	protein_coding	FALSE	chr16:84565594-84618077
1469.19	-1.57918	0.456988	-3.45562	0.000549035	0.00199304	TRUE	ENSG00000165495	PKNOX2	ensembl_havana	protein_coding	TRUE	chr11:125164687-125433389
745.305	-1.58088	0.179586	-8.80292	1.33305e-18	4.33843e-17	TRUE	ENSG00000264343	NOTCH2NL	ensembl_havana	protein_coding	FALSE	chr1:146146203-146229026
3528.47	-1.58111	0.219908	-7.18989	6.48437e-13	1.06173e-11	TRUE	ENSG00000082397	EPB41L3	ensembl_havana	protein_coding	FALSE	chr18:5392381-5630700
3923.67	-1.58182	0.231308	-6.83858	7.99818e-12	1.12371e-10	TRUE	ENSG00000156299	TIAM1	ensembl_havana	protein_coding	FALSE	chr21:31118416-31559977
2366.44	-1.58269	0.17663	-8.96046	3.23327e-19	1.13053e-17	TRUE	ENSG00000186318	BACE1	ensembl_havana	protein_coding	FALSE	chr11:117285207-117316259
5953.88	-1.5847	0.28354	-5.58897	2.28417e-08	1.92632e-07	TRUE	ENSG00000164292	RHOBTB3	ensembl_havana	protein_coding	FALSE	chr5:95713522-95824383
149.112	-1.58493	0.356073	-4.45114	8.5414e-06	4.53491e-05	TRUE	ENSG00000267506	RP11-13K12.1	havana	lincRNA	FALSE	chr17:77546940-77563243
974.319	-1.5857	0.286552	-5.53374	3.1348e-08	2.5914e-07	TRUE	ENSG00000242419	PCDHGC4	ensembl_havana	protein_coding	FALSE	chr5:141484997-141512979
345.448	-1.58586	0.157431	-10.0734	7.2447e-24	4.14664e-22	TRUE	ENSG00000172375	C2CD2L	ensembl_havana	protein_coding	FALSE	chr11:119102198-119118544
165.863	-1.58731	0.246581	-6.43729	1.21627e-10	1.44053e-09	TRUE	ENSG00000260852	FBXL19-AS1	havana	antisense	FALSE	chr16:30919319-30923269
476.455	-1.59009	0.137561	-11.5592	6.63255e-31	6.9297e-29	TRUE	ENSG00000083838	ZNF446	ensembl_havana	protein_coding	TRUE	chr19:58474017-58481230
1783.1	-1.59264	0.396735	-4.01437	5.96042e-05	0.000266438	TRUE	ENSG00000170873	MTSS1	ensembl_havana	protein_coding	FALSE	chr8:124550790-124728429
6603.99	-1.59287	0.225379	-7.06754	1.57706e-12	2.43962e-11	TRUE	ENSG00000128791	TWSG1	ensembl_havana	protein_coding	FALSE	chr18:9334767-9402420
594.55	-1.59779	0.2149	-7.43505	1.04525e-13	1.91379e-12	TRUE	ENSG00000152229	PSTPIP2	ensembl_havana	protein_coding	FALSE	chr18:45983536-46072272
4567.83	-1.59953	0.112312	-14.2418	5.03929e-46	1.61804e-43	TRUE	ENSG00000181904	C5orf24	ensembl_havana	protein_coding	FALSE	chr5:134845680-134859737
193.885	-1.59959	0.526149	-3.04018	0.00236438	0.00730313	TRUE	ENSG00000131019	ULBP3	ensembl_havana	protein_coding	FALSE	chr6:150063150-150069095
1316.01	-1.59966	0.334179	-4.78685	1.69419e-06	1.02614e-05	TRUE	ENSG00000008513	ST3GAL1	ensembl_havana	protein_coding	FALSE	chr8:133454848-133571940
591.387	-1.60028	0.15361	-10.4179	2.0554e-25	1.31992e-23	TRUE	ENSG00000176894	PXMP2	ensembl_havana	protein_coding	FALSE	chr12:132687606-132704991
17201.1	-1.60299	0.326868	-4.90409	9.38635e-07	5.97662e-06	TRUE	ENSG00000166025	AMOTL1	ensembl_havana	protein_coding	FALSE	chr11:94706431-94876753
203.28	-1.60487	0.399703	-4.01515	5.94079e-05	0.000265696	TRUE	ENSG00000107282	APBA1	ensembl_havana	protein_coding	FALSE	chr9:69427530-69672306
8117.8	-1.60624	0.262527	-6.11839	9.45273e-10	9.77538e-09	TRUE	ENSG00000182985	CADM1	ensembl_havana	protein_coding	FALSE	chr11:115169218-115504957
1162.4	-1.60812	0.349234	-4.60471	4.1305e-06	2.33424e-05	TRUE	ENSG00000145246	ATP10D	ensembl_havana	protein_coding	FALSE	chr4:47485288-47593486
495.631	-1.61199	0.509743	-3.16236	0.00156495	0.00505192	TRUE	ENSG00000283293	RN7SK	havana	snRNA	FALSE	chr6:52995621-52995948
166.366	-1.61715	0.333566	-4.84808	1.24664e-06	7.76873e-06	TRUE	ENSG00000165698	SPACA9	ensembl_havana	protein_coding	FALSE	chr9:132878027-132890201
916.935	-1.62153	0.346109	-4.68502	2.79928e-06	1.63094e-05	TRUE	ENSG00000184384	MAML2	ensembl_havana	protein_coding	FALSE	chr11:95976598-96343180
3819.38	-1.62287	0.508943	-3.18871	0.0014291	0.00466891	TRUE	ENSG00000265972	TXNIP	ensembl_havana	protein_coding	FALSE	chr1:145992435-145996600
589.432	-1.62348	0.195353	-8.31049	9.53062e-17	2.51687e-15	TRUE	ENSG00000083812	ZNF324	ensembl_havana	protein_coding	TRUE	chr19:58467045-58475436
3408.91	-1.62501	0.257717	-6.30542	2.87411e-10	3.23323e-09	TRUE	ENSG00000132510	KDM6B	ensembl_havana	protein_coding	FALSE	chr17:7839904-7854796
2056.86	-1.62627	0.43103	-3.77299	0.000161302	0.000659153	TRUE	ENSG00000119771	KLHL29	ensembl_havana	protein_coding	FALSE	chr2:23385217-23708611
404.019	-1.62669	0.187474	-8.67691	4.06668e-18	1.26562e-16	TRUE	ENSG00000153790	C7orf31	ensembl_havana	protein_coding	FALSE	chr7:25134697-25180356
472.252	-1.62725	0.139185	-11.6913	1.41256e-31	1.56925e-29	TRUE	ENSG00000214562	NUTM2D	ensembl_havana	protein_coding	FALSE	chr10:87357668-87370695
863.251	-1.62764	0.543225	-2.99626	0.00273312	0.0083049	TRUE	ENSG00000104490	NCALD	ensembl_havana	protein_coding	FALSE	chr8:101686543-102124907
4223.56	-1.62999	0.104137	-15.6523	3.20272e-55	1.53317e-52	TRUE	ENSG00000196182	STK40	ensembl_havana	protein_coding	FALSE	chr1:36339624-36385896
613.818	-1.63081	0.1762	-9.25546	2.13308e-20	8.49649e-19	TRUE	ENSG00000269226	RP11-722G7.1	ensembl_havana	protein_coding	FALSE	chrX:104063871-104076212
448.811	-1.63307	0.156214	-10.454	1.40434e-25	9.33707e-24	TRUE	ENSG00000010219	DYRK4	ensembl_havana	protein_coding	FALSE	chr12:4562204-4615302
1827.91	-1.63393	0.539328	-3.02956	0.00244911	0.00753638	TRUE	ENSG00000187720	THSD4	ensembl_havana	protein_coding	FALSE	chr15:71096952-71783383
155.262	-1.63664	0.260476	-6.28329	3.31485e-10	3.67635e-09	TRUE	ENSG00000272150	NBPF25P	havana	transcribed_unprocessed_pseudogene	FALSE	chr1:145572345-145607858
1777.95	-1.63874	0.479643	-3.41657	0.000634142	0.00226772	TRUE	ENSG00000116717	GADD45A	ensembl_havana	protein_coding	TRUE	chr1:67685061-67688338
2577.98	-1.64118	0.467277	-3.51222	0.000444382	0.00164721	TRUE	ENSG00000163710	PCOLCE2	ensembl_havana	protein_coding	FALSE	chr3:142815922-142889203
8160.28	-1.64156	0.355335	-4.61977	3.84164e-06	2.18459e-05	TRUE	ENSG00000144824	PHLDB2	ensembl_havana	protein_coding	FALSE	chr3:111732497-111976517
346.372	-1.6439	0.197578	-8.32023	8.77923e-17	2.33013e-15	TRUE	ENSG00000111727	HCFC2	ensembl_havana	protein_coding	FALSE	chr12:104064457-104106524
14392.8	-1.64482	0.26571	-6.19029	6.00523e-10	6.41427e-09	TRUE	ENSG00000138829	FBN2	ensembl_havana	protein_coding	FALSE	chr5:128257909-128659185
2840.16	-1.64967	0.215343	-7.66063	1.8502e-14	3.70754e-13	TRUE	ENSG00000110237	ARHGEF17	ensembl_havana	protein_coding	FALSE	chr11:73308289-73369091
297.508	-1.65174	0.543534	-3.03889	0.00237452	0.00733186	TRUE	ENSG00000151468	CCDC3	ensembl_havana	protein_coding	TRUE	chr10:12896625-13099652
3767.49	-1.6529	0.0962276	-17.177	3.94963e-66	2.81054e-63	TRUE	ENSG00000144043	TEX261	ensembl_havana	protein_coding	FALSE	chr2:70985938-70994945
1010.84	-1.65295	0.2109	-7.83759	4.59276e-15	9.87932e-14	TRUE	ENSG00000145743	FBXL17	ensembl_havana	protein_coding	FALSE	chr5:107859035-108382098
4150.81	-1.6532	0.10634	-15.5463	1.68558e-54	7.92493e-52	TRUE	ENSG00000136811	ODF2	ensembl_havana	protein_coding	FALSE	chr9:128455186-128501292
1262.17	-1.65432	0.162732	-10.1659	2.81478e-24	1.65795e-22	TRUE	ENSG00000116704	SLC35D1	ensembl_havana	protein_coding	FALSE	chr1:66999332-67054099
300.621	-1.65622	0.169876	-9.74956	1.85262e-22	9.16871e-21	TRUE	ENSG00000102543	CDADC1	ensembl_havana	protein_coding	FALSE	chr13:49247925-49293485
3904.22	-1.65929	0.166763	-9.94999	2.52207e-23	1.36633e-21	TRUE	ENSG00000125827	TMX4	ensembl_havana	protein_coding	FALSE	chr20:7977348-8019829
551.686	-1.66195	0.28367	-5.85875	4.66368e-09	4.3932e-08	TRUE	ENSG00000135253	KCP	ensembl_havana	protein_coding	FALSE	chr7:128862451-128910719
119.01	-1.66632	0.249839	-6.6696	2.56502e-11	3.35992e-10	TRUE	ENSG00000161677	JOSD2	ensembl_havana	protein_coding	FALSE	chr19:50505998-50511353
158.778	-1.6702	0.184688	-9.04337	1.5192e-19	5.46436e-18	TRUE	ENSG00000259642	ST20-AS1	ensembl_havana	antisense	FALSE	chr15:79922771-79926993
1826.5	-1.67148	0.491331	-3.40194	0.000669103	0.00237904	TRUE	ENSG00000143195	ILDR2	ensembl_havana	protein_coding	FALSE	chr1:166895711-166975482
7644.78	-1.67796	0.295896	-5.67077	1.42155e-08	1.24222e-07	TRUE	ENSG00000124126	PREX1	ensembl_havana	protein_coding	TRUE	chr20:48624252-48827883
1868.94	-1.68122	0.385961	-4.35593	1.32505e-05	6.78478e-05	TRUE	ENSG00000079308	TNS1	ensembl_havana	protein_coding	FALSE	chr2:217799789-218002995
351.942	-1.68209	0.208425	-8.0705	7.0012e-16	1.67121e-14	TRUE	ENSG00000231607	DLEU2	ensembl_havana	antisense	FALSE	chr13:49982552-50125720
4241.1	-1.68367	0.115948	-14.5209	8.92815e-48	3.13426e-45	TRUE	ENSG00000122068	FYTTD1	ensembl_havana	protein_coding	FALSE	chr3:197737179-197787596
3797.06	-1.6859	0.39851	-4.23051	2.33166e-05	0.000113162	TRUE	ENSG00000074590	NUAK1	ensembl_havana	protein_coding	FALSE	chr12:106063340-106140033
6436.05	-1.68638	0.257284	-6.55456	5.58071e-11	6.94397e-10	TRUE	ENSG00000100503	NIN	ensembl_havana	protein_coding	FALSE	chr14:50719763-50831121
288.797	-1.6889	0.209863	-8.04762	8.44172e-16	1.99696e-14	TRUE	ENSG00000175611	LINC00476	havana	processed_transcript	FALSE	chr9:95759231-95875977
469.272	-1.68908	0.321553	-5.25287	1.49744e-07	1.10407e-06	TRUE	ENSG00000245694	CRNDE	havana	lincRNA	FALSE	chr16:54845189-54929189
12400.2	-1.6916	0.266165	-6.35543	2.0784e-10	2.38544e-09	TRUE	ENSG00000189184	PCDH18	ensembl_havana	protein_coding	FALSE	chr4:137518918-137532494
413.355	-1.69549	0.365391	-4.64022	3.48041e-06	1.99208e-05	TRUE	ENSG00000141582	CBX4	ensembl_havana	protein_coding	FALSE	chr17:79833156-79839429
780.152	-1.69734	0.354176	-4.79238	1.64815e-06	1.00056e-05	TRUE	ENSG00000111077	TNS2	ensembl_havana	protein_coding	FALSE	chr12:53046969-53064372
7671.4	-1.70081	0.560156	-3.03632	0.00239486	0.00738685	TRUE	ENSG00000171617	ENC1	ensembl_havana	protein_coding	FALSE	chr5:74627406-74641424
32336	-1.70823	0.283666	-6.02197	1.72305e-09	1.71972e-08	TRUE	ENSG00000096696	DSP	ensembl_havana	protein_coding	TRUE	chr6:7541575-7586717
641.919	-1.71023	0.438223	-3.90264	9.51477e-05	0.000407938	TRUE	ENSG00000118508	RAB32	ensembl_havana	protein_coding	FALSE	chr6:146543693-146554965
823.887	-1.71043	0.255104	-6.70485	2.01615e-11	2.68098e-10	TRUE	ENSG00000082014	SMARCD3	ensembl_havana	protein_coding	TRUE	chr7:151238764-151277896
633.275	-1.7168	0.325941	-5.2672	1.38521e-07	1.02765e-06	TRUE	ENSG00000131018	SYNE1	ensembl_havana	protein_coding	FALSE	chr6:152121684-152637801
431.646	-1.71686	0.416322	-4.12387	3.72556e-05	0.000173182	TRUE	ENSG00000161681	SHANK1	ensembl_havana	protein_coding	FALSE	chr19:50661827-50719450
413.021	-1.71773	0.38454	-4.46696	7.93373e-06	4.24309e-05	TRUE	ENSG00000261488	RP11-757F18.5	havana	antisense	FALSE	chr3:112133423-112135359
2708.32	-1.71934	0.253703	-6.77699	1.22708e-11	1.6792e-10	TRUE	ENSG00000101439	CST3	ensembl_havana	protein_coding	FALSE	chr20:23626706-23638473
483.087	-1.72025	0.405317	-4.2442	2.19379e-05	0.000106964	TRUE	ENSG00000129946	SHC2	ensembl_havana	protein_coding	FALSE	chr19:416583-460996
1901.16	-1.72101	0.183275	-9.39029	5.98343e-21	2.55329e-19	TRUE	ENSG00000234456	MAGI2-AS3	havana	processed_transcript	FALSE	chr7:79452877-79471208
1145.65	-1.722	0.123906	-13.8976	6.55004e-44	1.89512e-41	TRUE	ENSG00000109436	TBC1D9	ensembl_havana	protein_coding	FALSE	chr4:140620765-140756120
326.562	-1.72381	0.2513	-6.85958	6.90613e-12	9.78114e-11	TRUE	ENSG00000080823	MOK	ensembl_havana	protein_coding	FALSE	chr14:102224500-102305200
31439.8	-1.72424	0.317191	-5.43595	5.45038e-08	4.32108e-07	TRUE	ENSG00000144730	IL17RD	ensembl_havana	protein_coding	FALSE	chr3:57089982-57170306
5570.95	-1.72501	0.201531	-8.55954	1.13322e-17	3.33742e-16	TRUE	ENSG00000143147	GPR161	ensembl_havana	protein_coding	FALSE	chr1:168079543-168137667
695.908	-1.72784	0.565316	-3.05642	0.00223999	0.00696301	TRUE	ENSG00000078328	RBFOX1	ensembl_havana	protein_coding	FALSE	chr16:6019094-7713338
796.22	-1.73136	0.236256	-7.32832	2.33059e-13	4.08808e-12	TRUE	ENSG00000176155	CCDC57	ensembl_havana	protein_coding	FALSE	chr17:82101460-82212830
5344.91	-1.73384	0.330691	-5.24309	1.5791e-07	1.16005e-06	TRUE	ENSG00000196782	MAML3	ensembl_havana	protein_coding	TRUE	chr4:139716753-140154184
4358.5	-1.73542	0.205231	-8.45597	2.76778e-17	7.77725e-16	TRUE	ENSG00000219481	NBPF1	ensembl_havana	protein_coding	FALSE	chr1:16562319-16613562
22801.2	-1.73686	0.42372	-4.09906	4.14824e-05	0.000190942	TRUE	ENSG00000164692	COL1A2	ensembl_havana	protein_coding	FALSE	chr7:94394561-94431232
1035.05	-1.73958	0.183141	-9.49854	2.12864e-21	9.54768e-20	TRUE	ENSG00000165240	ATP7A	ensembl_havana	protein_coding	FALSE	chrX:77910656-78050395
1939.36	-1.74089	0.329747	-5.27948	1.2955e-07	9.67636e-07	TRUE	ENSG00000113369	ARRDC3	ensembl_havana	protein_coding	FALSE	chr5:91368724-91383359
1985.35	-1.74103	0.372298	-4.67644	2.91897e-06	1.69281e-05	TRUE	ENSG00000124762	CDKN1A	ensembl_havana	protein_coding	TRUE	chr6:36676460-36687339
131.355	-1.742	0.263925	-6.60036	4.10167e-11	5.20699e-10	TRUE	ENSG00000269896	RP4-740C4.5	havana	transcribed_processed_pseudogene	FALSE	chr1:2350414-2352820
19021	-1.74255	0.250061	-6.96851	3.20313e-12	4.74327e-11	TRUE	ENSG00000103449	SALL1	ensembl_havana	protein_coding	TRUE	chr16:51135975-51151367
458.274	-1.74265	0.544688	-3.19935	0.00137735	0.00451499	TRUE	ENSG00000206052	DOK6	ensembl_havana	protein_coding	FALSE	chr18:69401055-69849087
10168.7	-1.7434	0.111162	-15.6835	1.96259e-55	9.56908e-53	TRUE	ENSG00000099284	H2AFY2	ensembl_havana	protein_coding	FALSE	chr10:70052796-70112280
361.606	-1.74431	0.243583	-7.16107	8.00509e-13	1.29782e-11	TRUE	ENSG00000075399	VPS9D1	ensembl_havana	protein_coding	FALSE	chr16:89707134-89720986
695.244	-1.75099	0.354352	-4.94138	7.7572e-07	5.01201e-06	TRUE	ENSG00000106069	CHN2	ensembl_havana	protein_coding	FALSE	chr7:29122274-29514328
1750.96	-1.75372	0.22795	-7.69344	1.43228e-14	2.92104e-13	TRUE	ENSG00000153721	CNKSR3	ensembl_havana	protein_coding	FALSE	chr6:154387504-154510659
109.941	-1.75605	0.396825	-4.42525	9.63299e-06	5.06242e-05	TRUE	ENSG00000184986	TMEM121	ensembl_havana	protein_coding	FALSE	chr14:105526603-105530202
397.031	-1.75651	0.369828	-4.74953	2.0389e-06	1.21977e-05	TRUE	ENSG00000100599	RIN3	ensembl_havana	protein_coding	FALSE	chr14:92513774-92688994
3047.18	-1.77263	0.41395	-4.28222	1.85034e-05	9.15916e-05	TRUE	ENSG00000125968	ID1	ensembl_havana	protein_coding	TRUE	chr20:31605283-31606515
187.089	-1.77265	0.274412	-6.45981	1.04833e-10	1.25461e-09	TRUE	ENSG00000226200	SGMS1-AS1	havana	antisense	FALSE	chr10:50624951-50641451
824.944	-1.77396	0.123302	-14.3872	6.22818e-47	2.07572e-44	TRUE	ENSG00000048405	ZNF800	ensembl_havana	protein_coding	TRUE	chr7:127346790-127431924
197.376	-1.77415	0.554132	-3.20167	0.00136634	0.00448356	TRUE	ENSG00000183111	ARHGEF37	ensembl_havana	protein_coding	FALSE	chr5:149551947-149634968
253.306	-1.77819	0.563966	-3.15301	0.00161599	0.00519949	TRUE	ENSG00000118777	ABCG2	ensembl_havana	protein_coding	FALSE	chr4:88090264-88231322
126.973	-1.77919	0.20633	-8.62305	6.51926e-18	1.97294e-16	TRUE	ENSG00000258701	LINC00638	havana	lincRNA	FALSE	chr14:104821201-104823718
3072.69	-1.78172	0.148079	-12.0322	2.40569e-33	3.07473e-31	TRUE	ENSG00000156860	FBRS	ensembl_havana	protein_coding	FALSE	chr16:30658431-30670814
524.822	-1.78769	0.496228	-3.60255	0.000315108	0.00120588	TRUE	ENSG00000118946	PCDH17	ensembl_havana	protein_coding	FALSE	chr13:57631810-57729311
8321.69	-1.78958	0.305745	-5.85318	4.82249e-09	4.53631e-08	TRUE	ENSG00000129116	PALLD	ensembl_havana	protein_coding	FALSE	chr4:168497066-168928457
441.938	-1.79102	0.279629	-6.40498	1.50385e-10	1.7582e-09	TRUE	ENSG00000137070	IL11RA	ensembl_havana	protein_coding	FALSE	chr9:34650702-34661892
779.38	-1.79744	0.20487	-8.77357	1.73091e-18	5.5577e-17	TRUE	ENSG00000176973	FAM89B	ensembl_havana	protein_coding	FALSE	chr11:65572349-65574198
448.668	-1.79881	0.488567	-3.68182	0.000231577	0.000910298	TRUE	ENSG00000068615	REEP1	ensembl_havana	protein_coding	FALSE	chr2:86213993-86338083
637.224	-1.79921	0.44526	-4.04082	5.32656e-05	0.000240307	TRUE	ENSG00000198075	SULT1C4	ensembl_havana	protein_coding	FALSE	chr2:108377911-108388057
4521.96	-1.80095	0.61286	-2.9386	0.00329699	0.00978982	TRUE	ENSG00000149591	TAGLN	ensembl_havana	protein_coding	FALSE	chr11:117199321-117204782
1387.16	-1.80098	0.133528	-13.4876	1.84949e-41	4.34778e-39	TRUE	ENSG00000172081	MOB3A	ensembl_havana	protein_coding	FALSE	chr19:2071038-2096673
3886.64	-1.80237	0.399508	-4.51146	6.43832e-06	3.50165e-05	TRUE	ENSG00000148204	CRB2	ensembl_havana	protein_coding	FALSE	chr9:123356170-123380324
1727.34	-1.80302	0.401178	-4.49431	6.9797e-06	3.77193e-05	TRUE	ENSG00000049130	KITLG	ensembl_havana	protein_coding	FALSE	chr12:88492793-88580851
168.272	-1.80496	0.408258	-4.42114	9.81828e-06	5.15054e-05	TRUE	ENSG00000105784	RUNDC3B	ensembl_havana	protein_coding	FALSE	chr7:87627548-87832296
341.483	-1.80657	0.285952	-6.31773	2.65432e-10	2.9981e-09	TRUE	ENSG00000088881	EBF4	ensembl_havana	protein_coding	TRUE	chr20:2692878-2760108
121.823	-1.80745	0.21173	-8.5366	1.38223e-17	4.03021e-16	TRUE	ENSG00000183250	LINC01547	ensembl_havana	lincRNA	FALSE	chr21:44932814-44939913
828.023	-1.80847	0.206192	-8.77082	1.77371e-18	5.68126e-17	TRUE	ENSG00000165806	CASP7	ensembl_havana	protein_coding	FALSE	chr10:113679162-113730907
173.967	-1.80863	0.38883	-4.65146	3.29587e-06	1.89263e-05	TRUE	ENSG00000186594	MIR22HG	ensembl_havana	lincRNA	FALSE	chr17:1711493-1717174
161.403	-1.80947	0.231092	-7.8301	4.87466e-15	1.04515e-13	TRUE	ENSG00000184923	NUTM2A	ensembl_havana	protein_coding	FALSE	chr10:87225448-87236908
3272.19	-1.81213	0.19389	-9.34621	9.08424e-21	3.80253e-19	TRUE	ENSG00000134352	IL6ST	ensembl_havana	protein_coding	FALSE	chr5:55935095-55994993
2151.15	-1.81648	0.153954	-11.7988	3.95878e-32	4.67402e-30	TRUE	ENSG00000271601	LIX1L	ensembl_havana	protein_coding	FALSE	chr1:145933423-145958001
376.462	-1.81782	0.229745	-7.91235	2.52565e-15	5.63064e-14	TRUE	ENSG00000123570	RAB9B	ensembl_havana	protein_coding	FALSE	chrX:103822322-103832228
3028.59	-1.81991	0.271533	-6.70235	2.05092e-11	2.72171e-10	TRUE	ENSG00000161642	ZNF385A	ensembl_havana	protein_coding	TRUE	chr12:54369133-54391298
115.588	-1.8222	0.467381	-3.89874	9.66935e-05	0.000413689	TRUE	ENSG00000090539	CHRD	ensembl_havana	protein_coding	FALSE	chr3:184380073-184390736
4295.44	-1.82232	0.382441	-4.76499	1.88867e-06	1.13532e-05	TRUE	ENSG00000060718	COL11A1	ensembl_havana	protein_coding	FALSE	chr1:102876467-103108496
6349.49	-1.82622	0.316978	-5.76135	8.34447e-09	7.5995e-08	TRUE	ENSG00000126016	AMOT	ensembl_havana	protein_coding	FALSE	chrX:112774503-112840815
507.148	-1.82955	0.19774	-9.25228	2.19753e-20	8.72681e-19	TRUE	ENSG00000145365	TIFA	ensembl_havana	protein_coding	FALSE	chr4:112274542-112285903
4766.88	-1.83066	0.485811	-3.76824	0.000164401	0.00067005	TRUE	ENSG00000163378	EOGT	ensembl_havana	protein_coding	FALSE	chr3:68975214-69013961
1076.88	-1.83237	0.286815	-6.38869	1.67315e-10	1.94664e-09	TRUE	ENSG00000188211	NCR3LG1	ensembl_havana	protein_coding	FALSE	chr11:17351726-17377341
2071.51	-1.83411	0.260598	-7.03808	1.94905e-12	2.98525e-11	TRUE	ENSG00000165359	INTS6L	ensembl_havana	protein_coding	FALSE	chrX:135520659-135582510
778.707	-1.83569	0.105186	-17.4519	3.33096e-68	2.50574e-65	TRUE	ENSG00000187792	ZNF70	ensembl_havana	protein_coding	TRUE	chr22:23738678-23751092
194.349	-1.83859	0.229418	-8.01418	1.10875e-15	2.58797e-14	TRUE	ENSG00000280187	CTC-351M12.1	havana	TEC	FALSE	chr5:69186359-69189452
2648.67	-1.83877	0.221895	-8.28667	1.16468e-16	3.02712e-15	TRUE	ENSG00000122642	FKBP9	ensembl_havana	protein_coding	FALSE	chr7:32957404-33006931
5105.46	-1.84609	0.240835	-7.66539	1.78291e-14	3.58612e-13	TRUE	ENSG00000198795	ZNF521	ensembl_havana	protein_coding	TRUE	chr18:25061926-25352190
374.176	-1.85223	0.212286	-8.72514	2.65844e-18	8.38253e-17	TRUE	ENSG00000176809	LRRC37A3	ensembl_havana	protein_coding	FALSE	chr17:64854312-64919480
2416	-1.85255	0.421508	-4.39504	1.1075e-05	5.74456e-05	TRUE	ENSG00000114115	RBP1	ensembl_havana	protein_coding	FALSE	chr3:139517434-139539829
208.209	-1.85273	0.554957	-3.33851	0.000842276	0.00291295	TRUE	ENSG00000187323	DCC	ensembl_havana	protein_coding	FALSE	chr18:52340172-53535903
5522.48	-1.85843	0.40488	-4.59008	4.43081e-06	2.49058e-05	TRUE	ENSG00000188042	ARL4C	ensembl_havana	protein_coding	FALSE	chr2:234493041-234497053
3416.88	-1.86247	0.317584	-5.86449	4.50509e-09	4.24989e-08	TRUE	ENSG00000164684	ZNF704	ensembl_havana	protein_coding	TRUE	chr8:80628451-80874781
260.597	-1.86374	0.425609	-4.37899	1.19232e-05	6.1482e-05	TRUE	ENSG00000049192	ADAMTS6	ensembl_havana	protein_coding	FALSE	chr5:65148736-65481920
118.665	-1.8647	0.621641	-2.99964	0.00270303	0.00822372	TRUE	ENSG00000104044	OCA2	ensembl_havana	protein_coding	FALSE	chr15:27754875-28099358
525.808	-1.86544	0.175334	-10.6394	1.95459e-26	1.41381e-24	TRUE	ENSG00000249437	NAIP	ensembl_havana	protein_coding	FALSE	chr5:70968483-71025114
154.656	-1.8724	0.32431	-5.7735	7.76395e-09	7.09289e-08	TRUE	ENSG00000156050	FAM161B	ensembl_havana	protein_coding	FALSE	chr14:73931501-73950414
338.162	-1.87388	0.330908	-5.66286	1.48875e-08	1.29492e-07	TRUE	ENSG00000173559	NABP1	ensembl_havana	protein_coding	FALSE	chr2:191678068-191696659
3020.52	-1.87422	0.167974	-11.1578	6.55957e-29	5.85447e-27	TRUE	ENSG00000102181	CD99L2	ensembl_havana	protein_coding	FALSE	chrX:150766337-150898816
421.645	-1.87557	0.56172	-3.33897	0.000840895	0.00290894	TRUE	ENSG00000281508	CDR1-AS	havana	antisense	FALSE	chrX:140783176-140784660
3461.74	-1.88026	0.272145	-6.90903	4.87976e-12	7.07484e-11	TRUE	ENSG00000197702	PARVA	ensembl_havana	protein_coding	FALSE	chr11:12377185-12530801
623.119	-1.88156	0.157838	-11.9208	9.21899e-33	1.14494e-30	TRUE	ENSG00000171574	ZNF584	ensembl_havana	protein_coding	TRUE	chr19:58401504-58418327
113.796	-1.88355	0.345886	-5.44556	5.16418e-08	4.11027e-07	TRUE	ENSG00000251634	RP11-1280N14.3	havana	unprocessed_pseudogene	FALSE	chr5:71102898-71128753
68339.4	-1.8836	0.455344	-4.13665	3.5242e-05	0.000164782	TRUE	ENSG00000113140	SPARC	ensembl_havana	protein_coding	FALSE	chr5:151661096-151687165
7616.59	-1.88588	0.23397	-8.06037	7.60663e-16	1.80754e-14	TRUE	ENSG00000166341	DCHS1	ensembl_havana	protein_coding	FALSE	chr11:6621323-6655854
14239.4	-1.8884	0.12626	-14.9564	1.41447e-50	5.55845e-48	TRUE	ENSG00000136938	ANP32B	ensembl_havana	protein_coding	FALSE	chr9:97983361-98015943
1413.68	-1.88986	0.378251	-4.9963	5.84393e-07	3.84855e-06	TRUE	ENSG00000183762	KREMEN1	ensembl_havana	protein_coding	FALSE	chr22:29073078-29168333
1319.15	-1.89294	0.0921055	-20.5519	7.40002e-94	1.77123e-90	TRUE	ENSG00000084070	SMAP2	ensembl_havana	protein_coding	FALSE	chr1:40344850-40423326
1302.49	-1.89603	0.241742	-7.84319	4.39249e-15	9.47951e-14	TRUE	ENSG00000101846	STS	ensembl_havana	protein_coding	FALSE	chrX:7219456-7354810
272.52	-1.89733	0.293022	-6.47507	9.47688e-11	1.13987e-09	TRUE	ENSG00000047648	ARHGAP6	ensembl_havana	protein_coding	FALSE	chrX:11137543-11665701
2574.92	-1.9112	0.398818	-4.79215	1.65e-06	1.00145e-05	TRUE	ENSG00000166963	MAP1A	ensembl_havana	protein_coding	FALSE	chr15:43510958-43531620
748.47	-1.91301	0.153837	-12.4353	1.68077e-35	2.4585e-33	TRUE	ENSG00000103227	LMF1	ensembl_havana	protein_coding	FALSE	chr16:853634-981318
1836.9	-1.91318	0.332785	-5.74898	8.97816e-09	8.11765e-08	TRUE	ENSG00000091656	ZFHX4	ensembl_havana	protein_coding	TRUE	chr8:76681219-76867285
244.861	-1.9227	0.248196	-7.74671	9.43065e-15	1.9582e-13	TRUE	ENSG00000182118	FAM89A	ensembl_havana	protein_coding	FALSE	chr1:231018958-231040246
1126.51	-1.92403	0.360168	-5.34203	9.19121e-08	7.02454e-07	TRUE	ENSG00000129757	CDKN1C	ensembl_havana	protein_coding	FALSE	chr11:2883213-2885881
941.589	-1.92509	0.348062	-5.53088	3.18629e-08	2.62984e-07	TRUE	ENSG00000169231	THBS3	ensembl_havana	protein_coding	FALSE	chr1:155195588-155209051
4001.46	-1.92881	0.281519	-6.85142	7.31221e-12	1.03174e-10	TRUE	ENSG00000090776	EFNB1	ensembl_havana	protein_coding	FALSE	chrX:68828997-68842147
539.674	-1.92969	0.372847	-5.17556	2.2723e-07	1.62707e-06	TRUE	ENSG00000120658	ENOX1	ensembl_havana	protein_coding	FALSE	chr13:43213518-43786908
4943.7	-1.93125	0.25645	-7.53072	5.04596e-14	9.5855e-13	TRUE	ENSG00000166949	SMAD3	ensembl_havana	protein_coding	TRUE	chr15:67063763-67195195
4378.13	-1.93206	0.241299	-8.00693	1.1761e-15	2.73306e-14	TRUE	ENSG00000275023	MLLT6	ensembl_havana	protein_coding	TRUE	chr17:38705542-38729803
139.115	-1.93394	0.279931	-6.90863	4.89356e-12	7.09096e-11	TRUE	ENSG00000177599	ZNF491	ensembl_havana	protein_coding	TRUE	chr19:11797667-11809622
2087.99	-1.93904	0.513015	-3.77969	0.000157025	0.000643474	TRUE	ENSG00000184160	ADRA2C	havana	protein_coding	FALSE	chr4:3766348-3768526
233.993	-1.93993	0.428611	-4.5261	6.0082e-06	3.28809e-05	TRUE	ENSG00000260577	RP11-615I2.2	havana	antisense	FALSE	chr16:68644248-68646168
6778.36	-1.94182	0.14233	-13.6431	2.22002e-42	5.46269e-40	TRUE	ENSG00000117461	PIK3R3	ensembl_havana	protein_coding	FALSE	chr1:46040140-46133036
143.76	-1.94308	0.273643	-7.1008	1.2404e-12	1.95092e-11	TRUE	ENSG00000112981	NME5	ensembl_havana	protein_coding	FALSE	chr5:138115172-138139443
5475.21	-1.94341	0.217207	-8.94727	3.64397e-19	1.2674e-17	TRUE	ENSG00000110108	TMEM109	ensembl_havana	protein_coding	FALSE	chr11:60913874-60923443
466.382	-1.94496	0.381598	-5.09689	3.45275e-07	2.37356e-06	TRUE	ENSG00000127920	GNG11	ensembl_havana	protein_coding	FALSE	chr7:93921699-93928610
1904.04	-1.94698	0.624432	-3.118	0.0018208	0.00577589	TRUE	ENSG00000169116	PARM1	ensembl_havana	protein_coding	FALSE	chr4:74933095-75050115
1572.33	-1.94745	0.212875	-9.14831	5.78305e-20	2.19082e-18	TRUE	ENSG00000168769	TET2	ensembl_havana	protein_coding	TRUE	chr4:105145875-105279816
6234.33	-1.95326	0.266002	-7.34301	2.0884e-13	3.68535e-12	TRUE	ENSG00000171208	NETO2	ensembl_havana	protein_coding	FALSE	chr16:47077703-47143997
764.575	-1.95458	0.271798	-7.19128	6.41873e-13	1.05164e-11	TRUE	ENSG00000140859	KIFC3	ensembl_havana	protein_coding	FALSE	chr16:57758217-57863053
1318.97	-1.95569	0.143012	-13.675	1.43216e-42	3.62571e-40	TRUE	ENSG00000079150	FKBP7	ensembl_havana	protein_coding	FALSE	chr2:178463664-178478600
1687.18	-1.9567	0.180361	-10.8488	2.02139e-27	1.58397e-25	TRUE	ENSG00000165156	ZHX1	ensembl_havana	protein_coding	TRUE	chr8:123248451-123275541
168.25	-1.96127	0.576731	-3.40066	0.000672232	0.00238952	TRUE	ENSG00000071909	MYO3B	ensembl_havana	protein_coding	FALSE	chr2:170178145-170655171
118.777	-1.96286	0.342828	-5.7255	1.03131e-08	9.21548e-08	TRUE	ENSG00000109944	C11orf63	ensembl_havana	protein_coding	FALSE	chr11:122882528-122959798
4387.22	-1.96442	0.441673	-4.44768	8.68044e-06	4.60131e-05	TRUE	ENSG00000138821	SLC39A8	ensembl_havana	protein_coding	FALSE	chr4:102251041-102431258
494.904	-1.96503	0.557275	-3.52614	0.00042167	0.0015681	TRUE	ENSG00000178878	APOLD1	ensembl_havana	protein_coding	FALSE	chr12:12725917-12829975
4388.39	-1.96689	0.338477	-5.81101	6.20954e-09	5.75673e-08	TRUE	ENSG00000149294	NCAM1	ensembl_havana	protein_coding	FALSE	chr11:112961247-113278436
4849.24	-1.96782	0.466294	-4.22014	2.44155e-05	0.000118212	TRUE	ENSG00000115738	ID2	ensembl_havana	protein_coding	TRUE	chr2:8678845-8684453
1084.6	-1.97051	0.478846	-4.11512	3.86976e-05	0.000179252	TRUE	ENSG00000020577	SAMD4A	ensembl_havana	protein_coding	FALSE	chr14:54567097-54793315
7655.29	-1.97248	0.374538	-5.26644	1.39092e-07	1.03159e-06	TRUE	ENSG00000164733	CTSB	ensembl_havana	protein_coding	FALSE	chr8:11842524-11869448
1044.04	-1.97277	0.224257	-8.79692	1.40621e-18	4.56523e-17	TRUE	ENSG00000175305	CCNE2	ensembl_havana	protein_coding	FALSE	chr8:94879770-94896678
154.702	-1.97322	0.260592	-7.57208	3.67294e-14	7.11588e-13	TRUE	ENSG00000277701	RP11-734K23.9	havana	lincRNA	FALSE	chr2:97281904-97291780
1663.17	-1.97649	0.489877	-4.03467	5.46786e-05	0.000246133	TRUE	ENSG00000179104	TMTC2	ensembl_havana	protein_coding	FALSE	chr12:82686880-83134870
11322.9	-1.97784	0.377971	-5.23279	1.66967e-07	1.22283e-06	TRUE	ENSG00000112902	SEMA5A	ensembl_havana	protein_coding	FALSE	chr5:9035026-9546075
1068.32	-1.9795	0.667397	-2.966	0.00301702	0.00905658	TRUE	ENSG00000176928	GCNT4	ensembl_havana	protein_coding	FALSE	chr5:75025346-75030899
345.89	-1.98169	0.504732	-3.92622	8.62896e-05	0.000372385	TRUE	ENSG00000108684	ASIC2	ensembl_havana	protein_coding	FALSE	chr17:33013087-34174964
867.886	-1.98185	0.378266	-5.23931	1.61181e-07	1.18276e-06	TRUE	ENSG00000225968	ELFN1	ensembl_havana	protein_coding	FALSE	chr7:1688119-1747954
913.427	-1.98649	0.200788	-9.89346	4.44396e-23	2.31235e-21	TRUE	ENSG00000166275	BORCS7	ensembl_havana	protein_coding	FALSE	chr10:102854223-102864961
2493.27	-1.98729	0.0921145	-21.5741	3.14495e-103	9.20039e-100	TRUE	ENSG00000266338	NBPF15	ensembl_havana	protein_coding	FALSE	chr1:144421386-144461674
1758.46	-1.99109	0.167858	-11.8618	1.87003e-32	2.24822e-30	TRUE	ENSG00000163297	ANTXR2	ensembl_havana	protein_coding	FALSE	chr4:79901149-80125454
1136.47	-1.99122	0.464993	-4.28226	1.85008e-05	9.15916e-05	TRUE	ENSG00000100097	LGALS1	ensembl_havana	protein_coding	FALSE	chr22:37675608-37679806
2351.04	-1.99414	0.473826	-4.2086	2.5696e-05	0.000123752	TRUE	ENSG00000111859	NEDD9	ensembl_havana	protein_coding	FALSE	chr6:11183298-11382348
2523.52	-2.00051	0.605701	-3.30279	0.000957269	0.00326984	TRUE	ENSG00000075426	FOSL2	ensembl_havana	protein_coding	TRUE	chr2:28392448-28417312
314.453	-2.00515	0.318503	-6.29553	3.06346e-10	3.42933e-09	TRUE	ENSG00000138696	BMPR1B	ensembl_havana	protein_coding	FALSE	chr4:94757968-95158448
163.172	-2.00659	0.67911	-2.95473	0.00312942	0.00935773	TRUE	ENSG00000177508	IRX3	ensembl_havana	protein_coding	TRUE	chr16:54283304-54286763
612.326	-2.01291	0.20993	-9.58852	8.93555e-22	4.20115e-20	TRUE	ENSG00000271425	NBPF10	ensembl_havana	protein_coding	FALSE	chr1:146064699-146144942
103.603	-2.01361	0.431321	-4.66846	3.03467e-06	1.75527e-05	TRUE	ENSG00000272944	CTD-2308L22.1	havana	antisense	FALSE	chr2:221572506-221574454
151.763	-2.01439	0.457009	-4.40776	1.04446e-05	5.45262e-05	TRUE	ENSG00000224940	PRRT4	ensembl_havana	protein_coding	FALSE	chr7:128350325-128361685
113.927	-2.0228	0.369272	-5.47782	4.30597e-08	3.4734e-07	TRUE	ENSG00000135205	CCDC146	ensembl_havana	protein_coding	FALSE	chr7:77122434-77329533
12421.1	-2.0323	0.16885	-12.0361	2.29498e-33	2.94754e-31	TRUE	ENSG00000116962	NID1	ensembl_havana	protein_coding	FALSE	chr1:235975830-236065162
951.671	-2.04232	0.425557	-4.79917	1.59326e-06	9.71488e-06	TRUE	ENSG00000151067	CACNA1C	havana	protein_coding	FALSE	chr12:1970786-2697950
141.25	-2.04808	0.324024	-6.32077	2.6026e-10	2.94541e-09	TRUE	ENSG00000119636	BBOF1	ensembl_havana	protein_coding	FALSE	chr14:74019353-74082863
680.172	-2.04871	0.247978	-8.26165	1.43671e-16	3.70853e-15	TRUE	ENSG00000197977	ELOVL2	ensembl_havana	protein_coding	FALSE	chr6:10980759-11044314
180.461	-2.05081	0.535347	-3.83081	0.000127722	0.000533101	TRUE	ENSG00000169247	SH3TC2	ensembl_havana	protein_coding	FALSE	chr5:148923639-149063163
121.398	-2.05084	0.274814	-7.46262	8.48165e-14	1.57374e-12	TRUE	ENSG00000225706	PTPRD-AS1	havana	lincRNA	FALSE	chr9:8858130-8862255
12062.9	-2.05219	0.311568	-6.58665	4.49853e-11	5.6725e-10	TRUE	ENSG00000130066	SAT1	ensembl_havana	protein_coding	FALSE	chrX:23783173-23786226
580.385	-2.0525	0.606948	-3.38167	0.00072046	0.00253834	TRUE	ENSG00000144619	CNTN4	ensembl_havana	protein_coding	FALSE	chr3:2098813-3057956
195.452	-2.05317	0.628145	-3.26863	0.0010807	0.00363858	TRUE	ENSG00000145936	KCNMB1	ensembl_havana	protein_coding	FALSE	chr5:170374671-170389677
100.079	-2.05548	0.326517	-6.29516	3.07085e-10	3.43468e-09	TRUE	ENSG00000172817	CYP7B1	ensembl_havana	protein_coding	FALSE	chr8:64587763-64798761
3430.55	-2.05583	0.289593	-7.09902	1.25641e-12	1.97492e-11	TRUE	ENSG00000113721	PDGFRB	ensembl_havana	protein_coding	FALSE	chr5:150113837-150155872
220.943	-2.05959	0.627267	-3.28344	0.00102549	0.00347626	TRUE	ENSG00000148655	C10orf11	ensembl_havana	protein_coding	FALSE	chr10:75431453-76560167
4351.45	-2.06235	0.307344	-6.71023	1.9432e-11	2.59445e-10	TRUE	ENSG00000116991	SIPA1L2	ensembl_havana	protein_coding	FALSE	chr1:232397965-232561558
5626.46	-2.06574	0.294955	-7.00356	2.49541e-12	3.77378e-11	TRUE	ENSG00000149256	TENM4	havana	protein_coding	FALSE	chr11:78652831-79440948
420.524	-2.078	0.43307	-4.79829	1.60024e-06	9.74393e-06	TRUE	ENSG00000169330	KIAA1024	ensembl_havana	protein_coding	FALSE	chr15:79432516-79472290
2150.46	-2.07965	0.327881	-6.34272	2.25741e-10	2.57854e-09	TRUE	ENSG00000111885	MAN1A1	ensembl_havana	protein_coding	FALSE	chr6:119177209-119349761
699.455	-2.0812	0.432441	-4.81267	1.48924e-06	9.1314e-06	TRUE	ENSG00000197467	COL13A1	ensembl_havana	protein_coding	FALSE	chr10:69801931-69964275
1879.39	-2.08451	0.214056	-9.73817	2.07259e-22	1.01619e-20	TRUE	ENSG00000168487	BMP1	ensembl_havana	protein_coding	FALSE	chr8:22164736-22212326
614.066	-2.08511	0.487924	-4.27343	1.9249e-05	9.49608e-05	TRUE	ENSG00000196159	FAT4	ensembl_havana	protein_coding	FALSE	chr4:125316399-125492932
2002.85	-2.08585	0.30779	-6.77687	1.22811e-11	1.67974e-10	TRUE	ENSG00000112541	PDE10A	ensembl_havana	protein_coding	FALSE	chr6:165327287-165986603
1473.98	-2.08678	0.270208	-7.72285	1.13759e-14	2.3473e-13	TRUE	ENSG00000122694	GLIPR2	ensembl_havana	protein_coding	FALSE	chr9:36136536-36163913
144.309	-2.09068	0.270178	-7.73815	1.00874e-14	2.08961e-13	TRUE	ENSG00000280594	AP000432.1	havana	processed_transcript	FALSE	chr21:17611744-17633199
237.767	-2.09565	0.220211	-9.51655	1.7902e-21	8.11261e-20	TRUE	ENSG00000162825	NBPF20	ensembl_havana	protein_coding	FALSE	chr1:145289900-145405778
586.686	-2.10009	0.477165	-4.40117	1.07669e-05	5.60351e-05	TRUE	ENSG00000012171	SEMA3B	ensembl_havana	protein_coding	FALSE	chr3:50267558-50277546
264.663	-2.10162	0.313804	-6.69724	2.12392e-11	2.8115e-10	TRUE	ENSG00000152582	SPEF2	ensembl_havana	protein_coding	FALSE	chr5:35617844-35814611
295.14	-2.1021	0.192933	-10.8955	1.21092e-27	9.74998e-26	TRUE	ENSG00000170629	DPY19L2P2	havana	transcribed_unprocessed_pseudogene	FALSE	chr7:103175133-103280410
558.854	-2.10218	0.292897	-7.17719	7.11578e-13	1.16007e-11	TRUE	ENSG00000142227	EMP3	ensembl_havana	protein_coding	FALSE	chr19:48321509-48330553
451.071	-2.10363	0.287979	-7.30481	2.77653e-13	4.80943e-12	TRUE	ENSG00000144834	TAGLN3	ensembl_havana	protein_coding	FALSE	chr3:111998664-112013887
559.059	-2.10398	0.292207	-7.20031	6.00736e-13	9.91027e-12	TRUE	ENSG00000100228	RAB36	ensembl_havana	protein_coding	FALSE	chr22:23145326-23164350
507.971	-2.10418	0.559943	-3.75785	0.000171381	0.000694948	TRUE	ENSG00000148848	ADAM12	ensembl_havana	protein_coding	FALSE	chr10:126012381-126388455
440.176	-2.11124	0.399481	-5.28496	1.25735e-07	9.40744e-07	TRUE	ENSG00000123146	ADGRE5	ensembl_havana	protein_coding	FALSE	chr19:14380501-14408725
1917.62	-2.1159	0.465817	-4.54233	5.56357e-06	3.07028e-05	TRUE	ENSG00000172020	GAP43	ensembl_havana	protein_coding	FALSE	chr3:115623324-115721490
809.656	-2.11947	0.48845	-4.33918	1.43016e-05	7.27906e-05	TRUE	ENSG00000175662	TOM1L2	ensembl_havana	protein_coding	FALSE	chr17:17843511-17972422
1382.39	-2.12242	0.173767	-12.2142	2.61112e-34	3.52555e-32	TRUE	ENSG00000106780	MEGF9	ensembl_havana	protein_coding	FALSE	chr9:120600813-120714470
1699.5	-2.12486	0.141471	-15.0197	5.45204e-51	2.20841e-48	TRUE	ENSG00000174306	ZHX3	ensembl_havana	protein_coding	TRUE	chr20:41178448-41317672
2826.82	-2.12615	0.675344	-3.14825	0.00164253	0.00527393	TRUE	ENSG00000169851	PCDH7	ensembl_havana	protein_coding	FALSE	chr4:30720415-31146805
574.289	-2.13338	0.516825	-4.12785	3.6617e-05	0.000170726	TRUE	ENSG00000164683	HEY1	ensembl_havana	protein_coding	TRUE	chr8:79764010-79767863
320.369	-2.13416	0.641286	-3.32793	0.000874935	0.00301639	TRUE	ENSG00000124205	EDN3	ensembl_havana	protein_coding	FALSE	chr20:59300427-59325992
12992.6	-2.13606	0.249015	-8.57803	9.65079e-18	2.86144e-16	TRUE	ENSG00000087245	MMP2	ensembl_havana	protein_coding	FALSE	chr16:55389700-55506691
4624.05	-2.1372	0.391206	-5.46309	4.67911e-08	3.75141e-07	TRUE	ENSG00000145675	PIK3R1	ensembl_havana	protein_coding	FALSE	chr5:68215720-68301821
2560.08	-2.15671	0.308939	-6.98102	2.93038e-12	4.37381e-11	TRUE	ENSG00000087303	NID2	ensembl_havana	protein_coding	FALSE	chr14:52004803-52069228
1559.54	-2.16101	0.515294	-4.19373	2.74399e-05	0.000131119	TRUE	ENSG00000248905	FMN1	ensembl_havana	protein_coding	FALSE	chr15:32765545-33194733
[truncated: 580 more rows]

## Sheet: group 2
baseMean	log2FC	lfcSE	stat	pvalue	FDR	DEG	gene_id	gene_name	gene_source	gene_biotype	TF	GRCh38
245.619	8.79089	1.2143	7.23949	4.50366e-13	3.37218e-11	TRUE	ENSG00000280707	RP11-568A7.4	havana	lincRNA	FALSE	chr6:167228300-167237511			1	GO:0009790	embryo development		3.11e-11	5.206e-08	4.165e-07	5.206e-08	18	1316	10.5072
798.043	8.21428	0.986419	8.32738	8.26515e-17	1.17408e-14	TRUE	ENSG00000061492	WNT8A	ensembl_havana	protein_coding	FALSE	chr5:138083892-138092365			2	GO:0007492	endoderm development		1.063e-09	8.901e-07	7.121e-06	1.78e-06	9	235	8.97347
512.315	7.74691	1.01687	7.61841	2.56827e-14	2.43682e-12	TRUE	ENSG00000254934	LINC00678	havana	lincRNA	FALSE	chr11:27617626-27634627			3	GO:0007498	mesoderm development		3.155e-09	1.435e-06	1.148e-05	5.282e-06	9	266	8.501
1267.82	7.69327	0.667005	11.534	8.88667e-31	1.29949e-27	TRUE	ENSG00000249532	MIR302B	ensembl_havana	antisense	FALSE	chr4:112646476-112650051			4	GO:0045944	positive regulation of transcription by RNA polymerase II		4.042e-09	1.435e-06	1.148e-05	6.767e-06	16	1339	8.3934
218.196	7.03198	1.3506	5.20654	1.92393e-07	3.55063e-06	TRUE	ENSG00000154342	WNT3A	ensembl_havana	protein_coding	TRUE	chr1:228007051-228061260			5	GO:0007389	pattern specification process		4.609e-09	1.435e-06	1.148e-05	7.715e-06	11	506	8.33639
2297.83	6.96302	0.704627	9.88185	4.99012e-23	1.85148e-20	TRUE	ENSG00000164458	T	ensembl_havana	protein_coding	TRUE	chr6:166157656-166168700
964.233	6.92546	0.695874	9.95218	2.46712e-23	9.43539e-21	TRUE	ENSG00000113722	CDX1	ensembl_havana	protein_coding	TRUE	chr5:150166795-150184558
4210.77	6.88974	0.645909	10.6667	1.45652e-26	9.52831e-24	TRUE	ENSG00000185155	MIXL1	ensembl_havana	protein_coding	TRUE	chr1:226223618-226227054
675.542	6.84578	0.652029	10.4992	8.71275e-26	4.60831e-23	TRUE	ENSG00000111704	NANOG	ensembl_havana	protein_coding	TRUE	chr12:7787794-7799141
1485.62	6.79709	0.991218	6.85731	7.01702e-12	3.96446e-10	TRUE	ENSG00000146374	RSPO3	ensembl_havana	protein_coding	FALSE	chr6:127118604-127197765
217.375	6.77927	1.05089	6.45096	1.11145e-10	4.81352e-09	TRUE	ENSG00000255192	NANOGP8	ensembl_havana	protein_coding	TRUE	chr15:35084193-35085110
4765.48	6.6931	0.631561	10.5977	3.05375e-26	1.68696e-23	TRUE	ENSG00000134363	FST	ensembl_havana	protein_coding	FALSE	chr5:53480409-53487134
245.738	6.65403	1.06153	6.26837	3.64847e-10	1.40398e-08	TRUE	ENSG00000132297	HHLA1	ensembl_havana	protein_coding	FALSE	chr8:132061486-132111159
204.924	6.63414	0.903587	7.34201	2.1041e-13	1.69824e-11	TRUE	ENSG00000163508	EOMES	ensembl_havana	protein_coding	TRUE	chr3:27715949-27722711
215.728	6.61839	1.3323	4.96763	6.7775e-07	1.06702e-05	TRUE	ENSG00000236673	RP11-69I8.2	havana	lincRNA	FALSE	chr6:131901963-131920565
186.19	6.54198	1.28718	5.08242	3.72659e-07	6.33106e-06	TRUE	ENSG00000075388	FGF4	ensembl_havana	protein_coding	FALSE	chr11:69771016-69775403
1657.64	6.54071	0.759084	8.61657	6.89874e-18	1.15033e-15	TRUE	ENSG00000133980	VRTN	ensembl_havana	protein_coding	FALSE	chr14:74303069-74360008
400.652	6.53507	0.911676	7.16819	7.59984e-13	5.38246e-11	TRUE	ENSG00000151379	MSGN1	ensembl_havana	protein_coding	TRUE	chr2:17816496-17817101
457.322	6.28745	0.563394	11.16	6.40205e-29	7.5785e-26	TRUE	ENSG00000250366	TUNAR	havana	protein_coding	FALSE	chr14:95876392-95925571
608.592	6.16328	0.717554	8.58929	8.75077e-18	1.43115e-15	TRUE	ENSG00000130182	ZSCAN10	ensembl_havana	protein_coding	TRUE	chr16:3088890-3099317
873.251	5.95555	0.556393	10.7039	9.76333e-27	6.55964e-24	TRUE	ENSG00000156966	B3GNT7	ensembl_havana	protein_coding	FALSE	chr2:231395543-231401164
5282.9	5.84331	0.494865	11.8079	3.55358e-32	6.30988e-29	TRUE	ENSG00000265992	ESRG	havana	sense_intronic	FALSE	chr3:54632122-54639857
1249.5	5.81353	0.796865	7.29551	2.97539e-13	2.31866e-11	TRUE	ENSG00000120094	HOXB1	ensembl_havana	protein_coding	TRUE	chr17:48528526-48530997
1060.36	5.51752	0.768333	7.18116	6.91237e-13	4.97529e-11	TRUE	ENSG00000106038	EVX1	ensembl_havana	protein_coding	TRUE	chr7:27242700-27250493
198.826	5.46508	0.865734	6.31265	2.74293e-10	1.08232e-08	TRUE	ENSG00000253308	RP1-170O19.17	havana	lincRNA	FALSE	chr7:27239243-27241228
310.848	5.37127	0.723145	7.42765	1.10543e-13	9.34687e-12	TRUE	ENSG00000177511	ST8SIA3	ensembl_havana	protein_coding	FALSE	chr18:57350813-57371731
226.006	5.35292	0.6719	7.96684	1.62787e-15	1.89987e-13	TRUE	ENSG00000230623	RP11-469A15.2	havana	lincRNA	FALSE	chr1:200333193-200478293
125.367	5.31887	0.910222	5.84349	5.11194e-09	1.48977e-07	TRUE	ENSG00000179046	TRIML2	ensembl_havana	protein_coding	FALSE	chr4:188091273-188109603
281.343	5.27386	0.486669	10.8367	2.30762e-27	1.91217e-24	TRUE	ENSG00000069482	GAL	ensembl_havana	protein_coding	FALSE	chr11:68683779-68691175
1387.81	5.2524	0.956753	5.48982	4.0234e-08	9.10155e-07	TRUE	ENSG00000133636	NTS	ensembl_havana	protein_coding	FALSE	chr12:85874295-85882992
636.693	5.2027	0.532446	9.77134	1.49466e-22	5.16053e-20	TRUE	ENSG00000146904	EPHA1	ensembl_havana	protein_coding	FALSE	chr7:143390289-143408892
311.925	5.16845	0.767248	6.73635	1.62412e-11	8.49981e-10	TRUE	ENSG00000052344	PRSS8	ensembl_havana	protein_coding	FALSE	chr16:31131433-31135762
116.571	5.13542	0.838766	6.12259	9.20638e-10	3.19193e-08	TRUE	ENSG00000253405	EVX1-AS	havana	antisense	FALSE	chr7:27241429-27247229
106.411	5.12863	0.524129	9.78504	1.30538e-22	4.57049e-20	TRUE	ENSG00000142698	C1orf94	ensembl_havana	protein_coding	FALSE	chr1:34166883-34219131
2796.87	5.11916	0.394635	12.9719	1.76619e-38	7.31763e-35	TRUE	ENSG00000105991	HOXA1	ensembl_havana	protein_coding	TRUE	chr7:27092993-27095996
147.01	5.10321	0.561273	9.09221	9.70469e-20	2.19317e-17	TRUE	ENSG00000156959	LHFPL4	ensembl_havana	protein_coding	FALSE	chr3:9498361-9553802
220.567	5.06347	0.784773	6.45215	1.10277e-10	4.79807e-09	TRUE	ENSG00000182866	LCK	ensembl_havana	protein_coding	FALSE	chr1:32251239-32286165
191.164	5.02222	0.483464	10.388	2.81227e-25	1.3982e-22	TRUE	ENSG00000147596	PRDM14	ensembl_havana	protein_coding	TRUE	chr8:70051651-70071693
699.982	4.989	0.824617	6.05007	1.44778e-09	4.79873e-08	TRUE	ENSG00000164251	F2RL1	ensembl_havana	protein_coding	FALSE	chr5:76818933-76835315
2151.66	4.938	0.732837	6.73819	1.60368e-11	8.4283e-10	TRUE	ENSG00000179059	ZFP42	ensembl_havana	protein_coding	TRUE	chr4:187995771-188005050
689.98	4.90827	0.672683	7.29655	2.95237e-13	2.30796e-11	TRUE	ENSG00000161249	DMKN	ensembl_havana	protein_coding	FALSE	chr19:35497220-35513658
11057.5	4.90628	0.830749	5.90585	3.50833e-09	1.07538e-07	TRUE	ENSG00000134817	APLNR	ensembl_havana	protein_coding	FALSE	chr11:57233577-57237314
520.099	4.70376	0.65494	7.18198	6.87095e-13	4.96526e-11	TRUE	ENSG00000104413	ESRP1	ensembl_havana	protein_coding	FALSE	chr8:94641074-94707466
133.142	4.70207	0.462835	10.1593	3.01331e-24	1.33764e-21	TRUE	ENSG00000077009	NMRK2	ensembl_havana	protein_coding	FALSE	chr19:3933103-3942416
2116.48	4.52309	0.566211	7.98835	1.36758e-15	1.61889e-13	TRUE	ENSG00000111186	WNT5B	ensembl_havana	protein_coding	FALSE	chr12:1529891-1647243
632.125	4.4923	0.740327	6.06799	1.29518e-09	4.34505e-08	TRUE	ENSG00000179111	HES7	ensembl_havana	protein_coding	TRUE	chr17:8120590-8124092
260.854	4.48874	0.453925	9.88874	4.65869e-23	1.7547e-20	TRUE	ENSG00000152939	MARVELD2	ensembl_havana	protein_coding	FALSE	chr5:69415112-69444330
1394.42	4.44549	0.773027	5.75076	8.88429e-09	2.41108e-07	TRUE	ENSG00000149922	TBX6	ensembl_havana	protein_coding	TRUE	chr16:30085793-30091887
3127.01	4.41521	0.798123	5.53199	3.16614e-08	7.43221e-07	TRUE	ENSG00000184697	CLDN6	ensembl_havana	protein_coding	FALSE	chr16:3014712-3020071
887.628	4.37316	0.570064	7.67135	1.70201e-14	1.64631e-12	TRUE	ENSG00000167600	CYP2S1	ensembl_havana	protein_coding	FALSE	chr19:41193049-41207539
121.514	4.36831	0.713072	6.12604	9.00925e-10	3.14994e-08	TRUE	ENSG00000170608	FOXA3	ensembl_havana	protein_coding	TRUE	chr19:45863989-45873797
126.795	4.36771	0.340198	12.8387	9.95215e-38	3.53429e-34	TRUE	ENSG00000128274	A4GALT	ensembl_havana	protein_coding	FALSE	chr22:42692121-42721298
2077.77	4.35752	0.433619	10.0492	9.26223e-24	3.90254e-21	TRUE	ENSG00000171724	VAT1L	ensembl_havana	protein_coding	FALSE	chr16:77788530-77980107
3377.15	4.32671	0.623083	6.94403	3.81063e-12	2.30483e-10	TRUE	ENSG00000229544	NKX1-2	ensembl_havana	protein_coding	TRUE	chr10:124445239-124450184
918.6	4.32654	0.683361	6.33127	2.43158e-10	9.71811e-09	TRUE	ENSG00000039068	CDH1	ensembl_havana	protein_coding	FALSE	chr16:68737225-68835548
505.485	4.3144	0.518664	8.3183	8.92312e-17	1.26034e-14	TRUE	ENSG00000104112	SCG3	ensembl_havana	protein_coding	FALSE	chr15:51681353-51721031
431.146	4.30908	0.519524	8.29428	1.09247e-16	1.53433e-14	TRUE	ENSG00000136110	LECT1	ensembl_havana	protein_coding	FALSE	chr13:52703264-52739812
2288.33	4.26577	0.667974	6.38613	1.70131e-10	7.13202e-09	TRUE	ENSG00000158815	FGF17	ensembl_havana	protein_coding	FALSE	chr8:22042398-22048809
136.153	4.20786	0.75865	5.54651	2.91432e-08	6.91948e-07	TRUE	ENSG00000104327	CALB1	ensembl_havana	protein_coding	FALSE	chr8:90058608-90095475
105.011	4.2076	0.518494	8.11504	4.85621e-16	6.06635e-14	TRUE	ENSG00000120949	TNFRSF8	ensembl_havana	protein_coding	FALSE	chr1:12063377-12144207
1044.48	4.19285	0.44299	9.46488	2.93895e-21	8.69754e-19	TRUE	ENSG00000233429	HOTAIRM1	havana	antisense	FALSE	chr7:27095647-27100265
227.801	4.17517	0.51223	8.15098	3.60989e-16	4.62569e-14	TRUE	ENSG00000124493	GRM4	ensembl_havana	protein_coding	FALSE	chr6:34018645-34155622
136.233	4.15768	0.570162	7.2921	3.05152e-13	2.36317e-11	TRUE	ENSG00000183742	MACC1	ensembl_havana	protein_coding	TRUE	chr7:20134655-20217404
118.132	4.05605	0.598474	6.77732	1.22425e-11	6.61602e-10	TRUE	ENSG00000146530	VWDE	ensembl_havana	protein_coding	FALSE	chr7:12330885-12403941
102.211	4.04155	0.703445	5.74537	9.17198e-09	2.48373e-07	TRUE	ENSG00000055813	CCDC85A	ensembl_havana	protein_coding	FALSE	chr2:56184123-56386173
398.655	4.00718	0.520817	7.69403	1.42569e-14	1.412e-12	TRUE	ENSG00000188848	BEND4	ensembl_havana	protein_coding	TRUE	chr4:42110938-42152878
200.521	3.97903	0.644895	6.17004	6.8273e-10	2.48128e-08	TRUE	ENSG00000261409	RP6-24A23.7	havana	sense_overlapping	FALSE	chrX:108719949-108724944
471.545	3.97519	0.683365	5.81708	5.98836e-09	1.71306e-07	TRUE	ENSG00000170542	SERPINB9	ensembl_havana	protein_coding	FALSE	chr6:2887266-2903280
640.194	3.95425	0.50057	7.89949	2.8005e-15	3.10793e-13	TRUE	ENSG00000223756	TSSC2	havana	transcribed_unprocessed_pseudogene	FALSE	chr11:3380961-3408978
126.342	3.92307	0.539016	7.2782	3.383e-13	2.60365e-11	TRUE	ENSG00000232301	RP11-132A1.3	havana	antisense	FALSE	chr7:101299613-101301270
2351.52	3.90429	0.616616	6.3318	2.42319e-10	9.70017e-09	TRUE	ENSG00000241186	TDGF1	ensembl_havana	protein_coding	FALSE	chr3:46574555-46582463
676.625	3.85968	0.391492	9.85889	6.27361e-23	2.22794e-20	TRUE	ENSG00000130477	UNC13A	havana	protein_coding	FALSE	chr19:17601328-17688365
235.242	3.85563	1.02194	3.77284	0.000161397	0.00120658	TRUE	ENSG00000225366	TDGF1P3	havana	transcribed_processed_pseudogene	FALSE	chrX:110520312-110523021
144.681	3.81969	0.502944	7.59467	3.08585e-14	2.89476e-12	TRUE	ENSG00000103067	ESRP2	ensembl_havana	protein_coding	FALSE	chr16:68229111-68238102
180.942	3.79902	0.303905	12.5007	7.40293e-36	2.04477e-32	TRUE	ENSG00000130055	GDPD2	ensembl_havana	protein_coding	FALSE	chrX:70423031-70433390
309.888	3.77661	0.526385	7.17461	7.2513e-13	5.16505e-11	TRUE	ENSG00000083067	TRPM3	ensembl_havana	protein_coding	FALSE	chr9:70529063-71446904
546.153	3.757	0.333007	11.282	1.60953e-29	2.22285e-26	TRUE	ENSG00000115380	EFEMP1	ensembl_havana	protein_coding	FALSE	chr2:55865967-55924139
7385.5	3.73353	0.420727	8.87399	7.05678e-19	1.44979e-16	TRUE	ENSG00000165556	CDX2	ensembl_havana	protein_coding	TRUE	chr13:27962137-27971139
175.568	3.68747	0.515308	7.15586	8.3152e-13	5.77396e-11	TRUE	ENSG00000179344	HLA-DQB1	ensembl_havana	protein_coding	TRUE	chr6:32659467-32668383
197.138	3.68663	0.34701	10.624	2.30469e-26	1.3641e-23	TRUE	ENSG00000155367	PPM1J	ensembl_havana	protein_coding	FALSE	chr1:112709994-112715477
129.28	3.68348	0.658207	5.59623	2.19065e-08	5.38117e-07	TRUE	ENSG00000118785	SPP1	ensembl_havana	protein_coding	FALSE	chr4:87975650-87983426
182.285	3.68136	0.532494	6.91344	4.73041e-12	2.78657e-10	TRUE	ENSG00000133477	FAM83F	ensembl_havana	protein_coding	FALSE	chr22:39994949-40043529
110.468	3.67336	0.395161	9.29587	1.46013e-20	3.94538e-18	TRUE	ENSG00000105131	EPHX3	ensembl_havana	protein_coding	FALSE	chr19:15226919-15233435
208.718	3.67277	0.594744	6.17539	6.60015e-10	2.41284e-08	TRUE	ENSG00000154080	CHST9	ensembl_havana	protein_coding	FALSE	chr18:26906481-27185317
862.358	3.64591	0.503861	7.23594	4.62306e-13	3.45119e-11	TRUE	ENSG00000164651	SP8	ensembl_havana	protein_coding	TRUE	chr7:20782283-20786886
119.567	3.63951	0.461941	7.87873	3.30713e-15	3.6133e-13	TRUE	ENSG00000089250	NOS1	ensembl_havana	protein_coding	FALSE	chr12:117208142-117452170
136.932	3.63779	0.629027	5.7832	7.32913e-09	2.05174e-07	TRUE	ENSG00000128610	FEZF1	ensembl_havana	protein_coding	TRUE	chr7:122301394-122310691
203.845	3.61082	0.707224	5.10562	3.29706e-07	5.69573e-06	TRUE	ENSG00000169894	MUC3A	havana	protein_coding	FALSE	chr7:100949555-100968346
167.29	3.58807	0.634267	5.65704	1.5401e-08	3.93073e-07	TRUE	ENSG00000111319	SCNN1A	ensembl_havana	protein_coding	FALSE	chr12:6346843-6377730
9849.67	3.57941	0.550146	6.50628	7.70327e-11	3.48808e-09	TRUE	ENSG00000148200	NR6A1	ensembl_havana	protein_coding	TRUE	chr9:124517275-124771310
116.381	3.56614	0.694721	5.1332	2.84862e-07	4.99746e-06	TRUE	ENSG00000074211	PPP2R2C	ensembl_havana	protein_coding	FALSE	chr4:6320578-6563600
222.994	3.56439	0.404138	8.81975	1.14717e-18	2.21065e-16	TRUE	ENSG00000283674	RP11-419I17.1	havana	lincRNA	FALSE	chr8:12537079-12665588
1967.55	3.55869	0.4357	8.16775	3.14202e-16	4.08939e-14	TRUE	ENSG00000158769	F11R	ensembl_havana	protein_coding	FALSE	chr1:160995211-161021348
141.384	3.5552	0.663181	5.36084	8.28367e-08	1.69624e-06	TRUE	ENSG00000133124	IRS4	ensembl_havana	protein_coding	FALSE	chrX:108732482-108736409
9987.48	3.53094	0.449549	7.8544	4.01682e-15	4.34149e-13	TRUE	ENSG00000137267	TUBB2A	ensembl_havana	protein_coding	FALSE	chr6:3153669-3157526
155.701	3.48653	0.42069	8.28764	1.15513e-16	1.60421e-14	TRUE	ENSG00000164007	CLDN19	ensembl_havana	protein_coding	FALSE	chr1:42733093-42740254
1091.14	3.48177	0.330091	10.5479	5.19402e-26	2.80691e-23	TRUE	ENSG00000185818	NAT8L	ensembl_havana	protein_coding	FALSE	chr4:2059512-2069089
109.445	3.47857	0.725502	4.79471	1.62912e-06	2.27646e-05	TRUE	ENSG00000140832	MARVELD3	ensembl_havana	protein_coding	FALSE	chr16:71626161-71642114
583.099	3.41587	0.508868	6.71268	1.91082e-11	9.85502e-10	TRUE	ENSG00000105737	GRIK5	ensembl_havana	protein_coding	FALSE	chr19:41998321-42069498
381.641	3.40746	0.546254	6.23786	4.43584e-10	1.68609e-08	TRUE	ENSG00000130303	BST2	ensembl_havana	protein_coding	FALSE	chr19:17402939-17405648
201.951	3.39904	0.507071	6.70328	2.03796e-11	1.04028e-09	TRUE	ENSG00000222033	LINC01124	havana	lincRNA	FALSE	chr2:170712451-170714567
1144.89	3.3973	0.248268	13.684	1.26564e-42	1.04875e-38	TRUE	ENSG00000119888	EPCAM	ensembl_havana	protein_coding	FALSE	chr2:47345158-47387601
920.144	3.36522	0.68099	4.94166	7.74612e-07	1.20198e-05	TRUE	ENSG00000078295	ADCY2	ensembl_havana	protein_coding	FALSE	chr5:7396208-7830081
111.161	3.35862	0.662884	5.06667	4.04836e-07	6.78155e-06	TRUE	ENSG00000163814	CDCP1	ensembl_havana	protein_coding	FALSE	chr3:45082278-45146422
557.634	3.35605	0.530696	6.32387	2.55086e-10	1.01297e-08	TRUE	ENSG00000043143	JADE2	ensembl_havana	protein_coding	FALSE	chr5:134524312-134583230
221.057	3.34797	0.814659	4.10966	3.9624e-05	0.000358708	TRUE	ENSG00000248329	APELA	havana	protein_coding	FALSE	chr4:164877004-164898965
135.416	3.3386	0.537938	6.2063	5.42461e-10	2.01872e-08	TRUE	ENSG00000243004	AC005062.2	havana	sense_overlapping	FALSE	chr7:19918981-20140453
234.727	3.33415	0.489455	6.81197	9.62701e-12	5.2482e-10	TRUE	ENSG00000186603	HPDL	ensembl_havana	protein_coding	FALSE	chr1:45326905-45328533
1141.05	3.32787	0.410558	8.10572	5.24323e-16	6.51708e-14	TRUE	ENSG00000106789	CORO2A	ensembl_havana	protein_coding	FALSE	chr9:98120975-98192640
170.812	3.3123	0.531775	6.22876	4.7013e-10	1.77613e-08	TRUE	ENSG00000154783	FGD5	ensembl_havana	protein_coding	FALSE	chr3:14818962-14934565
156.156	3.30864	0.423356	7.81527	5.48446e-15	5.7285e-13	TRUE	ENSG00000165731	RET	ensembl_havana	protein_coding	FALSE	chr10:43077027-43130351
1318.06	3.30252	0.550941	5.99433	2.04325e-09	6.56241e-08	TRUE	ENSG00000122756	CNTFR	ensembl_havana	protein_coding	FALSE	chr9:34551432-34590140
2573.99	3.30166	0.455226	7.25279	4.08267e-13	3.0662e-11	TRUE	ENSG00000128683	GAD1	ensembl_havana	protein_coding	FALSE	chr2:170813213-170861151
1581.5	3.29955	0.585776	5.63278	1.77327e-08	4.46623e-07	TRUE	ENSG00000178445	GLDC	ensembl_havana	protein_coding	FALSE	chr9:6532464-6645650
253.185	3.28974	0.535291	6.14571	7.96068e-10	2.83111e-08	TRUE	ENSG00000270149	RP11-544M22.13	havana	protein_coding	FALSE	chr1:160997957-161038962
202.095	3.28068	0.317512	10.3324	5.02656e-25	2.27191e-22	TRUE	ENSG00000040731	CDH10	ensembl_havana	protein_coding	FALSE	chr5:24487100-24644978
117.628	3.263	0.4544	7.18091	6.92486e-13	4.97529e-11	TRUE	ENSG00000213214	ARHGEF35	ensembl_havana	protein_coding	FALSE	chr7:144186083-144195655
129.011	3.24878	0.731467	4.44146	8.93491e-06	9.88217e-05	TRUE	ENSG00000105974	CAV1	ensembl_havana	protein_coding	FALSE	chr7:116524785-116561184
252.027	3.24412	0.44381	7.3097	2.67733e-13	2.09955e-11	TRUE	ENSG00000110090	CPT1A	ensembl_havana	protein_coding	FALSE	chr11:68754620-68844410
11341.2	3.19544	0.406605	7.85883	3.87745e-15	4.20915e-13	TRUE	ENSG00000128567	PODXL	ensembl_havana	protein_coding	FALSE	chr7:131500262-131558217
5969.29	3.1775	0.514193	6.17958	6.42723e-10	2.35656e-08	TRUE	ENSG00000121570	DPPA4	ensembl_havana	protein_coding	FALSE	chr3:109326141-109337572
6134.05	3.15039	0.425693	7.40062	1.35546e-13	1.13452e-11	TRUE	ENSG00000135919	SERPINE2	ensembl_havana	protein_coding	FALSE	chr2:223975112-224039319
1838.41	3.14252	0.657468	4.77972	1.75537e-06	2.42807e-05	TRUE	ENSG00000090932	DLL3	ensembl_havana	protein_coding	FALSE	chr19:39498895-39508481
180.434	3.10001	0.679666	4.56109	5.089e-06	6.05298e-05	TRUE	ENSG00000158089	GALNT14	ensembl_havana	protein_coding	FALSE	chr2:30910467-31155202
137.79	3.09411	0.469457	6.59082	4.37395e-11	2.07109e-09	TRUE	ENSG00000215845	TSTD1	ensembl_havana	protein_coding	FALSE	chr1:161037631-161038990
301.481	3.08956	0.588033	5.25405	1.48787e-07	2.8386e-06	TRUE	ENSG00000106078	COBL	ensembl_havana	protein_coding	FALSE	chr7:51016212-51316818
484.497	3.07722	0.542716	5.67004	1.42765e-08	3.68154e-07	TRUE	ENSG00000163694	RBM47	ensembl_havana	protein_coding	FALSE	chr4:40423267-40630875
489.308	3.06534	0.41626	7.364	1.78483e-13	1.46433e-11	TRUE	ENSG00000167680	SEMA6B	ensembl_havana	protein_coding	FALSE	chr19:4542593-4559808
7828.28	3.06357	0.817367	3.7481	0.000178181	0.001307	TRUE	ENSG00000107984	DKK 1.00	ensembl_havana	protein_coding	FALSE	chr10:52314296-52318042
669.874	3.06202	0.607561	5.03985	4.65902e-07	7.68537e-06	TRUE	ENSG00000183463	URAD	ensembl_havana	protein_coding	FALSE	chr13:27977714-27988654
112.438	3.0514	0.436317	6.99354	2.68043e-12	1.67841e-10	TRUE	ENSG00000170775	GPR37	ensembl_havana	protein_coding	FALSE	chr7:124745997-124765627
290.034	3.04363	0.552819	5.50564	3.67821e-08	8.4429e-07	TRUE	ENSG00000156475	PPP2R2B	ensembl_havana	protein_coding	FALSE	chr5:146581146-147084784
127.307	3.04103	0.427451	7.11433	1.12458e-12	7.68021e-11	TRUE	ENSG00000241484	ARHGAP8	ensembl_havana	protein_coding	FALSE	chr22:44752558-44862788
317.137	3.04021	0.577394	5.2654	1.39884e-07	2.70613e-06	TRUE	ENSG00000137473	TTC29	ensembl_havana	protein_coding	FALSE	chr4:146706638-146945882
786.187	3.02434	0.790464	3.82603	0.000130226	0.00100205	TRUE	ENSG00000198729	PPP1R14C	ensembl_havana	protein_coding	FALSE	chr6:150143076-150250357
143.332	3.0213	0.482378	6.26334	3.76813e-10	1.44556e-08	TRUE	ENSG00000186297	GABRA5	ensembl_havana	protein_coding	FALSE	chr15:26866363-26949207
1463.61	3.01104	0.427727	7.03964	1.92743e-12	1.24452e-10	TRUE	ENSG00000103044	HAS3	ensembl_havana	protein_coding	FALSE	chr16:69105564-69118719
107.269	2.99276	0.526811	5.6809	1.3399e-08	3.47688e-07	TRUE	ENSG00000198576	ARC	ensembl_havana	protein_coding	FALSE	chr8:142611044-142614472
182.237	2.96313	0.402339	7.36476	1.7747e-13	1.46084e-11	TRUE	ENSG00000165379	LRFN5	ensembl_havana	protein_coding	FALSE	chr14:41607570-41904549
49354	2.95635	0.32627	9.06108	1.2917e-19	2.8167e-17	TRUE	ENSG00000131914	LIN28A	ensembl_havana	protein_coding	TRUE	chr1:26410778-26429722
199.085	2.93963	0.417002	7.04943	1.79657e-12	1.16913e-10	TRUE	ENSG00000198915	RASGEF1A	ensembl_havana	protein_coding	FALSE	chr10:43194535-43266919
164.952	2.93594	0.500308	5.86827	4.40359e-09	1.30165e-07	TRUE	ENSG00000204516	MICB	ensembl_havana	protein_coding	FALSE	chr6:31494881-31511124
369.452	2.93407	0.381858	7.68368	1.54586e-14	1.52494e-12	TRUE	ENSG00000100604	CHGA	ensembl_havana	protein_coding	FALSE	chr14:92923080-92935293
2237.28	2.92758	0.441924	6.62462	3.48133e-11	1.69028e-09	TRUE	ENSG00000076770	MBNL3	ensembl_havana	protein_coding	TRUE	chrX:132369317-132489968
272.522	2.89608	0.534621	5.41708	6.05814e-08	1.29715e-06	TRUE	ENSG00000105409	ATP1A3	ensembl_havana	protein_coding	FALSE	chr19:41966582-41997497
825.926	2.8875	0.473114	6.10317	1.03983e-09	3.55071e-08	TRUE	ENSG00000145864	GABRB2	ensembl_havana	protein_coding	FALSE	chr5:161288429-161549044
387.919	2.88599	0.563879	5.1181	3.08636e-07	5.37282e-06	TRUE	ENSG00000185215	TNFAIP2	ensembl_havana	protein_coding	FALSE	chr14:103123442-103137439
362.842	2.88383	0.619632	4.6541	3.25406e-06	4.13558e-05	TRUE	ENSG00000142408	CACNG8	ensembl_havana	protein_coding	FALSE	chr19:53963040-53990215
5084.31	2.88066	0.375892	7.66352	1.80912e-14	1.74313e-12	TRUE	ENSG00000204335	SP5	ensembl_havana	protein_coding	TRUE	chr2:170715351-170718078
206.819	2.87779	0.541982	5.30976	1.09771e-07	2.18653e-06	TRUE	ENSG00000175592	FOSL1	ensembl_havana	protein_coding	TRUE	chr11:65892049-65900573
109.814	2.87518	0.4709	6.10572	1.02339e-09	3.49937e-08	TRUE	ENSG00000184408	KCND2	havana	protein_coding	FALSE	chr7:120273668-120750331
3676.11	2.86569	0.328509	8.72334	2.70113e-18	4.93732e-16	TRUE	ENSG00000145423	SFRP2	ensembl_havana	protein_coding	FALSE	chr4:153780592-153789120
266.427	2.82501	0.437805	6.45265	1.09909e-10	4.79338e-09	TRUE	ENSG00000251095	RP11-115D19.1	havana	antisense	FALSE	chr4:89551356-89726752
418.806	2.82176	0.324916	8.68459	3.80102e-18	6.65419e-16	TRUE	ENSG00000154760	SLFN13	ensembl_havana	protein_coding	FALSE	chr17:35435096-35448837
893.349	2.81709	0.409345	6.88195	5.90405e-12	3.38669e-10	TRUE	ENSG00000145808	ADAMTS19	ensembl_havana	protein_coding	TRUE	chr5:129460265-129738683
226.463	2.8156	0.383664	7.33871	2.15661e-13	1.73499e-11	TRUE	ENSG00000186340	THBS2	ensembl_havana	protein_coding	FALSE	chr6:169215780-169254044
1016.28	2.81108	0.781575	3.59669	0.000322295	0.00217302	TRUE	ENSG00000171345	KRT19	ensembl_havana	protein_coding	FALSE	chr17:41523617-41528308
1489.22	2.79887	0.394911	7.08734	1.36718e-12	9.1362e-11	TRUE	ENSG00000168505	GBX2	ensembl_havana	protein_coding	TRUE	chr2:236165236-236168369
690.15	2.76836	0.46811	5.91392	3.3407e-09	1.02653e-07	TRUE	ENSG00000089327	FXYD5	ensembl_havana	protein_coding	FALSE	chr19:35154730-35169883
222.383	2.75255	0.496628	5.54247	2.98238e-08	7.0676e-07	TRUE	ENSG00000116833	NR5A2	ensembl_havana	protein_coding	TRUE	chr1:200027602-200177424
908.917	2.74868	0.222833	12.3352	5.85539e-35	1.32326e-31	TRUE	ENSG00000163376	KBTBD8	ensembl_havana	protein_coding	FALSE	chr3:66998307-67011210
219.88	2.74662	0.590814	4.64888	3.33738e-06	4.21779e-05	TRUE	ENSG00000253230	LINC00599	ensembl_havana	lincRNA	FALSE	chr8:9900064-9905366
257.395	2.73119	0.263859	10.3509	4.14525e-25	1.94428e-22	TRUE	ENSG00000189190	ZNF600	ensembl_havana	protein_coding	TRUE	chr19:52764195-52786791
11188.2	2.72944	0.353744	7.71585	1.20179e-14	1.20465e-12	TRUE	ENSG00000174469	CNTNAP2	ensembl_havana	protein_coding	FALSE	chr7:146116002-148420998
1866.78	2.70608	0.306188	8.83796	9.74818e-19	1.92325e-16	TRUE	ENSG00000173281	PPP1R3B	ensembl_havana	protein_coding	FALSE	chr8:9136255-9151574
303.945	2.69016	0.366718	7.33577	2.20452e-13	1.76212e-11	TRUE	ENSG00000076944	STXBP2	ensembl_havana	protein_coding	FALSE	chr19:7636881-7647873
120.886	2.68825	0.70377	3.81979	0.000133567	0.00102385	TRUE	ENSG00000174951	FUT1	ensembl_havana	protein_coding	FALSE	chr19:48748011-48755390
117.225	2.6844	0.507591	5.2885	1.23323e-07	2.41202e-06	TRUE	ENSG00000204959	ARHGEF34P	havana	unprocessed_pseudogene	FALSE	chr7:144272445-144286966
226.295	2.68067	0.510507	5.251	1.51275e-07	2.87503e-06	TRUE	ENSG00000184905	TCEAL2	ensembl_havana	protein_coding	FALSE	chrX:102125688-102127711
495.197	2.67801	0.320302	8.36089	6.22487e-17	9.10259e-15	TRUE	ENSG00000165905	LARGE2	ensembl_havana	protein_coding	FALSE	chr11:45921621-45929096
253.143	2.66237	0.368188	7.23102	4.79385e-13	3.56797e-11	TRUE	ENSG00000268658	LINC00664	havana	lincRNA	FALSE	chr19:21483374-21503238
468.474	2.65835	0.490976	5.41442	6.14873e-08	1.31428e-06	TRUE	ENSG00000087258	GNAO1	ensembl_havana	protein_coding	FALSE	chr16:56191390-56357444
127.486	2.65278	0.514197	5.15908	2.48162e-07	4.44137e-06	TRUE	ENSG00000103710	RASL12	ensembl_havana	protein_coding	FALSE	chr15:65053337-65076690
1852.89	2.6471	0.369655	7.161	8.00886e-13	5.62408e-11	TRUE	ENSG00000136014	USP44	ensembl_havana	protein_coding	FALSE	chr12:95516560-95551490
178.713	2.64671	0.354061	7.47529	7.70328e-14	6.69566e-12	TRUE	ENSG00000101210	EEF1A2	ensembl_havana	protein_coding	FALSE	chr20:63488013-63499315
259.798	2.64514	0.309164	8.55578	1.1707e-17	1.87758e-15	TRUE	ENSG00000197444	OGDHL	ensembl_havana	protein_coding	FALSE	chr10:49734643-49762379
269.848	2.63548	0.433236	6.08326	1.17765e-09	3.97762e-08	TRUE	ENSG00000082684	SEMA5B	ensembl_havana	protein_coding	FALSE	chr3:122909193-123028605
698.976	2.63385	0.267099	9.86097	6.14531e-23	2.214e-20	TRUE	ENSG00000159228	CBR1	ensembl_havana	protein_coding	FALSE	chr21:36069941-36073166
409.464	2.62457	0.539836	4.8618	1.16322e-06	1.68904e-05	TRUE	ENSG00000105357	MYH14	ensembl_havana	protein_coding	FALSE	chr19:50188186-50310545
628.809	2.62348	0.657993	3.98709	6.68885e-05	0.000562511	TRUE	ENSG00000107562	CXCL12	ensembl_havana	protein_coding	FALSE	chr10:44370165-44386493
603.063	2.62344	0.381902	6.8694	6.44731e-12	3.65922e-10	TRUE	ENSG00000166145	SPINT1	ensembl_havana	protein_coding	FALSE	chr15:40844018-40858207
253.306	2.61536	0.498449	5.24699	1.54605e-07	2.92267e-06	TRUE	ENSG00000118777	ABCG2	ensembl_havana	protein_coding	FALSE	chr4:88090264-88231322
104.93	2.59677	0.465516	5.57827	2.42917e-08	5.87991e-07	TRUE	ENSG00000146215	CRIP3	ensembl_havana	protein_coding	FALSE	chr6:43299710-43308797
134.759	2.5936	0.623586	4.15916	3.19418e-05	0.000296616	TRUE	ENSG00000167105	TMEM92	ensembl_havana	protein_coding	FALSE	chr17:50271406-50281485
133.369	2.59193	0.305112	8.49501	1.97923e-17	3.09445e-15	TRUE	ENSG00000162817	C1orf115	ensembl_havana	protein_coding	FALSE	chr1:220689845-220699157
25795.4	2.57744	0.216362	11.9126	1.01769e-32	1.94607e-29	TRUE	ENSG00000137285	TUBB2B	ensembl_havana	protein_coding	FALSE	chr6:3224261-3231730
166.994	2.55555	0.785565	3.25314	0.00114137	0.00620997	TRUE	ENSG00000164093	PITX2	ensembl_havana	protein_coding	TRUE	chr4:110617423-110642123
304.068	2.54125	0.436697	5.81926	5.91099e-09	1.69482e-07	TRUE	ENSG00000118898	PPL	ensembl_havana	protein_coding	FALSE	chr16:4882507-4960741
126.23	2.53583	0.711626	3.56344	0.000366028	0.00240717	TRUE	ENSG00000259223	RP11-82L7.4	havana	lincRNA	FALSE	chr15:60073554-60118320
114.525	2.53099	0.352253	7.18516	6.7127e-13	4.86504e-11	TRUE	ENSG00000095383	TBC1D2	ensembl_havana	protein_coding	FALSE	chr9:98198999-98255721
171.368	2.52288	0.437549	5.76593	8.12069e-09	2.23063e-07	TRUE	ENSG00000261150	EPPK1	ensembl_havana	protein_coding	FALSE	chr8:143857324-143878464
842.127	2.51818	0.467746	5.38364	7.29953e-08	1.52103e-06	TRUE	ENSG00000185274	WBSCR17	ensembl_havana	protein_coding	FALSE	chr7:71132169-71713600
491.105	2.50727	0.43657	5.74312	9.29497e-09	2.50611e-07	TRUE	ENSG00000078549	ADCYAP1R1	ensembl_havana	protein_coding	FALSE	chr7:31052461-31111479
2401.17	2.50627	0.313692	7.98959	1.35391e-15	1.61038e-13	TRUE	ENSG00000169744	LDB2	ensembl_havana	protein_coding	FALSE	chr4:16501541-16898809
530.82	2.50144	0.391598	6.38778	1.68308e-10	7.07946e-09	TRUE	ENSG00000135525	MAP7	ensembl_havana	protein_coding	FALSE	chr6:136342281-136550819
289.97	2.4985	0.466195	5.35935	8.35228e-08	1.70608e-06	TRUE	ENSG00000104267	CA2	ensembl_havana	protein_coding	FALSE	chr8:85463852-85481493
819.469	2.49422	0.405658	6.14859	7.81751e-10	2.78817e-08	TRUE	ENSG00000137331	IER3	ensembl_havana	protein_coding	FALSE	chr6:30743199-30744554
238.631	2.48016	0.453666	5.46692	4.57927e-08	1.01639e-06	TRUE	ENSG00000141837	CACNA1A	ensembl_havana	protein_coding	FALSE	chr19:13206442-13633025
161.723	2.47937	0.416508	5.95275	2.63674e-09	8.28657e-08	TRUE	ENSG00000173535	TNFRSF10C	ensembl_havana	protein_coding	FALSE	chr8:23084355-23117437
6404.64	2.45571	0.455919	5.38629	7.19278e-08	1.5013e-06	TRUE	ENSG00000170421	KRT8	ensembl_havana	protein_coding	FALSE	chr12:52897187-52949954
880.388	2.45529	0.45675	5.37556	7.63443e-08	1.58285e-06	TRUE	ENSG00000105605	CACNG7	ensembl_havana	protein_coding	FALSE	chr19:53909335-53943941
133.209	2.4501	0.58948	4.15638	3.23329e-05	0.000299911	TRUE	ENSG00000075035	WSCD2	ensembl_havana	protein_coding	FALSE	chr12:108129471-108250537
103.107	2.44587	0.39941	6.12371	9.14206e-10	3.18295e-08	TRUE	ENSG00000179715	PCED1B	ensembl_havana	protein_coding	FALSE	chr12:47079603-47236662
162.617	2.44551	0.545481	4.48321	7.35276e-06	8.35658e-05	TRUE	ENSG00000171798	KNDC1	ensembl_havana	protein_coding	FALSE	chr10:133160447-133226412
184.237	2.44472	0.394613	6.19523	5.82012e-10	2.15944e-08	TRUE	ENSG00000183166	CALN1	ensembl_havana	protein_coding	FALSE	chr7:71779491-72447151
261.121	2.43655	0.443798	5.49022	4.01435e-08	9.10155e-07	TRUE	ENSG00000050327	ARHGEF5	ensembl_havana	protein_coding	TRUE	chr7:144355288-144380632
336.356	2.42918	0.396756	6.12262	9.20516e-10	3.19193e-08	TRUE	ENSG00000132359	RAP1GAP2	ensembl_havana	protein_coding	FALSE	chr17:2755705-3037739
179.743	2.42441	0.605774	4.00218	6.2762e-05	0.000532856	TRUE	ENSG00000134595	SOX3	ensembl_havana	protein_coding	TRUE	chrX:140502985-140505116
116.919	2.41992	0.425364	5.68906	1.27741e-08	3.32166e-07	TRUE	ENSG00000109255	NMU	ensembl_havana	protein_coding	FALSE	chr4:55595229-55636698
357.149	2.41612	0.308045	7.84342	4.38453e-15	4.65791e-13	TRUE	ENSG00000153363	LINC00467	havana	lincRNA	FALSE	chr1:211382803-211435333
255.653	2.41519	0.376706	6.41134	1.44243e-10	6.0982e-09	TRUE	ENSG00000073350	LLGL2	ensembl_havana	protein_coding	FALSE	chr17:75525080-75575208
2416	2.41272	0.377097	6.39816	1.57264e-10	6.63737e-09	TRUE	ENSG00000114115	RBP1	ensembl_havana	protein_coding	FALSE	chr3:139517434-139539829
357.612	2.40863	0.435661	5.52868	3.22647e-08	7.55955e-07	TRUE	ENSG00000132274	TRIM22	ensembl_havana	protein_coding	TRUE	chr11:5689689-5737089
2655.68	2.40028	0.345874	6.93976	3.92767e-12	2.36985e-10	TRUE	ENSG00000166206	GABRB3	ensembl_havana	protein_coding	FALSE	chr15:26543546-26939539
951.144	2.39744	0.348317	6.88293	5.86349e-12	3.37409e-10	TRUE	ENSG00000169570	DTWD2	ensembl_havana	protein_coding	FALSE	chr5:118837322-118988545
3823.63	2.39709	0.214177	11.1921	4.45716e-29	5.54002e-26	TRUE	ENSG00000079739	PGM1	ensembl_havana	protein_coding	FALSE	chr1:63593276-63660245
4574.38	2.39679	0.621302	3.8577	0.00011446	0.000897549	TRUE	ENSG00000133083	DCLK1	ensembl_havana	protein_coding	FALSE	chr13:35768652-36131306
6372.67	2.39422	0.567575	4.21833	2.46121e-05	0.000236777	TRUE	ENSG00000106278	PTPRZ1	ensembl_havana	protein_coding	FALSE	chr7:121873089-122062036
202.727	2.39129	0.374532	6.38475	1.7168e-10	7.16466e-09	TRUE	ENSG00000141934	PLPP2	ensembl_havana	protein_coding	FALSE	chr19:281040-291504
266.594	2.36369	0.376802	6.27303	3.54091e-10	1.36895e-08	TRUE	ENSG00000100065	CARD10	ensembl_havana	protein_coding	FALSE	chr22:37490362-37519542
529.92	2.33752	0.502261	4.65399	3.2557e-06	4.13558e-05	TRUE	ENSG00000175906	ARL4D	ensembl_havana	protein_coding	FALSE	chr17:43398959-43401137
142.198	2.32614	0.672848	3.45715	0.000545924	0.00336002	TRUE	ENSG00000111783	RFX4	ensembl_havana	protein_coding	TRUE	chr12:106582907-106762803
2809.55	2.32011	0.735252	3.15553	0.00160209	0.00824389	TRUE	ENSG00000198719	DLL1	ensembl_havana	protein_coding	FALSE	chr6:170282206-170306565
315.766	2.31679	0.363681	6.37038	1.88559e-10	7.79932e-09	TRUE	ENSG00000106785	TRIM14	ensembl_havana	protein_coding	TRUE	chr9:98069275-98119212
364.257	2.31446	0.405276	5.71081	1.12441e-08	2.96412e-07	TRUE	ENSG00000075643	MOCOS	ensembl_havana	protein_coding	FALSE	chr18:36187519-36272157
286.781	2.3066	0.495023	4.65959	3.16847e-06	4.05378e-05	TRUE	ENSG00000188580	NKAIN2	ensembl_havana	protein_coding	FALSE	chr6:123804141-124825657
174.822	2.30422	0.418127	5.51082	3.5717e-08	8.2441e-07	TRUE	ENSG00000233056	ERVH48-1	ensembl_havana	lincRNA	FALSE	chr21:42916803-42925646
439.377	2.29355	0.419156	5.47183	4.45423e-08	9.92185e-07	TRUE	ENSG00000139044	B4GALNT3	ensembl_havana	protein_coding	FALSE	chr12:460364-563509
236.378	2.28248	0.481167	4.74364	2.09907e-06	2.84358e-05	TRUE	ENSG00000181790	ADGRB1	ensembl_havana	protein_coding	FALSE	chr8:142449430-142545009
2028.13	2.28225	0.225417	10.1246	4.29839e-24	1.87463e-21	TRUE	ENSG00000105699	LSR	ensembl_havana	protein_coding	TRUE	chr19:35248330-35267964
145.144	2.27534	0.642236	3.54285	0.000395827	0.0025705	TRUE	ENSG00000160223	ICOSLG	ensembl_havana	protein_coding	FALSE	chr21:44222991-44240966
101.121	2.26373	0.456321	4.96083	7.0191e-07	1.09948e-05	TRUE	ENSG00000115339	GALNT3	ensembl_havana	protein_coding	FALSE	chr2:165747591-165794682
480.897	2.25249	0.262552	8.5792	9.55394e-18	1.5523e-15	TRUE	ENSG00000108379	WNT3	ensembl_havana	protein_coding	FALSE	chr17:46762506-46833154
149.579	2.24439	0.613457	3.65859	0.000253611	0.00177842	TRUE	ENSG00000152137	HSPB8	ensembl_havana	protein_coding	FALSE	chr12:119178642-119221131
189.456	2.23571	0.548536	4.07577	4.58622e-05	0.000405725	TRUE	ENSG00000136160	EDNRB	ensembl_havana	protein_coding	FALSE	chr13:77895481-77919768
646.899	2.2337	0.311379	7.17357	7.30657e-13	5.18954e-11	TRUE	ENSG00000111846	GCNT2	ensembl_havana	protein_coding	FALSE	chr6:10492223-10629368
186.575	2.22644	0.274053	8.12413	4.50592e-16	5.68592e-14	TRUE	ENSG00000138356	AOX1	ensembl_havana	protein_coding	FALSE	chr2:200585868-200677064
134.053	2.21918	0.583184	3.80528	0.000141645	0.00107813	TRUE	ENSG00000176092	AIM1L	ensembl_havana	protein_coding	FALSE	chr1:26321859-26354130
1284.22	2.21367	0.418402	5.29076	1.21812e-07	2.38623e-06	TRUE	ENSG00000105419	MEIS3	ensembl_havana	protein_coding	TRUE	chr19:47403124-47419523
153.777	2.21253	0.522013	4.23846	2.2506e-05	0.000218802	TRUE	ENSG00000157168	NRG1	ensembl_havana	protein_coding	TRUE	chr8:31639386-32767959
2399.7	2.20353	0.330388	6.66952	2.56648e-11	1.28629e-09	TRUE	ENSG00000167191	GPRC5B	ensembl_havana	protein_coding	FALSE	chr16:19856691-19886167
239.301	2.20314	0.492417	4.47414	7.67201e-06	8.65722e-05	TRUE	ENSG00000262001	DLGAP1-AS2	havana	antisense	FALSE	chr18:3603000-3608336
106.883	2.18886	0.434461	5.03811	4.70154e-07	7.73498e-06	TRUE	ENSG00000118160	SLC8A2	ensembl_havana	protein_coding	FALSE	chr19:47428017-47472168
1826.38	2.18709	0.505597	4.32575	1.52016e-05	0.000155449	TRUE	ENSG00000173917	HOXB2	ensembl_havana	protein_coding	TRUE	chr17:48540894-48544989
1268.49	2.18418	0.373965	5.8406	5.20117e-09	1.51223e-07	TRUE	ENSG00000197594	ENPP1	ensembl_havana	protein_coding	FALSE	chr6:131808016-131895155
167.62	2.18356	0.306615	7.12149	1.06764e-12	7.35193e-11	TRUE	ENSG00000123892	RAB38	ensembl_havana	protein_coding	FALSE	chr11:88113242-88175467
380.4	2.18225	0.281743	7.74551	9.52007e-15	9.69916e-13	TRUE	ENSG00000164976	KIAA1161	ensembl_havana	protein_coding	FALSE	chr9:34366670-34376853
347.125	2.17924	0.333903	6.52657	6.72928e-11	3.09784e-09	TRUE	ENSG00000065923	SLC9A7	ensembl_havana	protein_coding	FALSE	chrX:46599252-46759172
714.133	2.17372	0.588714	3.69231	0.000222225	0.00158289	TRUE	ENSG00000186854	TRABD2A	ensembl_havana	protein_coding	FALSE	chr2:84821650-84907008
1421.95	2.1642	0.285172	7.58911	3.22116e-14	2.98787e-12	TRUE	ENSG00000169860	P2RY1	ensembl_havana	protein_coding	FALSE	chr3:152834693-152841439
2073.09	2.1612	0.278191	7.76875	7.92666e-15	8.17631e-13	TRUE	ENSG00000152256	PDK1	ensembl_havana	protein_coding	FALSE	chr2:172555373-172608669
118.233	2.15368	0.325204	6.62254	3.53077e-11	1.71094e-09	TRUE	ENSG00000111679	PTPN6	ensembl_havana	protein_coding	FALSE	chr12:6946468-6961316
108.082	2.15044	0.413012	5.20672	1.9221e-07	3.55063e-06	TRUE	ENSG00000204175	GPRIN2	ensembl_havana	protein_coding	FALSE	chr10:46549044-46555530
341.738	2.14076	0.473099	4.52498	6.0401e-06	7.0626e-05	TRUE	ENSG00000162105	SHANK2	ensembl_havana	protein_coding	FALSE	chr11:70467856-71252577
150.283	2.13602	0.348143	6.13546	8.49145e-10	2.98993e-08	TRUE	ENSG00000130287	NCAN	ensembl_havana	protein_coding	FALSE	chr19:19211973-19252233
162.435	2.13583	0.375237	5.69195	1.25598e-08	3.27622e-07	TRUE	ENSG00000133107	TRPC4	ensembl_havana	protein_coding	FALSE	chr13:37636636-37870425
219.411	2.13229	0.463527	4.60014	4.222e-06	5.14989e-05	TRUE	ENSG00000135447	PPP1R1A	ensembl_havana	protein_coding	FALSE	chr12:54575387-54588659
823.435	2.13026	0.244031	8.72947	2.55873e-18	4.71166e-16	TRUE	ENSG00000145911	N4BP3	ensembl_havana	protein_coding	FALSE	chr5:178113443-178126087
291.467	2.1294	0.518561	4.10637	4.01928e-05	0.000363023	TRUE	ENSG00000197461	PDGFA	ensembl_havana	protein_coding	FALSE	chr7:497258-520296
208.575	2.12685	0.316531	6.71926	1.82648e-11	9.49884e-10	TRUE	ENSG00000154237	LRRK1	ensembl_havana	protein_coding	FALSE	chr15:100919215-101078254
1047.93	2.12643	0.204062	10.4205	1.99867e-25	1.01398e-22	TRUE	ENSG00000124588	NQO2	ensembl_havana	protein_coding	FALSE	chr6:2987987-3028869
171.361	2.12544	0.606985	3.50163	0.000462413	0.00292869	TRUE	ENSG00000142347	MYO1F	ensembl_havana	protein_coding	FALSE	chr19:8520790-8577577
120.383	2.12534	0.295206	7.19953	6.04215e-13	4.43073e-11	TRUE	ENSG00000135127	BICDL1	ensembl_havana	protein_coding	FALSE	chr12:119989869-120094494
1440.91	2.11008	0.465458	4.53334	5.80581e-06	6.81429e-05	TRUE	ENSG00000167642	SPINT2	ensembl_havana	protein_coding	FALSE	chr19:38244035-38292614
681.891	2.10877	0.289997	7.27172	3.54942e-13	2.70984e-11	TRUE	ENSG00000136383	ALPK3	ensembl_havana	protein_coding	FALSE	chr15:84816680-84873482
421.914	2.10815	0.62559	3.36986	0.000752069	0.00437224	TRUE	ENSG00000017483	SLC38A5	ensembl_havana	protein_coding	FALSE	chrX:48458537-48470256
421.339	2.09357	0.3635	5.75949	8.43682e-09	2.30981e-07	TRUE	ENSG00000170561	IRX2	ensembl_havana	protein_coding	TRUE	chr5:2745845-2751662
119.565	2.07995	0.334624	6.21577	5.10735e-10	1.91788e-08	TRUE	ENSG00000125895	TMEM74B	ensembl_havana	protein_coding	FALSE	chr20:1180561-1185415
114.693	2.07642	0.479718	4.3284	1.50193e-05	0.000153902	TRUE	ENSG00000101443	WFDC2	ensembl_havana	protein_coding	FALSE	chr20:45469706-45481532
103.981	2.05971	0.302209	6.81552	9.3922e-12	5.14275e-10	TRUE	ENSG00000221955	SLC12A8	ensembl_havana	protein_coding	FALSE	chr3:125082636-125212864
153.047	2.05611	0.272424	7.54744	4.43894e-14	4.03478e-12	TRUE	ENSG00000142494	SLC47A1	ensembl_havana	protein_coding	FALSE	chr17:19495385-19579034
730.743	2.05385	0.46767	4.39166	1.1249e-05	0.000120279	TRUE	ENSG00000102290	PCDH11X	ensembl_havana	protein_coding	FALSE	chrX:91779261-92623230
132.565	2.04516	0.35138	5.82037	5.8718e-09	1.68553e-07	TRUE	ENSG00000179761	PIPOX	ensembl_havana	protein_coding	FALSE	chr17:28950513-29057220
707.734	2.04145	0.346272	5.89551	3.73531e-09	1.13101e-07	TRUE	ENSG00000116990	MYCL	ensembl_havana	protein_coding	TRUE	chr1:39895426-39902256
482.507	2.04119	0.458932	4.4477	8.67938e-06	9.62358e-05	TRUE	ENSG00000164626	KCNK5	ensembl_havana	protein_coding	FALSE	chr6:39188973-39229450
137.359	2.03344	0.411813	4.93777	7.90223e-07	1.22089e-05	TRUE	ENSG00000008323	PLEKHG6	ensembl_havana	protein_coding	FALSE	chr12:6310436-6328506
3881.39	2.02478	0.339309	5.96737	2.41113e-09	7.65496e-08	TRUE	ENSG00000005020	SKAP2	ensembl_havana	protein_coding	FALSE	chr7:26667062-26995239
870.724	2.02464	0.308383	6.56535	5.19104e-11	2.44402e-09	TRUE	ENSG00000007384	RHBDF1	ensembl_havana	protein_coding	FALSE	chr16:58059-76355
347.052	2.02344	0.364514	5.55107	2.83925e-08	6.76983e-07	TRUE	ENSG00000110002	VWA5A	ensembl_havana	protein_coding	FALSE	chr11:124115362-124147721
1598.59	2.02121	0.186825	10.8187	2.80631e-27	2.25039e-24	TRUE	ENSG00000170113	NIPA1	ensembl_havana	protein_coding	FALSE	chr15:22773063-22829791
17503.9	2.01535	0.471105	4.27793	1.88639e-05	0.000187425	TRUE	ENSG00000166450	PRTG	ensembl_havana	protein_coding	FALSE	chr15:55611546-55743090
159.868	2.0058	0.402994	4.97724	6.44958e-07	1.02186e-05	TRUE	ENSG00000214336	FOXI3	ensembl_havana	protein_coding	TRUE	chr2:88446787-88452656
210.29	2.00157	0.360578	5.551	2.84039e-08	6.76983e-07	TRUE	ENSG00000130768	SMPDL3B	ensembl_havana	protein_coding	FALSE	chr1:27934993-27959157
2410.39	1.99633	0.40946	4.87553	1.08515e-06	1.5962e-05	TRUE	ENSG00000162433	AK4	ensembl_havana	protein_coding	FALSE	chr1:65147549-65232145
5680.78	1.99271	0.354118	5.62724	1.83116e-08	4.60736e-07	TRUE	ENSG00000111057	KRT18	ensembl_havana	protein_coding	FALSE	chr12:52948871-52952901
307.378	1.98636	0.490756	4.04754	5.17584e-05	0.000449568	TRUE	ENSG00000177106	EPS8L2	ensembl_havana	protein_coding	FALSE	chr11:694438-727727
283.051	1.97413	0.287617	6.86377	6.70676e-12	3.7978e-10	TRUE	ENSG00000138646	HERC5	ensembl_havana	protein_coding	FALSE	chr4:88457117-88506163
119.418	1.97034	0.351834	5.60021	2.14089e-08	5.26958e-07	TRUE	ENSG00000112796	ENPP5	ensembl_havana	protein_coding	FALSE	chr6:46159187-46170971
12229.5	1.96641	0.320104	6.14303	8.09624e-10	2.87521e-08	TRUE	ENSG00000206557	TRIM71	ensembl_havana	protein_coding	FALSE	chr3:32818018-32897826
129.206	1.95643	0.5971	3.27654	0.00105086	0.00578461	TRUE	ENSG00000131730	CKMT2	ensembl_havana	protein_coding	FALSE	chr5:81233285-81266397
1615.46	1.95262	0.442881	4.40891	1.03891e-05	0.000112533	TRUE	ENSG00000102230	PCYT1B	ensembl_havana	protein_coding	FALSE	chrX:24558087-24672677
123.447	1.94996	0.531567	3.66832	0.000244149	0.00172033	TRUE	ENSG00000168394	TAP1	ensembl_havana	protein_coding	FALSE	chr6:32845209-32853978
295.677	1.94575	0.350456	5.55206	2.82317e-08	6.7417e-07	TRUE	ENSG00000149926	FAM57B	ensembl_havana	protein_coding	FALSE	chr16:30024427-30052978
190.72	1.93968	0.303958	6.38139	1.75482e-10	7.29484e-09	TRUE	ENSG00000104689	TNFRSF10A	ensembl_havana	protein_coding	FALSE	chr8:23190452-23225126
964.369	1.93964	0.432944	4.4801	7.46069e-06	8.45715e-05	TRUE	ENSG00000091490	SEL1L3	ensembl_havana	protein_coding	FALSE	chr4:25747427-25863760
219.132	1.93679	0.276971	6.99275	2.69558e-12	1.68365e-10	TRUE	ENSG00000119698	PPP4R4	ensembl_havana	protein_coding	FALSE	chr14:94146128-94279735
412.161	1.93413	0.54343	3.55911	0.000372107	0.00244133	TRUE	ENSG00000253552	HOXA-AS2	havana	antisense	FALSE	chr7:27107777-27134302
385.628	1.9226	0.395284	4.86384	1.15131e-06	1.67665e-05	TRUE	ENSG00000008516	MMP25	ensembl_havana	protein_coding	FALSE	chr16:3046681-3060726
253.124	1.92162	0.53629	3.58317	0.000339444	0.00226773	TRUE	ENSG00000179023	KLHDC7A	ensembl_havana	protein_coding	FALSE	chr1:18480982-18486126
470.636	1.90925	0.322019	5.92899	3.04801e-09	9.43592e-08	TRUE	ENSG00000180448	ARHGAP45	ensembl_havana	protein_coding	FALSE	chr19:1065923-1086628
1804.34	1.90786	0.327677	5.8224	5.80078e-09	1.66981e-07	TRUE	ENSG00000050344	NFE2L3	ensembl_havana	protein_coding	TRUE	chr7:26152240-26187125
1492.56	1.90177	0.362932	5.24003	1.60554e-07	3.01679e-06	TRUE	ENSG00000111674	ENO2	ensembl_havana	protein_coding	FALSE	chr12:6913745-6923698
1548.82	1.90046	0.586797	3.2387	0.00120076	0.00649048	TRUE	ENSG00000182742	HOXB4	ensembl_havana	protein_coding	TRUE	chr17:48575513-48580111
1492.52	1.88926	0.431181	4.3816	1.17813e-05	0.000125266	TRUE	ENSG00000120885	CLU	ensembl_havana	protein_coding	TRUE	chr8:27596917-27615031
477.245	1.88784	0.371205	5.08571	3.66262e-07	6.25198e-06	TRUE	ENSG00000204789	ZNF204P	havana	processed_pseudogene	FALSE	chr6:27357825-27360221
165.212	1.8873	0.330878	5.7039	1.17094e-08	3.08025e-07	TRUE	ENSG00000196126	HLA-DRB1	ensembl_havana	protein_coding	TRUE	chr6:32552990-32589848
433.804	1.88188	0.497582	3.78205	0.00015554	0.00116815	TRUE	ENSG00000141314	RHBDL3	ensembl_havana	protein_coding	FALSE	chr17:32266176-32324661
435.481	1.87423	0.420004	4.46242	8.10405e-06	9.06246e-05	TRUE	ENSG00000122574	WIPF3	ensembl_havana	protein_coding	FALSE	chr7:29806486-29917066
149.83	1.87412	0.361717	5.18117	2.20498e-07	3.99807e-06	TRUE	ENSG00000168913	ENHO	ensembl_havana	protein_coding	FALSE	chr9:34521040-34523041
917.347	1.86911	0.408903	4.57104	4.85315e-06	5.81139e-05	TRUE	ENSG00000105048	TNNT1	ensembl_havana	protein_coding	FALSE	chr19:55132794-55149354
220.575	1.86851	0.455541	4.10173	4.10072e-05	0.00036908	TRUE	ENSG00000042493	CAPG	ensembl_havana	protein_coding	FALSE	chr2:85394748-85418432
6513.61	1.86654	0.499807	3.73453	0.000188067	0.0013682	TRUE	ENSG00000164300	SERINC5	ensembl_havana	protein_coding	FALSE	chr5:80111651-80256079
117.036	1.86614	0.337706	5.52593	3.27736e-08	7.65713e-07	TRUE	ENSG00000142675	CNKSR1	ensembl_havana	protein_coding	FALSE	chr1:26177403-26189886
1145.27	1.86513	0.351571	5.30512	1.12596e-07	2.23208e-06	TRUE	ENSG00000118640	VAMP8	ensembl_havana	protein_coding	FALSE	chr2:85561562-85582031
207.269	1.85219	0.547758	3.3814	0.000721185	0.00421437	TRUE	ENSG00000104833	TUBB4A	ensembl_havana	protein_coding	FALSE	chr19:6494319-6502848
360.755	1.84334	0.270507	6.81438	9.46684e-12	5.17222e-10	TRUE	ENSG00000006047	YBX2	ensembl_havana	protein_coding	TRUE	chr17:7288252-7294615
201.962	1.83588	0.201164	9.12625	7.09102e-20	1.67881e-17	TRUE	ENSG00000147119	CHST7	ensembl_havana	protein_coding	FALSE	chrX:46573784-46598408
249.4	1.82863	0.281892	6.48698	8.75757e-11	3.9226e-09	TRUE	ENSG00000170190	SLC16A5	ensembl_havana	protein_coding	FALSE	chr17:75087727-75106162
222.148	1.82851	0.471068	3.88164	0.000103756	0.000826691	TRUE	ENSG00000213981	AC007277.3	havana	antisense	FALSE	chr2:170640374-170695374
107.953	1.81002	0.293397	6.16919	6.86419e-10	2.49105e-08	TRUE	ENSG00000159712	ANKRD18CP	havana	unprocessed_pseudogene	FALSE	chr9:97156570-97221235
1756.46	1.81001	0.321198	5.63518	1.74872e-08	4.41782e-07	TRUE	ENSG00000067715	SYT1	ensembl_havana	protein_coding	FALSE	chr12:78863993-79452008
3541.49	1.80635	0.43893	4.11534	3.86603e-05	0.000350879	TRUE	ENSG00000157570	TSPAN18	ensembl_havana	protein_coding	FALSE	chr11:44726465-44932421
524.611	1.80393	0.37786	4.77407	1.80536e-06	2.48669e-05	TRUE	ENSG00000188522	FAM83G	ensembl_havana	protein_coding	FALSE	chr17:18968789-19004804
1254.19	1.80064	0.374415	4.8092	1.51534e-06	2.13791e-05	TRUE	ENSG00000010278	CD9	ensembl_havana	protein_coding	FALSE	chr12:6199715-6238271
889.173	1.79694	0.30577	5.87676	4.18378e-09	1.24652e-07	TRUE	ENSG00000214189	ZNF788	ensembl_havana	protein_coding	TRUE	chr19:12092263-12137235
1577.92	1.79638	0.421561	4.26125	2.03282e-05	0.000200214	TRUE	ENSG00000171451	DSEL	ensembl_havana	protein_coding	FALSE	chr18:67506582-67516980
114.903	1.78436	0.570423	3.12813	0.00175924	0.00889244	TRUE	ENSG00000149418	ST14	ensembl_havana	protein_coding	FALSE	chr11:130159562-130210376
1129.18	1.78435	0.10233	17.4373	4.29951e-68	1.06881e-63	TRUE	ENSG00000185917	SETD4	ensembl_havana	protein_coding	FALSE	chr21:36034541-36079389
100.874	1.78281	0.36441	4.89232	9.96553e-07	1.48878e-05	TRUE	ENSG00000282413	RP11-359E7.3	havana	processed_pseudogene	FALSE	chr10:119818866-119819133
1213.78	1.78209	0.353096	5.04705	4.48689e-07	7.43597e-06	TRUE	ENSG00000122507	BBS9	ensembl_havana	protein_coding	FALSE	chr7:33129244-33606068
453.668	1.7819	0.307099	5.80237	6.53849e-09	1.84915e-07	TRUE	ENSG00000280237	MIR4697HG	ensembl_havana	TEC	FALSE	chr11:133896438-133901601
2537.53	1.77939	0.200922	8.85615	8.28283e-19	1.67401e-16	TRUE	ENSG00000105939	ZC3HAV1	ensembl_havana	protein_coding	TRUE	chr7:139043520-139109719
310.656	1.7778	0.543612	3.27035	0.00107415	0.00589323	TRUE	ENSG00000163623	NKX6-1	ensembl_havana	protein_coding	TRUE	chr4:84491987-84498450
221.769	1.77365	0.364251	4.86931	1.11987e-06	1.63757e-05	TRUE	ENSG00000132749	TESMIN	ensembl_havana	protein_coding	TRUE	chr11:68707440-68751564
529.039	1.77249	0.361671	4.90083	9.54308e-07	1.43531e-05	TRUE	ENSG00000186205	2001-03-01	ensembl_havana	protein_coding	FALSE	chr1:220786759-220819657
3924.26	1.76668	0.169079	10.4489	1.48302e-25	7.6805e-23	TRUE	ENSG00000177425	PAWR	ensembl_havana	protein_coding	TRUE	chr12:79574979-79691097
2149.75	1.75689	0.275104	6.38629	1.6996e-10	7.13202e-09	TRUE	ENSG00000277586	NEFL	ensembl_havana	protein_coding	FALSE	chr8:24950955-24957110
143.426	1.75564	0.462158	3.79879	0.000145402	0.00110335	TRUE	ENSG00000123360	PDE1B	ensembl_havana	protein_coding	FALSE	chr12:54549350-54579239
1965.66	1.7459	0.40075	4.3566	1.32101e-05	0.000137748	TRUE	ENSG00000185885	IFITM1	ensembl_havana	protein_coding	FALSE	chr11:313506-315272
1932.5	1.74048	0.244682	7.11325	1.13345e-12	7.71954e-11	TRUE	ENSG00000273604	C17orf96	ensembl_havana	protein_coding	FALSE	chr17:38671703-38675421
275.084	1.73903	0.344316	5.0507	4.40204e-07	7.32466e-06	TRUE	ENSG00000155846	PPARGC1B	ensembl_havana	protein_coding	TRUE	chr5:149730298-149855022
227.546	1.72422	0.333702	5.16695	2.37941e-07	4.2831e-06	TRUE	ENSG00000132561	MATN2	ensembl_havana	protein_coding	FALSE	chr8:97868840-98036716
1053.73	1.72051	0.310485	5.54138	3.00103e-08	7.09824e-07	TRUE	ENSG00000111252	SH2B3	ensembl_havana	protein_coding	FALSE	chr12:111405948-111451623
325.543	1.71521	0.439023	3.90687	9.34992e-05	0.000754642	TRUE	ENSG00000170382	LRRN2	ensembl_havana	protein_coding	FALSE	chr1:204617170-204685733
263.138	1.70849	0.290275	5.88575	3.96241e-09	1.19107e-07	TRUE	ENSG00000163624	CDS1	ensembl_havana	protein_coding	FALSE	chr4:84582979-84651338
4387.22	1.69781	0.395561	4.29217	1.76935e-05	0.000177356	TRUE	ENSG00000138821	SLC39A8	ensembl_havana	protein_coding	FALSE	chr4:102251041-102431258
102.58	1.69582	0.324546	5.22523	1.73941e-07	3.24625e-06	TRUE	ENSG00000128242	GAL3ST1	ensembl_havana	protein_coding	FALSE	chr22:30554635-30574587
334.845	1.69199	0.319404	5.29733	1.17511e-07	2.31617e-06	TRUE	ENSG00000109854	HTATIP2	ensembl_havana	protein_coding	FALSE	chr11:20363685-20383783
329.732	1.68728	0.392652	4.29714	1.73017e-05	0.000174258	TRUE	ENSG00000175984	DENND2C	ensembl_havana	protein_coding	FALSE	chr1:114582848-114670422
154.504	1.68567	0.487339	3.45892	0.000542351	0.00334134	TRUE	ENSG00000119938	PPP1R3C	ensembl_havana	protein_coding	FALSE	chr10:91628442-91633054
229.444	1.68482	0.437858	3.84786	0.000119153	0.000927956	TRUE	ENSG00000129667	RHBDF2	ensembl_havana	protein_coding	FALSE	chr17:76470891-76501790
259.986	1.68333	0.306628	5.48981	4.02374e-08	9.10155e-07	TRUE	ENSG00000157399	ARSE	ensembl_havana	protein_coding	FALSE	chrX:2934632-2968310
678.113	1.6791	0.450801	3.72471	0.000195541	0.00141593	TRUE	ENSG00000168918	INPP5D	ensembl_havana	protein_coding	FALSE	chr2:233059967-233207903
430.763	1.67292	0.394594	4.23961	2.23911e-05	0.000217855	TRUE	ENSG00000148600	CDHR1	ensembl_havana	protein_coding	FALSE	chr10:84194635-84219621
10538.2	1.67255	0.2155	7.76126	8.40888e-15	8.60232e-13	TRUE	ENSG00000088305	DNMT3B	ensembl_havana	protein_coding	TRUE	chr20:32762385-32809356
532.467	1.66698	0.178752	9.32562	1.10335e-20	3.04757e-18	TRUE	ENSG00000171823	FBXL14	ensembl_havana	protein_coding	FALSE	chr12:1565993-1594165
456.111	1.66698	0.431917	3.85949	0.000113626	0.000892155	TRUE	ENSG00000112379	ARFGEF3	ensembl_havana	protein_coding	FALSE	chr6:138161921-138344663
507.632	1.66636	0.459037	3.63011	0.000283296	0.00194436	TRUE	ENSG00000213468	FIRRE	havana	lincRNA	FALSE	chrX:131691530-131830643
156.137	1.66169	0.388401	4.27829	1.88334e-05	0.000187197	TRUE	ENSG00000267640	CTD-2554C21.2	havana	transcribed_unprocessed_pseudogene	FALSE	chr19:37817359-37832160
9305.98	1.65529	0.494817	3.34526	0.000822046	0.00471184	TRUE	ENSG00000103257	SLC7A5	ensembl_havana	protein_coding	FALSE	chr16:87830023-87869488
5331.32	1.65342	0.394142	4.195	2.72873e-05	0.000258118	TRUE	ENSG00000156925	ZIC3	ensembl_havana	protein_coding	TRUE	chrX:137566142-137577691
1260.96	1.65302	0.213562	7.74023	9.92335e-15	1.00688e-12	TRUE	ENSG00000091972	CD200	ensembl_havana	protein_coding	FALSE	chr3:112332347-112362812
182.913	1.65268	0.337605	4.89532	9.81463e-07	1.46842e-05	TRUE	ENSG00000135926	TMBIM1	ensembl_havana	protein_coding	FALSE	chr2:218274192-218292586
502.474	1.64955	0.354195	4.65718	3.20568e-06	4.08457e-05	TRUE	ENSG00000116141	MARK1	ensembl_havana	protein_coding	FALSE	chr1:220528183-220664461
2833.87	1.64718	0.364948	4.51347	6.37741e-06	7.38063e-05	TRUE	ENSG00000169213	RAB3B	ensembl_havana	protein_coding	FALSE	chr1:51907956-51990764
257.924	1.64711	0.201749	8.16417	3.23651e-16	4.19043e-14	TRUE	ENSG00000180155	LYNX1	ensembl_havana	protein_coding	FALSE	chr8:142764334-142778224
211.984	1.64386	0.432916	3.79718	0.000146352	0.00110852	TRUE	ENSG00000095587	TLL2	ensembl_havana	protein_coding	FALSE	chr10:96364606-96513918
767.579	1.64234	0.277574	5.91676	3.28344e-09	1.01097e-07	TRUE	ENSG00000076554	TPD52	ensembl_havana	protein_coding	FALSE	chr8:80034745-80231232
1605.53	1.64186	0.38942	4.21617	2.48484e-05	0.000238405	TRUE	ENSG00000185483	ROR1	ensembl_havana	protein_coding	FALSE	chr1:63774022-64181498
253.791	1.63727	0.486826	3.36315	0.000770589	0.00446216	TRUE	ENSG00000179542	SLITRK4	ensembl_havana	protein_coding	FALSE	chrX:143622790-143635777
403.791	1.62581	0.151804	10.71	9.14047e-27	6.31175e-24	TRUE	ENSG00000158457	TSPAN33	ensembl_havana	protein_coding	FALSE	chr7:129144892-129169697
287.607	1.62491	0.260833	6.22969	4.67361e-10	1.76836e-08	TRUE	ENSG00000151364	KCTD14	ensembl_havana	protein_coding	FALSE	chr11:78015715-78046191
2150.83	1.62316	0.211293	7.68204	1.56573e-14	1.53844e-12	TRUE	ENSG00000180921	FAM83H	ensembl_havana	protein_coding	FALSE	chr8:143723933-143733801
610.671	1.61216	0.394816	4.08333	4.43948e-05	0.000394146	TRUE	ENSG00000167654	ATCAY	ensembl_havana	protein_coding	FALSE	chr19:3879864-3928079
110.041	1.61113	0.408111	3.94777	7.88836e-05	0.000650619	TRUE	ENSG00000180739	S1PR5	ensembl_havana	protein_coding	FALSE	chr19:10512742-10517931
109	1.60431	0.518369	3.09492	0.00196865	0.00978579	TRUE	ENSG00000081138	CDH7	ensembl_havana	protein_coding	FALSE	chr18:65750252-65890341
149.217	1.60383	0.508118	3.15641	0.00159722	0.00822571	TRUE	ENSG00000130528	HRC	ensembl_havana	protein_coding	FALSE	chr19:49151198-49155424
198.916	1.60148	0.344462	4.64921	3.33205e-06	4.2132e-05	TRUE	ENSG00000171219	CDC42BPG	ensembl_havana	protein_coding	FALSE	chr11:64823387-64844569
390.126	1.60108	0.34974	4.57792	4.69621e-06	5.65069e-05	TRUE	ENSG00000198598	MMP17	ensembl_havana	protein_coding	FALSE	chr12:131828393-131851783
2592.49	1.59909	0.273568	5.84532	5.0559e-09	1.47517e-07	TRUE	ENSG00000171444	MCC	ensembl_havana	protein_coding	FALSE	chr5:113022099-113488830
423.51	1.59892	0.360106	4.44014	8.99018e-06	9.93717e-05	TRUE	ENSG00000154118	JPH3	ensembl_havana	protein_coding	FALSE	chr16:87601835-87698156
663.964	1.59063	0.460529	3.45391	0.000552523	0.00339056	TRUE	ENSG00000130830	MPP1	ensembl_havana	protein_coding	FALSE	chrX:154778684-154821007
141.15	1.59061	0.358606	4.43552	9.18497e-06	0.000101335	TRUE	ENSG00000180336	MEIOC	ensembl_havana	protein_coding	FALSE	chr17:44656404-44690308
1536.8	1.58543	0.185129	8.56396	1.0906e-17	1.76047e-15	TRUE	ENSG00000051382	PIK3CB	ensembl_havana	protein_coding	FALSE	chr3:138652699-138834938
595.977	1.58369	0.409075	3.8714	0.00010821	0.00085614	TRUE	ENSG00000158246	FAM46B	ensembl_havana	protein_coding	FALSE	chr1:27005020-27012836
226.626	1.57784	0.306218	5.15267	2.568e-07	4.56965e-06	TRUE	ENSG00000116544	DLGAP3	ensembl_havana	protein_coding	FALSE	chr1:34865436-34929585
353.144	1.57729	0.1829	8.62382	6.47547e-18	1.08766e-15	TRUE	ENSG00000173295	FAM86B3P	havana	transcribed_unprocessed_pseudogene	FALSE	chr8:8228595-8244865
1491.69	1.57515	0.280254	5.62046	1.90454e-08	4.77748e-07	TRUE	ENSG00000137642	SORL1	ensembl_havana	protein_coding	FALSE	chr11:121452203-121633693
277.215	1.57381	0.247822	6.35058	2.14509e-10	8.71321e-09	TRUE	ENSG00000149150	SLC43A1	ensembl_havana	protein_coding	FALSE	chr11:57484534-57515786
212.859	1.57299	0.323497	4.86247	1.15931e-06	1.68563e-05	TRUE	ENSG00000166689	PLEKHA7	ensembl_havana	protein_coding	FALSE	chr11:16777317-17014443
206.508	1.56988	0.280882	5.58912	2.28223e-08	5.56761e-07	TRUE	ENSG00000242715	CCDC169	ensembl_havana	protein_coding	FALSE	chr13:36222008-36297840
357.807	1.56766	0.298274	5.25575	1.47419e-07	2.82053e-06	TRUE	ENSG00000168671	UGT3A2	ensembl_havana	protein_coding	FALSE	chr5:36035017-36071358
492.875	1.56645	0.383218	4.08763	4.35806e-05	0.000388444	TRUE	ENSG00000187595	ZNF385C	ensembl_havana	protein_coding	TRUE	chr17:42025576-42098479
485.685	1.56473	0.357927	4.37163	1.2332e-05	0.000129624	TRUE	ENSG00000188112	C6orf132	ensembl_havana	protein_coding	FALSE	chr6:42101118-42142619
177.559	1.56414	0.303896	5.14696	2.64742e-07	4.69026e-06	TRUE	ENSG00000166405	RIC3	ensembl_havana	protein_coding	FALSE	chr11:8106093-8169055
227.302	1.5617	0.186951	8.35353	6.6254e-17	9.52027e-15	TRUE	ENSG00000105278	ZFR2	ensembl_havana	protein_coding	TRUE	chr19:3804024-3869032
106.456	1.56066	0.484	3.22451	0.00126187	0.00676784	TRUE	ENSG00000101331	CCM2L	ensembl_havana	protein_coding	FALSE	chr20:32010450-32032180
434.547	1.55814	0.411088	3.79027	0.000150481	0.00113599	TRUE	ENSG00000105855	ITGB8	ensembl_havana	protein_coding	FALSE	chr7:20330702-20415754
829.303	1.55711	0.412407	3.77566	0.000159587	0.00119493	TRUE	ENSG00000130558	OLFM1	ensembl_havana	protein_coding	FALSE	chr9:135075422-135121179
252.185	1.5531	0.20277	7.65941	1.86783e-14	1.79275e-12	TRUE	ENSG00000165868	HSPA12A	ensembl_havana	protein_coding	FALSE	chr10:116671192-116849741
149.088	1.55008	0.347926	4.45519	8.38195e-06	9.3229e-05	TRUE	ENSG00000187193	MT1X	ensembl_havana	protein_coding	FALSE	chr16:56682424-56684196
238.081	1.54403	0.346264	4.45913	8.2294e-06	9.17787e-05	TRUE	ENSG00000130475	FCHO1	ensembl_havana	protein_coding	FALSE	chr19:17747718-17788568
739.978	1.5421	0.365701	4.21685	2.47741e-05	0.00023788	TRUE	ENSG00000138166	DUSP5	ensembl_havana	protein_coding	FALSE	chr10:110497838-110511544
613.985	1.54191	0.347755	4.4339	9.25428e-06	0.000101973	TRUE	ENSG00000140022	STON2	ensembl_havana	protein_coding	FALSE	chr14:81260656-81436465
657.327	1.53611	0.377658	4.06746	4.75294e-05	0.000418094	TRUE	ENSG00000096433	ITPR3	ensembl_havana	protein_coding	FALSE	chr6:33620365-33696574
254.565	1.53606	0.310819	4.94198	7.73326e-07	1.20151e-05	TRUE	ENSG00000080854	IGSF9B	ensembl_havana	protein_coding	FALSE	chr11:133908564-133956985
134.89	1.53604	0.303137	5.06716	4.03796e-07	6.77326e-06	TRUE	ENSG00000185100	ADSSL1	ensembl_havana	protein_coding	FALSE	chr14:104724186-104747325
135.137	1.53257	0.370833	4.13278	3.58401e-05	0.000328037	TRUE	ENSG00000128342	LIF	ensembl_havana	protein_coding	FALSE	chr22:30240447-30246851
1050.67	1.53248	0.241757	6.33894	2.31357e-10	9.30632e-09	TRUE	ENSG00000135272	MDFIC	ensembl_havana	protein_coding	FALSE	chr7:114922154-115019916
649.774	1.52988	0.419084	3.65053	0.000261696	0.0018238	TRUE	ENSG00000239887	C1orf226	ensembl_havana	protein_coding	FALSE	chr1:162366908-162386818
548.591	1.52496	0.219402	6.95049	3.64017e-12	2.21791e-10	TRUE	ENSG00000115271	GCA	ensembl_havana	protein_coding	FALSE	chr2:162318840-162371595
332.785	1.52293	0.175135	8.69577	3.44492e-18	6.07385e-16	TRUE	ENSG00000237289	CKMT1B	ensembl_havana	protein_coding	FALSE	chr15:43593054-43604901
7928.96	1.52293	0.311874	4.88318	1.0439e-06	1.54832e-05	TRUE	ENSG00000145147	SLIT2	ensembl_havana	protein_coding	FALSE	chr4:20253260-20620561
8215.8	1.52194	0.334594	4.54862	5.39984e-06	6.39822e-05	TRUE	ENSG00000117394	SLC2A1	ensembl_havana	protein_coding	FALSE	chr1:42925375-42959173
475.384	1.52153	0.198135	7.67927	1.60003e-14	1.55981e-12	TRUE	ENSG00000150510	FAM124A	ensembl_havana	protein_coding	FALSE	chr13:51222334-51284241
161.064	1.51798	0.433354	3.50287	0.000460281	0.00291742	TRUE	ENSG00000005884	ITGA3	ensembl_havana	protein_coding	FALSE	chr17:50055968-50090481
172.109	1.51563	0.258634	5.86014	4.62485e-09	1.35897e-07	TRUE	ENSG00000101017	CD40	ensembl_havana	protein_coding	TRUE	chr20:46118272-46129863
1266.37	1.51333	0.287672	5.26062	1.43568e-07	2.75808e-06	TRUE	ENSG00000129682	FGF13	ensembl_havana	protein_coding	FALSE	chrX:138614731-139222777
199.736	1.51212	0.413356	3.65816	0.000254032	0.00178087	TRUE	ENSG00000198929	NOS1AP	ensembl_havana	protein_coding	FALSE	chr1:162069774-162370475
7076.09	1.50821	0.237193	6.35859	2.0362e-10	8.33902e-09	TRUE	ENSG00000162551	ALPL	ensembl_havana	protein_coding	FALSE	chr1:21509372-21578412
389.342	1.50756	0.426303	3.53635	0.000405698	0.00262023	TRUE	ENSG00000176399	DMRTA1	ensembl_havana	protein_coding	TRUE	chr9:22446841-22455740
431.994	1.50651	0.238254	6.32313	2.56325e-10	1.01627e-08	TRUE	ENSG00000076826	CAMSAP3	ensembl_havana	protein_coding	FALSE	chr19:7595902-7618304
243.08	1.49787	0.2954	5.07064	3.96473e-07	6.67407e-06	TRUE	ENSG00000101311	FERMT1	ensembl_havana	protein_coding	FALSE	chr20:6074845-6123544
790.611	1.49291	0.270822	5.51253	3.53715e-08	8.17193e-07	TRUE	ENSG00000161513	FDXR	ensembl_havana	protein_coding	FALSE	chr17:74862497-74873031
371.441	1.49272	0.200472	7.44602	9.61962e-14	8.21766e-12	TRUE	ENSG00000223572	CKMT1A	ensembl_havana	protein_coding	FALSE	chr15:43692886-43699222
294.422	1.4927	0.424042	3.52018	0.000431259	0.00276461	TRUE	ENSG00000204252	HLA-DOA	ensembl_havana	protein_coding	FALSE	chr6:33004178-33009612
6556.19	1.49105	0.348061	4.28389	1.83655e-05	0.000183205	TRUE	ENSG00000130294	KIF1A	ensembl_havana	protein_coding	FALSE	chr2:240713764-240820308
609.393	1.48937	0.22203	6.70799	1.97322e-11	1.01347e-09	TRUE	ENSG00000007402	CACNA2D2	ensembl_havana	protein_coding	FALSE	chr3:50362799-50504244
425.663	1.4886	0.311434	4.77982	1.75453e-06	2.42807e-05	TRUE	ENSG00000281398	SNHG4	havana	processed_transcript	FALSE	chr5:139274102-139283244
132.316	1.4825	0.437127	3.39145	0.000695226	0.00409735	TRUE	ENSG00000021300	PLEKHB1	ensembl_havana	protein_coding	FALSE	chr11:73646178-73662819
204.108	1.48203	0.422368	3.50887	0.000450023	0.00286374	TRUE	ENSG00000101000	PROCR	ensembl_havana	protein_coding	FALSE	chr20:35172073-35216240
189.556	1.48127	0.267609	5.5352	3.1087e-08	7.31812e-07	TRUE	ENSG00000160606	TLCD1	ensembl_havana	protein_coding	FALSE	chr17:28724348-28727935
261.653	1.48065	0.321764	4.60166	4.1914e-06	5.11759e-05	TRUE	ENSG00000171877	FRMD5	ensembl_havana	protein_coding	FALSE	chr15:43870761-44195252
442.826	1.47447	0.466912	3.15793	0.00158896	0.00819672	TRUE	ENSG00000138622	HCN4	ensembl_havana	protein_coding	FALSE	chr15:73319859-73369264
14042.5	1.473	0.160635	9.16985	4.73678e-20	1.15443e-17	TRUE	ENSG00000116729	WLS	ensembl_havana	protein_coding	FALSE	chr1:68098473-68233120
273.704	1.47256	0.31984	4.60406	4.14329e-06	5.07437e-05	TRUE	ENSG00000166016	ABTB2	ensembl_havana	protein_coding	FALSE	chr11:34150988-34358008
161.259	1.47252	0.268532	5.48359	4.1679e-08	9.38572e-07	TRUE	ENSG00000129521	EGLN3	ensembl_havana	protein_coding	FALSE	chr14:33924231-34462774
171.121	1.45626	0.41315	3.52478	0.000423828	0.00272317	TRUE	ENSG00000150672	DLG2	ensembl_havana	protein_coding	FALSE	chr11:83455012-85627922
163.722	1.45606	0.306242	4.75461	1.98832e-06	2.70837e-05	TRUE	ENSG00000186907	RTN4RL2	ensembl_havana	protein_coding	FALSE	chr11:57460549-57477534
11055.9	1.45175	0.415078	3.49754	0.000469573	0.00296498	TRUE	ENSG00000099204	ABLIM1	ensembl_havana	protein_coding	FALSE	chr10:114431113-114685003
483.588	1.45113	0.276714	5.24415	1.57005e-07	2.96129e-06	TRUE	ENSG00000198715	GLMP	ensembl_havana	protein_coding	TRUE	chr1:156290089-156295689
537.506	1.44936	0.395204	3.66737	0.000245061	0.00172528	TRUE	ENSG00000163032	VSNL1	ensembl_havana	protein_coding	FALSE	chr2:17539126-17657018
272.996	1.44543	0.279596	5.16969	2.34478e-07	4.22996e-06	TRUE	ENSG00000189410	SH2D5	ensembl_havana	protein_coding	FALSE	chr1:20719732-20732837
116.573	1.43972	0.393459	3.65914	0.00025306	0.00177606	TRUE	ENSG00000142765	SYTL1	ensembl_havana	protein_coding	FALSE	chr1:27342020-27353937
388.288	1.43546	0.212336	6.76032	1.37688e-11	7.34504e-10	TRUE	ENSG00000186523	FAM86B1	ensembl_havana	protein_coding	FALSE	chr8:12182096-12194133
201.493	1.43193	0.398468	3.59358	0.000326167	0.00219199	TRUE	ENSG00000167874	TMEM88	ensembl_havana	protein_coding	FALSE	chr17:7855065-7856099
388.325	1.42491	0.414605	3.4368	0.000588631	0.0035742	TRUE	ENSG00000003249	DBNDD1	ensembl_havana	protein_coding	FALSE	chr16:90004865-90020128
946.348	1.42324	0.242279	5.87436	4.24469e-09	1.26068e-07	TRUE	ENSG00000256235	SMIM3	ensembl_havana	protein_coding	FALSE	chr5:150777946-150796734
338.396	1.4199	0.335872	4.22751	2.36287e-05	0.000228644	TRUE	ENSG00000146700	SSC4D	ensembl_havana	protein_coding	FALSE	chr7:76389334-76409695
426.651	1.41731	0.439693	3.22341	0.00126672	0.00679092	TRUE	ENSG00000068078	FGFR3	ensembl_havana	protein_coding	FALSE	chr4:1793307-1808872
181.549	1.41557	0.358169	3.95224	7.7424e-05	0.000639442	TRUE	ENSG00000126803	HSPA2	ensembl_havana	protein_coding	FALSE	chr14:64535905-64546173
2799.96	1.41268	0.283968	4.97479	6.53188e-07	1.03227e-05	TRUE	ENSG00000154310	TNIK	ensembl_havana	protein_coding	FALSE	chr3:171061339-171460408
219.864	1.41009	0.345255	4.08419	4.42313e-05	0.000393116	TRUE	ENSG00000090339	ICAM1	ensembl_havana	protein_coding	TRUE	chr19:10270835-10286615
269.945	1.40954	0.28132	5.01046	5.42989e-07	8.78214e-06	TRUE	ENSG00000161082	CELF5	ensembl_havana	protein_coding	FALSE	chr19:3224703-3297076
8859.72	1.40537	0.238206	5.8998	3.63945e-09	1.10738e-07	TRUE	ENSG00000158966	CACHD1	ensembl_havana	protein_coding	FALSE	chr1:64470792-64693058
906.578	1.40098	0.347859	4.02743	5.63905e-05	0.000484553	TRUE	ENSG00000160867	FGFR4	ensembl_havana	protein_coding	FALSE	chr5:177086886-177098144
471.95	1.4009	0.211857	6.6125	3.77892e-11	1.81002e-09	TRUE	ENSG00000174804	FZD4	ensembl_havana	protein_coding	TRUE	chr11:86945679-86955391
1204.78	1.40065	0.127469	10.9881	4.35844e-28	4.33385e-25	TRUE	ENSG00000160972	PPP1R16A	ensembl_havana	protein_coding	FALSE	chr8:144477969-144502121
140.806	1.39806	0.319255	4.37912	1.19159e-05	0.000126427	TRUE	ENSG00000158716	DUSP23	ensembl_havana	protein_coding	FALSE	chr1:159780932-159782543
2501.8	1.39778	0.286547	4.87801	1.07163e-06	1.581e-05	TRUE	ENSG00000157110	RBPMS	ensembl_havana	protein_coding	FALSE	chr8:30384479-30572261
231.465	1.39351	0.309512	4.50228	6.72292e-06	7.70872e-05	TRUE	ENSG00000179299	NSUN7	ensembl_havana	protein_coding	FALSE	chr4:40749897-40809985
149.218	1.39084	0.285112	4.87821	1.07051e-06	1.58028e-05	TRUE	ENSG00000083814	ZNF671	ensembl_havana	protein_coding	TRUE	chr19:57719751-57727624
152.76	1.38312	0.397168	3.48246	0.000496833	0.00311967	TRUE	ENSG00000170989	S1PR1	ensembl_havana	protein_coding	FALSE	chr1:101236888-101241518
684.743	1.38243	0.391198	3.53383	0.000409577	0.00264322	TRUE	ENSG00000106772	PRUNE2	ensembl_havana	protein_coding	FALSE	chr9:76611376-76906087
699.52	1.37833	0.223805	6.15861	7.3386e-10	2.63628e-08	TRUE	ENSG00000121753	ADGRB2	ensembl_havana	protein_coding	FALSE	chr1:31727117-31764893
230.375	1.37243	0.237384	5.7815	7.40376e-09	2.0689e-07	TRUE	ENSG00000140481	CCDC33	ensembl_havana	protein_coding	FALSE	chr15:74202705-74336472
184.07	1.36865	0.372568	3.67356	0.000239197	0.00169022	TRUE	ENSG00000056972	TRAF3IP2	ensembl_havana	protein_coding	FALSE	chr6:111556454-111606278
106.748	1.36432	0.235983	5.78142	7.40707e-09	2.0689e-07	TRUE	ENSG00000259153	RP6-65G23.3	havana	lincRNA	FALSE	chr14:70810205-70815403
1030.27	1.35821	0.21576	6.295	3.07393e-10	1.20149e-08	TRUE	ENSG00000102096	PIM2	ensembl_havana	protein_coding	FALSE	chrX:48913182-48919024
817.271	1.35525	0.335662	4.03755	5.40131e-05	0.00046703	TRUE	ENSG00000167081	PBX3	ensembl_havana	protein_coding	TRUE	chr9:125747345-125967377
132.054	1.3471	0.262993	5.12221	3.01983e-07	5.27177e-06	TRUE	ENSG00000012211	PRICKLE3	ensembl_havana	protein_coding	FALSE	chrX:49175264-49186528
141.481	1.34234	0.333731	4.02221	5.76536e-05	0.000494381	TRUE	ENSG00000076864	RAP1GAP	ensembl_havana	protein_coding	FALSE	chr1:21596215-21669363
290.145	1.34169	0.228104	5.88194	4.05479e-09	1.21297e-07	TRUE	ENSG00000125746	EML2	ensembl_havana	protein_coding	FALSE	chr19:45606994-45645629
752.008	1.33881	0.182636	7.33045	2.29384e-13	1.8218e-11	TRUE	ENSG00000213988	ZNF90	ensembl_havana	protein_coding	TRUE	chr19:20077994-20127076
572.96	1.33662	0.229966	5.81225	6.16394e-09	1.7552e-07	TRUE	ENSG00000231205	ZNF826P	havana	transcribed_unprocessed_pseudogene	FALSE	chr19:20340269-20424969
181.049	1.33254	0.40287	3.30763	0.000940891	0.00529656	TRUE	ENSG00000095777	MYO3A	ensembl_havana	protein_coding	FALSE	chr10:25934267-26212527
4643.74	1.32753	0.180951	7.33641	2.19401e-13	1.75938e-11	TRUE	ENSG00000065154	OAT	ensembl_havana	protein_coding	FALSE	chr10:124397303-124418976
2465.74	1.32641	0.194022	6.8364	8.12083e-12	4.51624e-10	TRUE	ENSG00000148834	GSTO1	ensembl_havana	protein_coding	FALSE	chr10:104235356-104267459
372.539	1.32537	0.269262	4.92224	8.55591e-07	1.30726e-05	TRUE	ENSG00000119514	GALNT12	ensembl_havana	protein_coding	FALSE	chr9:98807699-98850081
472.579	1.32326	0.331396	3.99299	6.52456e-05	0.000551135	TRUE	ENSG00000155980	KIF5A	ensembl_havana	protein_coding	FALSE	chr12:57549998-57586632
926.946	1.32313	0.425432	3.11008	0.00187036	0.00936649	TRUE	ENSG00000065320	NTN1	ensembl_havana	protein_coding	FALSE	chr17:9021542-9244000
3547.91	1.31274	0.182699	7.18527	6.70725e-13	4.86504e-11	TRUE	ENSG00000072210	ALDH3A2	ensembl_havana	protein_coding	FALSE	chr17:19648136-19677598
3543.03	1.30707	0.30982	4.21882	2.45589e-05	0.00023654	TRUE	ENSG00000091409	ITGA6	ensembl_havana	protein_coding	FALSE	chr2:172427354-172506282
415.994	1.30152	0.266531	4.88317	1.04393e-06	1.54832e-05	TRUE	ENSG00000250479	CHCHD10	ensembl_havana	protein_coding	FALSE	chr22:23765834-23768443
733.544	1.29973	0.252314	5.15125	2.58762e-07	4.59468e-06	TRUE	ENSG00000120756	PLS1	ensembl_havana	protein_coding	FALSE	chr3:142596387-142713664
331.413	1.29817	0.316836	4.09728	4.18029e-05	0.000375154	TRUE	ENSG00000157214	STEAP2	ensembl_havana	protein_coding	FALSE	chr7:90167590-90238137
730.572	1.29754	0.33445	3.87961	0.000104624	0.000831205	TRUE	ENSG00000138944	KIAA1644	ensembl_havana	protein_coding	FALSE	chr22:44243667-44312851
128.102	1.29365	0.303123	4.26775	1.97453e-05	0.000194935	TRUE	ENSG00000128805	ARHGAP22	ensembl_havana	protein_coding	FALSE	chr10:48446034-48656265
185.947	1.29215	0.263412	4.90543	9.32245e-07	1.40965e-05	TRUE	ENSG00000238105	GOLGA2P5	havana	transcribed_unprocessed_pseudogene	FALSE	chr12:100156357-100173659
277.378	1.2854	0.230979	5.56498	2.62183e-08	6.3094e-07	TRUE	ENSG00000131979	GCH1	ensembl_havana	protein_coding	FALSE	chr14:54842008-54902852
2487.84	1.28049	0.356492	3.59193	0.00032824	0.00220294	TRUE	ENSG00000116774	OLFML3	ensembl_havana	protein_coding	FALSE	chr1:113979391-114035572
3092.93	1.27816	0.20916	6.11094	9.90476e-10	3.39617e-08	TRUE	ENSG00000008394	MGST1	ensembl_havana	protein_coding	FALSE	chr12:16347142-16609259
364.167	1.27518	0.269157	4.73769	2.16173e-06	2.9095e-05	TRUE	ENSG00000176406	RIMS2	ensembl_havana	protein_coding	FALSE	chr8:103500748-104256094
323.253	1.27312	0.290882	4.37678	1.20447e-05	0.000127521	TRUE	ENSG00000176463	SLCO3A1	ensembl_havana	protein_coding	FALSE	chr15:91853695-92172435
2148.29	1.27268	0.260952	4.87706	1.0768e-06	1.58673e-05	TRUE	ENSG00000113356	POLR3G	ensembl_havana	protein_coding	FALSE	chr5:90471748-90514553
214.396	1.2703	0.299625	4.23963	2.23891e-05	0.000217855	TRUE	ENSG00000070759	TESK2	ensembl_havana	protein_coding	FALSE	chr1:45343883-45491166
134.962	1.26915	0.397851	3.19002	0.00142265	0.0074916	TRUE	ENSG00000107736	CDH23	ensembl_havana	protein_coding	FALSE	chr10:71396934-71815947
527.983	1.26269	0.303171	4.16493	3.11446e-05	0.000289754	TRUE	ENSG00000072041	SLC6A15	ensembl_havana	protein_coding	FALSE	chr12:84859488-84913615
1727.34	1.25771	0.3587	3.50629	0.000454402	0.00288604	TRUE	ENSG00000049130	KITLG	ensembl_havana	protein_coding	FALSE	chr12:88492793-88580851
1251.9	1.25468	0.37091	3.38271	0.000717743	0.00420018	TRUE	ENSG00000061337	LZTS1	ensembl_havana	protein_coding	TRUE	chr8:20246165-20303963
4715.34	1.25391	0.0990783	12.6558	1.03977e-36	3.23095e-33	TRUE	ENSG00000140157	NIPA2	ensembl_havana	protein_coding	FALSE	chr15:22838641-22868384
4405.2	1.25137	0.191689	6.52809	6.66157e-11	3.07236e-09	TRUE	ENSG00000198825	INPP5F	ensembl_havana	protein_coding	FALSE	chr10:119726097-119829278
507.647	1.25064	0.189556	6.59774	4.17479e-11	1.98227e-09	TRUE	ENSG00000104497	SNX16	ensembl_havana	protein_coding	FALSE	chr8:81799581-81842866
388.328	1.24896	0.318098	3.92634	8.62473e-05	0.000702958	TRUE	ENSG00000279692	RP11-1055B8.1	havana	TEC	FALSE	chr17:81395609-81397144
207.087	1.2479	0.269634	4.62811	3.6901e-06	4.60734e-05	TRUE	ENSG00000237945	LINC00649	ensembl_havana	antisense	FALSE	chr21:33915534-33977691
105.044	1.24713	0.2807	4.44294	8.87374e-06	9.82156e-05	TRUE	ENSG00000127561	SYNGR3	ensembl_havana	protein_coding	FALSE	chr16:1989660-1994275
2692.95	1.24415	0.244156	5.09573	3.47395e-07	5.95989e-06	TRUE	ENSG00000081059	TCF7	ensembl_havana	protein_coding	TRUE	chr5:134114711-134151865
442.14	1.24136	0.127302	9.75135	1.82039e-22	6.11528e-20	TRUE	ENSG00000278535	DHRS11	ensembl_havana	protein_coding	FALSE	chr17:36591798-36600806
5339.54	1.23978	0.288045	4.30412	1.6765e-05	0.000169691	TRUE	ENSG00000109861	CTSC	ensembl_havana	protein_coding	FALSE	chr11:88293592-88337787
430.663	1.2387	0.22108	5.60295	2.10737e-08	5.21265e-07	TRUE	ENSG00000268119	CTD-2561J22.5	havana	processed_transcript	FALSE	chr19:21444241-21463908
168.622	1.23863	0.288323	4.29597	1.73929e-05	0.000174907	TRUE	ENSG00000164362	TERT	ensembl_havana	protein_coding	FALSE	chr5:1253147-1295069
553.478	1.23562	0.26288	4.70031	2.59765e-06	3.40226e-05	TRUE	ENSG00000143674	RP5-862P8.2	ensembl_havana	protein_coding	FALSE	chr1:233327768-233385148
412.737	1.2343	0.35063	3.52025	0.000431147	0.00276461	TRUE	ENSG00000187391	MAGI2	ensembl_havana	protein_coding	FALSE	chr7:78017057-79453574
1647.68	1.23358	0.28519	4.32547	1.52205e-05	0.000155578	TRUE	ENSG00000170571	EMB	ensembl_havana	protein_coding	FALSE	chr5:50396192-50443248
4121.38	1.23307	0.220699	5.58712	2.30868e-08	5.62661e-07	TRUE	ENSG00000089159	PXN	ensembl_havana	protein_coding	FALSE	chr12:120210439-120265771
295.548	1.22986	0.258616	4.75553	1.97931e-06	2.69937e-05	TRUE	ENSG00000106100	NOD1	ensembl_havana	protein_coding	TRUE	chr7:30424527-30478784
137.787	1.22976	0.206411	5.95783	2.55601e-09	8.05323e-08	TRUE	ENSG00000235890	TSPEAR-AS1	havana	antisense	FALSE	chr21:44506807-44516575
1460.91	1.22823	0.218861	5.61192	2.00094e-08	4.98411e-07	TRUE	ENSG00000134574	DDB2	ensembl_havana	protein_coding	TRUE	chr11:47214465-47239240
1547.92	1.22803	0.247534	4.96107	7.01063e-07	1.09948e-05	TRUE	ENSG00000093072	CECR1	ensembl_havana	protein_coding	FALSE	chr22:17178790-17221989
504.483	1.2195	0.152789	7.98159	1.44459e-15	1.70195e-13	TRUE	ENSG00000171100	MTM1	ensembl_havana	protein_coding	FALSE	chrX:150568619-150673322
100.086	1.21644	0.21113	5.76158	8.33292e-09	2.28388e-07	TRUE	ENSG00000182912	TSPEAR-AS2	havana	antisense	FALSE	chr21:44517216-44525952
228.503	1.21624	0.234611	5.18407	2.17092e-07	3.94783e-06	TRUE	ENSG00000162600	OMA1	ensembl_havana	protein_coding	FALSE	chr1:58415384-58546802
974.319	1.21541	0.254588	4.77405	1.80557e-06	2.48669e-05	TRUE	ENSG00000242419	PCDHGC4	ensembl_havana	protein_coding	FALSE	chr5:141484997-141512979
1857	1.21007	0.220623	5.48479	4.13954e-08	9.3465e-07	TRUE	ENSG00000254087	LYN	ensembl_havana	protein_coding	FALSE	chr8:55879813-56014168
154.934	1.20876	0.362714	3.33255	0.000860526	0.00490076	TRUE	ENSG00000282416	LLNLF-173C4.2	havana	processed_pseudogene	FALSE	chr19:197310-198066
202.922	1.20843	0.210612	5.73772	9.59585e-09	2.57328e-07	TRUE	ENSG00000280079	CTC-260E6.4	havana	TEC	FALSE	chr19:20220597-20222186
6460.16	1.2082	0.298519	4.04733	5.18053e-05	0.000449818	TRUE	ENSG00000140105	WARS	ensembl_havana	protein_coding	FALSE	chr14:100333788-100376805
682.525	1.20814	0.305794	3.95084	7.78758e-05	0.000642947	TRUE	ENSG00000148411	NACC2	ensembl_havana	protein_coding	TRUE	chr9:136006537-136095285
188.014	1.20634	0.238262	5.0631	4.1249e-07	6.88194e-06	TRUE	ENSG00000170835	CEL	ensembl_havana	protein_coding	FALSE	chr9:133061978-133087355
439.025	1.20408	0.389974	3.08759	0.0020179	0.00999859	TRUE	ENSG00000158856	DMTN	ensembl_havana	protein_coding	FALSE	chr8:22048995-22082527
110.256	1.20392	0.33536	3.58994	0.000330757	0.00221864	TRUE	ENSG00000269001	CTD-2245F17.3	havana	transcribed_unprocessed_pseudogene	FALSE	chr19:53197111-53214522
371.08	1.20229	0.272741	4.40819	1.0424e-05	0.000112813	TRUE	ENSG00000138050	THUMPD2	ensembl_havana	protein_coding	FALSE	chr2:39736060-39779267
557.059	1.19539	0.173585	6.88648	5.71886e-12	3.30617e-10	TRUE	ENSG00000233836	RP11-255H23.2	havana	transcribed_unprocessed_pseudogene	FALSE	chr19:23762944-23833314
1826.92	1.19536	0.312419	3.82615	0.000130165	0.00100205	TRUE	ENSG00000004399	PLXND1	ensembl_havana	protein_coding	TRUE	chr3:129555175-129606818
10806.5	1.19514	0.11069	10.7971	3.55061e-27	2.75827e-24	TRUE	ENSG00000116679	IVNS1ABP	ensembl_havana	protein_coding	FALSE	chr1:185296388-185317329
2920.31	1.19337	0.170155	7.01343	2.32549e-12	1.47098e-10	TRUE	ENSG00000166831	RBPMS2	ensembl_havana	protein_coding	FALSE	chr15:64739892-64775587
106.422	1.19328	0.211654	5.6379	1.72137e-08	4.35315e-07	TRUE	ENSG00000267383	CTC-260E6.6	havana	antisense	FALSE	chr19:20125377-20321305
1581.78	1.19228	0.161993	7.36006	1.83826e-13	1.5032e-11	TRUE	ENSG00000139437	TCHP	ensembl_havana	protein_coding	FALSE	chr12:109900264-109983841
12103.1	1.19161	0.187384	6.35918	2.02838e-10	8.32069e-09	TRUE	ENSG00000138413	IDH1	ensembl_havana	protein_coding	FALSE	chr2:208236227-208266074
343.424	1.18677	0.344183	3.44808	0.000564587	0.003449	TRUE	ENSG00000115107	STEAP3	ensembl_havana	protein_coding	FALSE	chr2:119223831-119265652
100.476	1.18606	0.259341	4.57337	4.79947e-06	5.75265e-05	TRUE	ENSG00000140876	NUDT7	ensembl_havana	protein_coding	FALSE	chr16:77722492-77742260
101.894	1.18601	0.299393	3.9614	7.45118e-05	0.000618586	TRUE	ENSG00000213023	SYT3	ensembl_havana	protein_coding	FALSE	chr19:50621307-50639827
1876.44	1.18378	0.140181	8.44463	3.05007e-17	4.54021e-15	TRUE	ENSG00000232677	LINC00665	havana	lincRNA	FALSE	chr19:36313067-36331718
550.138	1.18329	0.135999	8.7007	3.29834e-18	5.89881e-16	TRUE	ENSG00000139725	RHOF	ensembl_havana	protein_coding	FALSE	chr12:121777754-121803403
100.85	1.18231	0.267662	4.41719	9.99921e-06	0.000108879	TRUE	ENSG00000130270	ATP8B3	ensembl_havana	protein_coding	FALSE	chr19:1782075-1812276
2185.86	1.18172	0.184171	6.41646	1.39481e-10	5.93726e-09	TRUE	ENSG00000154359	LONRF1	ensembl_havana	protein_coding	FALSE	chr8:12721894-12756073
165.081	1.17738	0.303914	3.87404	0.000107045	0.000847733	TRUE	ENSG00000249087	ZNF436-AS1	ensembl_havana	antisense	FALSE	chr1:23368997-23371839
1044.01	1.17427	0.185874	6.31752	2.65789e-10	1.05044e-08	TRUE	ENSG00000128294	TPST2	ensembl_havana	protein_coding	FALSE	chr22:26521983-26596717
179.824	1.17322	0.328573	3.57066	0.00035608	0.0023542	TRUE	ENSG00000214967	NPIPA7	ensembl_havana	protein_coding	FALSE	chr16:16379055-16393954
605.02	1.173	0.334331	3.50848	0.00045067	0.002866	TRUE	ENSG00000179909	ZNF154	ensembl_havana	protein_coding	TRUE	chr19:57697367-57709194
2012	1.17165	0.0943449	12.4188	2.06528e-35	5.13408e-32	TRUE	ENSG00000022556	NLRP2	ensembl_havana	protein_coding	FALSE	chr19:54953130-55001142
781.438	1.17057	0.328504	3.56334	0.000366173	0.00240748	TRUE	ENSG00000159784	FAM131B	ensembl_havana	protein_coding	FALSE	chr7:143353400-143362770
1995.06	1.17034	0.284307	4.11647	3.84721e-05	0.000349553	TRUE	ENSG00000143494	VASH2	ensembl_havana	protein_coding	FALSE	chr1:212950520-212992037
127.911	1.16797	0.321838	3.62907	0.000284447	0.00195064	TRUE	ENSG00000215788	TNFRSF25	ensembl_havana	protein_coding	FALSE	chr1:6461151-6466195
244.796	1.1668	0.360585	3.23585	0.00121282	0.00654568	TRUE	ENSG00000158555	GDPD5	ensembl_havana	protein_coding	FALSE	chr11:75434640-75525903
819.24	1.16676	0.262388	4.44671	8.71955e-06	9.66381e-05	TRUE	ENSG00000026559	KCNG1	ensembl_havana	protein_coding	FALSE	chr20:51003656-51023129
143.76	1.16623	0.222651	5.23792	1.62394e-07	3.04906e-06	TRUE	ENSG00000112981	NME5	ensembl_havana	protein_coding	FALSE	chr5:138115172-138139443
485.197	1.16403	0.204343	5.69646	1.22319e-08	3.1974e-07	TRUE	ENSG00000223547	ZNF844	ensembl_havana	protein_coding	TRUE	chr19:12064699-12081565
2169.02	1.164	0.254053	4.5817	4.6122e-06	5.56846e-05	TRUE	ENSG00000154839	SKA1	ensembl_havana	protein_coding	FALSE	chr18:50374995-50394173
129.209	1.16373	0.318939	3.64875	0.000263522	0.0018355	TRUE	ENSG00000152056	AP1S3	ensembl_havana	protein_coding	FALSE	chr2:223751686-223838027
904.877	1.16214	0.256975	4.52239	6.11446e-06	7.12834e-05	TRUE	ENSG00000244509	APOBEC3C	ensembl_havana	protein_coding	FALSE	chr22:39014083-39020352
164.114	1.16169	0.189227	6.13914	8.29714e-10	2.93816e-08	TRUE	ENSG00000239467	AC007405.6	havana	lincRNA	FALSE	chr2:170771113-170778148
282.748	1.15997	0.367402	3.15723	0.00159278	0.0082113	TRUE	ENSG00000172830	SSH3	ensembl_havana	protein_coding	TRUE	chr11:67303448-67312607
167.564	1.15624	0.317903	3.63709	0.000275741	0.00190357	TRUE	ENSG00000110446	SLC15A3	ensembl_havana	protein_coding	FALSE	chr11:60937084-60952530
3088.29	1.15549	0.211022	5.4757	4.35773e-08	9.74181e-07	TRUE	ENSG00000162522	KIAA1522	ensembl_havana	protein_coding	FALSE	chr1:32741885-32774970
364.692	1.15542	0.316637	3.64903	0.00026323	0.00183398	TRUE	ENSG00000100626	GALNT16	ensembl_havana	protein_coding	FALSE	chr14:69259277-69357033
1741	1.14783	0.192653	5.95801	2.55325e-09	8.05323e-08	TRUE	ENSG00000131459	GFPT2	ensembl_havana	protein_coding	FALSE	chr5:180300690-180353387
116.046	1.14624	0.294837	3.88771	0.000101194	0.000809126	TRUE	ENSG00000074410	CA12	ensembl_havana	protein_coding	FALSE	chr15:63321378-63382161
164.831	1.14385	0.336984	3.39438	0.000687844	0.00406607	TRUE	ENSG00000175287	PHYHD1	ensembl_havana	protein_coding	FALSE	chr9:128920895-128942041
7644.78	1.14298	0.265012	4.31295	1.61092e-05	0.000163787	TRUE	ENSG00000124126	PREX1	ensembl_havana	protein_coding	TRUE	chr20:48624252-48827883
214.804	1.14195	0.337187	3.38669	0.000707421	0.00415739	TRUE	ENSG00000175497	DPP10	ensembl_havana	protein_coding	FALSE	chr2:114442299-115845752
8996.07	1.1372	0.285588	3.98195	6.83518e-05	0.000572492	TRUE	ENSG00000092421	SEMA6A	ensembl_havana	protein_coding	FALSE	chr5:116443616-116574934
1261.32	1.13495	0.308011	3.68476	0.000228915	0.00162495	TRUE	ENSG00000092051	JPH4	ensembl_havana	protein_coding	FALSE	chr14:23568035-23578800
157.958	1.13426	0.17192	6.59761	4.1784e-11	1.98227e-09	TRUE	ENSG00000159314	ARHGAP27	ensembl_havana	protein_coding	FALSE	chr17:45393902-45434421
181.604	1.12802	0.217157	5.19449	2.05282e-07	3.76612e-06	TRUE	ENSG00000278619	MRM1	ensembl_havana	protein_coding	FALSE	chr17:36601572-36608971
690.698	1.12725	0.259683	4.34087	1.41917e-05	0.000146564	TRUE	ENSG00000164465	DCBLD1	ensembl_havana	protein_coding	FALSE	chr6:117453817-117569858
441.402	1.12609	0.272023	4.13967	3.47804e-05	0.000319751	TRUE	ENSG00000118507	AKAP7	ensembl_havana	protein_coding	FALSE	chr6:131135666-131283535
383.476	1.12558	0.297939	3.77789	0.000158165	0.00118536	TRUE	ENSG00000277363	SRCIN1	ensembl_havana	protein_coding	FALSE	chr17:38530016-38605930
991.657	1.12012	0.232893	4.80961	1.51226e-06	2.13477e-05	TRUE	ENSG00000090661	CERS4	ensembl_havana	protein_coding	TRUE	chr19:8206736-8262421
761.049	1.11992	0.332066	3.37258	0.000744677	0.00433743	TRUE	ENSG00000165912	PACSIN3	ensembl_havana	protein_coding	FALSE	chr11:47177525-47186443
136.522	1.11464	0.310504	3.58978	0.000330953	0.00221876	TRUE	ENSG00000112812	PRSS16	ensembl_havana	protein_coding	FALSE	chr6:27247701-27256624
1829.07	1.11252	0.146871	7.5748	3.59693e-14	3.31171e-12	TRUE	ENSG00000106392	C1GALT1	ensembl_havana	protein_coding	FALSE	chr7:7156934-7248651
12544.4	1.11126	0.15672	7.09074	1.33396e-12	8.93827e-11	TRUE	ENSG00000143320	CRABP2	ensembl_havana	protein_coding	FALSE	chr1:156699606-156705816
255.522	1.1104	0.196422	5.65313	1.57552e-08	4.01701e-07	TRUE	ENSG00000197943	PLCG2	ensembl_havana	protein_coding	FALSE	chr16:81739097-81962693
1150.51	1.10954	0.142411	7.79115	6.6401e-15	6.90654e-13	TRUE	ENSG00000198131	ZNF544	ensembl_havana	protein_coding	TRUE	chr19:58228594-58277495
149.542	1.10522	0.21687	5.09625	3.46453e-07	5.94784e-06	TRUE	ENSG00000130775	THEMIS2	ensembl_havana	protein_coding	FALSE	chr1:27872543-27886685
4084.97	1.10454	0.34064	3.24253	0.00118473	0.00641497	TRUE	ENSG00000114019	AMOTL2	ensembl_havana	protein_coding	FALSE	chr3:134355874-134375479
453.991	1.10434	0.242989	4.5448	5.49868e-06	6.49367e-05	TRUE	ENSG00000021355	SERPINB1	ensembl_havana	protein_coding	FALSE	chr6:2832332-2842006
653.287	1.09932	0.231955	4.73938	2.14374e-06	2.88998e-05	TRUE	ENSG00000134285	FKBP11	ensembl_havana	protein_coding	FALSE	chr12:48921518-48926474
859.612	1.09918	0.202066	5.43971	5.33676e-08	1.15866e-06	TRUE	ENSG00000269343	ZNF587B	ensembl_havana	protein_coding	TRUE	chr19:57819741-57846238
1568.91	1.09905	0.250171	4.39321	1.11687e-05	0.00011957	TRUE	ENSG00000138685	FGF2	ensembl_havana	protein_coding	FALSE	chr4:122826708-122898236
1653.4	1.0968	0.189835	5.77764	7.57569e-09	2.10418e-07	TRUE	ENSG00000049759	NEDD4L	ensembl_havana	protein_coding	FALSE	chr18:58044367-58401540
121.369	1.09192	0.328491	3.32406	0.000887176	0.00503523	TRUE	ENSG00000163840	DTX3L	ensembl_havana	protein_coding	FALSE	chr3:122564238-122575203
343.874	1.09136	0.187551	5.819	5.92017e-09	1.6955e-07	TRUE	ENSG00000232445	RP11-132A1.4	havana	antisense	FALSE	chr7:101308346-101310985
179.397	1.09096	0.285758	3.81779	0.000134655	0.00103092	TRUE	ENSG00000110719	TCIRG1	ensembl_havana	protein_coding	FALSE	chr11:68039016-68050895
1993.72	1.09053	0.293762	3.71228	0.000205401	0.00147532	TRUE	ENSG00000111962	UST	ensembl_havana	protein_coding	FALSE	chr6:148747328-149076990
142.561	1.08697	0.242826	4.47632	7.59411e-06	8.5732e-05	TRUE	ENSG00000148426	PROSER2	ensembl_havana	protein_coding	FALSE	chr10:11823339-11872277
178.469	1.08376	0.27891	3.88568	0.000102045	0.000815294	TRUE	ENSG00000159247	TUBBP5	havana	transcribed_unprocessed_pseudogene	FALSE	chr9:138150075-138177433
612.238	1.08158	0.160392	6.74332	1.54806e-11	8.1532e-10	TRUE	ENSG00000182134	TDRKH	ensembl_havana	protein_coding	FALSE	chr1:151770107-151791416
237.222	1.08012	0.333081	3.24282	0.00118354	0.00640993	TRUE	ENSG00000178814	OPLAH	ensembl_havana	protein_coding	FALSE	chr8:144051266-144063965
7315.84	1.07896	0.195869	5.50857	3.61752e-08	8.32997e-07	TRUE	ENSG00000004478	FKBP4	ensembl_havana	protein_coding	FALSE	chr12:2794953-2805423
183.553	1.07631	0.297176	3.6218	0.000292559	0.0020002	TRUE	ENSG00000198208	RPS6KL1	ensembl_havana	protein_coding	FALSE	chr14:74903954-74923396
356.063	1.07577	0.243751	4.4134	1.0176e-05	0.000110513	TRUE	ENSG00000242779	ZNF702P	havana	transcribed_processed_pseudogene	FALSE	chr19:52968251-53037898
54816.5	1.07543	0.116845	9.20393	3.45091e-20	8.57861e-18	TRUE	ENSG00000137309	HMGA1	ensembl_havana	protein_coding	TRUE	chr6:34236873-34246231
2436.91	1.07384	0.291614	3.68241	0.000231041	0.00163787	TRUE	ENSG00000204525	HLA-C	ensembl_havana	protein_coding	FALSE	chr6:31268749-31272130
9485.41	1.07151	0.107649	9.95378	2.4279e-23	9.43049e-21	TRUE	ENSG00000133835	HSD17B4	ensembl_havana	protein_coding	FALSE	chr5:119452443-119637199
286.283	1.07097	0.310756	3.44633	0.000568263	0.00346747	TRUE	ENSG00000011347	SYT7	ensembl_havana	protein_coding	FALSE	chr11:61515313-61581148
272.761	1.05977	0.287583	3.6851	0.000228614	0.00162328	TRUE	ENSG00000241489	AF011889.5	havana	protein_coding	FALSE	chrX:149482543-149533935
104.863	1.05634	0.308835	3.4204	0.000625285	0.00374872	TRUE	ENSG00000114656	KIAA1257	ensembl_havana	protein_coding	FALSE	chr3:128909866-129002690
162.97	1.05511	0.256955	4.10621	4.02212e-05	0.000363057	TRUE	ENSG00000138030	KHK	ensembl_havana	protein_coding	FALSE	chr2:27086747-27100772
241.794	1.05177	0.195522	5.37929	7.47792e-08	1.5517e-06	TRUE	ENSG00000175229	GAL3ST3	ensembl_havana	protein_coding	FALSE	chr11:66041952-66049180
495.355	1.05065	0.301372	3.48622	0.000489905	0.00308162	TRUE	ENSG00000128833	MYO5C	ensembl_havana	protein_coding	FALSE	chr15:52192322-52295798
237.024	1.04651	0.333155	3.14122	0.00168248	0.00858651	TRUE	ENSG00000171517	LPAR3	ensembl_havana	protein_coding	FALSE	chr1:84811602-84893213
118.769	1.04249	0.126068	8.26923	1.34823e-16	1.85169e-14	TRUE	ENSG00000264207	RP11-196G18.23	havana	antisense	FALSE	chr1:149861271-149862504
553.853	1.04175	0.203622	5.1161	3.11914e-07	5.42229e-06	TRUE	ENSG00000263513	FAM72C	ensembl_havana	protein_coding	FALSE	chr1:143955364-143971965
864.065	1.04162	0.206375	5.04724	4.4824e-07	7.43349e-06	TRUE	ENSG00000196172	ZNF681	ensembl_havana	protein_coding	TRUE	chr19:23739195-23758891
177.178	1.03834	0.134659	7.71087	1.24964e-14	1.24758e-12	TRUE	ENSG00000198155	ZNF876P	havana	transcribed_unprocessed_pseudogene	FALSE	chr4:212610-255985
1549.72	1.03694	0.158972	6.52274	6.90331e-11	3.17208e-09	TRUE	ENSG00000203485	INF2	ensembl_havana	protein_coding	TRUE	chr14:104689606-104722535
164.735	1.0368	0.161492	6.42013	1.36158e-10	5.80576e-09	TRUE	ENSG00000108439	PNPO	ensembl_havana	protein_coding	FALSE	chr17:47941506-47948288
707.714	1.03138	0.130365	7.91144	2.54427e-15	2.87491e-13	TRUE	ENSG00000198039	ZNF273	ensembl_havana	protein_coding	TRUE	chr7:64870172-64930966
4262.76	1.03071	0.123321	8.35799	6.37944e-17	9.22014e-15	TRUE	ENSG00000174718	KIAA1551	ensembl_havana	protein_coding	FALSE	chr12:31959370-31993107
196.852	1.02897	0.24257	4.24195	2.21583e-05	0.000215843	TRUE	ENSG00000268903	RP11-34P13.15	havana	processed_pseudogene	FALSE	chr1:135141-135895
576.24	1.02673	0.150987	6.80014	1.0452e-11	5.68549e-10	TRUE	ENSG00000107902	LHPP	ensembl_havana	protein_coding	FALSE	chr10:124461834-124617888
10404.2	1.02604	0.275633	3.72248	0.000197276	0.00142519	TRUE	ENSG00000101115	SALL4	ensembl_havana	protein_coding	TRUE	chr20:51782331-51802520
471.043	1.02514	0.220819	4.64244	3.44315e-06	4.32726e-05	TRUE	ENSG00000132207	SLX1A	ensembl_havana	protein_coding	FALSE	chr16:30193887-30197561
571.719	1.02509	0.13714	7.47474	7.73573e-14	6.70043e-12	TRUE	ENSG00000188917	TRMT2B	ensembl_havana	protein_coding	FALSE	chrX:101009346-101052116
381.371	1.02112	0.179754	5.68068	1.34162e-08	3.47772e-07	TRUE	ENSG00000108641	B9D1	ensembl_havana	protein_coding	FALSE	chr17:19337554-19378182
468.496	1.02095	0.294638	3.46511	0.000530016	0.00328325	TRUE	ENSG00000169862	CTNND2	ensembl_havana	protein_coding	FALSE	chr5:10971840-11904043
7585.13	1.02065	0.321398	3.17565	0.00149503	0.00780657	TRUE	ENSG00000111432	FZD10	ensembl_havana	protein_coding	FALSE	chr12:130162459-130165740
1437.93	1.02014	0.206876	4.93117	8.17393e-07	1.25507e-05	TRUE	ENSG00000173218	VANGL1	ensembl_havana	protein_coding	FALSE	chr1:115641953-115698224
1074.28	1.01934	0.17753	5.74179	9.36786e-09	2.52303e-07	TRUE	ENSG00000137135	ARHGEF39	ensembl_havana	protein_coding	FALSE	chr9:35658875-35675866
146.482	1.01906	0.283004	3.60087	0.000317158	0.0021442	TRUE	ENSG00000247627	MTND4P12	havana	processed_pseudogene	FALSE	chr5:134926660-134928036
225.896	1.01326	0.325854	3.10954	0.00187378	0.00938172	TRUE	ENSG00000177679	SRRM3	ensembl_havana	protein_coding	FALSE	chr7:76201900-76287288
451.943	1.01135	0.318357	3.17678	0.00148919	0.00778217	TRUE	ENSG00000065833	ME1	ensembl_havana	protein_coding	FALSE	chr6:83210389-83431071
214.717	1.00876	0.232439	4.3399	1.42548e-05	0.000147038	TRUE	ENSG00000144959	NCEH1	ensembl_havana	protein_coding	FALSE	chr3:172630249-172711218
288.215	1.00625	0.184724	5.44731	5.11362e-08	1.11704e-06	TRUE	ENSG00000245680	ZNF585B	ensembl_havana	protein_coding	TRUE	chr19:37181579-37218153
219.359	1.00537	0.267991	3.7515	0.000175778	0.00129394	TRUE	ENSG00000224287	MSL3P1	havana	transcribed_processed_pseudogene	FALSE	chr2:233865437-233868444
3349.26	1.00498	0.170936	5.87927	4.1209e-09	1.22979e-07	TRUE	ENSG00000105926	MPP6	ensembl_havana	protein_coding	FALSE	chr7:24573268-24694193
2970.89	1.0042	0.22234	4.51652	6.28642e-06	7.29571e-05	TRUE	ENSG00000123124	WWP1	ensembl_havana	protein_coding	FALSE	chr8:86342738-86478420
376.416	1.00105	0.31833	3.14469	0.00166263	0.00849041	TRUE	ENSG00000172780	RAB43	ensembl_havana	protein_coding	FALSE	chr3:129087569-129122801
1182.24	-1.0001	0.158087	-6.32627	2.5116e-10	1.00057e-08	TRUE	ENSG00000164638	SLC29A4	ensembl_havana	protein_coding	FALSE	chr7:5274369-5306870
1280.08	-1.00096	0.226777	-4.41384	1.01551e-05	0.000110335	TRUE	ENSG00000162407	PLPP3	ensembl_havana	protein_coding	TRUE	chr1:56494747-56645301
2725.74	-1.00103	0.153677	-6.51387	7.32402e-11	3.34069e-09	TRUE	ENSG00000183283	DAZAP2	ensembl_havana	protein_coding	FALSE	chr12:51238292-51271362
1512.44	-1.00138	0.223252	-4.48542	7.27695e-06	8.27907e-05	TRUE	ENSG00000137726	FXYD6	ensembl_havana	protein_coding	FALSE	chr11:117836976-117877486
2612.56	-1.00162	0.289971	-3.45421	0.000551914	0.00338766	TRUE	ENSG00000147251	DOCK11	ensembl_havana	protein_coding	FALSE	chrX:118495898-118686163
1082.81	-1.00336	0.151403	-6.62708	3.42389e-11	1.66666e-09	TRUE	ENSG00000204231	RXRB	ensembl_havana	protein_coding	TRUE	chr6:33193588-33200688
1653.92	-1.00479	0.144347	-6.9609	3.38112e-12	2.07534e-10	TRUE	ENSG00000258441	LINC00641	havana	processed_transcript	FALSE	chr14:21200079-21206900
435.205	-1.00522	0.272162	-3.69344	0.000221242	0.00157769	TRUE	ENSG00000260807	RP11-161M6.2	havana	lincRNA	FALSE	chr16:975761-981596
435.455	-1.00553	0.187682	-5.35763	8.43226e-08	1.71818e-06	TRUE	ENSG00000273270	RP11-212P7.2	havana	lincRNA	FALSE	chr7:128524016-128531069
101.147	-1.00602	0.306962	-3.27733	0.00104794	0.00577238	TRUE	ENSG00000014914	MTMR11	ensembl_havana	protein_coding	FALSE	chr1:149928651-149936898
2488.78	-1.00691	0.1512	-6.65945	2.7486e-11	1.36655e-09	TRUE	ENSG00000150764	DIXDC1	ensembl_havana	protein_coding	FALSE	chr11:111927144-112022584
4567.83	-1.00719	0.100822	-9.98986	1.68816e-23	6.66126e-21	TRUE	ENSG00000181904	C5orf24	ensembl_havana	protein_coding	FALSE	chr5:134845680-134859737
3862.01	-1.00723	0.14444	-6.97332	3.09537e-12	1.91412e-10	TRUE	ENSG00000112992	NNT	ensembl_havana	protein_coding	FALSE	chr5:43602692-43707405
8275.6	-1.00859	0.263588	-3.82638	0.000130044	0.00100205	TRUE	ENSG00000157227	MMP14	ensembl_havana	protein_coding	FALSE	chr14:22836557-22849027
5981.65	-1.01104	0.311701	-3.24362	0.00118021	0.00639499	TRUE	ENSG00000138448	ITGAV	ensembl_havana	protein_coding	FALSE	chr2:186590065-186680901
6121.93	-1.01238	0.269787	-3.75253	0.00017506	0.00128981	TRUE	ENSG00000253305	PCDHGB6	havana	protein_coding	FALSE	chr5:141408021-141512979
1454.35	-1.01387	0.207026	-4.8973	9.71645e-07	1.45682e-05	TRUE	ENSG00000122863	CHST3	ensembl_havana	protein_coding	FALSE	chr10:71964365-72013564
154.656	-1.01728	0.286688	-3.54839	0.00038759	0.00252624	TRUE	ENSG00000156050	FAM161B	ensembl_havana	protein_coding	FALSE	chr14:73931501-73950414
2510.7	-1.01789	0.199488	-5.10254	3.35131e-07	5.77936e-06	TRUE	ENSG00000100968	NFATC4	ensembl_havana	protein_coding	TRUE	chr14:24365673-24379604
11531.7	-1.02123	0.180513	-5.65741	1.53672e-08	3.92903e-07	TRUE	ENSG00000075711	DLG1	ensembl_havana	protein_coding	FALSE	chr3:197042560-197299300
3280.25	-1.02141	0.26488	-3.85613	0.000115198	0.000901675	TRUE	ENSG00000166250	CLMP	ensembl_havana	protein_coding	FALSE	chr11:123069865-123195281
349.634	-1.02437	0.244343	-4.19236	2.7607e-05	0.000260646	TRUE	ENSG00000214176	PLEKHM1P1	havana	transcribed_unprocessed_pseudogene	FALSE	chr17:64779259-64837154
12116.9	-1.02697	0.27335	-3.757	0.000171963	0.00127341	TRUE	ENSG00000175928	LRRN1	ensembl_havana	protein_coding	FALSE	chr3:3799437-3847703
1126.51	-1.02889	0.322626	-3.18912	0.00142706	0.00751116	TRUE	ENSG00000129757	CDKN1C	ensembl_havana	protein_coding	FALSE	chr11:2883213-2885881
1321.55	-1.03057	0.269615	-3.82235	0.000132184	0.00101484	TRUE	ENSG00000170921	TANC2	ensembl_havana	protein_coding	FALSE	chr17:63009556-63427699
334.477	-1.03121	0.179813	-5.73489	9.75728e-09	2.61094e-07	TRUE	ENSG00000215190	LINC00680	havana	transcribed_unprocessed_pseudogene	FALSE	chr6:57946074-57961501
448.811	-1.0314	0.140221	-7.35555	1.90148e-13	1.5498e-11	TRUE	ENSG00000010219	DYRK4	ensembl_havana	protein_coding	FALSE	chr12:4562204-4615302
3829.84	-1.03405	0.220783	-4.68356	2.81938e-06	3.65989e-05	TRUE	ENSG00000129474	AJUBA	ensembl_havana	protein_coding	FALSE	chr14:22971174-22982642
1667.49	-1.03439	0.204276	-5.06366	4.11291e-07	6.86654e-06	TRUE	ENSG00000146966	DENND2A	ensembl_havana	protein_coding	FALSE	chr7:140518420-140673993
2497.44	-1.0351	0.216621	-4.77841	1.76689e-06	2.44153e-05	TRUE	ENSG00000162434	JAK1	ensembl_havana	protein_coding	FALSE	chr1:64833229-64966504
846.984	-1.03587	0.190308	-5.44312	5.23567e-08	1.1407e-06	TRUE	ENSG00000138411	HECW2	ensembl_havana	protein_coding	FALSE	chr2:196194370-196593692
100.079	-1.0363	0.279195	-3.71173	0.000205846	0.00147723	TRUE	ENSG00000172817	CYP7B1	ensembl_havana	protein_coding	FALSE	chr8:64587763-64798761
2391.92	-1.03641	0.236054	-4.39058	1.13047e-05	0.000120766	TRUE	ENSG00000121210	KIAA0922	ensembl_havana	protein_coding	FALSE	chr4:153466346-153636711
175.613	-1.03747	0.207689	-4.99532	5.87398e-07	9.41465e-06	TRUE	ENSG00000256061	DYX1C1	ensembl_havana	protein_coding	FALSE	chr15:55410525-55508234
296.153	-1.03766	0.329236	-3.15172	0.00162309	0.0083313	TRUE	ENSG00000151490	PTPRO	ensembl_havana	protein_coding	FALSE	chr12:15322397-15597399
309.314	-1.03816	0.197319	-5.26134	1.43012e-07	2.74953e-06	TRUE	ENSG00000139970	RTN1	ensembl_havana	protein_coding	FALSE	chr14:59595976-59870966
1500.9	-1.04098	0.256154	-4.06388	4.82644e-05	0.000423871	TRUE	ENSG00000067840	PDZD4	ensembl_havana	protein_coding	FALSE	chrX:153802166-153830565
1746.17	-1.04295	0.103286	-10.0977	5.65525e-24	2.42386e-21	TRUE	ENSG00000111678	C12orf57	ensembl_havana	protein_coding	FALSE	chr12:6942978-6946003
10099	-1.04337	0.179626	-5.80858	6.30041e-09	1.78792e-07	TRUE	ENSG00000006118	TMEM132A	ensembl_havana	protein_coding	FALSE	chr11:60924463-60937159
13136.8	-1.04493	0.33365	-3.13182	0.00173729	0.00880832	TRUE	ENSG00000140416	TPM1	ensembl_havana	protein_coding	FALSE	chr15:63042632-63071915
6234.33	-1.04619	0.238238	-4.39138	1.12635e-05	0.000120378	TRUE	ENSG00000171208	NETO2	ensembl_havana	protein_coding	FALSE	chr16:47077703-47143997
450.468	-1.04837	0.221625	-4.73038	2.24102e-06	2.99836e-05	TRUE	ENSG00000154146	NRGN	ensembl_havana	protein_coding	FALSE	chr11:124739846-124747210
747.474	-1.05043	0.197066	-5.33036	9.80161e-08	1.97614e-06	TRUE	ENSG00000140386	SCAPER	ensembl_havana	protein_coding	TRUE	chr15:76347904-76905444
836.768	-1.05145	0.157418	-6.67935	2.40008e-11	1.21267e-09	TRUE	ENSG00000091592	NLRP1	ensembl_havana	protein_coding	FALSE	chr17:5499427-5619424
432.694	-1.05435	0.337282	-3.12601	0.00177197	0.00894768	TRUE	ENSG00000187068	C3orf70	ensembl_havana	protein_coding	FALSE	chr3:185078050-185153014
7857.35	-1.0547	0.237654	-4.43795	9.08213e-06	0.000100299	TRUE	ENSG00000183853	KIRREL	ensembl_havana	protein_coding	FALSE	chr1:157993273-158100262
228.686	-1.05502	0.329888	-3.1981	0.00138335	0.00731828	TRUE	ENSG00000175600	SUGCT	ensembl_havana	protein_coding	FALSE	chr7:40134977-40860763
672.403	-1.05584	0.181627	-5.81324	6.12737e-09	1.75038e-07	TRUE	ENSG00000035115	SH3YL1	ensembl_havana	protein_coding	FALSE	chr2:217730-266398
3860.77	-1.05954	0.235302	-4.50291	6.70291e-06	7.69017e-05	TRUE	ENSG00000166710	B2M	ensembl_havana	protein_coding	FALSE	chr15:44711477-44718877
1254.16	-1.05956	0.239709	-4.42019	9.86147e-06	0.000107601	TRUE	ENSG00000132846	ZBED3	ensembl_havana	protein_coding	TRUE	chr5:77072072-77087323
2559.94	-1.06156	0.143795	-7.38247	1.55379e-13	1.29183e-11	TRUE	ENSG00000176597	B3GNT5	ensembl_havana	protein_coding	FALSE	chr3:183253244-183298504
465.637	-1.06209	0.240253	-4.42072	9.8373e-06	0.000107398	TRUE	ENSG00000079482	OPHN1	ensembl_havana	protein_coding	FALSE	chrX:68042344-68433913
422.966	-1.06243	0.28269	-3.75828	0.000171084	0.00126727	TRUE	ENSG00000213047	DENND1B	ensembl_havana	protein_coding	FALSE	chr1:197504748-197775696
173.52	-1.06714	0.241728	-4.41464	1.01179e-05	0.000110027	TRUE	ENSG00000189212	DPY19L2P1	havana	transcribed_unprocessed_pseudogene	FALSE	chr7:35079989-35186041
941.589	-1.06904	0.31163	-3.43047	0.000602543	0.00363382	TRUE	ENSG00000169231	THBS3	ensembl_havana	protein_coding	FALSE	chr1:155195588-155209051
3848.47	-1.07211	0.330788	-3.24109	0.00119075	0.00644615	TRUE	ENSG00000088756	ARHGAP28	ensembl_havana	protein_coding	FALSE	chr18:6729718-6915716
3904.22	-1.07262	0.14942	-7.17858	7.04369e-13	5.03712e-11	TRUE	ENSG00000125827	TMX4	ensembl_havana	protein_coding	FALSE	chr20:7977348-8019829
2053.64	-1.07334	0.302871	-3.54387	0.000394292	0.00256321	TRUE	ENSG00000105270	CLIP3	ensembl_havana	protein_coding	FALSE	chr19:36014660-36033343
6360.61	-1.07341	0.114508	-9.37418	6.97177e-21	1.99208e-18	TRUE	ENSG00000187231	SESTD1	ensembl_havana	protein_coding	FALSE	chr2:179101692-179264790
9106.08	-1.07606	0.300729	-3.57817	0.000346003	0.00230166	TRUE	ENSG00000078114	NEBL	ensembl_havana	protein_coding	FALSE	chr10:20779973-21174187
1781.04	-1.07646	0.277419	-3.88029	0.000104334	0.00082943	TRUE	ENSG00000146197	SCUBE3	ensembl_havana	protein_coding	FALSE	chr6:35214419-35253079
612.326	-1.07654	0.186301	-5.77849	7.53735e-09	2.09822e-07	TRUE	ENSG00000271425	NBPF10	ensembl_havana	protein_coding	FALSE	chr1:146064699-146144942
4189.09	-1.07707	0.193662	-5.56159	2.67328e-08	6.40221e-07	TRUE	ENSG00000148516	ZEB1	ensembl_havana	protein_coding	TRUE	chr10:31318495-31529814
321.54	-1.07764	0.217368	-4.95766	7.13457e-07	1.11686e-05	TRUE	ENSG00000223865	HLA-DPB1	ensembl_havana	protein_coding	FALSE	chr6:33075926-33087201
149.112	-1.07987	0.317488	-3.40131	0.000670638	0.0039817	TRUE	ENSG00000267506	RP11-13K12.1	havana	lincRNA	FALSE	chr17:77546940-77563243
1010.84	-1.08006	0.188012	-5.74462	9.2126e-09	2.4893e-07	TRUE	ENSG00000145743	FBXL17	ensembl_havana	protein_coding	FALSE	chr5:107859035-108382098
376.462	-1.08514	0.204461	-5.3073	1.11259e-07	2.21017e-06	TRUE	ENSG00000123570	RAB9B	ensembl_havana	protein_coding	FALSE	chrX:103822322-103832228
1678.41	-1.08525	0.229347	-4.73193	2.22397e-06	2.97875e-05	TRUE	ENSG00000185950	IRS2	ensembl_havana	protein_coding	FALSE	chr13:109752698-109786568
359.904	-1.08605	0.249875	-4.34637	1.3841e-05	0.000143424	TRUE	ENSG00000197903	HIST1H2BK	ensembl_havana	protein_coding	FALSE	chr6:27146418-27146798
2209.22	-1.09354	0.214035	-5.10916	3.236e-07	5.59802e-06	TRUE	ENSG00000155111	CDK19	ensembl_havana	protein_coding	FALSE	chr6:110609978-110815958
141.25	-1.09746	0.284541	-3.85694	0.000114816	0.000899812	TRUE	ENSG00000119636	BBOF1	ensembl_havana	protein_coding	FALSE	chr14:74019353-74082863
148.756	-1.09757	0.180477	-6.08147	1.19082e-09	4.01664e-08	TRUE	ENSG00000280173	RP11-447D11.3	havana	TEC	FALSE	chr3:47346950-47349073
4276.34	-1.09927	0.350093	-3.13993	0.00168987	0.00861711	TRUE	ENSG00000114529	C3orf52	ensembl_havana	protein_coding	FALSE	chr3:112086335-112131004
4515.69	-1.09993	0.186953	-5.88345	4.01795e-09	1.20485e-07	TRUE	ENSG00000121005	CRISPLD1	ensembl_havana	protein_coding	FALSE	chr8:74984515-75034558
338.181	-1.10017	0.200744	-5.48045	4.24251e-08	9.51846e-07	TRUE	ENSG00000148814	LRRC27	ensembl_havana	protein_coding	FALSE	chr10:132332154-132379918
861.547	-1.10287	0.127157	-8.67332	4.19682e-18	7.14581e-16	TRUE	ENSG00000164603	BMT2	ensembl_havana	protein_coding	FALSE	chr7:112819147-112939916
1056.45	-1.10411	0.311307	-3.54668	0.000390112	0.00253928	TRUE	ENSG00000163638	ADAMTS9	ensembl_havana	protein_coding	FALSE	chr3:64515654-64688000
703.806	-1.10639	0.214877	-5.14897	2.61918e-07	4.64741e-06	TRUE	ENSG00000131435	PDLIM4	ensembl_havana	protein_coding	FALSE	chr5:132257671-132273454
736.011	-1.1069	0.238227	-4.64639	3.3779e-06	4.26245e-05	TRUE	ENSG00000175087	PDIK1L	ensembl_havana	protein_coding	FALSE	chr1:26111165-26125543
3431.57	-1.10927	0.200952	-5.52009	3.38827e-08	7.86452e-07	TRUE	ENSG00000271254	AC240274.1	ensembl	protein_coding	FALSE	chrKI270711.1:4612-29626
2071.47	-1.10995	0.233892	-4.74556	2.07929e-06	2.81991e-05	TRUE	ENSG00000263465	SRSF8	ensembl_havana	protein_coding	FALSE	chr11:95067197-95071224
391.298	-1.11223	0.212417	-5.23607	1.64035e-07	3.07754e-06	TRUE	ENSG00000206530	CFAP44	havana	protein_coding	FALSE	chr3:113286947-113441610
1258.42	-1.1179	0.11817	-9.46015	3.07516e-21	8.99357e-19	TRUE	ENSG00000158186	MRAS	ensembl_havana	protein_coding	FALSE	chr3:138347648-138405534
284.875	-1.11972	0.25772	-4.3447	1.39466e-05	0.000144337	TRUE	ENSG00000150627	WDR17	ensembl_havana	protein_coding	FALSE	chr4:176065834-176182818
154.702	-1.12416	0.228718	-4.91503	8.87681e-07	1.35214e-05	TRUE	ENSG00000277701	RP11-734K23.9	havana	lincRNA	FALSE	chr2:97281904-97291780
5105.46	-1.12424	0.21584	-5.2087	1.90171e-07	3.52219e-06	TRUE	ENSG00000198795	ZNF521	ensembl_havana	protein_coding	TRUE	chr18:25061926-25352190
1558.2	-1.12539	0.108491	-10.3731	3.2872e-25	1.57147e-22	TRUE	ENSG00000130956	HABP4	ensembl_havana	protein_coding	FALSE	chr9:96450201-96491336
1742.51	-1.12617	0.112345	-10.0242	1.19275e-23	4.86076e-21	TRUE	ENSG00000124209	RAB22A	ensembl_havana	protein_coding	FALSE	chr20:58309696-58367507
1540.32	-1.12618	0.119923	-9.39089	5.94975e-21	1.71982e-18	TRUE	ENSG00000131116	ZNF428	ensembl_havana	protein_coding	TRUE	chr19:43607219-43619874
2658.58	-1.12845	0.131359	-8.59059	8.65262e-18	1.42447e-15	TRUE	ENSG00000151135	TMEM263	ensembl_havana	protein_coding	FALSE	chr12:106955719-106978778
2671.67	-1.13011	0.307244	-3.67822	0.000234866	0.0016634	TRUE	ENSG00000205730	ITPRIPL2	ensembl_havana	protein_coding	FALSE	chr16:19113932-19121629
988.661	-1.1315	0.280724	-4.03064	5.56248e-05	0.000479299	TRUE	ENSG00000150347	ARID5B	ensembl_havana	protein_coding	TRUE	chr10:61901300-62096944
468.839	-1.1326	0.336209	-3.36875	0.000755103	0.00438577	TRUE	ENSG00000049540	ELN	ensembl_havana	protein_coding	FALSE	chr7:74027789-74069907
756.45	-1.13469	0.302933	-3.74569	0.000179897	0.00131803	TRUE	ENSG00000182253	SYNM	ensembl_havana	protein_coding	FALSE	chr15:99098217-99135593
787.252	-1.13502	0.113162	-10.03	1.12468e-23	4.65972e-21	TRUE	ENSG00000155016	CYP2U1	ensembl_havana	protein_coding	FALSE	chr4:107931369-107953457
650.349	-1.13525	0.1799	-6.31045	2.78233e-10	1.09613e-08	TRUE	ENSG00000279348	RP11-566E18.1	havana	TEC	FALSE	chr2:216211404-216213519
9125.5	-1.13573	0.286739	-3.96085	7.46848e-05	0.000619482	TRUE	ENSG00000143061	IGSF3	ensembl_havana	protein_coding	FALSE	chr1:116574399-116667755
2810.9	-1.13602	0.155222	-7.31868	2.50417e-13	1.96998e-11	TRUE	ENSG00000144320	LNPK	ensembl_havana	protein_coding	FALSE	chr2:175923892-176002839
8685.35	-1.13878	0.28805	-3.95342	7.70406e-05	0.000637534	TRUE	ENSG00000134369	NAV1	ensembl_havana	protein_coding	FALSE	chr1:201622885-201826969
7571.43	-1.14002	0.293393	-3.88563	0.000102063	0.000815294	TRUE	ENSG00000011028	MRC2	ensembl_havana	protein_coding	FALSE	chr17:62627401-62693597
1030.97	-1.14109	0.207669	-5.49473	3.91304e-08	8.90791e-07	TRUE	ENSG00000006756	ARSD	ensembl_havana	protein_coding	FALSE	chrX:2903970-2929351
1801.27	-1.14163	0.17259	-6.61467	3.72372e-11	1.78703e-09	TRUE	ENSG00000075945	KIFAP3	ensembl_havana	protein_coding	FALSE	chr1:169921326-170085208
1110.43	-1.14361	0.119291	-9.58672	9.09326e-22	2.82562e-19	TRUE	ENSG00000214338	SOGA3	havana	protein_coding	TRUE	chr6:127472794-127519191
1102.86	-1.14367	0.317346	-3.60385	0.000313535	0.00212433	TRUE	ENSG00000183798	EMILIN3	ensembl_havana	protein_coding	FALSE	chr20:41359966-41366827
6513.31	-1.1461	0.189608	-6.04459	1.49786e-09	4.94494e-08	TRUE	ENSG00000035862	TIMP2	ensembl_havana	protein_coding	FALSE	chr17:78852977-78925387
360.018	-1.14794	0.240592	-4.77131	1.83031e-06	2.51797e-05	TRUE	ENSG00000141570	CBX8	ensembl_havana	protein_coding	FALSE	chr17:79792132-79801683
22557.7	-1.14814	0.131652	-8.72105	2.7564e-18	5.00156e-16	TRUE	ENSG00000182670	TTC3	ensembl_havana	protein_coding	FALSE	chr21:37073226-37203112
[truncated: 593 more rows]

## Sheet: group 3
baseMean	log2FC	lfcSE	stat	pvalue	FDR	DEG	gene_id	gene_name	gene_source	gene_biotype	TF	GRCh38
[truncated: 1,240 more rows]

[truncated: 2 more sheets: group 4, group 5]
