# Supplementary material for: Rostrocaudal patterning and neural crest differentiation of human pre-neural spinal cord progenitors in vitro
Source: Stem Cell Reports. 2022 Mar 24;17(4):894–910. doi: 10.1016/j.stemcr.2022.02.018 (PMC9023813; doi:10.1016/j.stemcr.2022.02.018)
Supplement: Table S4. List of genes included in each cluster (related to Figure S4C), the normalized read counts at each passage, and the biological process GO enrichment analysis results for each cluster (related to Figure S4D) [file mmc5.xlsx]

## Sheet: kmeans.cluster1.dBase
Table S4: List of genes included in each cluster (relating to Figure S4C), the normalised read counts at each passage and the biological process GO enrichment analysis results for each cluster (relating to Figure S4D).
t0.r1	t0.r2	t0.r3	X36h.r1	X36h.r2	X36h.r3	P1.r1	P1.r2	P1.r3	P2.r1	P2.r2	P2.r3	P3.r1	P3.r2	P3.r3	P4.r1	P4.r2	P4.r3	P5.r1	P5.r2	P5.r3	P5_EPI.r1	P5_EPI.r2	P5_EPI.r3	P5_MES.r1	P5_MES.r2	P5_MES.r3	P6.r1	P6.r2	P6.r3	P7.r1	P7.r2	P7.r3	P8.r1	P8.r2	P8.r3	P8_EPI.r1	P8_EPI.r2	P8_EPI.r3	P8_MES.r1	P8_MES.r2	P8_MES.r3	P9.r1	P9.r2	P10.r1	P10.r2	P10.r3	gene_id	gene_name	gene_source
299.555	245.659	336.26	71.908	78.1332	36.0334	33.7747	10.7736	10.3311	22.4666	24.7258	24.2282	42.0588	69.2185	36.9168	39.278	13.7264	21.1283	75.6106	72.3701	16.1159	31.2148	28.1848	33.7699	102.254	34.6394	31.7018	35.3919	110.997	7.6856	89.1218	100.494	107.427	106.158	232.74	368.306	49.4178	229.346	510.806	227.538	541.196	1041.45	615.078	1052.84	406.832	1661.76	2934.12	ENSG00000002746	HECW1	ensembl_havana
382.989	105.969	160.493	191.746	109.381	332.26	53.896	6.72971	18.3112	18.5814	18.0676	8.93647	71.4378	66.9634	27.0437	60.8732	34.0319	191.599	72.0956	49.9945	113.069	43.7285	68.5817	123.678	207.973	129.398	258.68	51.9398	38.1373	182.953	56.1536	48.199	478.152	45.5716	254.199	932.238	59.7001	132.461	583.993	175.285	332.913	1031.44	262.422	409.397	248.482	382.239	165.052	ENSG00000005108	THSD7A	ensembl_havana
1732	2612.34	1924.21	1358.33	2155.51	1771.04	718.897	688.693	865.222	1109.79	1015.9	1090.76	880.814	1045.88	945.55	766.02	2139.41	1355.16	1431.53	1210.68	986.148	1479.05	1568.93	1187.65	1095.95	1290.57	821.352	1246.8	3642.24	1077.43	1629.23	5149.79	2337.93	2498.92	2871.36	1569.74	2590.61	3602.06	3830.01	2453.36	3244.69	2022.04	3100.44	2761.17	4201.94	2417.45	2703.17	ENSG00000006459	KDM7A	ensembl_havana
727.194	886.831	813.531	1413.1	1586.91	687.389	4239.83	302.731	155.687	456.956	149.31	180.957	334.772	218.583	201.262	382.211	569.381	545.803	387.89	417.952	621.641	361.263	457.738	316.166	310.543	768.116	1091.25	598.054	617.572	750.512	586.213	632.627	1385.31	890.209	1446.25	3020.91	724.175	1568.4	1905.9	644.032	1816.19	4410.05	3364.19	4026.76	1011.52	2764.69	4308.69	ENSG00000007237	GAS7	ensembl_havana
1969.95	1447.86	1446.38	1415.79	1675.24	1567.6	1145.63	402.076	525.978	542.283	448.842	566.649	388.05	546.118	431.697	462.124	829.519	657.626	548.219	919.212	982.966	454.251	760.693	909.921	759.664	1688.82	1612.58	584.171	697.616	880.555	688.694	645.251	1031.69	782.386	884.649	1444.72	710.681	861.98	1493.25	1098.22	1306.07	2538.24	1889.8	2731.09	1181.7	1620.28	3110.73	ENSG00000008086	CDKL5	ensembl_havana
3553.69	2838.61	2969.5	2527.36	1542.39	2882.43	1868.91	2081.05	1672.59	1685.35	695.043	982.149	2043.77	756.077	1303.64	593.65	2941.48	2225.7	2338.33	1752.31	2695.57	1693.04	1480.56	2769.11	1256.19	3064.1	2267.72	2138.71	739.264	3195.36	2066.45	710.963	747.938	2193.24	431.573	1879.12	735.133	1733.88	1548.98	1660.29	1125.59	4218.57	3051.1	6270.84	1029.81	4350.3	5286.39	ENSG00000015568	RGPD5	ensembl_havana
2152.15	2145.38	2172.74	1865.44	1460.94	1624.94	1004.98	535.375	950.113	688.541	1066.94	1449.66	1029.47	1890.95	1699.79	2033.47	1995.98	2344.77	2157.13	2001.11	1911.16	2095.59	2174.68	2080.07	2212.54	2441.71	2575.04	2105.72	2061.76	2232.41	2041.09	2187.09	2147.42	2020.56	1722.12	1859.65	1934	1900.04	1882.14	1956.82	1910	1902.85	2938.87	1965.37	2089.01	2815.34	2218.87	ENSG00000044459	CNTLN	ensembl_havana
2293.18	2131.64	2009.74	1602.59	427.597	267.799	489.536	44.2903	129.77	90.6505	101.983	143.384	85.236	532.897	398.759	324.538	5133.89	2399.97	732.751	3287.02	4900.37	265.302	1812.18	2917.91	1912.49	7993.29	8179.77	1223.87	1497.53	4561.42	683.947	526.044	3492.69	683.492	764.569	2545.16	348.36	783.448	3478.78	2726.26	2228.79	6686.6	11283.9	6905.65	451.964	3985.98	2371.12	ENSG00000048052	HDAC9	ensembl_havana
310.834	375.632	334.896	320.359	82.6401	263.589	71.7275	84.9842	90.5036	82.3604	84.3334	102.995	106.456	143.752	173.012	188.343	259.14	265.882	234.556	191.802	199.538	172.319	163.733	169.654	200.799	114.308	167.791	209.533	172.516	322.419	175.829	160.102	456.982	297.541	147.798	804.161	195.586	152.841	918.645	248.335	164.873	1374.72	1422.12	1288.97	121.998	2761.67	4100.39	ENSG00000049540	ELN	ensembl_havana
13171.3	12393.2	12205.9	7963.87	6854.27	4232.58	5304.18	2013.49	2185.82	2011.06	2124.87	2508.43	1996.6	2991.05	2716.3	2755.78	4189.06	3204.52	3063.51	3217.56	3592.35	2813.44	3323.83	3195.59	3026.32	3536.57	4161.73	3380.74	3656.72	3497.83	3152.41	4075.65	3876.01	4199.86	3140.54	3832.27	4010.97	3501.63	4508.98	3573.65	5004.37	6071.19	11462	7549.43	3908.68	8179.19	8199.24	ENSG00000053254	FOXN3	ensembl_havana
55.0831	78.0732	77.2302	112.768	375.171	176.251	163.437	34.038	10.7115	45.3657	9.65218	8.87659	26.0833	16.1411	7.27665	19.0946	29.1638	22.6345	38.5637	21.9046	24.2776	27.761	37.465	12.4739	16.6731	9.29819	17.5638	25.8323	29.9863	19.148	26.6117	34.1514	23.1537	29.9517	59.2504	27.4749	39.87	45.3136	39.2422	22.4508	33.8918	33.2939	319.096	283.211	63.7296	331.086	403.632	ENSG00000055732	MCOLN3	ensembl_havana
5631.19	6383.34	4980.59	2193.63	2607.47	1551.36	1031.08	185.622	72.6231	82.448	120.249	96.788	192.455	320.303	167.671	551.776	1359.1	731.708	1279.16	5542.53	1947.67	1372.79	5645.63	2827.09	1154.4	3883.74	1398.55	2137.93	7786.69	3503.86	4398.5	11061.1	5639.49	6755.48	12486	7723.87	6029.06	13103.2	10790.7	6780.85	10411	7003.87	6684.53	10524.6	17190.8	9023.55	7719.11	ENSG00000062038	CDH3	ensembl_havana
62.5547	60.9163	96.8536	32.3865	28.8114	31.9581	79.7886	70.7894	32.3343	42.3813	40.9561	36.6468	84.712	64.1879	38.2107	82.4987	51.8539	21.1437	49.0115	53.1654	45.3072	58.7328	52.3398	84.1114	58.9962	90.1911	59.8465	49.6701	39.0573	125.213	44.2558	44.9796	80.0836	32.6489	145.058	130.401	45.3385	192.15	106.31	46.9271	252.916	411.027	864.378	3065.71	121.035	1751.1	3985.34	ENSG00000063438	AHRR	ensembl_havana
975.335	992.18	762.705	691.523	1165.54	1100.06	378.064	246.609	255.759	347.377	306.019	230.012	253.107	366.432	303.08	441.167	395.533	328.549	488.022	360.482	276.357	505.019	470.384	399.626	298.802	339.44	246.791	480.015	413.92	388.791	399.323	447.792	227.013	493.698	242.1	300.194	451.053	257.918	637.683	365.88	267.555	431.848	349.846	2023.56	411.348	695.937	867.787	ENSG00000065675	PRKCQ	ensembl_havana
315.152	455.917	428.478	265.382	355.864	379.911	225.473	327.754	284.482	259.336	284.041	369.311	206.865	235.539	245.33	178.247	349.075	270.987	205.334	254.357	274.804	150.47	200.44	229.35	290.892	477.095	409.212	226.791	288.614	218.879	176.797	223.623	715.227	378.906	1257.44	1185.35	289.301	1404.8	630.11	932.102	1486.01	949.7	1065.75	711.539	506.912	401.117	1144.21	ENSG00000071967	CYBRD1	ensembl_havana
348.388	1036.84	305.232	183.349	260.428	345.643	105.635	351.43	421.979	305.574	258.504	264.81	202.503	118.878	172.308	123.831	354.642	226.163	176.948	179.249	158.439	109.927	141.656	127.884	269.86	345.607	272.019	206.049	427.046	221.016	167.783	312.551	743.381	320.474	889.112	935.174	227.654	846.346	944.409	790.123	1047.71	1056.44	1356.51	2320.65	570.823	1126.75	2067.78	ENSG00000072682	P4HA2	ensembl_havana
295.336	261.285	308.449	247.951	164.798	387.09	165.995	30.0416	32.0689	42.4782	12.95	28.0195	84.3896	47.066	25.902	42.4161	20.6869	46.6287	27.9658	14.0634	30.9025	43.816	17.1368	28.0629	57.1114	32.1049	52.5217	48.6279	20.8968	25.4754	40.5683	14.5216	19.7151	41.4268	36.9043	33.5098	23.504	41.7493	33.4543	91.1344	86.7168	70.6383	631.167	100.107	54.7226	251.621	425.858	ENSG00000074410	CA12	ensembl_havana
928.836	977.317	1269.69	13343.2	7481.98	5345.91	9211.79	445.257	280.064	682.091	304.921	406.118	300.653	985.796	748.837	301.415	643.66	1125.81	440.62	1059.95	1468.18	225.651	900.691	1089.89	1145.93	2133.51	2553.34	296.118	925.586	1487.12	346.052	1637.55	2569.81	442.344	1949.94	3055.43	310.507	2178.71	2209.09	818.476	2471.04	3110.74	4057.88	1876.17	2801.72	5390.47	3716.57	ENSG00000076770	MBNL3	ensembl_havana
1093.19	820.029	970.306	677.291	331.506	263.219	204.378	147.693	610.195	170.513	596.816	1146.91	204.244	213.1	240.164	473.166	1158.29	288.607	423.169	347.94	196.29	467.857	545.134	277.925	289.164	310.856	119.158	565.918	1394.84	777.687	527.539	1595.06	1733.21	1149.65	1376.86	1146.16	973.156	1330.84	1060.13	992.552	1389.25	1257.51	1164.05	982.778	907.705	747.503	856.27	ENSG00000077264	PAK3	ensembl_havana
568.022	716.683	457.392	200.778	85.0095	84.2723	62.7237	32.0315	61.0308	58.5335	100.072	113.977	52.5564	97.9063	95.7217	86.7108	347.068	325.082	104.52	222.494	195.938	63.3727	126.624	181.708	271.407	317.105	181.301	130.756	317.08	310.091	67.3085	197.544	949.954	189.744	368.947	602.071	120.004	317.101	660.698	668.558	956.477	952.415	751.452	569.532	176.751	2042.94	1226.27	ENSG00000077274	CAPN6	ensembl_havana
584.523	474.88	473.619	1428.08	450.099	499.766	250.12	66.0316	177.104	34.4169	114.523	275.886	80.8368	18.7601	23.8383	150.151	615.931	93.8306	97.1844	477.055	91.1191	111.956	207.722	86.174	167.102	638.418	87.6479	90.7607	166.976	373.828	75.5213	107.035	842.174	110.614	168.735	1605.49	95.4115	146.873	1859.56	137.762	349.666	1373.61	5641.18	1117.8	247.533	4502.82	5955.21	ENSG00000077279	DCX	ensembl_havana
823.338	750.608	702.391	305.027	438.412	162.563	262.732	10.5087	11.186	8.50514	52.8895	101.348	57.0082	151.162	178.052	153.366	530.769	407.68	183.404	298.195	237.132	79.6041	228.94	285.025	613.582	717.654	458.598	261.474	571.536	716.625	304.207	471.3	2360.36	299.109	621.05	2570.57	149.958	695.418	2107.69	1237.03	1876.28	3434.77	2616.03	3357.39	591.418	3202.25	2292.06	ENSG00000079102	RUNX1T1	ensembl_havana
149.278	84.2931	127.399	109.953	125.643	115.179	63.9935	118.206	154.923	56.5166	121.863	199.747	82.6813	162.797	113.858	78.3955	71.7674	153.441	97.6451	69.5577	149.791	81.5683	91.0877	115.17	97.2087	113.441	217.193	65.9315	139.6	80.1587	97.2488	120.985	136.287	72.3363	79.8189	258.439	67.5413	75.7215	299.555	135.66	209.02	676.441	660.227	992.454	123.813	1935.57	688.765	ENSG00000080493	SLC4A4	ensembl_havana
9731.04	9236.4	9878.6	11116.2	8885.83	9052.77	9019.77	8909.3	7806.42	9006.17	6504.59	7640.96	8608.2	9491.74	9207.61	6529.85	7950.19	10811.1	10281.4	9902.44	10174.1	7195.4	9712.16	12478.8	20719.5	15994.9	17300.3	7842.15	8360.97	11380.4	8143.57	9512.18	18177.7	11945.6	14612.3	14202.7	9379.26	16341	27841.8	16987.4	28737.7	45415.6	22780.9	53338.1	26044	21496.7	21012.4	ENSG00000083857	FAT1	ensembl_havana
321.146	376.241	333.451	243.093	226.794	189.847	219.904	155.58	217.805	71.278	492.593	443.687	103.973	120.146	202.32	48.5263	210.321	433.205	61.1837	119.106	148.728	57.2968	98.1179	171.84	131.021	264.285	417.868	114.428	218.768	95.9772	78.9163	292.875	493.309	219.545	506.076	733.182	129.746	404.731	969.056	958.014	1356.03	2528.62	3343.66	2008.14	215.401	4560.46	9971.66	ENSG00000084636	COL16A1	ensembl_havana
18214	16667.8	17214.8	5291.14	6920.11	5465.23	7696.25	4336.24	4650.81	4086.99	7785.49	3543.33	3748.35	18999	18778.4	4442.22	6006.86	8584.37	7308.07	8919.05	9691.46	5192.01	8435.3	8675.81	15731.9	12235.2	13339.6	4539.26	11358.5	7560.3	6191.82	14264.8	9362.75	4764.78	13453.7	5269.35	4556.1	15059.8	16501.2	4667.72	14577	22623.3	14253.6	51768.7	12609	32242.3	58010.3	ENSG00000092068	SLC7A8	ensembl_havana
438.405	373.271	353.642	337.031	1060.77	1189.64	336.637	320.363	156.484	239.596	211.984	175.383	136.608	256.458	340.982	75.3271	287.476	493.075	166.736	293.362	859.718	121.885	274.899	606.872	261.288	607.718	1185.68	90.3015	223.57	662.6	140.116	317.005	335.223	90.2303	520.669	649.539	101.922	571.313	1802.85	147.047	820.897	2099.82	13827.9	8337.22	640.253	9059.91	19236.9	ENSG00000095739	BAMBI	ensembl_havana
51.7565	123.099	68.8154	22.9182	23.2436	28.9236	5.75947	7.91873	23.3881	9.14543	142.576	129.793	7.43049	32.606	54.4792	33.4968	72.7668	43.683	20.5131	20.2655	26.6334	17.6631	20.6721	17.8187	37.7402	34.4404	39.1695	14.2934	28.9365	42.4975	12.5579	23.765	57.3288	19.7234	91.0665	280.232	22.0837	78.3966	281.769	69.6543	116.618	433.789	700.535	236.564	64.7737	183.755	307.072	ENSG00000100100	PIK3IP1	ensembl_havana
135.598	109.756	206.772	16.0028	28.7535	20.9886	36.9105	29.1445	13.0706	30.0952	16.6742	32.3518	28.832	30.4525	27.8962	24.8209	38.5509	37.5516	30.07	69.4462	65.1879	25.3941	45.7352	27.4459	86.8121	135.462	105.02	56.0873	148.433	257.291	31.2232	44.5802	338.566	24.3	42.6133	235.09	39.3087	36.3032	295.89	69.7768	119.167	622.679	184.177	431.223	27.0919	369.079	548.228	ENSG00000101638	ST8SIA5	ensembl_havana
728.525	763.392	780.98	377.651	457.072	336.411	431.127	189.909	114.355	125.081	493.294	332.596	254.434	220.775	211.926	187.743	271.449	238.08	245.916	338.473	224.805	263.348	287.209	263.74	231.423	277.086	212.638	246.588	354.725	243.43	286.397	381.81	321.91	267.101	595.562	676.757	279.442	794.141	858.288	409.177	864.976	915.559	1595.32	1742.9	642.683	1682.14	3176.08	ENSG00000101665	SMAD7	ensembl_havana
321.089	290.234	341.134	518.466	470.506	510.8	229.494	180.327	205.156	169.458	336.414	353.227	228.023	242.957	310.745	216.943	288.748	319.829	322.195	444.988	430.402	188.834	381.798	346.751	402.857	342.386	409.045	231.56	476.463	438.718	286.409	449.575	484.772	424.418	747.145	971.988	428.468	831.005	1031.78	524.073	725.819	1018.54	559.341	849.013	502.844	468.642	963.681	ENSG00000101986	ABCD1	ensembl_havana
26942.6	24111.6	23772.5	13268.1	14443.3	13332	11796.1	9021.56	10205.8	8357.58	12526.7	9214.82	9216.5	10266.8	8840.56	8740.98	14818.5	17789.8	10941.4	17380.5	21697.2	8574.99	13688.2	15311.7	18591.3	31967.1	33169.5	10418	14329.4	20579.8	11545.4	11220.8	20582.6	14312.6	17968.3	32144.8	12138.6	18038	33080.5	20409.4	23516.1	50479.5	36859.3	44235.5	13502.4	32994.8	74923.1	ENSG00000102024	PLS3	ensembl_havana
38.6117	98.6729	41.3683	49.3908	209.635	31.911	41.8198	40.0469	35.4999	41.334	44.314	43.8414	77.7767	63.8156	33.7542	51.5508	41.1962	53.0377	40.6096	26.9569	47.3086	55.2023	41.6697	41.9698	74.3488	45.9268	39.6655	45.039	36.7595	59.3533	43.7873	45.6003	49.4118	81.6881	81.43	64.3765	60.5171	77.2575	112.423	179.938	146.959	97.6863	302.511	394.536	67.3852	899.62	1510.57	ENSG00000102554	KLF5	ensembl_havana
319.146	401.021	361.306	137.398	99.0681	66.4707	49.0252	15.3356	14.9162	22.6299	46.5427	51.9564	24.4458	213.966	149.79	24.7131	515.528	495.798	256.52	333.488	693.083	88.9064	205.714	400.306	849.689	678.078	928.015	323.21	297.995	577.444	215.333	72.4376	417.297	80.3728	93.607	274.335	54.4724	121.344	559.096	321.161	197.286	1048.84	490.259	1983.56	151.522	2446.97	1804.86	ENSG00000103196	CRISPLD2	ensembl_havana
2041.86	2482.06	2707.44	915.843	998.248	665.746	348.428	211.967	199.429	234.889	798.795	1169.95	269.148	560.745	419.776	380.726	317.059	948.29	676.042	1211.9	1050.67	498.824	1011.5	1217.42	1056.24	1785.92	1300.89	590.393	925.005	1210.11	888.776	1046.03	847.783	923.329	1343.83	1521.1	1172.57	1309.55	911.669	2140.56	2104.2	1434.7	2789.93	1030.66	1116.95	1279.19	1476.77	ENSG00000103335	PIEZO1	ensembl_havana
425.764	297.874	451.165	436.975	271.693	249.449	782.483	124.278	109.677	190.037	122.056	129.716	132.061	210.933	193.461	197.03	210.238	185.62	216.762	239.847	167.645	235.357	236.132	162.835	258.635	236.558	193.023	242.868	292.759	214.028	203.961	499.089	615.055	245.441	544.895	794.037	201.925	555.353	843.273	413.798	705.565	1445.47	817.101	2151.6	765.346	2486.12	3788.04	ENSG00000103647	CORO2B	ensembl_havana
6159.63	6069.68	5836.82	3535.83	2652.59	2924	1790.86	167.136	158.732	348.285	682.926	1183	475.354	1301.73	932.062	1365.64	2167.55	2062.06	1546.93	2614.06	2721.93	1457.34	2099.43	2163.81	2011.03	3721.88	3170.82	1902.11	1809.75	3655.86	2084.99	1205.32	3562.97	1861.9	1408.26	4801.6	1742.88	1308.79	3268.28	2973.41	2421.77	5594.41	5134.06	6210.83	1730.34	6376.73	6975.7	ENSG00000104964	AES	ensembl_havana
2522.48	2774.85	2597.85	2181.76	1754.71	1489.12	952.195	577.69	547.31	289.852	237.803	322.156	187.289	165.202	192.999	213.979	584.211	318.186	161.06	435.39	267.625	133.466	273.036	264.542	352.328	793.05	415.487	281.934	446.326	550.16	230.613	221.281	1390.41	329.9	434.572	1527.19	167.26	352.683	1030.79	1472.02	1101.75	2050.28	1504.38	2082.25	207.008	1412.99	2468.31	ENSG00000105088	OLFM2	ensembl_havana
3435.72	3404.26	3261.07	2421.2	1897.26	2337.8	1559.55	485.996	467.706	617.403	749.407	798.375	520.63	1040.44	924.447	1013.01	1371.27	1436.2	1142.91	1988.95	1883.32	1182.93	1526.79	1492.24	1726.1	2438.19	1995.83	1285.77	1938.64	2194.73	1455.49	2006.62	2681.77	1601.02	2713.66	3245.5	1381.86	2657.63	2793.01	2693.06	3244.34	3924.2	2159.74	4589.93	2231.58	4199.83	4201.56	ENSG00000106211	HSPB1	ensembl_havana
103.931	159.947	88.9807	92.4788	228.959	17.1817	3359.91	20.9438	40.6872	30.4373	14.5559	147.586	114.669	29.7977	17.4039	41.1657	31.4745	19.6171	57.4461	129.789	23.5946	35.5164	146.66	61.7456	123.783	200.278	35.8722	51.8877	61.5454	68.5467	68.091	37.5179	58.4588	93.0816	199.316	97.0753	38.3144	212.751	76.5905	260.767	624.026	154.475	301.71	746.497	408.53	1138.41	2704.2	ENSG00000106366	SERPINE1	ensembl_havana
490.267	432.452	472.441	239.107	168.118	43.3471	103.057	36.1338	129.292	35.07	54.9314	166.658	83.476	51.186	71.0446	49.55	45.6488	82.5756	50.5657	48.3522	230.602	42.7515	74.6651	87.1436	38.353	111.893	344.61	28.9949	73.4491	382.63	55.5196	160.809	205.328	82.3082	693.958	562.677	67.9567	734.664	597.007	133.051	1151.85	2375.47	2747.53	7256.18	239.537	3987.54	24630	ENSG00000106546	AHR	ensembl_havana
3364.77	3037.41	3473.25	2017.25	1879.41	1858.06	1185.31	1615.09	2231.57	1200.36	1615.88	2016.43	1326.05	1837.6	1924.96	1339.47	2039.8	2529.98	1677.72	1885.07	1810.75	1226.63	1817.39	1756.27	2491.37	3146.23	2403.19	1621.21	1546.34	2399.19	1595.99	1434.5	2615.12	1303.13	1576.73	3047.72	1287.16	1485.1	2760.61	2446.99	2200.55	5385.67	3756.38	6054.29	1756.63	4982.54	6025.75	ENSG00000106665	CLIP2	ensembl_havana
306.693	328.24	265.188	95.7754	56.3094	18.7492	110.408	39.2798	22.6079	240.271	30.8183	37.8537	253.253	48.7745	33.1041	164.06	84.7558	67.0135	178.067	199.949	104.253	194.969	242.74	162.588	112.367	193.679	51.1958	260.559	753.323	156.106	410.167	673.606	408.625	619.932	3008.2	911.489	584.13	3175.57	659.12	650.92	2390.69	358.769	848.895	950.487	1550.9	403.048	385.162	ENSG00000107295	SH3GL2	ensembl_havana
3606.66	3729.3	4269.39	1661.53	505.918	671.397	1660.35	1737.16	1593.83	1655.21	436.632	2936.55	1651.06	1452.79	639.81	1109.16	2270.17	1234.3	1996.4	4904.27	2495.53	1919.52	5211.55	3961.88	1144.35	4051.51	2023	2821.35	2394.82	2871.51	3074.47	2505.53	2284.27	3392.15	5154.4	4941.3	3170.96	5340.74	6321.46	3146.08	4829.21	5720.13	23729.1	14667.4	5818.92	21719.2	27716.6	ENSG00000107731	UNC5B	ensembl_havana
42.9106	70.8573	65.8849	99.6201	43.1898	29.6814	44.8558	15.6583	7.99267	15.5224	24.3584	8.58954	47.2766	3.94796	6.48619	14.197	26.491	9.36321	25.77	51.4792	17.7157	21.2479	23.3774	7.39414	52.596	57.9673	19.8778	26.8354	62.9284	41.6444	42.5956	56.8895	89.0471	71.8393	270.785	294.044	39.7661	170.543	378.845	281.023	405.885	944.827	975.214	2488.5	94.9715	2579.3	3174.05	ENSG00000107819	SFXN3	ensembl_havana
715.997	505.109	629.734	323.384	215.852	241.102	286.705	91.3612	189.669	113.755	1010.62	902.286	68.8	442.01	970.316	319.527	177.023	241.837	421.482	97.9063	126.207	200.036	119.175	86.3868	916.348	131.265	181.454	269.915	513.803	265.115	127.937	531.757	1470.71	131.922	424.757	1624.45	130.048	363.136	2789.61	134.046	1351.05	7540.15	4224.84	9060.31	511.443	11124.9	8024.38	ENSG00000108018	SORCS1	ensembl_havana
5785.27	5160.39	5316.46	2759.32	3098.05	2462.62	1181.9	1371.87	884.445	2452.06	6194.02	5955.35	1729.1	4430.03	3904.6	2324.08	3314.09	3285.04	2963.93	4341.32	3748.31	2930.95	4727.79	4705.27	3624.68	4533.34	3645.61	2432.76	2346.55	2873.38	3092.34	2618.1	1154.74	1628.52	2393.13	846.974	1470.55	2591.74	2430.51	1498.26	2554.85	2376.32	3993.11	4114.02	3211.22	8817.33	12796.6	ENSG00000111110	PPM1H	ensembl_havana
636.623	401.525	435.055	72.5002	47.6164	30.5911	54.8482	16.5116	6.02937	19.8589	31.63	5.39906	17.1223	37.1875	14.7906	8.73166	44.2164	1.36372	16.1579	2.93482	6.88048	17.6874	23.4901	23.8703	10.7072	15.6915	5.18997	28.7119	26.5185	12.4937	11.0704	60.6003	91.1316	22.6503	78.1722	94.1634	37.6152	67.7638	146.026	30.2667	125.955	172.133	199.929	1054.37	93.0387	560.395	653.051	ENSG00000113319	RASGRF2	ensembl_havana
2009.12	1414.13	2113.14	797.449	658.893	1268.91	346.042	155.619	80.6653	139.055	268.869	372.815	382.749	1327.91	676.684	219.952	724.766	798.611	483.635	571.105	1311.51	208.049	450.799	804.981	1279.82	1266.6	2042.84	483.573	494.199	531.139	418.113	455.91	725.867	608.112	1061.33	1271.67	460.654	1000.31	926.679	1207.02	1499.49	1310.75	2009.19	2248.23	839.286	1369.95	2144.31	ENSG00000113580	NR3C1	ensembl_havana
635.543	1338.34	681.892	497.201	544.692	134.166	1284.37	145.22	451.047	258.728	628.299	1019.68	542.811	507.62	809.382	683.326	1119.66	671.584	622.079	539.12	405.075	560.554	430.454	368.829	647.567	1020.37	719.257	749.088	723.438	526.784	421.099	601.497	1644.43	952.786	1817.18	2655.05	791.814	1713.86	1912.11	1629.97	1393.88	1943.46	2795.36	1095.82	1009.72	1461.73	2413.66	ENSG00000114315	HES1	ensembl_havana
81.1088	66.9308	78.8328	160.207	201.739	171.205	112.862	97.9453	45.741	101.607	58.8968	56.3326	55.443	93.4007	130.204	90.9013	62.7947	62.4377	70.1862	66.6487	66.5557	94.9715	69.2874	65.1746	65.4627	108.751	72.2425	94.4066	51.3176	128.822	62.1127	47.5006	42.0029	76.2205	70.7725	54.5108	73.7156	71.6332	86.4909	61.4937	113.042	100.972	663.25	323.044	83.7544	1038.09	1124.48	ENSG00000115363	EVA1A	ensembl_havana
185.235	170.176	154.771	187.977	263.365	84.4814	243.282	92.9318	128.501	164.342	105.679	173.46	390.591	136.83	98.7372	241.524	151.185	141.38	257.769	169.494	144.83	253.387	150.261	141.881	150.678	244.998	203.74	223.159	168.941	141.894	154.82	93.7356	86.551	148.698	131.465	116.398	133.925	101.087	153.159	318.066	143.083	237.159	414.926	681.874	105.458	1134.52	492.735	ENSG00000117525	F3	ensembl_havana
137.951	95.8389	113.686	72.2796	14.4271	20.0736	0	7.28015	3.0825	7.45039	1.92991	6.19964	3.04069	2.25756	2.10654	7.76373	1.67559	2.48743	6.28648	2.31368	3.26437	8.12544	0.71135	0.78294	10.8368	5.20662	4.11351	12.2648	1.65274	5.79446	1.66032	2.43646	6.29732	3.52602	12.5302	1.09538	4.60079	7.9824	28.2994	5.14927	27.4384	76.595	17.9789	497.333	5.30594	4.23678	46.0215	ENSG00000117600	PLPPR4	ensembl_havana
3734.35	3741.31	3814.45	5651.04	4701.6	2802.26	4729.35	1011.45	1201.05	995.856	1133.54	1969.74	801.722	1401.54	912.125	1274.39	2214.24	983.647	1331.63	2568.48	1422.87	1362.87	2394.64	1860.3	1318.52	2122.53	1235.18	1697.75	2247.65	2030.27	2069.35	3130.1	2918.36	2586.26	3171.26	4350.79	2337.2	3313.86	3655.29	2426.63	3489.79	4221.94	9838.97	6092.95	3655.05	7188.48	13958.5	ENSG00000119669	IRF2BPL	ensembl_havana
824.004	866.065	884.443	1078.58	945.56	735.134	543.846	70.1503	28.9362	29.041	73.3077	31.2459	21.9745	125.565	66.1071	54.2042	347.747	221.212	122.604	393.068	499.562	49.5921	272.97	310.805	361.393	757.544	779.9	163.752	538.874	900.61	93.405	878.871	1471.57	142.947	820.162	1793.09	81.4161	758.356	2635.63	314.571	1249.61	2957.07	3058.32	3059.68	714.07	2800.25	1485.49	ENSG00000119866	BCL11A	ensembl_havana
582.845	804.436	676.555	732.419	372.156	312.605	323.873	455.816	887.13	408.326	647.421	665.303	189.461	273.547	274.531	245.878	348.288	309.118	237.799	297.036	110.346	159.562	192.277	101.598	395.466	333.223	121.745	208.152	866.018	174.843	211.007	751.042	785.888	862.098	3063.19	808.35	640.783	3029.64	1328.96	1605.76	3350.54	1616.37	2205.23	3924.76	1413.06	2111.55	5778.48	ENSG00000123240	OPTN	ensembl_havana
1001.15	876.495	828.468	2203.31	1971.55	1059.45	615.054	32.5879	42.6567	70.4283	57.2547	65.3743	140.194	352.21	200.316	403.166	850.813	613.642	552.241	737.934	648.72	473.307	710.772	660.693	531.425	797.097	661.806	661.464	706.444	712.588	583.996	714.287	1023.72	793.7	586.691	2302.13	798.34	473.831	2161.7	995.726	820.937	2443.33	1064.43	3220.16	564.938	1222.04	2801.76	ENSG00000124225	PMEPA1	ensembl_havana
693.245	736.248	712.888	914.805	915.058	849.067	272.258	298.677	359.475	167.211	315.788	285.165	170.206	319.938	215.052	214.958	676.707	407.967	452.908	727.46	461.319	328.033	762.549	449.754	658.969	766.515	457.18	529.285	1166.84	620.504	750.624	1362.83	1241.81	1021.3	2115.98	1301.08	1022	2064.51	1191.57	1325.99	1803.31	844.854	1818.98	935.348	1766.86	509.014	862.615	ENSG00000124570	SERPINB6	ensembl_havana
138.272	136.997	95.5226	48.5229	25.6076	60.2478	22.7836	12.2744	16.5166	21.0474	4.9288	5.37416	19.4651	15.0665	7.8752	15.2408	10.2525	16.2712	15.735	7.131	0	6.9258	3.79701	1.90483	3.27843	8.31788	2.0936	13.5919	45.5244	11.6718	3.98005	13.5129	65.4978	86.5609	118.765	336.347	39.8105	165.596	64.4505	65.6267	220.38	49.6169	568.922	27.1189	53.8196	28.0572	162.632	ENSG00000124749	COL21A1	ensembl_havana
15505.6	15563	16127.3	7795.27	10746.4	9148.06	5852.06	7420.09	12935.4	8361.84	9972.52	12211.4	15931.2	9746.89	8253.43	7729.53	9241.36	8656.54	9011.04	9016.33	10469	9118.18	8741.87	11170.6	7205.14	10392.6	11823.5	8561.33	6941.81	10402.6	8836.26	6713.55	11030.4	7742.35	6344.25	16663.6	6652.38	6469.68	18940.5	7279.81	7776.5	23944.5	18587.6	19539.8	8748.19	29912.7	25474.3	ENSG00000124766	SOX4	havana
525.061	718.214	711.929	1084.67	1144.01	964.774	777.356	283.443	258.336	483.693	259.777	318.895	359.724	616.648	525.49	538.073	770.593	558.378	584.797	841.153	608.852	504.133	788.21	544	431.826	823.58	547.11	577.704	602.173	636.135	484.282	616.065	992.34	531.767	727.206	1171.56	648.018	610.655	1014.47	656.506	836.618	1419.22	1551.19	1065.7	755.457	1919.54	1567.09	ENSG00000130787	HIP1R	ensembl_havana
403.341	459.264	364.005	696.019	361.59	399.315	412.078	137.919	123.72	107.763	98.9298	58.2168	113.199	248.425	184.062	268.925	551.918	273.501	368.577	277.252	279.04	321.834	361.224	231.262	663.773	443.394	230.273	481.749	953.846	641.219	267.775	351.816	718.583	138.333	285.217	374.342	195.464	246.872	1142.01	318.063	354.395	1811.57	455.846	3525.16	197.818	2844.1	131.951	ENSG00000130940	CASZ1	ensembl_havana
5333.53	5608.62	4812.65	5468.24	1860.03	3073.15	1364.63	601.916	1593.4	1013.34	1811.54	3538.62	2965.73	1057.3	1337.65	1310.1	1553.89	1307.37	1309.11	1560.22	1360.29	1393.15	1805.14	1742.26	761.316	1076.15	1177.09	1242.98	1443.32	1963.08	1176.1	2337.5	2674.74	1707.44	1947.42	4148.24	1770.14	1915.65	3057.55	1723.84	2569.48	4704.69	10095.8	3974.45	2826.27	5781.66	3736.56	ENSG00000131149	GSE1	ensembl_havana
133.341	138.021	142.737	56.99	47.2536	44.9544	41.7834	19.4036	11.6823	21.3235	9.39443	17.1133	28.9957	14.5403	27.5828	11.3223	25.0343	19.5439	23.7151	62.801	29.1429	8.88821	47.8206	38.7423	45.9206	60.3646	34.4835	38.329	85.4231	25.4852	32.841	68.1147	91.0884	141.031	234.049	220.584	112.846	277.329	288.608	220.605	299.181	466.334	486.608	2328.77	128.377	879.518	1758.5	ENSG00000131981	LGALS3	ensembl_havana
608.238	452.369	476.127	65.6963	66.1439	161.804	20.8127	38.481	59.5787	23.6389	44.1801	119.83	11.4214	146.807	51.5121	44.2827	315.578	273.11	50.3967	285.412	269.227	16.6488	214.467	277.326	141.586	627.962	378.4	88.3686	591.465	348.764	83.9255	453.173	1097.2	271.366	647.133	1026.85	170.595	702.622	1451.89	427.15	1059.33	1528.62	1525.32	1738.22	1017.53	1586.03	2998.77	ENSG00000133401	PDZD2	ensembl_havana
1091.1	906.365	1083.1	336.252	403.329	216.7	104.016	265.433	243.739	267.571	648.081	550.75	457.658	797.894	757.084	533.162	406.187	418.163	434.576	431.26	307.517	442.181	480.844	403.749	417.911	393.375	343.406	381.922	373.129	352.859	450.53	544.572	445.597	448.211	488.821	443.542	535.744	518.611	537.539	360.274	451.792	474.092	2493.16	2074.87	673.137	2707.34	4549.18	ENSG00000134215	VAV3	ensembl_havana
41.024	24.4519	29.4594	33.1991	50.9587	24.8333	71.0939	0	0	8.37711	3.64537	16.2488	21.239	86.4354	38.7872	36.7481	46.3655	57.037	25.6065	53.9934	61.6049	35.9224	84.3169	60.0176	69.4995	84.1427	80.4745	34.7578	32.4758	52.5443	48.1315	38.0754	66.9533	44.5688	20.2054	89.2288	21.8248	15.8606	55.0074	59.5224	57.1048	101.86	224.309	131.094	36.9274	97.4346	93.4933	ENSG00000134326	CMPK2	ensembl_havana
168.478	150.25	238.732	141.445	39.927	64.5835	66.7866	14.4655	75.6192	21.1478	6.57355	231.536	73.3624	47.2579	21.8704	158.553	85.2833	20.2494	116.238	44.3291	37.0634	135.685	30.4021	28.6815	44.7217	47.5292	24.5199	115.289	36.5925	145.594	60.4492	49.3853	59.4011	78.9007	67.7317	149.491	69.0927	59.566	213.615	39.463	103.686	387.191	2790.31	332.762	27.8622	493.741	149.874	ENSG00000135116	HRK	ensembl_havana
1506.47	1881.19	1609.47	2435.09	2942.23	2242.39	1342.66	1022.73	1463.06	1130.39	697.602	1804.45	959.331	1698.25	1063.65	760.204	893.148	724.195	692.764	1549.56	1261.43	676.923	1412.39	1361.25	1061.98	2306.27	1510.78	843.632	965.806	1411.31	1052.08	1216.5	1544.94	838.165	1551.33	1862.03	731.891	1699.01	2341.27	1507.64	2583.9	3071.74	5584.63	4293.77	1782.49	7012.1	3700.32	ENSG00000135269	TES	ensembl_havana
140.463	131.204	166.177	118.585	52.103	88.4255	102.256	96.6367	109.115	60.2118	49.0841	16.2301	43.6688	50.1854	18.0404	52.7795	181.211	141.548	101.527	205.359	234.069	46.707	113.7	131.597	64.7567	548.572	481.673	54.5353	118.666	187.572	68.0503	85.8107	169.557	283.482	209.199	712.506	119.88	158.946	326.661	789.721	439.661	532.633	3056.54	1026.96	148.097	1474.39	6461.56	ENSG00000136040	PLXNC1	ensembl_havana
584.741	613.829	687.205	588.342	655.211	745.242	350.735	570.358	654.257	383.264	583.597	678.508	777.156	514.553	452.091	416.071	518.968	570.276	369.275	631.342	602.903	262.187	574.422	542.304	585.051	1108.81	931.508	356.926	492.276	807.133	401.448	516.499	1235.47	447.169	770.791	1424.13	452.312	772.175	1381.85	852.016	1150.34	1950.93	1721.11	1591.99	1008.61	2581.21	1948.97	ENSG00000136141	LRCH1	ensembl_havana
468.04	492.831	432.596	639.187	1945.8	975.427	330.42	200.126	161.771	159.397	210.514	128.852	248.871	350.446	189.401	327.609	185.658	226.665	344.783	446.077	305.001	241.605	353.413	257.151	324.786	316.16	312.886	367.031	443.344	724.19	428.723	479.977	713.642	350.674	761.031	1326.61	537.535	506.875	1264.41	471.398	801.646	2635.02	3247.45	9717.38	485.855	3753.47	14611.9	ENSG00000136153	LMO7	ensembl_havana
41.9351	44.6791	59.4046	31.1482	32.4772	1.61351	7.44141	0	0	1.49696	3.4835	0	4.38105	0	0.696577	4.5882	4.30079	13.6766	1.53061	9.81507	6.87701	0	1.93567	3.88601	13.4723	6.12161	16.697	0	14.1705	181.066	5.30748	6.32012	44.8673	18.339	12.8784	39.877	3.65067	35.2897	31.6336	20.6343	35.6599	182.345	208.661	1296.04	7.72194	84.8783	780.587	ENSG00000136235	GPNMB	ensembl_havana
1468.57	1378.46	1332.37	919.597	596.855	464.93	359.982	179.967	284.968	300.654	496.225	817.195	383.138	440.554	443.992	350.963	567.237	569.966	454.999	453.919	431.159	378.212	466.887	369.387	649.884	537.897	523.611	552.607	663.756	421.835	444.758	657.454	874.521	510.551	843.456	975.041	480.615	763.342	919.731	726.515	936.507	1023.08	1873.07	1160.01	783.119	1131.01	1872.84	ENSG00000138613	APH1B	ensembl_havana
1907.29	2444.9	1991.11	2868.82	2487.07	2629.13	257.567	526.262	525.67	319.017	843.325	425.428	356.072	1004.06	1271.55	571.457	2386.75	1757.81	1101.59	1548	2736.98	588.492	1326.03	1709.24	2798.91	3060.88	4017.04	1195.47	1073.17	1966.9	834.221	939.393	2764.09	741.401	1303.31	2242.08	454.018	1616.36	4642.79	1757.79	2111.05	3725.99	3315.11	9535.16	1359.07	7071.82	3432.1	ENSG00000138735	PDE5A	ensembl_havana
1999.47	2206.42	2206.98	1616.46	1668.58	1531.92	1099.23	544.952	600.351	741.153	644.609	912.341	610.192	526.252	554.734	696.303	941.925	655.608	606.436	798.15	562.978	624.943	641.582	474.736	864.593	751.131	525.056	722.31	965.865	659.307	715.843	1022.38	1473.64	959.105	2406.53	1339.8	929.206	2679.11	1649.21	1032.84	2238.62	1335.63	1766.2	1751.62	1358.22	1171.9	1739.22	ENSG00000139112	GABARAPL1	ensembl_havana
3842.06	7128.79	4370.97	722.973	1653.48	1474.47	737.473	884.499	227.734	1482.77	116.092	167.517	350.068	167.938	134.341	220.842	330.934	143.981	187.369	379.9	192.948	162.193	254.41	148.345	255.155	613.99	285.866	232.984	451.015	540.496	203.063	580.149	1788.47	242.908	1580.08	2123.29	182.066	1456.43	1827.48	675.548	2569.47	3551.56	1427.25	4376.72	1310.86	5035.97	2550.08	ENSG00000139289	PHLDA1	ensembl_havana
5028.59	4577.88	4829.9	5443.92	3469.56	4726.82	1218.5	452.16	1477.65	377.493	642.208	737.836	917.264	1842.91	1245.21	1541.12	2188.06	2614.59	2369.73	2685.83	3303.21	2375.75	2924.62	3316.62	2407.21	2827.56	3345.16	2132.07	2250.43	3372.97	2837.53	2230.14	1059.49	1918.37	877.998	1269.42	1881.5	935.222	2778.79	1604.51	1084.13	2101.19	9382.26	3600.66	2228.57	3763.05	4033.35	ENSG00000141682	PMAIP1	ensembl_havana
1112.61	1677.14	1156.01	324.771	706.277	347.457	827.755	1362.38	719.634	750.358	283.442	991.739	1094.98	386.475	231.557	1010.93	481.279	492.189	733.565	1055.14	653.469	593.723	1021.47	608.262	1089.05	2816.05	1410.34	779.921	1552.33	1004.03	1549.7	900.379	1461.9	1715.64	6393.05	2352.98	1355.43	7232.13	1602.59	3931.72	8995.93	1954.73	2873.24	2805.79	2413.2	634.636	3812.9	ENSG00000142871	CYR61	ensembl_havana
1229.18	1003.1	1224.86	833.131	1064.25	930.195	410.738	277.841	350.73	311.518	145.109	262.492	307.193	240.231	156.896	225.547	275.93	210.994	320.886	356.966	151.024	250.759	322.998	254.095	195.629	176.279	95.5735	306.835	303.364	117.937	248.883	261.759	313.365	347.005	336.319	421.486	290.472	530.259	529.361	243.451	368.427	458.857	1016.43	735.023	395.574	1614.58	867.693	ENSG00000143469	SYT14	ensembl_havana
333.407	368.082	384.021	70.5775	55.5396	38.4544	35.5432	20.9435	13.3016	76.4844	114.627	80.3674	117.535	70.2368	42.7188	446.692	913.596	420.361	446.005	86.1612	86.1723	538.325	108.192	78.5048	149.457	47.1236	25.2079	482.551	239.179	391.691	293.497	76.5682	217.393	186.881	89.9048	115.663	200.972	82.0613	196.946	88.0769	94.7207	308.948	262.162	407.823	60.0281	215.989	711.144	ENSG00000144583	2004-03-01	ensembl_havana
2243.51	2510.6	2054.56	556.503	786.696	368.673	550.3	538.927	277.289	687.444	150.765	130.407	328.505	101.25	119.373	191.668	181.868	183.563	227.927	185.677	133.967	236.652	187.212	136.646	101.115	146.168	137.458	349.424	707.649	146.793	262.136	466.328	929.13	827.554	1221	1375.08	777.571	1259.8	625.384	775.756	1046.99	697.504	249.352	1104.21	623.103	948.016	1980.14	ENSG00000144645	OSBPL10	ensembl_havana
1823.24	1642.01	1750.13	584.521	267.31	327.531	77.2934	65.1108	74.6127	56.5301	15.0766	35.0604	128.825	94.3448	24.8976	173.325	422.99	159.013	284.694	252.917	352.814	270.551	194.903	145.81	148.435	313.202	714.78	325.958	238.194	403.212	186.987	184.747	1400.85	443.849	309.8	3398.24	359.976	572.361	1573.78	366.225	372.702	5062.26	412.897	1032.14	219.381	177.995	817.849	ENSG00000145794	MEGF10	ensembl_havana
13.4115	24.6713	15.6514	312.297	271.6	38.5542	111.104	62.9975	10.9828	303.588	16.4183	1.4651	68.0231	3.79322	1.58629	25.4662	11.9408	8.42962	15.9988	34.993	17.4844	4.18907	34.5509	10.6126	27.5787	45.2803	10.692	26.0121	563.889	29.4547	43.9419	461.349	657.549	899.474	6948.11	5421.35	855.118	7144.66	4490.13	1568.66	7542.58	6253.67	3599.14	21254.6	625.28	715.444	13793.1	ENSG00000145824	CXCL14	ensembl_havana
1421.05	3255.49	1493.14	1342.56	1376	1636.61	2009.08	1862.04	1706.46	2180.94	1157.85	1091.66	1667.34	1163.05	913.13	1182.06	1178.98	1010.58	1050.21	1835.26	1038.11	914.117	1598.5	1253.49	1088.83	1876.14	1187.73	1310.68	3042.2	1488.49	1268.01	3599.89	2068.46	3905.2	5651.69	5532.9	3527.89	5758.07	5458.76	4548.24	5403.66	2973.34	2902.04	3159.25	3027.46	1914.91	8203.94	ENSG00000145901	TNIP1	ensembl_havana
1547.17	1518.54	1648.27	1321.57	1385.52	1440.36	919.778	497.322	502.115	542.184	356.991	341.832	464.879	638.246	390.807	778.615	1273.82	864.621	1113.5	882.636	733.571	1066.2	924.308	853.227	854.816	896.507	724.772	1127.18	851.799	1025.88	995.383	857.11	901.309	1000.17	599.933	742.427	1045.99	578.31	806.627	978.552	629.254	888.712	1438.7	902.484	655.485	1226.03	1475.67	ENSG00000146409	SLC18B1	ensembl_havana
1620.66	1525.53	1474.28	1244.15	1659.37	649.461	1841.74	421.695	343.429	840.303	642.461	838.905	939.176	937.132	1016.93	1006.04	1531.71	959.308	1323.83	1711.86	1206.41	1098.74	1917.8	1455.34	1669.89	1757.23	1263.61	1471.72	2755.19	1629.41	1659.78	3745.53	2985.66	2564.57	15028	9955.32	2183.04	15667.7	7308.84	2860.59	21276.4	7133.61	10215.2	11823.5	8377.62	14797.7	11520.5	ENSG00000146950	SHROOM2	ensembl_havana
55.9971	53.24	61.2978	11.1222	10.4175	1.24643	2.5307	0	1.192	0.594464	5.57502	0	0	1.93216	3.5849	3.92648	0.647967	4.26938	0	4.98465	4.96675	0	0.970037	9.11311	1.39684	9.72191	12.8599	3.21543	2.21847	13.0818	2.38461	2.63144	15.0581	0	6.6729	8.07051	2.21442	10.4678	146.673	0	10.1248	76.0743	184.099	387.031	13.623	66.3478	532.948	ENSG00000147655	RSPO2	ensembl_havana
248.759	266.406	210.893	229.335	310.475	199.795	210.263	33.6046	12.261	19.3571	20.2344	9.23735	42.4687	127.36	41.7859	53.6151	311.443	175.789	227.93	529.041	349.397	110.846	441.911	324.423	277.61	834.475	558.812	269.405	473.185	591.508	429.245	766.681	678.607	551.611	484.153	787.939	439.796	507.04	617.502	797.179	601.24	666.731	1325.21	344.837	790.85	310.238	304.041	ENSG00000147862	NFIB	ensembl_havana
1287.57	1370.27	987.495	759.176	540.907	393.413	350.996	443.701	377.324	313.264	294.517	310.616	291.7	149.636	195.114	204.573	229.898	283.454	200.964	319.819	330.504	138.921	295.071	306.811	270.126	517.716	371.542	155.234	466.158	372.307	217.859	400.939	951.375	362.777	1430.95	1234.34	281.931	1415.07	1532.57	616.031	1725.52	1558.31	2143.5	2946.81	1215.16	5355.38	3978.53	ENSG00000148175	STOM	ensembl_havana
78.3945	60.5885	82.448	123.786	61.7896	76.3186	18.4981	16.1449	17.3752	14.0406	2.92687	24.6555	8.71432	4.27974	2.54513	4.22682	4.10516	9.01611	10.8558	6.14059	4.95065	8.59099	14.181	9.44956	9.33565	3.07615	4.67881	1.66935	12.9517	5.25073	24.8402	27.8445	26.7762	17.277	23.4808	20.3971	18.0495	28.48	16.36	14.7955	22.1933	31.7372	572.015	52.1812	41.7529	80.5014	24.2725	ENSG00000150051	MKX	ensembl_havana
177.855	133.306	232.75	82.5684	75.4625	81.7005	66.8095	35.6576	29.6402	31.9136	30.0173	77.9408	59.3196	46.5554	16.4153	68.083	29.5261	42.0712	54.0421	75.1808	95.1515	33.2041	36.4239	75.5169	106.224	50.5021	98.3876	37.0308	38.3677	98.1724	43.2458	59.4421	69.0181	25.649	61.595	66.7912	33.9921	40.3363	272.075	78.6377	152.497	364.107	68.797	674.312	17.017	31.5421	322.963	ENSG00000151572	ANO4	ensembl_havana
2093.02	1774.44	1464.15	2831.9	2255.74	1634.76	1174.21	521.311	699.958	325.563	1161.14	1385.68	692.262	1610.96	1569.07	989.781	2225.2	2188.02	1561.35	2439.67	2081.42	1169.5	2940.72	2325.93	2973.38	3585.3	2894.28	1469.97	1950.61	2789.19	1685.77	2745.51	3051.02	2313.3	3292.5	3254.26	2447.55	2984.05	3878.33	2586.46	3369.95	4259.85	4677.33	4522.9	3155.84	3775.42	4755.99	ENSG00000151612	ZNF827	ensembl_havana
421.923	429.253	400.632	371.44	468.314	195.442	262.911	161.608	118.785	150.938	37.9836	37.958	88.3834	419.966	245.917	76.386	545.055	531.793	318.119	1211.64	1187.34	96.9709	751.277	767.876	1073.9	2476.15	1761.99	531.959	769.411	1432.79	498.924	431.184	878.42	265.395	368.069	1026	159.144	300.462	1382.61	1029.81	1013.11	2387.36	2128.89	2433.59	406.366	5945.08	2625.44	ENSG00000152953	STK32B	ensembl_havana
33.2385	40.3621	37.0293	47.9035	64.358	71.5699	10.552	21.14	49.0138	33.3593	30.7464	23.599	18.3262	45.4869	48.7577	29.6017	56.6527	69.6413	42.8273	28.1874	36.7107	32.5361	26.6952	36.5047	52.8637	64.4119	38.1671	27.2346	48.7903	26.3578	26.0704	25.1168	100.784	20.2369	39.6256	46.1939	29.9183	30.2117	127.167	43.4306	57.2324	230.857	65.1495	704.624	18.514	117.777	143.192	ENSG00000153165	RGPD3	ensembl_havana
2815.95	2633.82	2820.29	2456.87	3089.76	3282.11	2436.72	2553	1948.78	2706.3	2309	2336.17	1815.92	4523.18	4005.22	1947.3	2535.89	3230.5	2693.79	3199.74	4338.44	1839.87	2598.68	3164.83	5780.03	6074.09	5833.78	2230.12	2694.13	4139.07	1916.63	2047.49	4053.44	1446.54	2298.57	2534.01	1294.11	2514.35	4858.41	2609.8	3370.65	5779.56	2611.84	10904.3	2677.05	10720.4	5381.39	ENSG00000153179	RASSF3	ensembl_havana
457.294	456.268	493.513	706.407	1564.61	911.195	402.576	426.356	389.378	505.028	410.309	295.223	323.429	470.093	413.976	294.928	682.719	526.375	447.77	497.051	545.684	358.884	520.628	534.854	571.871	731.96	721.586	403.12	564.556	662.642	377.742	488.942	717.414	510.936	808.324	685.54	428.994	828.489	751.904	642.248	993.141	792.968	1632.14	1035.41	604.727	1415.82	1746.28	ENSG00000153208	MERTK	ensembl_havana
137.978	226.872	170.913	69.9977	55.0707	43.3928	60.8594	20.8163	22.7196	37.5475	10.1268	32.5455	42.7852	21.4239	25.2654	40.8644	165.172	83.779	47.1063	105.097	121.273	43.968	54.7662	52.9036	57.6518	107.688	107.139	59.9944	53.4264	188.322	57.7609	24.7244	164.021	14.4842	47.8538	132.599	27.5613	41.0965	210.988	51.1246	157.807	710.225	358.322	3498.01	29.3261	723.046	3279.09	ENSG00000154027	AK5	ensembl_havana
106.47	87.7656	122.471	56.3261	40.2105	32.9069	33.1309	9.67678	5.50123	22.2587	0	5.89348	15.0151	3.94202	3.15686	15.7576	5.22483	10.99	25.4656	6.21051	5.84933	9.11483	5.84624	11.5862	5.31081	6.32077	0	5.82049	13.3552	24.716	7.92262	20.369	15.1525	18.2889	28.4305	36.7525	13.6683	34.3932	66.0982	12.5687	84.4124	87.8795	678.129	221.61	38.4685	723.969	179.988	ENSG00000154065	ANKRD29	ensembl_havana
510.486	485.96	491.656	738.64	727.092	628.588	658.262	225.113	93.3617	303.565	124.079	36.7883	339.338	429.54	218.937	610.905	614.341	178.558	653.979	705.022	404.145	721.869	847.213	526.647	395.335	815.185	298.135	829.936	665.806	788.351	818.751	690.185	608.513	619.279	635.424	603.707	579.008	550.426	1110.66	635.741	550.965	1824.93	838.542	1769.9	702.264	2104.78	1690.65	ENSG00000154122	ANKH	ensembl_havana
2532.65	2748.52	2593.05	1506.01	1623.14	1470.05	1910.51	876.665	984.914	1005.01	967.419	937.831	1054.19	1154.93	981.733	1067.83	1079.84	1075.8	1051.67	1170.85	1343.86	1003.04	1216.57	1303.7	1248.7	1896.44	1744.48	997.687	935.687	1374.81	1118.98	788.309	1145.7	825.669	661.094	1170.44	876	645.969	1526.43	1037.29	1159.36	1935.52	2226.65	1967.12	704.208	2081.49	2095.76	ENSG00000154217	PITPNC1	ensembl_havana
2832.54	2636.84	2737.67	737.199	651.137	941.045	580.95	250.982	469.921	288.604	351.215	286.952	467.899	887.391	978.463	765.34	1457.47	947.511	1182.19	1816.69	1515.69	1137.13	1631.1	1932.83	1548.71	2250.23	2454.24	1326.16	1887.28	1599.64	1630.59	2831.08	4101.67	1462.73	2929.65	2493.16	1663.57	3480.32	4840.54	2067.42	4377.04	5254.32	3711.83	6170.28	4847.72	4319.67	3235.02	ENSG00000154864	PIEZO2	ensembl_havana
397.289	382.651	398.212	96.8958	92.4846	48.2923	63.3208	142.245	168.163	220.022	79.1009	34.9559	127.973	37.1072	38.3087	45.2575	160.851	84.897	87.0123	64.4178	91.9606	74.14	71.4284	87.7257	39.0862	67.7495	55.992	69.8813	389.46	131.44	114.965	241.396	457.114	597.808	713.064	772.451	384.11	770.619	745.261	1325.82	823.14	509.102	303.099	528.948	338.531	392.05	452.6	ENSG00000156113	KCNMA1	ensembl_havana
626.122	488.19	526.207	195.918	131.676	252.928	52.19	185.623	258.058	162.707	117.842	109.653	85.7552	156.969	119.348	53.6967	196.2	166.261	157.499	168.237	122.791	109.53	143.734	123.257	353.251	372.837	171.428	148.965	253.921	105.449	159.645	249.088	230.729	278.818	271.313	382.568	178.428	316.288	569.731	855.84	542.371	871.335	1186.06	1759.14	402.2	2289.4	2909.43	ENSG00000156535	CD109	ensembl_havana
2114.35	2588.24	2046.11	1428.1	1484.7	1874.11	1293.05	1401.81	1671.02	1449.36	1571.4	1872.29	1464.47	2247.14	2283.44	1423.44	1784.22	2300.08	1740.12	1768.91	1779.88	1241.33	1583.19	2022.56	2753.46	3176.55	3040.91	1268	1240.82	1875.7	1180.05	1032.44	3717.4	932.051	1255.95	3444.03	661.907	1257.01	3355.56	1769.4	2985.43	5419.59	4363.77	7985.6	1534.82	16057.6	11723	ENSG00000156650	KAT6B	ensembl_havana
2358.66	2577.75	2116.16	1566.03	1235.42	951.707	404.4	440.956	466.576	1031.72	1157.14	1055.99	1293.1	1588.55	1702.53	2050.69	1621.72	1733.12	1957.92	1167.18	1350.68	1982.03	1402.78	1641.66	900.064	780.485	945.281	2066.01	2316.04	1790.09	1886.93	1362.95	1687.62	2896.41	1674.95	2006.37	2808.72	1679.56	2245.71	2466.42	1163.19	8493.52	2712.39	6049.69	786.107	619.508	1980.71	ENSG00000157404	KIT	ensembl_havana
124.331	111.391	105.322	70.8773	62.2933	31.1179	26.466	20.5211	16.0241	12.8033	18.8989	19.2675	16.4764	15.2946	22.888	13.2142	51.1082	47.6534	31.8143	67.1808	48.9248	26.1491	72.5766	46.6352	17.0495	66.4475	30.5085	31.6519	92.8937	81.4617	48.4461	238.819	280.424	39.8933	378.253	483.768	55.422	354.932	876.789	67.0657	395.757	552.332	1029.83	1008.85	341.162	1520.56	1645.16	ENSG00000157445	CACNA2D3	ensembl_havana
230.024	323.362	236.456	232.338	243.11	250.882	138.262	169.43	87.8076	148.161	94.4113	75.1437	54.6695	148.337	125.733	90.9611	254.938	145.066	103.327	363.109	334.969	55.2902	198.581	128.965	367.594	655.911	354.341	204.693	431.755	574.144	232	247.37	1080.11	205.152	338.353	806.684	85.5784	317.15	761.355	783.543	745.561	1165.69	4475	2213.78	268.803	2816.66	4467.31	ENSG00000158747	NBL1	ensembl_havana
793.452	752.02	719.637	1711.57	1378.48	569.673	532.911	445.393	416.721	503.859	746.052	653.191	434.979	649.761	716.026	499.817	785.559	699.804	467.787	537.898	604.115	410.457	465.846	588.282	733.616	616.276	625.773	433.809	676.081	597.584	519.634	646.871	897.356	488.983	874.332	902.21	402.424	852.412	1038.41	603.905	846.945	1164.09	1166.49	1351.02	720.716	977.848	1845.1	ENSG00000158828	PINK1	ensembl_havana
1238.02	3923.08	1087.97	807.883	195.651	243.698	229.562	136.707	647.267	565.199	1531.96	3370.48	432.513	492.038	575.984	1233.12	635.084	639.614	662.388	373.691	308.552	737.122	484.663	291.923	321.303	355.535	150.052	797.998	758.337	585.349	528.692	870.119	1102.29	913.785	1828.22	493.604	859.893	1847.82	556.696	748.895	1427.34	484.745	3869.29	858.31	855.504	1215.2	948.316	ENSG00000159167	STC1	ensembl_havana
741.247	794.637	790.337	380.269	204.133	205.467	715.61	471.385	721.517	211.965	186.148	132.041	363.329	417.81	386.568	284.587	701.759	522.337	614.667	523.425	748.226	572.661	551.272	875.515	401.763	415.761	518.273	320.412	377.513	1238.4	318.812	172.95	1027.62	158.527	304.001	722.674	65.6577	173.172	700.617	482.368	753.552	1879.45	521.352	2401.82	81.4087	290.25	166.039	ENSG00000159307	SCUBE1	ensembl_havana
310.052	231.739	322.008	81.2757	85.9446	41.8469	14.8214	31.5741	34.2591	50.0632	44.6432	82.6768	39.8499	35.6379	39.9728	51.4236	42.4075	136.678	32.7453	51.3132	68.3727	32.3936	30.6364	59.0926	64.5654	66.5621	62.9581	47.8147	54.2871	130.557	99.2532	51.5202	91.7956	63.3493	63.2269	176.892	55.292	67.032	111.658	179.896	118.752	194.067	412.013	197.793	66.2432	221.563	615.192	ENSG00000159403	C1R	ensembl_havana
1151.44	1050.99	1074.25	1317.88	1252.51	291.152	6398.91	616.79	674.286	702.896	979.249	1372.64	973.369	774.441	839.704	885.253	1011.27	1447.45	927.017	1176.25	996.899	726.922	895.112	823.116	1574.96	1760.49	1382.26	1087.3	1163.67	1512.51	1110	933.099	1620.06	1358.19	2538.2	2639.7	1126.78	2315.43	1897.77	3410.05	3399.51	3826.07	3104.4	9724.17	1671.22	10418.4	15370.6	ENSG00000160789	LMNA	ensembl_havana
14.1578	32.018	17.3497	17.513	18.4203	30.5037	26.3122	7.24076	7.65228	4.00425	15.6134	18.1764	5.68451	3.83749	8.28146	9.55719	3.01533	8.20793	5.00813	3.00744	5.59606	7.88	6.61958	6.331	13.6416	5.46992	11.7219	5.17967	52.3701	17.5869	8.45021	33.6341	152.827	22.1223	65.4344	39.604	13.0106	94.5404	167.553	12.1223	131.099	253.621	55.8632	973.366	44.1873	117.13	466.689	ENSG00000162631	NTNG1	ensembl_havana
50.3686	70.7018	76.3417	38.614	32.9716	28.3761	31.9452	26.2679	12.2656	6.41278	26.8805	18.3108	10.5339	4.82221	8.27885	14.4355	6.21086	24.5147	6.1433	11.0664	12.9817	19.2163	7.23868	16.8248	32.0224	20.0254	53.4568	7.36959	14.886	29.532	10.8107	25.3391	6.28554	7.90423	14.758	21.5404	11.6212	12.3197	11.0255	14.4638	10.6528	19.6064	819.091	25.2634	19.0787	94.1324	193.575	ENSG00000162804	SNED1	ensembl_havana
234.072	278.761	234.261	268.119	193.194	131.583	101.416	24.7103	20.3982	31.8955	43.2315	80.7573	69.2206	71.7491	57.2581	93.6066	185.327	38.5613	128.427	91.6794	86.5541	86.8557	72.6288	95.2811	117.804	87.486	39.1648	119.265	122.878	123.133	122.289	102.507	307.174	149.433	98.5966	80.5642	186.371	73.7738	334.701	105.839	92.6095	368.651	143.34	823.661	96.1657	192.457	87.0686	ENSG00000163618	CADPS	ensembl_havana
364.076	410.045	366.696	130.427	221.952	292.77	14.406	37.8293	42.5919	36.4392	12.3898	5.59343	6.5841	8.14727	20.9417	15.3601	16.6194	11.4178	10.9949	19.5811	0.785385	8.98722	12.3589	11.6744	16.4438	10.5224	4.45357	8.75867	18.3681	0	10.7855	14.6549	46.6168	9.51822	43.3721	18.0696	15.2131	50.5195	85.5968	10.3728	45.501	175.642	69.7487	415.372	16.0841	676.64	282.637	ENSG00000163827	LRRC2	ensembl_havana
363.454	300.768	356.272	357.596	277.92	211.897	359.394	191.96	156.459	273.895	124.843	238.588	293.506	274.511	188.851	279.355	231.084	179.985	241.311	388.98	385.271	283.138	398.472	395.916	236.369	341.567	406.194	235.615	403.326	325.149	315.063	434.387	359.831	270.895	507.25	799.6	288.438	435.162	919.667	386.583	543.07	1433.64	993.23	2234.61	715.034	2573.1	2677.83	ENSG00000163947	ARHGEF3	ensembl_havana
326.594	291.1	347.887	6.45823	18.2579	28.0519	20.9581	26.6378	23.4283	99.021	18.6515	24.2922	54.2893	39.6004	40.6605	12.6829	21.618	16.4124	43.8391	40.1568	93.5165	19.4958	38.3949	64.8903	14.8093	37.4665	110.555	21.0453	11.8894	75.8697	15.6813	18.7065	30.8835	2.66594	40.8663	155.732	7.33515	37.3767	71.1077	27.2406	111.267	385.772	185.305	290.178	86.8209	23.4684	182.207	ENSG00000164418	GRIK2	ensembl_havana
1740.35	1629.12	1636.17	737.888	676.101	631.765	419.704	160.224	111.305	194.73	56.1443	74.8876	197.883	36.774	45.0502	71.858	35.2725	45.3572	61.582	56.2258	21.5424	62.7552	51.6794	34.9064	60.3367	93.499	45.5448	57.173	79.0375	61.1116	56.2601	82.9766	199.018	108.163	238.276	387.988	91.5203	212.357	428.564	248.52	580.582	695.176	592.485	871.682	360.183	989.562	2482.24	ENSG00000164484	TMEM200A	ensembl_havana
163.828	239.494	135.784	83.7585	21.3935	12.5488	12.4234	1.94526	3.71943	1.85498	50.4787	43.2655	11.4313	196.782	100.564	75.927	67.185	103.327	99.6639	56.4965	106.065	42.1116	48.998	71.2992	418.859	169.613	185.689	65.4848	71.6754	34.4787	38.9628	48.0543	251.205	22.525	92.7352	429.562	16.9695	111.102	435.515	107.388	135.546	998.28	193.82	879.207	134.951	178.407	308.65	ENSG00000164588	HCN1	ensembl_havana
743.231	632.457	772.813	433.516	300.897	393.925	221.104	57.8796	16.8574	50.7939	13.72	22.025	45.746	75.143	25.7453	126.016	252.778	186.081	187.539	282.465	255.594	184.293	295.321	291.47	222.994	306.23	274.083	225.849	343.955	422.941	304.853	333.662	616.753	476.488	422.07	573.879	349.243	524.583	437.923	463.555	461.047	608.668	935.392	644.548	426.335	853.374	832.316	ENSG00000164591	MYOZ3	ensembl_havana
797.887	809.59	805.653	492.124	625.432	564.756	296.863	46.0945	33.9553	53.2054	267.24	276.259	139.863	373.387	367.475	479.27	753.499	691.862	568.205	694.838	507.985	513.032	593.645	492.731	498.28	563.876	474.284	608.686	650.676	844.613	652.513	576.536	640.019	608.879	596.34	1007.32	602.405	558.236	779.719	661.023	563.664	783.097	1265.12	405.442	565.658	545.112	818.088	ENSG00000165795	NDRG2	ensembl_havana
1894.06	2083.08	1776.93	1059.45	1037.19	937.4	251.84	420.137	367.476	173.62	57.6814	39.8319	70.5296	123.582	175.794	15.0008	197.046	227.777	60.5081	173.602	211.65	34.494	182.772	139.533	179.952	373.093	271.959	75.7748	440.617	295.378	75.8874	231.498	1698.28	96.7148	217.865	1159.88	75.269	164.409	2005.04	459.082	554.811	3230.32	326.84	1870.27	144.477	3301.09	1363.99	ENSG00000165929	TC2N	ensembl_havana
348.746	342.399	291.744	131.29	147.897	70.237	179.282	38.6493	18.2315	79.3531	33.0688	28.6009	33.8438	208.508	120.84	55.7406	109.695	127.903	88.492	391.237	366.987	118.228	264.745	356.636	116.573	422.547	426.554	102.526	171.855	289.27	135.666	178.858	70.6609	127.302	103.19	88.5537	118.522	107.329	225.998	118.211	132.421	338.527	377.568	230.927	294.544	720.149	324.256	ENSG00000166289	PLEKHF1	ensembl_havana
497.879	525.106	513.31	673.329	760.27	804.448	290.04	305.646	471.321	449.702	432.148	462.007	433.856	345.494	274.005	445.494	511.574	298.707	408.61	426.092	208.986	428.833	497.192	279.046	367.576	367.225	168.314	378.543	575.486	295.34	474.672	487.984	778.269	525.32	829.784	1000.06	544.715	904.932	767.899	443.734	897.85	1349.83	1767.26	1069.1	1036.01	605.071	2289.96	ENSG00000166750	SLFN5	ensembl_havana
144.3	104.035	271.996	105.423	146.84	747.064	37.8768	9.85243	62.1079	15.1745	70.7615	83.1514	46.6473	153.159	166.988	35.5998	45.1219	175.299	73.31	58.1094	107.099	43.3793	33.8868	59.0021	344.002	122.156	137.584	63.6833	42.0556	84.9994	24.2704	31.5632	41.7382	26.9095	33.8403	39.2782	19.3606	39.9521	39.7826	110.956	73.0198	141.731	37.402	275.24	43.7286	617.228	187.5	ENSG00000166825	ANPEP	ensembl_havana
1046.63	923.846	853.994	565.05	648.581	599.946	268.503	157.347	157.71	134.041	79.4642	98.2116	193.017	101.311	64.306	108.515	131.551	123.182	107.194	370.71	120.929	120.822	178.75	118.17	75.0714	75.1298	37.0396	129.698	203.291	231.963	155.556	259.1	151.379	326.146	119.485	656.25	183.642	243.992	422.924	112.611	149.76	610.086	91.3474	1749.23	298.621	2151.87	2422.61	ENSG00000167306	MYO5B	ensembl_havana
288.791	274.73	295.141	295.756	132.166	151.714	102.726	41.8562	91.5957	36.4359	328.188	385.118	32.42	293.739	310.454	84.9481	280.191	234.35	143.31	207.977	228.07	46.4173	92.2999	159.378	378.162	344.907	300.419	126.681	200.077	233.932	80.726	111.457	334.093	96.437	97.6061	169.059	53.1174	117.009	319.031	244.682	211.742	587.176	898.776	598.242	76.779	389.379	557.696	ENSG00000167994	RAB3IL1	ensembl_havana
239.135	204.083	241.113	56.3593	35.3219	64.547	7.73464	32.51	13.6948	9.07813	4.59226	2.39305	21.4574	6.60787	7.49281	14.0964	16.6853	37.4827	12.9135	18.0824	43.585	4.8802	49.115	29.9681	16.5714	33.3774	15.7749	11.173	13.9409	23.971	9.28994	19.6492	48.2477	10.9759	16.4231	149.798	12.0134	45.2877	109.522	40.4467	121.603	129.404	639.093	151.518	8.70183	101.073	718.371	ENSG00000168675	LDLRAD4	ensembl_havana
0	0	0	0	0	0	0	0	0	0	0	0	0	0	0	0.285715	0	0	0	0	0	0	0	0	0	0	0.63254	0	0	0	0	0	0	0.467142	0.553352	5.70794	0	0	6.03384	1.10755	0.605857	25.3269	83.4213	93.7689	0.271967	14.1966	553.448	ENSG00000168685	IL7R	ensembl_havana
1858.79	1578.59	1730.29	919.545	682.146	945.205	796.938	807.037	914.548	522.328	316.184	329.51	484.699	536.135	455.025	1282.61	1145.86	691.23	1098.74	1552.72	1116.03	1285.89	987.097	797.799	642.686	2656.1	1568.36	1618.89	958.946	1421.66	1167.18	431.126	1138.18	864.755	457.012	1026.88	684.922	360.483	942.008	1392.12	860.553	1625.15	1757.51	1625.45	329.505	2426.23	1828.76	ENSG00000168824	NSG1	ensembl_havana
204.524	185.955	202.641	311.618	244.209	246.707	211.188	21.6563	3.12194	15.5687	8.1674	2.91532	27.6426	40.3397	26.0402	40.1885	173.336	59.3655	105.85	172.852	130.223	86.6669	167.077	102.946	104.264	215.459	114.373	82.0346	280.904	120.476	201.412	320.629	370.653	262.3	694.72	371.305	265.099	679.369	341.697	416.552	584.495	295.242	257.881	556.806	577.034	173.245	680.498	ENSG00000168938	PPIC	ensembl_havana
4.83005	28.7981	8.62922	4.81589	0	10.0794	2.46866	0	2.57009	2.84464	0	0	3.67153	2.24018	0.538206	12.7056	14.7301	0	17.0879	11.7957	2.34269	13.0544	8.0231	1.36612	22.0078	9.89467	0	14.9475	14.9927	7.45595	12.1364	25.1613	24.9595	12.197	33.4178	47.3401	7.75422	71.428	85.1492	11.0023	65.6328	48.3781	107.785	430.339	82.1131	478.528	399.914	ENSG00000170419	VSTM2A	ensembl_havana
43.9992	15.9879	29.6152	25.6836	17.8865	54.9471	22.1623	10.4755	7.48467	22.9979	7.21707	2.67257	3.49542	3.77698	31.1661	15.2174	0.904141	7.03024	9.00594	3.64805	8.97722	8.62828	7.92627	4.17999	33.9583	1.04348	3.25622	13.2861	9.55065	8.95498	5.78408	18.6459	16.3415	7.81224	21.7772	57.501	6.61091	31.6601	99.3101	1.84606	28.2501	136.264	286.773	479.345	10.8229	20.391	36.6943	ENSG00000171189	GRIK1	havana
250.248	201.89	275.226	68.7018	55.8011	54.2073	21.3474	4.84	2.20879	3.44517	2.56813	10.9607	6.29417	18.103	15.2521	11.2098	36.5796	83.7437	19.52	22.1801	107.704	9.17427	26.4226	46.5445	59.5329	54.5045	126.811	15.6239	46.9175	150.5	26.4501	51.6539	179.503	53.8683	325.283	500.864	25.1309	329.053	360.481	116.171	439.396	367.8	1048.75	1616.7	82.562	2072.91	6937.3	ENSG00000171812	COL8A2	ensembl_havana
254.805	268.527	257.484	244.084	137.626	177.502	67.0751	61.8321	146.024	113.134	143.906	160.998	41.5468	14.1248	10.3888	37.0218	46.9865	18.6282	36.697	238.204	217.629	17.0013	176.408	190.049	70.2694	442.321	345.279	60.7035	134.696	1157.52	93.4705	74.6733	462.995	164.11	247.782	843.029	93.4725	338.129	471.639	754.271	349.487	836.614	2077.47	1333.72	119.992	2315.23	4837.2	ENSG00000171992	SYNPO	ensembl_havana
1259.48	1316.04	1080.4	707.635	461.066	389.811	479.102	36.137	75.069	78.2303	81.6874	610.397	144.638	355.515	367.317	650.083	461.456	552.877	781.872	492.845	745.203	825.544	545.221	555.239	670.454	593.532	781.904	870.088	1133.46	765.294	961.464	1174.44	985.841	1368.29	1334.15	1163.47	1273.63	1369.29	1529.25	1108.24	1415.48	2300.28	1158.34	4783.39	927.964	3501.06	5221.44	ENSG00000172164	SNTB1	ensembl_havana
445.294	407.141	430.631	204.226	94.9865	40.755	190.173	9.89445	66.5584	7.90061	5.28115	105.653	6.69174	19.0716	5.11694	9.31166	14.5642	22.4675	15.255	2.59798	20.5133	15.2577	4.03781	12.016	14.8805	10.3472	19.6172	13.891	65.88	52.9476	19.5681	29.2519	301.876	24.0841	27.1519	196.519	18.8995	25.0361	205.112	98.0161	94.8594	339.184	1406.86	135.417	22.0028	93.4329	125.09	ENSG00000172403	SYNPO2	ensembl_havana
2244.65	2312.03	2484.94	441.023	271.895	229.847	206.183	169.294	171.076	121.738	215.075	262.439	116.567	746.524	767.554	297.268	1769.46	1234.01	692.736	1256.03	1515.83	259.043	855.031	879.435	2034.3	2801.37	2556.76	871.169	1648.41	1779.08	746.256	1003.22	3778.06	867.145	1246.17	2418.12	545.734	1398.57	2878.47	2690.25	2480.38	4655.12	3383.33	3550.91	901.383	4954.12	2905.65	ENSG00000173068	BNC2	ensembl_havana
1506.26	1479.77	1467.28	867.343	690.823	502.961	331.293	185.7	118.244	148	51.1722	145.087	97.1795	156.229	63.6117	159.358	181.897	147.447	183.645	186.515	166.234	183.64	168.977	210.348	178.168	293.763	155.89	223.868	276.828	191.559	164.227	320.033	419.443	277.497	453.399	414.346	270.903	409.54	330.599	466.94	692.077	746.326	591.417	553.574	418.605	976.136	798.752	ENSG00000173193	PARP14	ensembl_havana
1791.14	2344.79	1659.26	14674.7	9505.42	2092.13	5797.48	423.118	265.169	511.7	277.726	349.042	223.816	408.687	213.968	503.539	987.107	481.869	663.908	693.951	419.647	580.617	762.398	554.366	578.732	767.224	349.948	812.764	742.763	539.076	801.761	811.501	884.729	954.18	888.067	915.791	916.239	989.504	1117.12	1260.73	1057.96	1435.6	2727.46	1254.53	984.885	2870.35	5861.32	ENSG00000173281	PPP1R3B	ensembl_havana
3030.64	3218.92	3022.91	1086.2	1169.95	875.748	2162.35	654.705	559.687	1202.41	1033.24	949.569	1103.02	889.358	711.663	862.849	1190.93	898.424	1072.78	911.281	1031.51	1229.88	916.899	934.968	1057.79	979.022	922.918	1239.73	1087.15	923.879	892.729	830.23	1033.4	800.51	2315.58	940.157	809.39	2418.34	1863.23	688.081	2607.42	2569.56	3379.75	6069.06	1201.62	7575.89	8548.45	ENSG00000173334	TRIB1	ensembl_havana
752.318	775.786	760.397	115.189	63.0376	54.5918	6.58068	9.88406	12.1199	22.1694	58.8429	31.4884	12.4581	76.6795	266.616	52.6269	103.702	450.51	210.736	150.406	649.555	93.083	88.9161	148.882	480.809	327.32	1112.88	148.13	270.489	260.03	99.2485	200.734	769.388	169.534	347.77	911.298	83.0987	382.778	1842.65	783.089	819.099	4490.35	878.012	1535.61	145.423	370.701	1579.67	ENSG00000173698	ADGRG2	ensembl_havana
11365.1	10723.9	10803.5	6733.69	3616.07	4691.49	6786.68	2738.13	3508.05	3126.33	4761.79	6447.27	3993.31	7294.09	9536.57	5401.03	8290.49	8023.74	6795.16	6900.76	7485.59	5394.77	6243.27	5589.79	11121.4	11176.1	8799.83	7249.87	9955.13	8590.21	4769.91	6318.9	13460.5	4961.21	3298.4	8557.2	4485.5	3327.04	33113.1	5143.55	8116.74	50514.5	22664.4	62351	3687.81	68042.1	61161.9	ENSG00000175928	LRRN1	ensembl_havana
1388.75	1457.19	1439.17	1965.09	1166.44	417.547	812.353	79.6909	102.998	113.371	172.27	188.106	85.5064	266.673	292.977	176.728	248.912	122.284	202.342	337.676	152.217	152.126	332.136	174.766	515.147	252.595	101.52	231.674	394.52	213.193	159.035	375.897	889.587	230.307	348.856	749.283	175.722	220.552	719.578	421.623	1307.31	999.216	570.027	2214.15	310.5	9953.43	641.289	ENSG00000177706	FAM20C	ensembl_havana
148.174	92.2771	202.94	334.61	183.619	340.361	215.357	51.7452	46.1645	88.1876	36.3904	27.7644	98.4251	38.312	17.4039	53.4278	38.2811	19.6179	63.8292	57.8063	33.8524	66.1557	69.7238	49.3969	13.7536	35.3444	11.6339	66.4176	29.6016	19.5853	61.0463	121.738	30.1431	40.0959	407.106	1006.93	31.8073	334.322	1120.25	31.2097	1030.7	756.399	4523.31	1822.55	319.33	4061.97	1450.59	ENSG00000178343	SHISA3	ensembl_havana
21.8181	68.203	7.039	38.5074	4.1826	11.2324	121.017	0	29.5898	14.865	31.1286	1.63972	31.6283	2.31182	10.8483	35.3788	2.86365	1.57235	15.5156	1.83581	1.15121	6.42989	10.6807	1.48475	17.5806	3.55676	14.6601	7.63684	7.86887	14.6512	2.63486	18.8651	40.2175	21.2359	61.8332	106.423	4.86755	44.3754	258.299	17.5102	73.4738	273.908	103.943	1333.56	24.7924	74.2288	504.482	ENSG00000178568	ERBB4	ensembl_havana
169.409	206.967	192.005	212.082	196.463	71.681	117.676	26.6619	22.6963	30.7469	15.6742	8.94088	37.0909	70.8975	40.1158	57.7688	159.449	133.139	87.6744	383.526	483.132	46.6781	309.77	319.716	247.88	767.005	660.79	224.913	344.833	1011.71	186.449	173.276	647.78	122.56	216.758	713.209	93.3382	198.971	763.62	351.601	405.14	1279.73	460.843	1363.83	169.894	1811.06	408.001	ENSG00000178882	FAM101A	ensembl_havana
2186.68	2047.52	2068.41	1263.08	960.041	1134.81	526.879	683.749	510.155	639.186	375.724	318.55	529.386	685.344	582.241	600.844	888.085	840.729	726.055	741.645	871.977	642.781	809.434	832.682	795.882	706.86	822.158	733.689	962.928	822.556	750.568	971.643	1709.92	1145.62	1725.15	2288.49	1036.66	1655.41	2521.59	976.482	1831.24	2670.81	4173.1	8421.96	1318.96	8916.37	6469.62	ENSG00000183688	FAM101B	ensembl_havana
784.119	650.039	820.338	553.663	437.516	699.542	129.629	331.402	374.791	272.377	235.623	179.732	291.449	422.486	409.784	587.706	655.854	588.509	683.768	823.443	573.454	734.011	795.81	637.742	505.22	803.069	350.969	827.085	1107.06	760.537	829.617	937.955	1557.38	1084.76	848.155	1886.76	936.902	825.678	2620.91	1411.32	1695.67	4387.07	1656.59	6812	729.512	3575.14	5482.21	ENSG00000183798	EMILIN3	ensembl_havana
97.6555	137.049	114.807	261.827	143.452	204.362	79.3112	41.4273	49.1227	46.7117	51.3466	55.6774	93.1954	70.9375	65.9434	115.024	188.308	121.329	156.335	109.346	160.464	221.233	206.978	80.45	166.822	129.798	105.06	150.114	134.02	174.007	183.831	226.502	297.142	276.401	355.675	277.342	224.222	224.958	290.284	285.724	227.967	400.711	504.233	318.51	334.666	604.791	324.851	ENSG00000184206	GOLGA6L4	ensembl_havana
298.34	249.745	325.908	364.571	130.171	72.3292	144.845	16.1775	1.07238	23.3775	1.87028	1.00136	63.0315	23.0979	2.16846	14.3472	3.45133	3.84091	9.81944	31.3523	15.2972	7.94439	57.1266	69.2269	13.2563	37.3521	7.88243	29.2056	5.84736	26.6539	28.1299	37.6178	18.5996	14.7674	19.1681	41.1296	16.4435	20.0629	63.7543	17.7471	62.8625	181.435	53.7951	270.98	36.2177	130.855	274.829	ENSG00000184254	ALDH1A3	ensembl_havana
179.97	228.813	261.718	408.072	289.705	283.98	147.728	93.752	85.0943	84.5312	112.384	68.7165	32.1078	96.4429	99.1537	86.6049	138.408	106.449	90.8013	123.685	84.1551	103.323	73.4062	109.408	95.3111	180.038	153.437	67.9972	133.565	262.962	75.758	134.164	178.433	108.93	191.362	270.315	72.6472	87.6237	206.567	186.637	291.784	383.286	654.722	413.734	122.221	397.865	427.044	ENSG00000184271	POU6F1	ensembl_havana
489.955	450.668	473.296	258.066	208.017	260.296	233.991	526.505	462.582	420.718	214.695	295.602	493.036	258.954	217.357	334.21	200.934	364.466	309.296	290.688	337.572	310.588	293.981	289.065	295.352	450.957	413.291	318.813	269.88	440.75	295.266	541.059	594.134	301.187	893.657	1883.23	312.17	836.373	1734.24	497.043	1683.43	3028.06	5897.29	1789.26	709.198	3660.98	2011.64	ENSG00000184304	PRKD1	ensembl_havana
638.791	874.481	755.136	418.937	529.262	272.908	113.32	15.2181	12.079	37.5658	20.0897	30.7906	44.5256	100.049	48.8712	111.095	97.994	52.2233	99.5338	123.02	68.2854	153.636	130.923	118.26	87.9382	62.743	28.9879	112.656	143.074	108.831	131.579	159.87	63.1598	142.844	149.067	126.098	174.179	187.594	199.888	147.233	152.909	117.747	100.156	481.444	197.449	205.91	652.226	ENSG00000184307	ZDHHC23	ensembl_havana
443.136	617.056	552.454	300.11	243.907	177.456	227.144	298.23	312.594	239.87	266.158	167.884	257.169	316.396	183.578	257.862	387.184	250.792	296.593	432.525	340.195	227.027	329.307	290.141	408.568	566.94	369.916	249.039	358.848	514.018	255.665	282.688	713.421	294.995	429.575	969.966	310.832	359.539	733.308	620.653	689.281	1155.58	1540.84	1197.09	373.533	2388.9	1813.07	ENSG00000184702	2005-09-01	ensembl_havana
2050.38	1931.91	2056.21	1930.22	1663.76	1753.15	1113.4	679.386	818.07	616.047	851.515	831.929	535.29	992.219	990.788	549.482	918.334	1247.28	772.012	981.156	1077.05	578.966	887.778	1124.78	1200.08	1427.11	1531.41	617.33	945.708	1199.06	723.65	962.25	1353.58	731.459	1326.55	1519.29	658.112	1394.64	1400.02	1269.1	1599.36	1976.94	1768.99	2217.73	1418.66	1809.18	1975.69	ENSG00000184743	ATL3	ensembl_havana
276.906	250.102	236.221	214.083	142.86	211.794	111.83	20.8084	34.5325	60.9204	30.0514	19.7973	26.8085	43.5852	27.8255	46.3335	78.3109	15.7779	49.5281	54.0151	23.8681	76.3798	50.4781	73.2171	42.6558	40.2704	24.4477	76.8937	91.5143	114.834	61.6616	90.016	137.427	73.3125	138.812	100.397	88.3347	95.2077	135.318	64.943	127.826	110.95	148.42	307.716	167.849	598.936	143.803	ENSG00000184792	OSBP2	ensembl_havana
1349.08	1571.78	1339.38	860.337	723.151	817.362	949.203	471.837	489.81	892.07	594.965	564.025	1348.3	1404.72	889.975	920.536	1112.63	731.414	1081.1	1429.82	1068.96	1125.42	1613.25	1462.48	1034.29	1469.64	1027.72	1257.73	1084.53	1207.7	1269.48	1669.98	1341.8	1270.95	1277.34	2088.1	1314.29	1341.35	2337.26	1126.26	2559.39	4084.5	4161.86	6016.59	1730.78	6143.17	7613.73	ENSG00000185950	IRS2	ensembl_havana
92.2166	79.0022	113.277	271.02	199.424	92.9629	81.7678	98.2713	59.3822	155.472	25.7449	33.1851	197.54	31.6237	125.799	198.635	68.5892	89.616	129.032	48.7628	92.9996	122.923	45.7121	42.308	65.6456	84.5082	123.628	81.0879	99.7257	138.413	66.8548	70.7486	207.777	120.585	295.872	639.125	100.938	244.498	248.067	140.228	255.192	638.439	236.002	633.004	122.019	29.6256	195.432	ENSG00000185985	SLITRK2	ensembl_havana
405.443	360.904	509.685	287.181	163.219	292.908	89.9029	134.284	248.817	81.9482	123.724	157.811	184.424	430.996	354.408	169.042	251.79	364.309	225.795	377.362	405.217	115.605	301.333	336.952	543.732	716.664	657.349	248.019	269.57	541.835	309.934	365.999	769.093	258.484	765.042	986.224	184.347	771.985	858.483	709.464	906.361	1251.77	863.331	980.396	732.837	857.989	1576.36	ENSG00000187068	C3orf70	ensembl_havana
1975.86	1650.07	2067.24	1250.16	698.115	903.941	893.612	974.004	1431.55	910.143	1171.19	1331.94	622.688	451.298	456.378	629.515	752.438	520.748	599.39	1026.11	592.5	659.016	1023.44	809.007	719.807	708.666	505.136	710.784	1588.44	930.2	993.53	1694.62	1232.27	1328.78	1369.23	1145.31	1257.13	1350.71	1358.61	1441.87	1427.21	1474.18	2048.06	1318.18	1238.79	1584.48	2012.94	ENSG00000187867	PALM3	ensembl_havana
48.3642	35.8854	51.5151	23.1199	37.4042	114.545	6.27237	36.9594	62.5957	35.1201	5.45846	14.6124	26.756	46.8248	15.0307	21.8967	47.6367	44.8389	34.3081	30.5384	35.9049	34.1238	37.6667	26.4623	22.0059	34.3612	16.4819	38.3967	114.523	71.8105	51.6554	136.29	158.935	80.1937	393.544	546.304	74.4604	433.608	1387.04	95.7064	371.448	819.248	545.792	1438.07	232.611	1604.99	627.269	ENSG00000188133	TMEM215	ensembl_havana
1648.64	1440.27	1387.72	2942.81	2618.67	1898.58	1659.8	930.672	982.278	1278.63	668.92	622.96	1307.48	723.075	528.514	803.124	1002.86	791.866	1267.2	1409.6	1442.43	1341.41	1891.14	1863.43	1189.59	1874.32	900.195	1654.56	863.223	1517.39	2124.62	934.157	869.558	1852.89	522.03	1058.57	1632.27	435.657	1093.64	1987.72	1008.14	1648.25	1538.45	2245.07	1426.98	3739.93	872.543	ENSG00000188158	NHS	ensembl_havana
263.558	177.246	279.344	131.467	109.296	175.527	138.516	17.7453	1.10339	28.1241	18.9513	8.44078	67.7814	16.2492	25.6335	30.9874	7.00547	7.90365	20.2524	24.5685	23.4671	11.5813	29.21	56.467	21.432	42.4158	17.7743	4.59922	36.4467	31.9907	28.956	181.638	200.914	10.1807	346.351	792.47	52.8153	402.914	1158.81	19.25	837.264	2493.23	769.451	1160.35	516.314	1489.61	407.789	ENSG00000196090	PTPRT	ensembl_havana
58.0081	23.7995	43.9082	15.6698	10.3778	7.80317	0	21.7054	22.8481	15.3174	8.4718	6.82307	6.23297	1.65537	5.04018	2.80241	6.24886	14.4517	1.96504	3.23521	1.64093	3.4421	0.921693	5.59248	15.6138	13.5907	0.958427	5.83245	5.77168	12.91	0.832854	14.5614	9.79615	3.53924	45.2933	142.995	4.31083	29.5659	107.714	10.1664	36.4646	59.021	239.474	431.369	41.2045	1222.67	583.898	ENSG00000196139	AKR1C3	ensembl_havana
3897	4228.3	3796.4	3050.05	3791.09	1266.69	3978.34	1806.63	1147.65	1778.16	1533.56	1081.55	1453.1	2881.1	3426.84	1510.78	1347.21	2218.97	1759.36	1442.65	1810	838.363	954.131	1270.69	5138.18	2811.12	2554.07	1473.82	1837.1	1283.32	1192.55	1219.22	1821.58	1647.69	1761.71	1644.42	1147.66	1917.22	2572.44	4073.42	3538.36	3840.54	5877.74	8038.14	1400.53	7511.46	8042.8	ENSG00000196141	SPATS2L	ensembl_havana
124.14	55.3175	64.0901	92.9571	19.6427	46.1003	38.3009	20.3154	20.505	26.3463	6.13534	10.6606	11.3024	18.2479	56.5557	16.5468	195.826	65.3454	15.9616	66.9425	59.8274	24.0632	70.3184	46.3383	22.9785	108.091	101.445	37.5416	235.087	371.277	19.7578	242.07	1026.15	42.2752	675.908	676.729	54.8646	624.762	713.279	119.772	499.984	478.217	630.885	513.159	253.588	150.093	549.957	ENSG00000196358	NTNG2	ensembl_havana
16.478	17.018	11.7491	5.3548	5.73394	1.37966	0	5.19357	0.659704	2.75803	3.30257	0	8.86237	0.897255	1.39786	2.95388	7.63892	0	3.16021	22.5551	4.32467	5.00003	10.1355	4.35501	0.77308	13.0132	3.42621	6.12468	67.3653	2.75206	16.5686	47.5597	86.9358	41.3848	48.2042	149.537	12.1904	41.6033	233.026	166.869	144.864	437.377	728.688	453.214	48.0217	1048.47	983.831	ENSG00000196639	HRH1	ensembl_havana
5388.3	4925	4955.87	3207.91	2104.93	1325.93	2590.23	125.98	299.293	264.605	3311.01	4279.24	1804.4	4431.45	6083.57	3170.98	7084.25	6985.47	3888.79	3896.96	4340.17	2933.66	3302.84	3561.18	7674.63	6382.99	5249.08	4317.72	3256.62	5351.15	3167.79	1562.81	6267.65	2764.47	1237.3	5648.25	2167.19	1194.47	4497.36	4264.67	1863.43	7984.3	2490.56	5277.25	1390.12	8181.41	4296.22	ENSG00000196781	TLE1	ensembl_havana
948.767	700.278	1024.06	446.583	170.019	103.09	127.538	27.1034	35.21	28.8767	22.7435	39.4532	43.9562	60.6591	45.8831	82.3315	271.358	100.887	121.275	109.065	63.6032	136.496	113	74.9765	44.9289	104.065	44.5984	174.341	166.723	195.846	126.008	200.608	250.276	138.191	78.0304	257.144	144.584	78.0089	242.396	81.1419	156.01	297.23	431.663	209.506	96.7121	245.821	276.253	ENSG00000198846	TOX	ensembl_havana
89.525	125.086	97.5665	184.958	39.6711	31.0908	125.448	18.4798	136.146	21.072	90.0647	150.508	161.492	39.3754	67.2425	24.5243	125.897	549.278	31.1166	30.5384	170.292	22.2848	46.4824	133.194	81.6053	59.8869	286.979	48.7743	123.092	71.8107	22.697	88.8182	568.146	40.0968	148.427	453.361	23.8562	177.293	1153.91	131.77	252.583	2940.34	3875.91	5983.15	102.549	3916.42	9945.15	ENSG00000204103	MAFB	ensembl_havana
163.275	210.552	218.066	29.9957	59.0581	25.2487	25.2802	42.5839	26.101	42.078	139.989	106.975	25.2161	61.2378	127.007	83.9464	119.269	229.8	55.1245	88.6365	215.07	48.2587	79.0988	57.2871	71.0399	84.3853	270.943	76.1084	84.3423	285.057	56.7853	85.5791	143.954	46.4495	216.815	514.79	63.3453	129.855	613.866	83.9997	177.077	830.692	1174.41	1060	102.225	173.017	559.88	ENSG00000204248	COL11A2	ensembl_havana
4005.67	2965.52	3672.74	3074.34	2181.52	1974.19	1847.3	2469.92	3013.39	1883.95	4977.24	5523.67	1727.86	2054.43	3422.1	2253.93	4526.15	3553.65	2600.45	2082.02	2001.54	2303.9	2099.99	1827.14	4144.06	2963.41	2561.41	2749.61	2504.29	3224.11	1971.07	2311.94	6390.96	2568.96	3117.37	6481.16	2450.66	3359	6809.63	4753.71	4459.73	10841.7	6612.09	10968.5	2564.75	7570.84	12593.1	ENSG00000205978	NYNRIN	ensembl_havana
1979.68	1809.72	1908.44	1395.63	2220.27	1440.58	457.05	204.485	218.977	194.684	427.365	355.137	700.964	1004.23	977.998	495.725	1314.01	1746.95	759.705	1138.86	1289.05	527.765	1055.79	993.536	1875.89	1680.36	1345.43	861.754	934.724	1361.37	823.789	633.091	1583.41	948.19	709.807	2155.51	729.201	876.02	2105.03	1620.9	1024.98	3060.86	2216.22	3522.1	1358.64	2239.81	1570.23	ENSG00000213626	LBH	ensembl_havana
119.434	112.843	161.501	98.6215	71.4466	22.9213	123.42	12.326	4.69717	15.6177	58.2538	74.5608	105.168	24.4892	25.3284	13.145	37.4476	22.4306	10.3777	7.63848	12.3171	1.3936	9.62215	11.473	38.3095	8.84017	18.4314	19.7273	14.8115	22.7288	7.04777	22.9832	50.2643	9.31335	20.3669	22.7311	5.78659	10.1365	56.4205	13.1836	63.1836	204.653	50.8782	460.946	23.3562	179.249	439.701	ENSG00000225614	ZNF469	ensembl_havana
321.294	465.017	353.118	645.974	474.076	254.238	312.774	22.3323	8.04503	21.1541	103.548	87.6186	23.1783	156.109	209.487	72.044	147.902	225.173	145.764	135.767	225.126	62.6441	77.5708	129.949	344.408	170.195	267.245	113.225	103.45	158.199	96.8093	77.6533	136.239	69.3737	111.241	171.215	78.3791	105.091	247.299	204.876	135.391	244.047	399.148	298.308	75.263	327.506	385.179	ENSG00000225889	AC074289.1	havana
244.911	273.754	286.454	730.116	575.799	445.089	280.164	279.656	358.36	172.481	381.18	384.301	211.18	425.676	299.032	235.608	379.388	484.814	298.4	345.735	368.285	204.049	320.568	290.203	434.619	643.038	638.924	289.53	317.87	365.577	266.887	398.921	564.49	312.185	506.351	676.418	281.218	525.801	990.623	486.849	854.349	1344.46	1649.82	1903.85	502.733	6589.45	2026.76	ENSG00000254535	PABPC4L	ensembl_havana
41.1615	25.6324	18.7327	37.7227	56.6731	55.6362	33.4524	4.92787	1.56489	14.0482	0	0	6.68897	52.1454	27.6881	33.2829	65.4997	61.6527	36.7016	134.149	98.4828	40.3919	65.7164	93.5	103.612	177.694	133.796	102.736	70.1183	124.035	33.6544	53.5979	168.068	37.9491	32.2301	201.377	28.194	52.6814	161.597	117.898	178.299	387.783	126.561	275.61	73.3674	526.249	226.107	ENSG00000259726	CSPG4P11	havana
925.104	764.871	711.062	699.694	642.673	581.725	309.435	274.729	212.043	298.914	166.482	347.771	292.403	263.919	492.848	152.401	508.686	493.221	406.909	392.632	546.785	399.044	480.851	386.349	478.63	419.202	680.614	449.342	508.747	225.222	486.032	570.434	613.814	317.197	518.226	547.331	380.258	563.285	531.082	461.189	599.901	818.18	769.537	587.834	706.161	523.862	1332.94	ENSG00000261796	ISY1-RAB43	ensembl_havana
493.45	371.17	465.981	336.77	379.275	272.423	238.778	134.761	254.858	176.989	324.437	410.625	289.048	278.116	335.878	183.75	255.033	349.369	235.092	189.821	271.1	221.622	302.023	344.221	513.015	484.492	412.58	252.33	237.204	259.626	203.333	256.194	345.954	199.397	313.925	374.495	206.836	346.762	563.73	363.091	244.832	901.382	568.1	1229.28	294.651	738.094	1053.37	ENSG00000272674	PCDHB16	havana
[truncated: 3 more columns]

## Sheet: kmeans.cluster2.dBase
t0.r1	t0.r2	t0.r3	X36h.r1	X36h.r2	X36h.r3	P1.r1	P1.r2	P1.r3	P2.r1	P2.r2	P2.r3	P3.r1	P3.r2	P3.r3	P4.r1	P4.r2	P4.r3	P5.r1	P5.r2	P5.r3	P5_EPI.r1	P5_EPI.r2	P5_EPI.r3	P5_MES.r1	P5_MES.r2	P5_MES.r3	P6.r1	P6.r2	P6.r3	P7.r1	P7.r2	P7.r3	P8.r1	P8.r2	P8.r3	P8_EPI.r1	P8_EPI.r2	P8_EPI.r3	P8_MES.r1	P8_MES.r2	P8_MES.r3	P9.r1	P9.r2	P10.r1	P10.r2	P10.r3	gene_id	gene_name	gene_source
952.699	833.089	942.668	499.404	473.558	453.444	1250.41	2857.74	1748.57	1946.5	1664.02	1876.35	2110.81	1766.42	1722.72	1753.84	2012.96	1501.03	1899.06	2237.5	1706.2	2029.09	2187.15	1957.26	1433.55	1726.61	1334.34	2373.02	1899.44	1449.04	1908.37	1893.43	2087.67	1850.4	2087.11	2416.07	1932.85	2079.55	2159.03	1539.39	1977.66	2334.52	3152.89	2293.54	2057	2539.9	2522.22	ENSG00000004139	SARM1	ensembl_havana
1.12553	2.13802	1.70753	2.53701	6.18145	11.9957	25.3102	45.2748	953.474	15.99	980.329	2403.52	2696.48	99.2819	92.807	207.712	48.656	134.627	36.0892	27.5091	25.7712	22.1856	16.42	24.5698	60.686	23.4675	30.0839	8.22881	34.9699	42.5375	26.6124	200.298	114.323	20.5354	341.03	218.015	15.2923	390.674	111.37	51.5636	330.222	34.5076	12.5407	4.29407	199.971	1.30525	3.81669	ENSG00000005102	MEOX1	ensembl_havana
1315.24	1308.6	1387.12	2910	2259.79	3607.28	1152.68	4808.08	7090.87	3006.97	15865.7	20521.5	3380.61	9126.98	11198.9	4859.75	7971.51	9905.04	5288.07	5385.9	7374.08	3213.92	4806.94	6228.15	10112.8	8094.83	8215.42	4277.41	6954.86	7044.08	3576.76	7552.32	9527.3	5270.12	11749.7	12019.8	4771.32	12601	12675.8	8253.81	12022.2	12163.5	12534.4	14677.5	8148.74	8270.86	23671.3	ENSG00000011028	MRC2	ensembl_havana
98.5658	142.738	104.116	132.912	98.1226	142.887	159.759	501.768	703.37	243.491	1669.95	2069.52	344.285	387.491	1169.87	633.566	295.899	516.283	489.004	239.92	319.445	360.583	242.122	231.637	637.404	223.49	387.954	411.27	548.033	354.361	348.975	561.719	334.641	498.555	1948.76	741.299	568.583	1792.31	850.426	670.005	1456.1	787.871	912.363	1324.76	742.31	538.499	805.504	ENSG00000012171	SEMA3B	ensembl_havana
8712.53	8328.42	10026.4	27961.6	27938.8	63177	57909	100829	105126	66473.5	123234	133633	53161	58532.6	118826	63685.4	56506.1	61953.8	55989.4	38003.2	43066.9	44131.8	33865.3	34868	98378.6	53822.2	46542	46560.4	44871.3	43659.8	41451.3	41508.4	87995.8	39018.3	62130	100958	30996.1	61300.2	117060	81772.5	89031	142851	128785	162212	47202.5	124846	144832	ENSG00000026025	VIM	ensembl_havana
36.679	39.0119	64.645	21.4644	22.9127	31.3565	32.046	175.792	368.769	61.1839	310.303	457.861	416.273	99.4427	79.4354	102.666	203.044	157.249	107.829	98.7169	158.695	111.918	86.6551	132.616	156.722	182.783	195.879	113.73	185.288	288.482	120.161	119.485	142.081	193.136	91.2447	130.599	179.276	156.211	144.081	386.724	183.132	92.3539	66.4336	53.2141	86.3436	65.7555	8.54574	ENSG00000036448	MYOM2	ensembl_havana
4.11594	3.07591	1.56108	2.43351	3.40036	3.2727	91.9974	893.223	498.42	3890.39	2200.71	1924.52	2797.95	2194.43	1717.45	2565.41	2965.52	1322.81	2914.6	3316.78	1740.83	2783.4	3185.66	2616.28	1869.57	1725.01	908.41	2658.79	2812.12	1772.48	2784.65	2380.4	869.584	2800.26	1036.42	1121.56	3805.3	915.841	1339.08	2661.16	761.41	416.552	77.9685	134.251	2189.46	32.2189	50.1463	ENSG00000037965	HOXC8	ensembl_havana
6.71073	15.9425	6.28351	30.0473	15.9424	26.43	10.6437	167.777	193.178	147.258	2317.04	2509.43	197.257	2644.54	2748.42	1566.47	1132.8	1538.67	1570.74	747.833	983.153	930.792	734.481	838.865	3370.41	1271.68	1450.91	1048.73	1466.84	995.59	1069.12	1439.69	1407.02	884.625	2855.21	1411.54	727.97	3157.78	2096.35	1508.84	3034.25	1312.54	1018.84	737.645	1406.5	314.24	653.342	ENSG00000041515	MYO16	ensembl_havana
86.5694	226.803	77.765	52.5553	28.2629	11.334	32.172	15.7761	57.1918	20.1815	1963.29	3065.4	141.726	8453.03	6775.31	1847.82	6770.49	11776.9	4465.09	2322.54	8573.08	1018.22	1515.03	5864.07	14405.5	5651.09	14817.7	2841.48	288.398	2877.21	1020.2	265.149	504.444	318.553	1077.16	2239.31	183.299	1112.99	950.611	1510.15	1363.67	808.78	3236.77	907.248	1198.97	370.353	751.917	ENSG00000044524	EPHA3	ensembl_havana
134.914	138.878	120.481	462.675	319.57	392.96	744.128	958.333	1163.02	665.298	845.976	834.925	725.925	922.546	1085.61	668.304	737.316	871.837	654.971	709.539	1098.55	526.921	640.625	675.865	1098.15	1041.45	1401.18	636.722	404.575	689.481	471.977	462.643	566.204	387.553	559.122	547.73	464.799	511.446	480.533	586.427	501.471	667.138	690.74	568.095	522.381	904.283	719.095	ENSG00000047634	SCML1	ensembl_havana
1894.02	1361.34	1567.24	1620.55	1488.14	1072.99	2796.49	2484.77	3143.08	2411.16	2932.1	2392.8	3966.69	3474.31	3486.27	4153.72	3286.11	2754.47	3843.72	2930.87	2827.39	3839.55	3165.43	3008.41	3365.21	2602.91	3050.66	4528.77	3356.13	3564.68	4021.21	3470.11	2549.62	4110.3	2824.35	2532.9	4095.84	3562.75	2651.54	3685.2	3063.18	1962.69	2613.91	2371.26	3274.66	2614.36	3128.84	ENSG00000066629	EML1	ensembl_havana
13.1316	36.3311	8.60648	27.832	2.99697	13.9393	110.274	61.7041	105.92	186.367	96.5094	45.8675	1108.25	734.764	192.056	313.144	95.4193	350.266	439.107	977.467	798.303	441.63	1087.58	1743.08	383.214	671.953	408.64	307.615	84.2019	376.222	816.983	85.296	59.2137	146.738	61.8043	135.945	127.092	45.5706	70.4484	304.649	112.435	258.062	126.943	632.07	347.132	211.069	736.828	ENSG00000074416	MGLL	ensembl_havana
9.16537	5.22933	9.12804	164.947	28.4374	77.7697	292.645	177.283	65.6445	836.221	856.569	955.985	340.079	1609.4	1939.3	903.988	295.587	662.875	443.405	128.861	396.881	416.462	185.727	384.304	497.519	60.5907	198.313	212.669	35.2334	123.538	93.5307	50.9069	106.997	41.0339	62.9725	54.528	30.4658	55.6913	54.7149	45.5681	51.8802	36.8435	10.1109	25.1389	97.1615	4.0247	26.108	ENSG00000075891	PAX2	ensembl_havana
6578.8	7023.34	6356.17	8983.21	8768.77	9873.99	4918.6	14670.3	16915.5	12350.7	46540.8	42837	17043.1	44646.1	46296.7	22896.7	32974.5	37497.3	27949.1	24879.9	35174.6	19788.3	21332.2	26976.9	52166.9	37320.5	41680.5	26290.4	24617.3	31070.3	19723	21529.4	29252.2	19323.9	20790.2	24805.9	16850.4	21995	27261.9	27056.6	22080.5	26220.4	22237.9	26119.1	22468.1	25251	26813.8	ENSG00000077942	FBLN1	ensembl_havana
3.10203	3.00813	10.8358	8.2658	4.95943	6.07934	11.436	180.706	345.753	2367.45	3309.44	4299.3	6146.31	5152.52	4798.75	7033.57	5344.64	5036.51	6173.69	5940.69	5399.93	6267.81	5485.93	5207.23	4457.43	4929.09	4687.7	5732.2	4700.46	5156.64	5275.81	4580.21	3133.04	4936.19	3195.49	3866.79	6973.63	2896.73	2930.98	4627.9	2253.31	2050.41	2406.04	1363.1	4007.6	1602.92	1191.52	ENSG00000078399	HOXA9	ensembl_havana
73.8402	62.6859	111.004	136.028	109.833	142.709	110.79	217	225.08	264.073	452.575	624.193	315.221	352.683	443.002	407.277	469.143	373.122	420.609	354.296	318.258	479.227	365.528	365.961	371.386	286.671	179.603	432.426	469.971	343.615	431.393	415.131	592.588	318.571	455.902	421.799	376.461	480.238	421.913	330.08	358.392	387.627	432.336	279.93	458.059	175.694	218.819	ENSG00000080823	MOK	ensembl_havana
183.971	190.724	232.435	242.639	274.721	326.838	199.061	340.104	376.227	492.627	629.131	745.811	406.332	554.41	553.954	644.817	667.272	508.116	607.939	612.95	455.503	633.35	602.093	456.353	554.76	530.957	436.402	553.981	517.632	563.102	558.572	593.851	663.785	470.85	711.445	750.471	618.257	695.869	812.482	584.283	557.782	686.627	906.581	725.885	735.986	382.031	533.944	ENSG00000083750	RRAGB	ensembl_havana
207.355	212.316	225.636	324.005	385.186	845.974	360.836	963.789	1042.88	780.101	654.355	540.953	648.973	689.732	681.773	661.957	617.92	483.793	655.321	744.028	459.434	638.299	741.404	557.822	683.89	652.595	421.356	578.316	791.639	544.17	603.048	1074.49	476.104	715.113	1065.7	432.18	672.131	1109.57	535.375	664.656	874.859	293.045	244.917	325.215	1014.13	379.991	283.272	ENSG00000085871	MGST2	ensembl_havana
489.85	471.89	584.492	650.354	619.402	1836.63	1129.86	4246.96	4650.02	2800.65	2599.42	2659.86	1948.12	4347.44	5220.19	1163.96	2923.56	4990.18	2147.47	2150.58	4506.06	1088.11	1803.97	3574.34	5352.94	3593.98	6914.16	1668.5	1477.97	3447.81	1280.28	2222.31	2553.61	1560.59	2917.21	3484.72	1377.87	3558.36	4962.93	2672.74	3863.09	3209.45	3310.02	2635.99	4580.02	2040.94	4285.81	ENSG00000087303	NID2	ensembl_havana
6.17412	2.12747	0.421998	0	0	3.39536	12.6504	43.7136	78.3378	42.8755	443.838	280.384	424.31	199.458	278.233	238.409	106.096	288.536	185.458	146.446	122.783	106.521	172.956	200.038	326.539	124.426	140.791	142.522	482.173	112.124	179.166	197.116	761.53	185.715	375.943	589.638	165.828	403.37	655.131	190.187	547.584	1158.08	238.207	2379.73	195.327	116.836	1524.92	ENSG00000091879	ANGPT2	ensembl_havana
8296.42	8358.75	7793.26	11188.3	24122.4	24185.2	33121.4	42908.1	47577	34304	58916.6	51655.4	47064.9	26542	32836.3	37930.3	34836.4	25434.7	48218.9	27584.3	21280	47958	36486.8	27919.9	43697.8	25575.9	17569.4	43029.4	49350	31170.3	51198	52865.4	26664.9	55534.5	39812.7	14095.7	51798.3	49589.3	26596	44151.5	53728.4	19799.1	11268.4	19338.5	57740.4	10809.2	14727.3	ENSG00000096696	DSP	ensembl_havana
107.695	126.309	76.588	224.809	504.42	2722.79	406.397	586.123	627.585	576.025	5634.73	3034.84	489.627	4125.14	9484.23	936.726	1045.37	2355.75	2137.48	596.067	1226.94	718.729	349.227	942.732	7137.33	1065.36	1574.18	550.227	381.094	839.749	377.899	334.654	762.524	431.411	802.683	1221.35	231.086	786.791	1069.13	1166.59	1321.79	2180.01	3088.27	7224.52	678.137	7459.3	2247.16	ENSG00000099250	NRP1	ensembl_havana
116.963	99.1077	99.0937	150.442	107.515	81.3784	409.872	268.222	244.29	397.432	640.896	651.353	506.233	553.345	711.686	614.485	637.991	707.632	655.607	746.171	681.641	670.65	798.878	715.769	792.985	683.612	459.431	700.031	680.525	731.297	823.67	881.436	896.559	601.966	947.425	971.611	599.904	892.057	757.252	602.614	730.257	688.894	503.78	613.429	932.29	648.855	552.82	ENSG00000100228	RAB36	ensembl_havana
1764.09	1755.35	1729.09	1691.88	1509.44	2498.73	1217.86	1384.12	2103.08	1690.12	4799.55	5701.37	3032.73	2776	3154.45	3599.1	3819.85	3473.57	3454.99	2264.22	2298.61	3510.36	2839.62	2581.4	2418.81	2707.8	2346.02	3170.33	3111.55	3667.36	3211.2	3011.76	3933.83	3864.44	4653.44	3600.14	4015.4	4845.8	4688.01	3512.15	5040.31	3857.61	4781.17	4459.86	3829.43	4041.12	2252.05	ENSG00000100592	DAAM1	ensembl_havana
336.498	306.563	290.356	299.351	512.326	404.181	901.119	1255.36	792.616	1203.47	2017.79	1456.83	1419.01	2270.97	2167.58	1454.82	1193.45	1566.52	1634.82	1533.44	1739.87	1399.8	1456.18	1583.32	2428.92	1836.81	1817.89	1554.53	1605.74	1393.75	1596.63	1460.17	1238.59	1582.41	1501.25	1078.13	1475.5	1572.34	1480.46	1712.28	1664.15	1917.61	842.992	2045.2	1764.14	1717.17	1449.63	ENSG00000101846	STS	ensembl_havana
7.34815	15.2329	6.61922	50.3867	49.0771	119.344	59.2141	1720.94	1468.31	2445.54	913.877	725.111	1528.61	502.267	593.394	655.872	538.66	415.593	691.884	388.065	370.092	763.177	473.182	518.343	277.285	155.951	82.1067	612.963	689.233	403.021	554.173	985.057	778.055	518.854	1417.76	573.224	641.91	1447	1068.11	338.641	824.101	499.345	785.669	991.899	1079.31	1700.83	2597.85	ENSG00000102678	FGF9	ensembl_havana
32.9025	22.3204	8.20298	15.8706	9.80022	26.4102	96.1915	627.845	1076.09	496.217	185.278	90.3258	208.383	67.9388	53.5287	178.117	483.766	198.376	129.855	83.1703	22.3328	204.589	73.8962	40.4524	55.7227	83.7595	29.3088	374.131	659.241	160.771	158.412	839.332	1189.56	322.431	690.262	224.924	342.823	621.866	395.266	128.795	464.121	147.569	116.698	205.887	286.228	278.132	95.6404	ENSG00000103056	SMPD3	ensembl_havana
5195.93	5339.66	4761.44	8485.11	5475.29	8605.61	15917.3	17063.2	19534.5	23264.2	40536.8	42419.3	19500.6	21510.2	28311.2	28430.9	16679.5	17031.8	22382.4	16324.5	15453.1	24114.1	16361	15895.5	21873.1	15350.6	13501.8	22089.6	26590.6	14459.5	19746.8	24817.7	23968.4	22165.9	29196.7	13921.9	19968.3	30848.5	18841.5	20961.8	25008.1	12497.9	6599.13	15077.3	19724.9	9865.58	10124.4	ENSG00000103187	COTL1	ensembl_havana
4322.13	4723.98	4616.67	7730.24	9592.24	15007.4	19365	28430.3	25120.4	29218.8	14693	14692.4	28658.1	21044.9	16854.1	27896.2	24005.1	13495.9	27755.5	21577.7	13427.3	31947.5	26303.4	20365.4	16461.5	13921.6	6419.14	30072.3	26353.4	16741.9	33506.2	33113.3	15727.8	33699.7	26061.1	12271.4	33284.3	28900.8	18472.1	24624.2	24401.1	9073.1	6318.67	10092.7	31948.7	7367.39	10234.6	ENSG00000103449	SALL1	ensembl_havana
191.837	185.707	138.796	140.77	29.5069	49.6007	175.251	346.671	916.623	218.08	2076.25	2016.52	1972.74	887.509	784.569	1119.9	776.678	572.035	803.676	501.604	419.627	740.571	375.173	523.829	764.379	507.275	475.993	801.496	1060.43	666.903	640.416	2247.85	1285.85	1172.61	2146.49	1376.26	1010.41	2259.11	1196.65	1082.28	1952.2	1268.35	295.931	1678.72	1783.97	249.312	483.572	ENSG00000104490	NCALD	ensembl_havana
5.52017	4.70548	4.11572	19.5331	46.5122	327.41	151.198	489.781	569.459	468.295	1131.09	1417.31	1223.69	1950.51	1762.44	2629.71	2980.61	2049.04	3194.95	3016.22	2977.84	4121	3398.08	3706.58	2070.91	2424.17	1735.52	2960.25	3612.86	3214.26	3717.6	2500.82	2888.3	3756.95	2206.69	2446.61	4228.42	2145.52	2972.57	3778.62	1842.25	1888.11	1422.61	1006.02	2535.37	626.364	897.575	ENSG00000106004	HOXA5	ensembl_havana
865.432	883.26	924.152	711.504	1027.3	1042.91	1212.41	1975.09	2553.76	1515.96	1479.28	1730.3	1667.08	1480.47	1377.2	1515.4	1389.3	1229.5	1302.02	1472.47	1302.74	1442.99	1577.84	1438.92	1440.34	1467.9	1354.17	1574.43	1208.34	1335.42	1396.95	1484.16	1299.69	1279.61	1250.34	1373.36	1309.65	1082.67	1376.22	1260.05	1169.09	1349.39	1960.05	1353.9	1191.79	1426.32	1493.72	ENSG00000106477	CEP41	ensembl_havana
86.3985	138.821	86.7704	313.504	487.642	219.286	2190.05	1326.74	1069.53	2809.24	1489.39	2382.24	2386.92	1269.2	973.389	3873.33	752.489	1604.95	3919.49	3698.83	2705.03	1992.69	2539.66	2024.52	10380.4	8060.51	4221.84	4653.44	3907.43	2334.44	8344.16	1281.17	2031.3	8024.3	15055.7	4703.08	5319.67	15419.6	1143.34	26873.5	16826.5	1280.97	564.302	572.538	4296.11	123.607	594.903	ENSG00000107796	ACTA2	ensembl_havana
43.2727	72.1662	37.4031	842.414	2715.64	760.068	337.378	316.871	313.663	278.584	361.068	365.445	287.777	580.493	419.098	358.899	498.848	674.729	443.889	525.843	692.18	425.246	445.591	565.027	633.641	569.09	871.353	505.134	428.182	523.429	428.605	363.203	438.654	489.948	400.557	540.052	553.419	387.392	364.588	481.307	385.054	432.095	428.674	332.199	320.346	289.417	417.285	ENSG00000108379	WNT3	ensembl_havana
6.13312	0.869924	0	5.18687	1.92337	41.6869	219.022	520.074	322.528	960.485	1169.61	1011.06	634.21	1659.95	1508.22	2061.4	2609.63	1339.21	1935.53	1731.1	1450.54	2134.66	1854.19	1407.65	1095.4	1024.34	873.267	2340.08	3606.12	1969.65	2087.66	5271.39	2674.53	2694.18	3215.6	2097.67	3808.93	2567.42	1884.22	2018.39	2047.4	904.647	692.126	706.124	4194.01	419.945	146.713	ENSG00000108511	HOXB6	ensembl_havana
23.1616	8.15204	61.9334	8.17644	4.28691	5.51172	8.183	0.29602	1.44435	491.749	226.963	19.6326	1261.93	549.215	158.343	618.12	94.0731	241.477	493.207	293.222	360.815	606.815	296.036	555.146	253.981	327.125	165.694	250.822	68.0164	212.413	239.554	59.3935	70.8393	86.4135	22.0216	47.8976	55.7031	30.0902	41.9498	81.4049	18.9918	36.2697	7.98292	80.7252	109.893	881.842	55.2417	ENSG00000109158	GABRA4	ensembl_havana
21.6766	13.0248	7.0565	66.8	4.40242	25.9537	61.0289	670.353	893.532	915.388	429.78	480.589	1279.44	891.457	800.528	1300.15	1718.66	981.562	1606.04	1104.14	955.264	1797.35	1329.11	1302.06	701.177	688.65	556.861	1755.8	1379.62	902.22	1626.87	1193.8	678.383	1359.3	590.447	430.913	1166.46	691.089	515.196	906.668	646.941	173.034	49.487	52.2787	998.906	1.04287	6.38069	ENSG00000109906	ZBTB16	ensembl_havana
15.1568	14.759	7.94055	308.433	22.0086	28.613	90.0837	152.954	320.138	135.254	969.819	1300.66	447.913	1113.17	1739.58	928.974	1936.9	3187.35	1629.82	926.203	2339.16	956.136	918.197	1582.35	4704.42	3027.75	3760.57	1335.64	1174.82	3320.86	1634.71	701.451	2181.56	1126.64	1904.31	1377.34	925.882	1252.54	1327.52	1107.13	1813.9	2003.02	1147.36	776.537	1008	508.266	1021.97	ENSG00000110693	SOX6	ensembl_havana
3.08709	6.15179	0	54.758	15.8685	164.454	43.9065	117.038	154.924	91.3126	993.437	986.331	123.268	834.33	932.693	269.767	381.943	1224.66	339.091	460.255	1199.23	133.014	290.915	729.478	794.965	1037.7	2029.22	221.04	123.094	793.177	190.186	165.387	369.934	73.0337	342.655	421.345	65.7857	330.271	305.52	279.489	299.018	262.074	123.171	479.016	292.638	52.5054	373.808	ENSG00000112175	BMP5	ensembl_havana
9.43425	12.2213	12.6293	26.2911	20.5907	8.34322	95.0762	194.499	329.2	80.6115	862.553	1275.18	247.955	725.422	787.554	443.006	567.993	756.613	243.199	133.779	296.826	201.195	115.469	203.316	518.496	141.682	414.947	113.439	94.0914	210.075	56.8439	136.697	321.83	110.564	242.765	683.001	115.918	227.822	186.002	164.023	479.678	281.564	190.484	489.868	109.756	101.828	200.088	ENSG00000112319	EYA4	ensembl_havana
248.232	189.975	208.616	132.743	171.507	122.21	28.9269	51.0637	150.007	87.926	4005.49	2564.35	112.748	5843.42	8634.81	1718.39	2914.9	6333.42	4954.58	1192.91	4446.77	1469.25	743.629	2870.65	15505.9	3427.84	8067.48	2733.08	865.576	2297.62	1095.81	175.524	623.917	428.425	376.454	952.522	215.547	309.442	794.696	2057.59	507.768	2250.52	111.455	415.789	235.452	27.7154	73.6476	ENSG00000112414	ADGRG6	ensembl_havana
15.0981	1.16534	0	124.133	33.7653	202.588	21.1382	552.22	307.908	177.086	2123.76	1742.36	182.867	1327.41	1389.13	488.931	931.888	1670.67	1032.71	171.48	602.678	356.245	165.911	353.701	3221.25	391.871	748.39	495.49	71.3001	139.773	177.032	28.0933	99.4735	61.6214	65.555	9.97692	55.9092	85.5607	78.4657	175.154	205.221	40.4611	28.8814	30.6792	89.9231	6.03062	23.2402	ENSG00000112936	C7	ensembl_havana
43.719	29.9025	34.3241	21.1494	36.887	55.1951	6.4339	181.251	353.815	130.662	2318.32	1680.28	556.72	870.512	1162.52	668.504	483.136	762.601	642.16	383.813	414.563	489.833	294.074	447.983	1248.26	479.067	507.146	755.658	749.128	511.582	493.558	569.401	640.691	671.885	964.552	517.855	448.605	856.73	398.318	1220.17	1058.72	480.875	252.273	470.31	863.498	241.002	530.666	ENSG00000115594	IL1R1	ensembl_havana
134.347	109.285	181.167	709.966	165.556	390.876	280.422	472.131	2429.95	356.696	975.433	4610.17	565.302	1577.69	2135.63	779.387	1226.44	1560.07	1068.14	1147.47	1401.8	878.815	993.213	1382.6	1787.46	1581.61	1659.48	1083.8	969.046	1394.6	1052.62	896.674	1343.65	846.702	771.216	1366.17	733.672	755.003	1174.1	1037.62	1136.79	1435.1	4929.79	2443.15	761.711	1512.17	1266.58	ENSG00000115902	SLC1A4	ensembl_havana
2538.05	2727.9	2587.01	3702.53	3572.72	4156.16	4698.24	12778.1	14855.2	11143.5	15008	15938.3	11685.9	15763.1	15393.6	10916.8	14123.5	16338.5	14802.3	15625	16876.9	12436.1	16671.7	18223.8	18786.4	19870.8	20602.7	13982	12736.5	13798.8	13453.4	14176.7	16483.4	13340	14111.1	14598.3	12157.7	16579	15406.4	14875.1	16313.1	13610	12775.5	12485.1	16298.8	9190.98	32076.6	ENSG00000116962	NID1	ensembl_havana
34.9576	38.2178	47.7822	342.836	261.887	581.689	546.607	836.456	2423.51	303.602	1346.3	851.21	2417.8	720.777	848.714	759.238	1378.94	545.899	1080.39	832.501	521.752	957.748	978.929	862.265	973.165	385.26	311.169	1166.08	1526.76	777.86	1157.56	2560.05	2165.1	1839.31	1500.64	1775.35	1539.75	1735.7	1639.72	1266.76	1591.38	1343.63	316.013	1951.72	1802.36	486.369	1185.35	ENSG00000117707	PROX1	ensembl_havana
215.327	189.998	266.9	189.429	157.348	226.916	127.197	228.461	298.426	248.807	508.799	580.156	206.042	320.748	412.608	310.199	384.043	240.748	275.036	197.931	222.845	285.793	166.7	175.55	276.891	191.318	198.291	194.239	176.575	193.479	234.694	184.512	263.693	180.946	239.304	286.779	213.417	250.413	316.336	221.88	266.384	306.037	316.103	145.861	205.699	173.511	246.068	ENSG00000118292	C1orf54	ensembl_havana
92.3359	137.161	75.807	855.57	421.877	516.032	2347.29	1366.87	1349.96	2222.1	2015.95	1701.78	3263.58	1866.36	1647.21	3789.15	3641.31	2404.77	4024.45	3129.34	2010.79	4222.98	3199.31	2357.33	2009.03	1841.02	972.112	4871.52	6002	2709.05	4483.44	4227.86	2193.05	5301.83	3781.94	1852.58	6797.14	3584.85	2117.3	5502.55	2842.51	1052.69	1590.35	1378.32	3147.52	871.054	1438.4	ENSG00000118495	PLAGL1	ensembl_havana
154.341	133.29	157.671	136.266	131.479	181.634	96.1823	215.616	270.729	205.241	544.96	584.541	351.661	1887.99	1230.14	437.056	600.622	1524.68	671.008	1017.65	2234.19	404.571	607.482	1494.28	1759.52	1790.89	3047.93	465.978	536.646	1299.22	453.924	429.51	545.325	420.993	584.349	561.839	361.43	534.913	808.004	660.292	737.2	1073.89	777.403	1325.27	500.281	844.842	954.633	ENSG00000118508	RAB32	ensembl_havana
14.7995	32.1711	16.5886	135.406	31.2903	42.3284	277.714	201.803	129.725	969.039	1561.66	1783.84	552.132	717.211	1000.54	526.187	177.309	674.043	247.78	75.6524	424.481	240.481	52.2967	282.012	485.547	107.261	563.629	172.591	123.159	243.613	126.744	147.82	365.664	119.285	4706.91	1633.86	85.0289	5013.07	1452.68	354.391	3662.49	851.956	1360.02	1800.98	1485.73	174.927	103.085	ENSG00000118733	OLFM3	ensembl_havana
86.6189	86.6005	73.223	66.8808	32.2221	24.0639	113.977	1175.04	1757.25	324.995	715.51	633.901	852.065	498.454	336.365	393.865	441.692	246.962	572.236	680.26	464.646	547.27	861.329	793.907	273.694	477.318	248.979	714.074	1152.86	729.948	809.884	1182.32	564.027	1280.49	477.41	349.61	1167.79	635.824	553.496	1170.19	761.322	461.521	97.5749	367.784	660.451	44.1122	361.422	ENSG00000118946	PCDH17	ensembl_havana
4.46267	3.60932	2.03111	5.27702	31.7865	685.82	1693.84	3219.43	3323.11	4055.94	5656.99	6739.78	3458.23	3796.34	4425.56	3366.14	2762.05	2841.09	2819.33	2352.63	2042.08	2955.49	2419.16	2235.94	2018.28	1484.52	1484.87	2685.39	2089.5	1662.42	2952.84	2439.21	1201.72	2217.85	1248.34	746.413	2902.18	1103.73	889.307	1791.06	878.097	533.978	271.174	370.671	2422.53	157.1	120.356	ENSG00000120068	HOXB8	ensembl_havana
1.02899	1.0253	0.780538	2.43354	7.93418	286.361	288.536	436.136	309.067	395.675	655.026	634.196	297.186	873.726	992.815	606.975	694.161	638.98	537.761	444.999	549.847	538.3	452.804	471.034	537.307	332.825	493.472	619.551	895.065	643.05	497.763	1640.79	1058.66	881.396	1014.37	986.269	1111.81	977.64	938.451	653.321	759.562	523.087	424.873	443.433	1483.25	202.86	75.6751	ENSG00000120075	HOXB5	ensembl_havana
15.5638	6.06275	10.1455	16.1998	296.54	2981.39	1071.7	10791	12669.4	8319	6766.38	6807.23	9342.03	6505.25	5256.27	10368.8	11329.1	5965.1	11456	8579.47	4402.18	12829.8	8914.18	5590.38	5427.96	4103.73	2145.97	11727.6	9686.78	5783.96	10638.8	11314.6	7075.9	9266.81	8298.67	4765.77	12777.1	7866.73	4913.11	7728.94	4762.9	2253.97	2006.5	2340.21	10344.6	798.732	537.607	ENSG00000120093	HOXB3	ensembl_havana
13.3935	5.63826	6.93478	19.2983	6.38874	16.6047	52.0743	306.321	713.907	8655.23	4373.9	4224.55	13812.9	6240.25	6260.77	7776.9	5104.93	4253.66	6985.63	7027.33	5318.8	7568.06	7208.28	6866.13	5086.48	4886.77	4178.57	6248.39	4832.91	4284.93	7368.12	3893.6	1639.89	5087.79	1467.35	1479.01	5453.51	1322.69	2226.53	4358	1240.14	922.587	204.202	311.555	4054.79	224.886	400.521	ENSG00000122592	HOXA7	ensembl_havana
372.602	312.828	350.826	429.608	339.504	1232.77	1099.6	2961.05	2932.58	2728.85	2524.17	2191.94	2067.51	1304.96	1647.42	1750.86	972.647	1037.06	1370.93	1133.63	816.913	1223.97	1009.74	994.168	2048.26	1474.15	851.882	1327.97	1467.1	897.129	1421.2	1180.78	1124.63	1514.5	1832.87	1467.45	1162.23	1811.09	1580.57	2349.21	2150.24	1844.57	1505.88	2390.24	1307.76	2112.35	2461.34	ENSG00000122694	GLIPR2	ensembl_havana
29.5434	21.0265	24.2881	2.70565	10.9417	31.7696	4.45912	227.77	629.524	76.5007	475.984	566.368	19.688	360.172	1858.89	207.949	604.918	663.718	310.959	227.858	309.014	177.537	136.552	227.763	785.533	419.342	451.354	394.748	282.645	815.234	109.376	132.376	977.615	134.493	58.3894	557.94	78.5547	51.3331	427.337	470.515	127.846	766.824	37.0648	514.196	72.3067	332.956	129.518	ENSG00000124205	EDN3	ensembl_havana
104.449	121.433	59.163	180.838	872.361	3769.71	164.008	199.995	244.207	198.627	2105.28	2606.99	259.311	1217.97	1730.14	465.731	737.229	1345.21	550.29	313.613	861.137	349.378	271.583	588.537	1318.61	621.966	1273.2	453.564	377.148	764.299	233.593	324.924	2716.47	169.397	407.706	894.264	133.435	402.991	793.294	444.985	465.034	1058.71	985.012	859.161	372.637	1295.52	1230.41	ENSG00000125848	FLRT3	ensembl_havana
1526.82	1603.53	1539.83	1628.18	1424.42	1945.05	2886.34	3802.13	3623.22	2831.8	8236.35	10120.8	3448.22	4653.42	5679.98	3178.26	2871.43	4087.39	2776.61	2565.02	3652.67	1891.75	2074.14	2861.52	5128.16	2899.85	4362.97	2542.04	1916.44	2172.76	1939.29	1279.47	3002.6	2136.17	2368.6	2825.19	1987.01	2668.18	1767.25	2556.21	3039.63	3324.73	1539.23	2481.21	1992.23	2343.17	1899.82	ENSG00000126705	AHDC1	ensembl_havana
8.51463	5.66284	6.71851	9.5218	5.31205	4.39887	84.2721	62.6626	108.619	68.2575	543.876	780.475	188.893	2701.36	1904.73	477.551	693.413	2384.19	801.851	1922.79	3521.85	217.012	1292.64	2354.14	2468.99	4258.22	5054.98	563.69	440.405	2744.1	774.482	374.189	1205.82	477.269	891.862	1928.82	241.797	672.267	1603.01	1702.61	703.674	2207.67	1544.31	787.016	1204.48	836.146	1066.95	ENSG00000126785	RHOJ	ensembl_havana
1980.67	2469.01	2516.22	1431.57	896.449	1371.5	2067.69	4554.56	5550.15	5447.31	6124.58	7687.46	4995.95	3232.14	3706.55	5095.15	5305.32	3658.28	5130.19	4666.29	3234.12	5991.19	5126.24	3856.09	4265.35	4249.75	2216.18	5838.91	6395.35	3769.84	5858.9	5951.36	6063.22	6779.85	10485.2	5520.02	6887.76	11181.7	4435.48	6695.12	9699.16	3345.89	3236.73	3363.59	7419.3	6413.46	3683.79	ENSG00000126822	PLEKHG3	ensembl_havana
893.387	853.251	867.514	1354.44	1267.13	2906.46	3333.86	13320.4	12099.1	6152.9	7596.92	16881.1	7002.43	3289.42	4206.37	2071.09	2252.08	4188.29	2390.48	4358.25	4429.56	1044.42	3328.17	3554.68	7094.81	10202.1	7785.33	2509.89	3551.1	4253.63	2214.59	2037.73	4200.81	2368.52	4256.25	4998.79	1436.17	4640.75	6167.35	8552.86	10802	12957.4	4992.6	9758.06	2168.83	7933.96	3733.75	ENSG00000128591	FLNC	ensembl_havana
8.23191	4.10121	7.02484	8.51735	46.4716	269.18	261.355	4175.34	3197.87	2006.46	5577.74	4749.17	3188.78	3561.96	2855.03	3534.12	3318.54	2435.42	3596.78	4614.69	2973.89	3700.54	5218.87	4030.26	3755.65	2999.37	1595.78	4056.66	5826.06	3159.77	5512.17	6696.38	1984.88	4882.39	5241.49	1195.92	4824.59	5606.49	2861.64	4439.41	4731.92	1029.13	143.508	670.236	5796.29	38.1854	23.7055	ENSG00000128645	HOXD1	ensembl_havana
2.87951	3.96024	0	5.10722	4.39579	23.8804	8.59828	882.978	1105.62	410.896	1898.41	2094.89	918.317	908.337	693.917	856.991	1188.34	885.391	909.538	1233.64	922.843	1119.03	1279.96	1263.33	910.366	895.268	598.595	988.539	1359.62	1224.59	1303.49	1588.71	1067.57	1261.27	1226.82	868.311	1195.29	1328.88	1217.55	966.484	1055.1	521.451	159.491	265.309	1145.97	53.1246	20.6387	ENSG00000128652	HOXD3	ensembl_havana
1938.49	1785.41	2024.4	1829.63	1353.08	2073.14	3002.61	11870.4	12512.8	12372.6	6525.11	9035.06	11935.6	6099.76	6117.89	9361.22	7521.97	7751.67	8822.66	6715.88	7260.47	8688.26	6939.29	7241.58	9360.96	8830.57	8268.26	9318.57	9435.47	8730.69	9745.85	8368.29	10784.9	11615.7	20597.9	13736.8	11003.7	23210.9	14647.4	14556	20099.3	14377	9419.01	17582.3	11592.4	3442.41	8978.98	ENSG00000129116	PALLD	ensembl_havana
46.7248	58.6806	58.7576	21.1532	8.2961	40.9234	82.7289	334.559	317.373	231.218	238.66	340.553	244.692	270.577	213.666	341.815	330.796	195.775	301.436	195.09	111.904	322.082	248.011	212.988	157.465	143.241	91.5391	375.335	162.546	159.917	251.03	131.896	226.631	228.143	98.6262	144.207	241.264	112.805	141.726	121.421	112.113	197.305	198.168	160.125	129.458	1076.59	25.9996	ENSG00000129159	KCNC1	ensembl_havana
111.271	115.884	191.742	348.141	180.116	210.896	136.33	373.478	703.071	399.47	1127.28	1195.85	410.34	366.744	457.491	549.184	723.626	328.887	466.182	319.264	208.891	484.357	325.721	223.716	395.761	234.089	185.612	493.461	648.539	182.657	280.2	414.139	732.135	417.013	933.888	968.599	568.349	819.881	821.722	586.306	672.381	1245.67	787.486	873.296	436.555	417.353	398.576	ENSG00000129946	SHC2	ensembl_havana
1570.9	1934.34	1629.68	1513.44	2043.89	1790.32	1167.59	17571.3	40425.7	12862	39178.6	16970.5	24145.3	19996.3	12778.6	14494.3	18609.8	7783.86	16746.6	14060.7	10305.4	17948.8	15586	13585	8066.48	7688.41	5103.66	16197.2	15777.3	9014.53	13258.1	14370.4	7297.67	10024.6	18439.1	3174.81	11505.4	16964.3	7871.41	8000.16	12076.2	5119.76	4990.93	5228.51	12325.1	9260.11	5264.1	ENSG00000130066	SAT1	ensembl_havana
296.006	186.405	226.913	184.647	17.1719	56.9396	78.1868	1071.65	1439.24	410.334	1793.07	3395.15	2023.59	784.511	802.075	280.606	309.163	767.793	216.859	422.699	851.713	352.476	438.426	1036.76	182.88	356.998	720.125	208.734	222.69	390.423	207.022	273.739	242.552	323.179	590.916	326.924	208.152	670.844	243.346	1200.82	667.103	169.704	366.835	82.6291	294.994	111.541	147.978	ENSG00000130600	H19	ensembl_havana
151.926	162.604	142.242	34.2701	4.55133	17.6412	26.7416	338.497	539.834	272.138	137.246	168.526	835.695	102.609	62.1582	63.3722	68.8586	216.657	72.0921	160.078	350.04	69.3224	75.47	204.69	173.744	323.438	553.905	190.325	97.5921	246.472	112.716	78.645	151.854	132.213	679.021	371.276	89.4573	675.287	331.38	431.698	930.814	363.396	209.665	252.74	477.301	61.6527	346.994	ENSG00000131378	RFTN1	ensembl_havana
124.178	83.4777	87.5225	43.2624	41.8141	75.1542	24.7797	117.919	76.1842	25.0912	917.008	351.928	22.8353	1226.06	3019.73	15.999	804.186	2519.88	1861.13	504.624	1861.96	420.35	462.543	1273.13	6263.27	1279.67	2612.6	1159.27	311.616	865.565	635.978	93.9478	249.201	140.699	49.9595	843.227	72.2823	30.1936	465.39	773.955	123.474	913.204	115.85	431.976	53.7947	12.9642	356.903	ENSG00000133110	POSTN	ensembl_havana
137.904	106.484	119.768	265.169	149.805	93.1617	335.889	458.938	1120.28	307.689	2660.81	2777.89	816.375	2527.8	3087.45	1763.56	1896.56	2723.94	1688.88	1367.23	2084.07	1500.88	1814.16	1690.93	2292.92	1408.26	2268.71	1363.43	3025.14	2050.59	1304.28	3696.43	3558	2924.29	4578.93	5045.23	2582.2	5206.18	4490.94	2290.67	4032.16	3636.45	1147.48	1441.97	4410.87	669.886	1461.22	ENSG00000134532	SOX5	ensembl_havana
12006.8	11356	10650.9	12091.5	13338.9	15013.1	9169.52	13507.4	12108.9	21737.4	26166.4	23010.3	15957.7	27362.2	33439.2	14136.3	11794.6	20059.8	21435.3	19407.3	22850.3	11592.5	19553.4	23515	45778.4	36699.8	35676.5	16701.3	16274.4	18018.7	17310	18890.8	17347.8	16359.3	30655.7	19529.1	12033.7	32392.3	24832.2	31372	40660.5	35744.7	10529.3	39713	32929.1	23611.9	19057.9	ENSG00000135862	LAMC1	ensembl_havana
42.04	21.1237	33.7213	12.8163	14.7345	7.62145	0	8.15839	102.077	11.0024	155.298	156.975	480.699	89.6136	138.579	60.8669	28.7387	57.7365	26.3934	8.189	29.0457	32.92	12.1117	24.3096	31.4121	2.76182	12.0976	11.5602	10.3683	33.6368	6.66904	33.6933	140.426	8.12583	66.7349	73.8329	4.50315	76.0034	82.9849	19.3545	95.0168	63.9519	19.3609	76.3355	25.78	5.43789	74.3492	ENSG00000137672	TRPC6	ensembl_havana
307.658	374.896	520.33	1945.87	2275.29	4957.15	4513.73	9768.89	8815.22	8391.93	8793.52	6450.24	10146.4	12202.2	10350.5	4940.71	5192.28	6692.33	6017.29	8185.94	8150.25	4795.16	6428.19	6448.01	8554.56	10447.7	9130.85	5729.36	4860.07	6963.96	5381.11	6107.13	4967.06	3608.94	6184.04	4827.57	4424.93	5480.38	4568.7	4787.99	4062.25	4516.04	1934.06	2764.8	7216.97	4380.08	1710.84	ENSG00000137868	STRA6	ensembl_havana
51.6359	62.2778	36.8528	2626.67	4150.09	8751.3	6478.41	25845.9	35401.4	18467.4	17271	14139	25873.6	12822.3	14974.8	10110.8	7974.44	10375.1	9307.08	6412.08	8776.21	8561.2	6496.84	8169.6	12684.8	8515.62	10824.2	8775.57	6595.85	7981.07	6931.79	5926.54	9167.83	5002.57	6748.58	5446.73	4577.41	7025.45	9442.08	5195.26	7003.13	10641.9	10025.8	11822.2	5663.73	11032.7	11110	ENSG00000138795	LEF1	ensembl_havana
923.909	1241.75	935.084	2208.17	2817.3	2961.63	6105.43	7238.28	11110.5	3887.27	28950.5	23844	12947.9	15922.4	17450.5	11126.5	7191.95	19257	7186.04	20478.5	23765.2	5113.87	19369.7	22619.3	11717.4	25221.2	33526.6	5437.8	14313.7	31256.3	10985.9	15115.8	12949.8	12766.7	15772.4	41115.9	12096.6	18304.9	31007.6	14717.2	16914.7	14214.7	4413.93	7141.53	23803.3	3538.11	5026.19	ENSG00000139219	COL2A1	ensembl_havana
815.307	681.361	550.874	8171.09	12901.2	20222.5	13607.8	50338.1	51095.6	21539.9	165639	101604	18076.1	67143.2	131297	45928	41860.4	39509.9	42992.5	18913.7	28984.1	31649.8	14576.7	18497.3	86875.5	31272.3	30129	31010.6	26329.6	21424.1	15533.1	12742.8	34559.2	10292.3	21872.4	19387	8458.54	22202.4	43509.5	15904.5	25699.2	69040.9	30080.5	130109	12860.2	36963.9	67905.5	ENSG00000140807	NKD1	ensembl_havana
895.955	808.438	834.048	2585.24	5709.89	20551.9	3257.1	40831.5	33185	28701.8	58694	65600.1	26288	68688.4	68603.7	27853	36029.9	48890	37926	39354	53863.2	28079.8	37350	49050.9	63522.5	59886.4	67675.3	28538.8	26243	39059.2	27043.8	25418.5	29534.8	19427.1	30517.2	34195	17556.4	32156.9	45854	24439.2	31361.3	43071.1	71032.4	67848.6	34746	66197.9	74765.4	ENSG00000140937	CDH11	ensembl_havana
130.448	68.1032	38.4104	51.487	40.849	53.6894	28.4742	63.6473	134.097	45.7578	1312.71	2140.75	476.143	5062.97	2337.16	1189.39	427.85	2789.5	1815.1	2675.46	3296.97	514.654	1714.52	3093.03	5953.72	6906.69	6375.49	1288.81	407.015	1612.38	1491.32	359.727	42.8571	449.219	443.804	559.613	162.6	461.437	927.308	2134.71	1392.12	944.438	1035.28	739.569	1091.44	276.157	660.015	ENSG00000141052	MYOCD	ensembl_havana
251.063	247.658	228.495	177.581	65.9824	113.036	67.8048	303.487	308.217	179.009	750.865	844.843	372.796	229.846	338.184	263.81	440.986	496.688	243.677	232.576	292.697	188.018	145.079	278.807	497.648	304.731	422.159	268.369	164.446	459.404	177.081	137.562	426.143	175.778	600.108	894.459	178.025	541.099	383.916	419.054	461.129	828.388	439.699	323.71	229.197	104.636	121.819	ENSG00000141540	TTYH2	ensembl_havana
36.7731	81.669	74.2484	119.82	38.4452	85.0181	249.518	323.266	304.316	315.26	396.467	478.723	361.497	458.056	477.715	432.252	576.5	606.245	450.664	365.458	503.713	414.773	383.558	444.688	463.854	531.557	620.895	456.357	339.589	495.578	452.215	372.133	456.871	407.064	489.059	537.455	356.973	434.618	372.582	385.512	349.423	276.713	455.173	263.114	407.975	425.402	307.021	ENSG00000141570	CBX8	ensembl_havana
1049.87	706.263	803.642	740.878	701.106	773.415	673.403	1458.83	1197.4	2610.09	2425.74	1878.97	1807.1	2177.94	2081.68	814.826	1895.31	1474.58	927.302	1695.21	2061.89	991.595	1414.93	1448.53	2201.24	3018.35	2567.16	1164.45	998.724	2768.46	696.043	880.498	2409.39	621.689	648.996	1616.38	461.684	728.652	2318.75	1639.66	1815.81	2863.64	1956.26	2086.39	1432.72	1827.64	1626.72	ENSG00000142149	HUNK	ensembl_havana
1.53157	3.45108	9.08757	37.4256	52.2597	788.162	7.77991	928.674	702.67	532.623	2799.99	2407.85	209.334	967.809	2576.76	653.397	642.47	1391.01	955.572	484.133	578.118	880.717	566.132	602.658	944.414	300.571	455.016	619.659	1149.49	508.719	633.784	1131.63	650.346	466.428	3739.7	916.123	509.006	3423.53	1698.3	666.944	2777.54	815.628	1430.82	970.372	1597.99	596.863	1781.92	ENSG00000143512	HHIPL2	ensembl_havana
1.10822	5.52126	0.382038	3.93136	7.43502	113.786	21.12	1028.34	677.722	104.947	47.9481	139.068	15.5282	26.9398	64.6379	22.6394	57.7229	33.2019	12.5389	70.037	16.9063	14.9999	30.7298	16.4642	45.2866	133.463	32.085	52.5796	236.323	72.6805	58.7141	91.661	989.685	171.06	83.1799	695.375	70.4527	61.1001	162.03	826.025	182.099	309.786	69.2403	64.6266	62.6742	257.595	52.3034	ENSG00000143867	OSR1	ensembl_havana
482.602	625.433	481.591	1165.69	1157.26	904.085	2985.7	2440.61	1940.47	2345.2	6503.83	5216.72	2570.51	2440.24	3284.6	2462.93	3271.7	2059.84	2516.46	3161.86	2960.58	2451.97	3368.38	2792.68	2806.66	2946.3	3052.97	2394.13	4970.14	2954.08	3319.22	4377.28	6175.66	4834.46	6867.42	10668.1	4228.25	7646.88	8945.98	4811.09	7090.63	14750.8	2802.37	12217.7	3862.75	4962.93	4517.68	ENSG00000143878	RHOB	ensembl_havana
38.6884	53.0685	70.416	168.747	33.542	204.567	198.923	454.895	624.071	737.245	528.095	551.536	534.678	734.72	701.18	759.489	753.876	952.438	867.113	700.972	859.902	888.843	843.469	782.65	844.898	607.279	670.132	904.785	840.932	910.476	1030.92	1009.04	581.659	1017.99	476.2	500.649	1110.02	535.653	306.049	741.62	423.313	145.829	133.27	146.519	743.672	98.2443	341.039	ENSG00000144152	FBLN7	ensembl_havana
54.1904	104.162	69.3119	158.958	148.992	100.935	239.12	1073.64	1414.9	597.55	3492.29	4069.47	1589.26	3099.39	2797	1786.24	1364.54	2279.2	1145.06	1403.27	1920.51	605.144	1267.65	2003.01	2945.73	3180.15	3731.46	671.034	560.365	1592.16	527.031	559.567	1362.27	495.426	1402.39	2989.17	385.814	1218.11	2199.31	1782.34	2036.42	1463.91	2920.24	2696.3	969.909	4504.68	811.441	ENSG00000144218	AFF3	ensembl_havana
98.0104	86.8402	76.9754	144.444	66.7354	98.643	50.0593	411.871	695.958	201.942	2013.44	2559.2	347.884	675.86	2403.37	1323.87	338.498	1386.42	1052.59	113.369	557.908	616.481	115.6	537.561	1908.04	174.602	875.665	744.488	229.048	474.179	346.663	264.777	197.182	388.683	272.583	954.445	402.76	357.629	952.122	291.201	482.709	1837.41	347.379	771.457	272.153	33.1676	313.39	ENSG00000144619	CNTN4	ensembl_havana
572.769	481.752	646.885	3811.53	10397.4	8393.33	10982.3	7264.28	4991.23	11359.2	8307.85	10347.7	11155.8	5230.7	4295.79	7375.92	13310.3	5514.35	9416.99	7088.1	4537.05	9289.93	9580.31	7221.66	5746.3	5644.51	2063.65	9699.19	12743.2	7212.55	10191.7	8644.14	16401.8	16934.6	23075.7	7202.32	15789.9	28273.9	7040.91	15663.6	25668.2	3974.92	1796.58	2298.15	14106.1	951.445	774.927	ENSG00000145147	SLIT2	ensembl_havana
209.776	170.083	166.919	285.757	132.524	1260.76	394.89	1209.74	1120.34	2099.13	3958.97	2501.4	1769.03	2054.63	2922.52	1336.08	1750.31	2122.37	1179.23	1090.86	1659.57	886.326	1030.31	1215.22	2057.83	1734.3	2024.54	1089.93	601.684	1676.61	886.811	508.822	1643.65	591.02	383.949	1048.33	505.692	323.54	1223.61	897.133	929.407	1969.24	1522.19	2038.76	535.724	3253.1	2722.85	ENSG00000145284	SCD5	ensembl_havana
585.578	483.996	563.338	1743.18	2259.29	3362.49	2762.92	7107.41	6606.9	6143.92	5436.57	5727.36	5157.18	4272.25	4505.83	5466.82	6385.84	3686.5	5944.11	5162.95	4029.09	6214.18	6074.71	4799.54	4513.42	4175.75	3077.01	5911.3	8949.15	4736.33	5860.35	10546	5051.92	7163.1	9456.43	4066.83	7128.31	10389.8	6527.66	6014.58	8815.93	3586.32	6634.19	2853.49	9897.46	2687.97	3102.88	ENSG00000145391	SETD7	ensembl_havana
98.2896	54.0978	44.6393	1.99634	57.7332	438.576	64.5721	3285.65	1869.17	3375.97	2996.1	3010.66	2124.74	288.402	636.226	388.209	642.853	1751.26	309.624	716.76	2210.98	101.746	494.341	1425.55	738.908	1637.56	4073.63	288.215	451.593	1900.49	255.71	296.288	584.202	156.328	1744.88	481.841	69.111	2171.03	1218.7	674.528	1768.65	1339.41	229.828	495.936	551.031	26.6935	135.329	ENSG00000145681	HAPLN1	ensembl_havana
191.04	459.706	238.497	359.321	513.047	364.306	312.545	665.95	741.766	683.349	1249.13	1642.5	783.344	1495.69	1230.98	1086.74	1186.18	1282.48	1115.69	1534.6	1198.68	1107.53	1197.44	1287.03	1269.63	1268.77	1304.83	1049.69	1179.27	982.394	1127.02	1291.15	1032.69	1118.33	1386.86	1052.66	1096.96	1388.21	1363.54	1057.21	1283.4	959.16	1413.6	1109.68	1459.2	1372.75	1468.62	ENSG00000145743	FBXL17	ensembl_havana
156.415	138.415	191.229	384.534	260.697	197.181	1041.2	1325.58	836.433	1294.79	1996.86	2004.78	2052.55	1631.39	1523.64	1912.02	2038.12	1549.7	2146.25	3099.59	2089.7	2045.39	3337.91	2700.02	1724.72	2524.02	1891.58	2469.81	2740.15	2261.99	3111.87	2800.13	3544.04	3197.77	3412.17	3791.01	3345	3615.77	3438.14	3122.87	2795.26	2505.67	992.156	1274.31	3414.05	447.492	1008.36	ENSG00000146197	SCUBE3	ensembl_havana
14.4051	6.15184	3.90274	10.9499	46.4712	3.27268	4.18184	35.7307	597.011	6.24308	166.49	125.676	119.45	190.502	181.159	115.614	162.491	103.701	212.233	462.469	144.637	105.147	290.117	93.5028	538.217	1138.94	187.102	1267.17	833.397	166.483	1067.5	62.0148	155.285	366.579	100.077	33.0494	178.546	79.0213	53.0252	1347.63	152.268	54.3335	11.2995	18.3076	106.727	0	4.5589	ENSG00000147869	CER1	ensembl_havana
29.5439	1.05867	33.4389	5.36682	3.02714	30.1982	3.67626	243.133	318.75	181.598	1111.2	1023.01	131.24	534.813	1111.15	174.714	160.724	440.481	117.116	127.76	555.132	89.9306	109.018	466.471	210.148	101.974	437.295	74.4443	95.2196	392.591	53.3658	81.97	133.463	29.9149	73.1576	135.923	56.5433	85.7301	159.038	53.5667	60.9158	104.104	114.696	45.9424	40.9699	75.3516	48.8737	ENSG00000148655	C10orf11	ensembl_havana
153.433	100.201	108.396	167.278	118.989	138.134	135.025	264.505	297.809	256.628	626.633	652.264	308.009	358.565	385.548	406.271	350.785	443.826	378.508	328.145	297.914	327.096	246.272	306.83	405.044	312.604	320.894	527.529	360.914	327.711	344.982	277.981	416.372	324.464	421.897	360.546	397.164	403.697	484.79	322.856	377.518	420.127	485.925	503.466	417.484	390.059	400.141	ENSG00000148814	LRRC27	ensembl_havana
51.536	87.9091	50.295	10.1177	16.8715	45.3284	16.4631	270.61	885.264	29.9434	878.442	1869.22	804.427	435.58	537.553	415.615	319.233	240.766	432.511	378.86	583.918	433.706	421.607	429.361	565.771	578.008	688.354	457.104	374.739	679.363	655.99	268.911	329.944	348.112	238.286	1882.44	250.258	238.533	728.296	377.482	281.323	2288.96	301.406	1103.56	336.557	1781	661.106	ENSG00000148848	ADAM12	ensembl_havana
11.3559	25.085	15.14	5.99944	35.298	21.2237	4.66388	76.9008	88.5543	17.9934	234.782	320.227	71.5958	120.019	135.676	68.4473	67.6839	181.575	76.6769	34.4406	64.8971	39.1052	27.1024	67.8448	103.016	69.8297	87.0908	39.0318	37.8445	50.9193	34.9743	21.8827	44.1345	32.6835	34.7228	43.4101	26.0197	16.0926	28.7262	69.4957	27.9736	35.2765	55.0837	23.1178	22.5734	8.46491	11.3154	ENSG00000148935	GAS2	ensembl_havana
1292.08	1017.02	1086.03	1627.71	1534.2	4771.11	1055.42	3891.56	3507.77	4446.57	5577.56	13258.2	6770.83	3717.21	5893.5	4469.35	7034.48	6639.8	6345.72	6093.17	6305.2	5414.84	6920.57	7654.76	8076.86	5637.97	4444.61	5573.5	7342.67	8491.94	5892.21	7084.87	7313.01	9006.97	7671.48	8610.93	7948.92	10325.6	7727.72	8246.78	11792.8	7408.6	6639.61	6912.69	10855.3	3217.51	5978.84	ENSG00000149256	TENM4	havana
725.754	1020.01	749.018	1401.45	934.721	1136.2	833.085	1696.1	1357.35	1205.58	4602.37	4530.86	1026.02	2944.08	4770.6	1782.15	1707.71	2174.72	1803.36	1206.7	1304.58	1157.21	1238.98	1071.37	3815.04	1343.19	1632.07	1494.97	1473.83	939.678	905.677	1301.74	2114.02	1115.24	3809.81	2452.48	1159.46	3962.77	2280.88	1822.54	3920.09	2114.2	1531.73	2194.61	1942.36	1544.54	1558.85	ENSG00000149577	SIDT2	ensembl_havana
742.26	1576.47	724.596	489.263	1575.75	613.429	6572.12	3395.71	3798.92	1400.85	4537.69	7145.87	4067.13	4245.71	3149.47	5236.9	1296.95	3824.49	4641.79	5874.43	5740.06	1694.59	2869.77	3401.05	14891.3	13103.8	9842.53	3225.63	7463.42	3013.5	5830.89	1846.72	3766.52	10125.7	27589.1	7376.18	7357.78	28773.7	4370.05	27202.2	31388.6	5017.75	2451.39	3774.76	8139.67	439.955	2575.46	ENSG00000149591	TAGLN	ensembl_havana
0	0	0	1.76299	0	2.96342	6.05815	0.837268	1.1336	15.3123	492.496	185.457	23.6567	984.754	1005.36	197.407	428.001	896.27	392.786	279.71	568.109	113.831	175.28	463.436	1017.64	501.273	894.641	222.929	70.3929	469.446	95.8383	27.6604	50.8469	77.5766	33.2755	108.792	28.4966	45.24	52.2988	186.422	57.247	81.585	48.6965	184.615	93.3699	85.8559	61.7565	ENSG00000154258	ABCA9	ensembl_havana
8.86804	0.850522	3.2374	36.1752	27.2671	382.673	11.0077	25.5122	28.4498	55.0296	224.44	173.657	37.256	566.921	1370.46	300.291	105.142	239.273	178.701	39.2124	69.2991	208.752	29.5866	81.7529	146.022	46.6336	49.9365	97.6823	46.9489	29.1933	12.9848	45.0959	1011.55	24.3526	117.707	665.988	35.6349	170.778	908.838	45.1568	167.119	872.086	52.3452	2823.75	77.4236	195.998	162.928	ENSG00000154330	PGM5	ensembl_havana
108.844	76.9635	118.284	181.623	466.376	2985.07	238.391	11517.9	21596.8	1533.16	31834.8	26701.7	3275.96	11300.6	19521	5016.53	8843.69	9641.24	4351.85	3539.08	6456.18	1403.51	1712.95	3670.61	13105.4	8900.17	10571.5	2745.11	3039.81	4186.36	1610.65	888.594	9589.72	1065.99	1728.52	3088.68	479.962	1496.32	5058.63	4658.85	4698.81	9000.8	13031.2	15041.2	1263.76	6476.15	23822	ENSG00000158270	COLEC12	ensembl_havana
23.5068	78.2508	27.2667	168.577	326.608	461.224	664.354	603.497	724.772	995.851	346.507	198.626	462.602	475.466	509.269	802.373	464.304	267.066	834.144	366.462	193.238	1018.25	429.916	268.612	404.318	156.981	49.4057	998.459	928.577	268.922	730.079	1077.7	238.198	849.102	392.234	156.267	909.769	368.366	329.438	537.193	246.431	142.621	51.1722	151.313	394.485	64.7058	70.6837	ENSG00000158856	DMTN	ensembl_havana
94.7876	132.646	129.399	253.77	208.322	179.602	531.656	450.808	332.099	473.606	1359.49	1140.67	411.976	786.459	1333.62	588.649	500.26	895.376	552.902	257.073	361.38	385.779	236.572	340.184	716.37	314.174	396.535	407.293	308.885	413.06	247.925	141.775	569.165	262.2	261.868	361.252	281.044	180.156	373.152	336.593	293.267	656.895	175.996	381.649	144.318	306.048	151.607	ENSG00000161681	SHANK1	ensembl_havana
41.3653	47.8214	64.1496	29.4491	7.90657	10.0588	28.8175	15.6264	15.2451	35.087	330.617	479.825	69.0225	497.709	1172.53	354.055	225.412	492.176	316.228	160.162	215.417	182.782	162.973	132.886	769.267	67.891	174.247	104.895	561.094	237.067	114.179	734.001	73.4753	403.031	311.921	78.4535	403.353	301.873	241.373	376.345	296.406	95.1567	891.511	139.05	180.389	423.603	103.611	ENSG00000162552	WNT4	ensembl_havana
120.23	151.027	183.552	132.318	18.7131	90.1737	36.6812	852.205	2022.04	282.267	6193.21	8224.64	955.612	490.821	1918.91	747.166	803.71	964.177	374.766	134.078	457.657	205.159	87.8859	264.304	861.364	169.356	467.868	292.392	263.225	391.552	116.459	109.67	547.906	225.097	347.198	405.265	201.633	381.276	425.329	496.254	396.178	595.572	398.097	735.669	127.576	104.535	1182.5	ENSG00000162576	MXRA8	ensembl_havana
18.7008	44.2861	12.6923	196.693	2062.19	7382.18	1740.83	3800.98	2018.63	5704.47	6311.6	5369.43	4479.78	12194.5	13570.8	9017.9	15981.7	16747.6	13440.1	9337.15	16414.8	13803.8	7248.27	13315.5	13219.8	14706.2	17749.9	12529.2	10957.4	13524.3	11012.3	6035.97	7946.09	7029.53	6185.7	7722.14	6339.95	6598.29	12566.8	7391.31	9137.68	10462	32730.8	27070.9	7703.89	17759.7	32454.2	ENSG00000163132	MSX1	ensembl_havana
300.875	389.056	354.482	267.725	582.82	1215.54	85.5869	471.615	934.19	1827.31	5114.01	3916.6	4196.33	7687.63	3926.98	3055.52	2578.1	1668.41	3273.95	4407.95	2623.48	3549.38	5213.3	4231.73	2367.44	3102.69	1333.74	3623.45	2688.86	2269.21	4112.82	2015.91	463.198	2944.39	857.781	332.068	3030	871.532	450.567	2130.68	715.016	328.763	666.524	295.208	1786.72	4102.65	1049.94	ENSG00000163235	TGFA	ensembl_havana
0	2.23221	0	0	0.738867	1.60003	2.72577	12.8804	70.3788	21.6893	979.128	1738.99	31.4652	526.492	1075.12	383.337	171.236	475.753	172.828	23.6773	58.7603	205.295	14.1637	31.8652	184.427	27.8474	42.2008	172.04	4.68026	39.4772	16.8208	3.76118	29.7266	27.4018	19.727	53.8425	54.3633	3.30204	11.5214	230.654	7.41032	18.1742	14.7605	5.73079	33.9969	0	0	ENSG00000163395	IGFN1	ensembl_havana
699.159	723.772	666.771	436.861	456.205	512.293	617.765	4522.56	6380.61	1857.04	1414.52	1827.7	2709.02	1636.18	1134.82	1337.29	1855.11	1463.62	1666.79	1939.29	1377.55	1684.13	2599.37	2040.84	1068.09	1709.88	950.751	1645.5	2214.48	1508.01	2395.11	1963.37	2054.83	2115.02	2987.07	1745.97	2360.71	3433.82	1788.9	2279.24	2783.86	1687.69	1094.95	1721.43	3143.06	2150.41	1469.21	ENSG00000163637	PRICKLE2	ensembl_havana
9.44981	16.5705	15.8946	272.114	1057.14	3714.68	1284.79	10470.8	9634.23	6123.52	9013.52	5118.23	3212.18	5442.17	7655.51	2015.97	1347.43	3347.28	2156.48	3503.72	4755.89	1450.76	2932.15	3743.38	5252	5134.48	5626.25	1283.63	1181.34	3059.74	1600.23	3437.71	512.064	472.435	625.436	1559.21	391.188	664.771	2213.84	1255.38	1268.22	3807.63	2068.63	1825.15	2028.99	6911.42	1243.17	ENSG00000164318	EGFLAM	ensembl_havana
22.2589	10.5537	17.1584	135.555	216.604	206.715	485.333	348.033	236.47	211.048	412.979	172.84	217.958	328.965	1033.76	133.383	126.866	394.903	299.998	314.78	1020.61	168.983	211.272	637.718	747.801	635.645	1621.47	155.972	152.403	544.205	181.16	124.597	154.232	70.6421	158.416	122.046	60.9409	174.292	458.517	109.894	239.483	295.496	200.858	1228.17	144.073	575.829	268.193	ENSG00000164761	TNFRSF11B	ensembl_havana
2.05805	0	0	36.5049	1.13346	4.09089	476.701	40.6555	42.2521	465.145	100.072	67.2171	842.814	102.163	85.4376	458.954	53.5915	70.061	366.219	21.8131	76.939	275.079	33.6596	96.1466	495.133	50.0694	35.8723	209.626	27.2672	104.452	223.84	26.7986	53.8917	115.994	40.7113	71.2572	81.6894	26.3406	96.7902	204.59	31.5729	67.1166	64.4101	240.018	72.5347	139.617	237.05	ENSG00000164778	EN2	ensembl_havana
210.977	96.2278	130.621	83.8088	127.772	110.01	248.759	2035.84	1924.02	2447.49	892.149	739.977	4022.78	565.344	324.809	897.704	724.998	279.418	708.078	871.844	395.878	550.133	869.275	633.074	437.577	617.518	181.915	719.297	1290.52	498.786	910.418	1589.53	1433.12	1018.64	1579.03	375.916	943.07	1629.85	501.475	1354.94	1089.33	139.092	214.323	74.9089	1934.01	14.1219	105.436	ENSG00000164929	BAALC	ensembl_havana
241.134	149.518	129.536	52.3094	121.133	123.437	91.9433	27.873	17.112	61.7861	602.981	330.754	41.338	2433.71	2444.84	259.479	440.223	1167.9	377.226	323.095	683.372	162.693	233.252	447.835	1504.7	663.076	863.68	316.1	292.569	300.189	171.418	123.407	159.242	61.5903	87.8671	171.142	63.6872	77.9316	127.985	254.857	93.8461	467.999	139.282	1103.36	186.747	169.99	128.247	ENSG00000165025	SYK	ensembl_havana
295.935	385.071	249.118	565.576	1342.29	5897.81	434.143	24969	27097.8	14762.2	7180.55	5242.19	21184.7	7594.37	4824.54	7230.17	12152.7	5109.77	13737	15571.1	8471.18	14013.4	18941.5	13604	7596.33	10033.2	3929.9	12664.2	16218.8	9990.16	16904	20902.5	6055.66	20457.1	7818.15	2615.24	16804.3	11497.4	8414.92	13842	10737.7	3525.25	1513.29	2932.27	20328.7	228.533	2457.03	ENSG00000165194	PCDH19	ensembl_havana
1082.24	982.853	931.702	919.974	1417.96	1692.34	1646.62	3623.39	3840.33	3597.99	3942.23	3287.41	3673.99	4084.48	4191.76	3869.02	3078.8	3454.04	3210.25	2889.58	3186.59	3403.47	3340.34	3222.85	3790.63	3066.61	3026.67	2915.56	3644.07	2947.66	3343.19	3735.73	2566.06	3212.6	2946.06	2340.98	3122.86	2997.38	3370.11	3397.39	3081.52	2736.6	2649.21	4056.62	2450.93	2464.7	3733.03	ENSG00000165410	CFL2	ensembl_havana
17.9669	7.12411	2.72311	940.025	5852.63	8342.39	14431.8	6115.01	2092.34	16868.2	3210.12	2492.43	11376.6	8918.8	5268.09	15590.7	12420.4	6771.33	14722.5	11487.5	6761.04	18934.7	13721.5	10757.7	6580.48	6290.53	2128.29	16549.7	12675.4	9268.44	18729	11853.9	4872.02	14760.2	4759.65	2389.07	13749.1	5405.81	3280.58	10312.6	3624.05	792.965	308.483	323.799	8131.78	124.366	56.867	ENSG00000165556	CDX2	ensembl_havana
16.4644	21.5313	10.9274	627.884	774.153	946.632	1388.29	4258.97	5193.09	5868.95	9801.59	10703.6	5570.03	9323.46	11386.9	7189.11	6414.82	8611.91	7090.61	4196.85	7238.42	7241.18	4291.61	6609.42	7083.16	3798.4	6702.31	5730.46	4257.56	4847.22	4935.43	5067.23	3730.4	4620.44	2392.64	4075.09	4357.73	2476.02	4805.84	2908.65	2535.12	5879.62	8917.97	4572.54	3876.02	7122.83	3589.48	ENSG00000165655	ZNF503	ensembl_havana
179.546	206.354	217.571	235.703	239.07	296.858	431.871	597.923	606.558	637.431	1280.26	1215.61	890.965	1094.99	1265.98	1145.24	1095.1	1141.05	924.349	1047.38	999.215	1063.57	984.725	947.402	1058.89	1071.15	1122.38	936.471	1216.85	1127.24	1012.18	1432.13	1054.88	1037.91	1393.64	912.259	980.985	1465.13	1323.29	922.818	1287.37	1138.39	1171.7	1352.33	1056.79	1058.45	1458.11	ENSG00000166275	BORCS7	ensembl_havana
58.1936	74.2765	38.1092	71.9583	76.8987	109.198	1144.79	3509.7	1867.25	9713.51	3382.85	6750.83	7534.6	8286.72	6744.91	8831.01	16427.2	13623.6	11473.3	9910.82	11564.5	11865.2	12046.8	14233.9	9209.87	9256.69	5383.07	11702.7	22476.2	14351.7	16937.6	3893.5	12576.7	16942.5	22759.9	7019.7	15850.2	24662.9	6445.38	23300.8	18533.7	3774.34	4287.02	4055.53	6399.27	258.473	3184.86	ENSG00000166923	GREM1	ensembl_havana
749.162	390.43	582.866	621.439	254.133	226.905	1378	1561.98	2138	1269.67	4715.67	6033.26	1508.25	3212.8	4954.62	2028.59	2657.46	5338.16	2467.97	2394.7	4189.11	1405.3	2142.45	3767.17	6440.48	4311.23	7157.18	2075.72	1829.99	3473.16	1935.45	1608.17	3018.92	2125.99	3025.22	3159.08	1570.12	3457.64	3318.27	5222.15	5412.85	5636.37	2701.97	5819.73	2979.46	2612.58	5083.48	ENSG00000166963	MAP1A	ensembl_havana
97.6347	81.8943	113.923	204.032	77.4605	126.004	156.642	869.458	1551.53	631.212	9866.75	15631.3	2186.57	2409.95	3582.71	2066.7	2565.25	2850.29	1742.91	2098.27	2353.63	1700.18	2201	2795.19	1358.74	1486.07	2279.98	2140.17	2171.2	1465.35	1756.02	3892.5	2265.29	2439.59	3078.27	677.004	1969.62	3221.55	623.596	4369.4	2128.68	277.214	836.064	102.109	3766.8	156.47	277.424	ENSG00000167244	IGF2	ensembl_havana
222.899	300.057	282.736	302.346	156.06	243.724	121.501	271.448	319.653	235.5	668.877	681.835	236.057	390.986	521.387	430.803	445.333	428.431	399.221	240.46	305.843	350.652	211.677	262.743	458.17	231.064	243.885	359.44	359.972	321.29	357.463	284.708	480.607	348.539	361.411	397.454	343.582	366.463	343.279	320.529	313.794	349.137	299.854	300.669	346.174	248.927	365.66	ENSG00000167733	HSD11B1L	ensembl_havana
269.585	196.84	231.017	159.395	250.474	43.3598	332.405	257.459	614.168	1179.95	8640.26	6831.88	2664.85	3548.78	4071.39	3146.73	3500.11	1692.5	3589.9	1504.96	1585.85	3352.95	1814.26	1932.17	3741.62	1159.33	829.854	3117.11	2892.04	1990.92	2361.87	1538.9	1341.69	2387.01	2406.88	445.056	2356.99	2721.48	996.431	1729.48	2297.26	444.209	120.901	1733.86	1430.54	163.469	399.3	ENSG00000169116	PARM1	ensembl_havana
890.112	903.287	808.629	400.343	778.688	840.269	945.033	1690.27	1368.5	1654.56	1516.54	1205.51	1895.85	1616.51	1791.02	2301.78	1294.69	1185.42	1827.1	1108.1	1094.59	1991.73	1212.55	1174.93	1778.82	813.865	817.315	1885.58	963.723	943.324	1616.19	663.079	832.122	1192.17	490.235	764.202	1082.21	424.49	728.029	868.287	700.187	1166.55	1233.97	2068.61	486.061	2038.17	1456.02	ENSG00000169258	GPRIN1	ensembl_havana
3606.29	3439.82	3527.34	963.693	245.514	700.096	1646.37	1322.73	2343.93	3054.14	8995.33	7156.18	1990.37	4538.26	6644.49	4844.39	3622.06	2423.47	4778.74	2237.71	1458.98	4630.47	2196.26	1416.18	5266.59	1525.72	1098.03	5197.61	3934.36	1603.88	2917.95	3960.87	5150.89	3135.99	3519.93	3180.19	3033.59	3693.28	4209.08	3025.35	2910.71	4450.3	1172.41	3880.72	3114.84	1583.27	1052.9	ENSG00000169783	LINGO1	ensembl_havana
5.1448	3.07591	0.780543	4.86683	9.06759	130.089	54.363	5230.11	7243.93	2026.7	3696.41	4335.74	5100	3105.46	2290.99	4856.67	4833.77	3587.39	4675.5	4647.51	2896.9	4691.33	4587.36	3252.29	2042.85	2270.95	1191.47	4813.3	5268.66	3946.55	4899.29	5867.03	2707.42	3765.37	4109.16	1832.14	7059.59	3128.44	1391.27	4010.21	2090.99	593.404	610.179	158.663	3565.25	59.6643	26.4412	ENSG00000170166	HOXD4	ensembl_havana
3.30672	0	0.836063	81.2957	124.388	36.6154	105.142	173.838	83.3298	222.906	146.783	138.893	179.864	70.5489	81.5607	262.781	155.494	68.5763	186.701	119.996	27.9377	256.964	141.66	51.1924	170.34	108.989	28.5628	268.567	472.083	71.1136	288.438	373.224	578.363	630.971	2167.5	501.663	637.879	2376.22	485.479	747.49	1748.79	403.88	263.868	522.139	757.446	76.5592	141.94	ENSG00000170396	ZNF804A	ensembl_havana
3794.32	3082.41	3782.67	11651.1	25010.7	30332.6	17495.9	19106.8	19868.4	27132.8	19443.9	17690.4	20585.7	17860.8	12996.3	20835.4	22624.4	12273.6	26013.9	23715.9	14807.6	26466.3	30454.4	22581.1	13630.7	14785.9	6055.72	24250.1	24029.6	15634.3	29227.4	28024.9	14002.3	25998.8	22258.5	13727.8	24891.4	25770.6	19892.3	20913.1	23336.2	9064.4	9164.94	10270.8	27474.4	5730.18	11611.8	ENSG00000170558	CDH2	ensembl_havana
36.0153	19.4807	17.1718	35.2873	53.2725	1105.36	4664.61	25651.5	34054.4	30696.1	17129.7	34266.5	28144.6	17611.6	14190.5	26688.5	23903	14298.3	24223.9	22515.8	13487.8	28342.4	25328.9	19774.5	11889.6	12695.2	6018.71	28427.4	22101.9	15596.2	27193.2	23784.6	15697.2	23994.8	13787.5	10876.7	24078.5	14381	11249.6	17681.7	11375.2	6459.19	6473.73	4992.63	22944.6	2351.99	1902.8	ENSG00000170689	HOXB9	ensembl_havana
227.259	209.323	262.966	364.573	540.515	897.269	751.531	1990.71	1793.31	1656.59	2493.06	2642.62	2574.35	2894.17	3074.4	2455.91	3170.86	3264.52	3100.09	2708.57	2915.62	2788.13	3059.65	3031.83	2983.88	2912.28	3430.43	2976.62	2943.34	2588.84	2674.8	3314.27	3194.55	3055.66	2670.75	2838.49	2870.47	3065.96	3365.93	2820.42	3173.18	3098.57	3263.66	3671.54	3131.55	3452.99	3269.99	ENSG00000171016	PYGO1	ensembl_havana
893.634	924.607	794.611	884.449	1077.59	965.359	1706.55	2047.9	1877.68	2379.86	5314.53	5997.08	2209.23	3617.32	4076.52	3329.95	2609.53	3541.85	2709.96	2206.96	2359.77	2418.81	2273.67	2508.73	3046.11	2297.77	2785.71	2196.27	2049.66	2026.19	2057.58	2051.35	2846.05	1873.22	2060.99	1789.56	1931.98	2146.96	2162.45	1680.04	1757.12	1499.13	1667.14	1334.59	1941.64	1437.13	1194.71	ENSG00000171723	GPHN	ensembl_havana
414.469	590.805	528.239	876.818	1268.08	2644.21	2835.3	15102.5	17997.7	16190.3	8628.13	7427.51	18643	13675.9	9820.89	22290.7	21644	11054.8	21768.7	17551	11169.9	25912.9	21414.1	15803	9696.99	11086.5	4585.51	23785.6	25084.5	13710.4	25949	27932.5	17289.1	26737.9	21388.2	13931.6	26329.6	23856.2	18072.1	19360.7	18030.5	8350.16	4580.56	7252.68	22996	4402.46	4150.95	ENSG00000171843	MLLT3	ensembl_havana
0	1.0253	0	0	0	33.5451	35.5445	439.837	701.857	309.825	5519.53	4890.95	286.676	1978.4	3639	667.409	547.849	1053.77	552.123	405.737	564.205	450.551	314.158	466.625	998.509	391.737	723.235	298.881	213.438	261.139	277.838	157.723	88.6026	157.519	52.5842	81.5874	238.553	28.3667	53.8664	182.405	48.2842	54.333	20.3396	35.597	245.961	0	6.38228	ENSG00000172789	HOXC5	ensembl_havana
0	0	0.824384	1.28504	3.55487	6.18922	8.83331	507.944	1107.82	194.676	3048.2	2491.13	1609.86	1187.1	1765.31	1264.88	445.777	764.399	849.129	463.817	556.607	948.505	336.406	553.901	898.286	890.101	784.023	616.458	367.96	327.338	487.356	296.336	334.005	312.134	206.688	164.891	271.995	234.309	222.163	615.321	283.743	171.143	54.6034	147.676	195.727	26.1462	21.5595	ENSG00000173253	DMRT2	ensembl_havana
186.275	238.143	232.902	267.472	107.1	311.678	162.207	383.354	435.038	267.805	691.558	795.01	235.709	409.635	671.96	490.464	677.723	387.45	457.1	165.975	214.271	461.308	181.742	193.893	430.457	187.486	190.933	391.197	341.713	233.756	253.651	192.674	421.665	263.501	95.326	314.315	243.75	117.896	352.433	186.937	136.695	541.466	878.91	1442.47	79.6089	93.7644	438.352	ENSG00000173376	NDNF	ensembl_havana
281.622	313.264	420.097	412.118	624.562	497.707	931.198	1047.78	1248.93	746.734	1043.88	1073.43	992.046	528.904	391.902	902.006	869.395	926.06	850.152	717.903	624.827	755.525	751.638	747.084	870.593	780.082	585.939	1006.33	926.624	644.435	999.295	1146.54	878.858	1218.95	1474.39	1025.19	1331.47	1807.08	799.668	1273.77	1148.75	793.812	1345.74	719.597	1416.6	289.879	640.785	ENSG00000173482	PTPRM	ensembl_havana
4.00575	2.69517	0.759659	26.0517	267.836	2997.42	1451.61	4043.08	3513.24	4068.69	1703.49	2131.9	3576.25	2031.13	1761.84	2571.02	2610.43	1695.9	2456.45	2410.01	1798.05	2913.07	2797.18	2474.78	1616.12	1775.86	1048.78	2923.31	2202.6	1599.4	2942.85	2122.86	1722.94	2557.66	1637.77	1188.68	2435.41	1626.45	1222.81	2044.65	1320.88	839.245	351.915	730.017	2298.33	368.726	154.219	ENSG00000173917	HOXB2	ensembl_havana
200.656	163.023	204.5	88.8265	61.2067	94.0903	37.6347	616.002	811.398	188.865	2180.67	3295.14	370.764	1430.3	1611.45	650.768	672.882	1418.06	628.717	916.163	1290.51	229.809	513.711	761.237	1752.22	2030.3	1953.56	462.842	479.882	995.571	470.373	228.168	875.058	426.74	1016.93	1426.2	198.799	938.131	1082.37	1950.92	1474.6	1879.27	988.743	2046.28	462.728	1178.98	2941.27	ENSG00000174807	CD248	ensembl_havana
12.6372	12.4732	6.20287	82.1968	0.90076	0.650205	71.6245	2.93716	7.04367	24.1439	641.393	1289.45	115.234	1976.5	1984.61	713.788	886.724	4381.83	786.231	779.098	3471.03	203.049	521.793	2042.25	2361.22	1809.71	5101	396.105	133.015	2237.25	305.084	111.295	400.285	101.321	113.772	656.775	55.406	89.6111	214.948	503.316	301.938	963.425	96.267	142.825	97.0259	102.174	273.39	ENSG00000175745	NR2F1	ensembl_havana
0	1.2121	1.39671	0	2.89668	14.6574	9.88736	906.181	1273.83	318.456	2094.46	2600.78	1542.79	1338.55	1252.01	1443.96	1236.98	1294.03	1303.13	1556.97	1104.26	1180.09	1605.77	1339.43	1678.44	1274.93	1080.91	1226.69	1463.88	1090.52	1373.94	1807.93	899.219	1532.04	893.841	584.7	1613.86	983.239	959.173	1326.11	856.187	425.226	187.413	187.426	1223.62	31.6858	45.1403	ENSG00000175879	HOXD8	ensembl_havana
233.589	371.158	280.211	82.7448	190.421	309.271	87.8133	1288.65	2136.86	493.242	773.282	1415.94	2667.95	320.324	269.761	643.762	1153.49	299.86	495.473	382.82	282.11	398.342	419.944	226.694	351.178	549.78	285.04	600.857	1205.21	476.561	623.777	1448.66	1704.44	942.991	2234.04	1372.47	809.666	2153.86	1671.52	1010.47	1847.95	1920.81	3933.54	1934.38	1322.3	761.328	958.227	ENSG00000177606	JUN	ensembl_havana
1.00814	8.44939	4.18037	63.1842	79.5052	189.173	507.984	1891.47	2472.61	337.935	2669.6	3038.26	472.805	1440.47	2380.11	1142.13	1287.96	1800.37	694.651	524.634	1075.93	517.691	453.815	794.48	1279.95	877.623	1603.35	487.032	406.826	703.517	318.25	448.117	812.433	359.861	426.89	817.138	315.17	405.299	947.018	385.523	471.269	1366.24	2031.48	3190.63	461.488	2432.56	5515.5	ENSG00000179981	TSHZ1	ensembl_havana
702.236	555.452	784.145	164.233	254.239	1750.31	113.266	616.662	1281.77	1084.48	584.498	691.614	2964.91	579.554	822.883	1103	2186.81	1481.94	844.426	1872.31	3168.01	774.846	1470.73	1962.17	876.46	3348.9	3708.57	1075.29	1036.99	4623.46	438.224	483.727	752.676	324.616	57.235	395.36	329.808	59.6992	1445.48	268.927	183.668	2604.67	57.9906	2040.45	243.263	2091.83	594.437	ENSG00000180616	SSTR2	ensembl_havana
2.11091	0	0	0	0	0.591356	8.41945	60.3926	45.4105	380.048	651.663	396.336	1558.29	1524.6	1008.02	1730.26	1569.33	1096.53	1799.89	2124.52	1370.72	1797.29	2206.3	1826.46	1300.7	1342.86	791.551	1606.73	1524.73	1210.84	1970.46	1395.94	857.179	1678.52	806.635	786.76	1711.17	700.666	1026.84	1407.39	573.293	346.786	104.054	136.456	1322.75	52.3259	65.4017	ENSG00000180806	HOXC9	ensembl_havana
53.5099	71.7708	48.3928	1033.11	1184.47	3136.08	1986.23	8923.13	7521.64	10856.1	26442.4	18278.4	8759.68	30182.6	34937.6	15081.6	26922.9	24753.5	22308.2	17997.8	23280.9	15649.1	16081.3	18917	40349.8	27865.6	29065.7	20739.2	23001.9	20573.5	17015.1	16583.2	26908.3	16929.6	12550.2	13492.2	14860.4	13889.6	24636	22350	15463.7	31171.8	6217.32	33584.8	12454.1	17220.6	20298.6	ENSG00000181234	TMEM132C	ensembl_havana
69.6467	68.4346	113.565	27.5295	16.1225	9.03363	0	40.5154	55.8031	10.7783	965.02	706.172	26.3387	905.186	839.5	294.765	199.022	584.977	419.149	360.532	774.615	118.757	249.735	515.793	1145.57	1061.14	1499.8	224.261	122.344	648.33	134.893	17.6696	108.297	59.8923	26.6432	84.0776	28.3437	48.1437	53.0424	198.208	41.046	108.564	89.2418	36.9162	37.2585	81.8001	234.533	ENSG00000182132	KCNIP1	ensembl_havana
221.724	212.84	252.216	959.289	934.51	1938.3	1250	3594.98	3545.78	2814.8	33041.5	33234.2	4670.78	17376.2	24531	7409.86	6692.02	17021.8	9331.25	12472.5	18334.2	3333.61	8062.42	12081.4	27875.8	24780.4	26179	7866.06	6967.54	14094.2	6058.28	3823.26	6100.11	3584.59	2853.79	6835	1759.16	2623.8	11580.9	15929	6416.79	17940.4	9280.31	23362.6	3373.9	14896.8	23164.7	ENSG00000182492	BGN	ensembl_havana
99.8288	232.637	153.361	544.393	1125.69	329.585	1669.37	772.231	1019.38	711.692	2636.17	2551.96	1603.59	1307.3	1432.2	1098.91	1126.31	1204.03	839.625	1097.43	1281.92	947.399	779.759	1034.59	1386.91	1582.65	1168.94	937.783	698.474	1044.46	515.004	344.565	1536.92	862.918	744.109	2855.92	596.65	788.937	2099.47	1256.47	1099.39	1963.19	1685.43	1952.98	530.066	289.327	1624.48	ENSG00000182580	EPHB3	ensembl_havana
2.05805	3.07589	0	3.65052	156.418	1370.45	539.423	3075.02	3783.12	2427.97	1742.16	1956.59	3117.07	1519.67	1248.34	2254.48	3067.46	1443.25	3048.63	2240.2	1157.17	3242.46	2380.22	1540.99	1233.25	1030.84	413.018	2970.03	2601.32	1201.19	2713.47	2547.41	1449.59	1924.65	1607.25	755.943	2808.54	1288.67	770.954	1599.96	921.194	281.25	100.57	154.587	1918.41	99.0443	9.11727	ENSG00000182742	HOXB4	ensembl_havana
1509.84	1810.79	1794.87	1974.82	2322.09	2652.15	2792.24	9709.46	22234.3	6350.75	15240.2	15676.5	17397.2	8925.33	9666.56	11750.2	11267.7	8532.43	11846.2	7619.24	6237.68	12103	9774.81	8175.43	5568.95	5679.49	3857.8	13343.2	8648.62	8477.74	10885.9	11558.6	9714.29	10536.6	6807.62	7996.47	9972.28	7430	8506.1	6612.58	5343.38	6493.36	2241.05	3903.75	9114.2	1315.08	2269.58	ENSG00000182985	CADM1	ensembl_havana
1.02889	1.02531	0	8.51601	95.2086	556.354	462.108	347.466	193.267	1000.41	218.353	166.601	618.284	701.366	482.562	1542.39	1402.09	678.293	1426.6	1145.3	546.735	1909.96	1361.63	863.589	678.495	663.759	150.257	1579.6	1747.59	822.655	1922.88	1636.82	615.668	1603.02	649.637	290.226	1525.17	704.097	416.631	1124.35	534.75	95.8837	19.2086	10.1713	950.574	3.5798	0	ENSG00000183463	URAD	ensembl_havana
46.306	51.2649	40.5877	115.599	461.318	1915.35	374.252	3363.32	7175.81	1864.48	6312.72	7550.23	2013.39	1034.4	2003.04	1707.94	2386.95	1894.45	1149.72	1929.37	1608.54	1032.76	1624.48	1094.66	1780.65	2563.36	1691.82	1842.01	4048	2692.9	2039.6	3898.05	6392.1	2874.08	6284.81	5214.17	2347.3	6542.61	5348.71	4127.18	5911.55	6879.98	2551.54	5667.88	3739.29	3187.31	3274.02	ENSG00000183779	ZNF703	ensembl_havana
236.071	165.465	217.387	229.227	122.873	315.24	81.2259	961.291	1020.04	573.675	3994.15	4196.53	1810.12	6855.49	4475.15	1971.52	2120.85	7151.09	3338	6286.27	7048.86	1840.45	4721.12	6107.75	7247.1	13556.5	10779.5	2890.67	2086.98	7611.65	3392.55	2231.96	1272.48	2275.54	1797.78	2876.37	1660.16	1874.31	2002.07	5547.04	2874.35	2517.63	6375.59	1788.41	4211.98	3711.72	1144.7	ENSG00000184347	SLIT3	ensembl_havana
168.919	226.427	215.412	219.907	209.071	233.546	597.76	819.071	607.087	991.2	1646.27	1389.74	599.894	721.769	1234.57	581.706	493.2	1111.42	702.387	576.14	885.693	485.226	511.217	695.249	1366.77	965.471	1174.65	739.851	506.153	566.601	674.126	306.228	543.358	819.087	575.197	520.437	547.707	557.127	424.257	1366.44	573.635	612.886	646.726	247.855	397.068	212.898	700.87	ENSG00000184371	CSF1	ensembl_havana
36.0163	17.43	11.7079	408.865	21.5358	35.1817	712.954	370.822	571.185	477.639	3910.05	4294.53	1161.97	2428.48	2999.81	2869.34	2180.2	1667.42	2860.33	1171.35	1334.65	2985.52	1377.64	1655.66	2358.31	806.988	732.969	2748.98	888.165	949.847	1719.51	1106.41	724.337	1076.89	232.396	394.491	988.237	221.87	452.808	726.112	228.445	325.994	20.3402	163.739	669.478	171.836	67.4674	ENSG00000184486	POU3F2	ensembl_havana
101.383	108.459	107.087	241.392	251.553	288.909	178.488	438.26	442.022	656.701	2408.11	2248.3	777.213	1827.87	2148.04	1655.13	2190.23	1845.19	1837.13	1913.46	1567.81	1846.14	2159.11	1868.59	1904.99	1507.24	1325.68	1709.97	1886.14	1590.38	2066.73	3289.01	1859.09	2018	2917.34	2330.74	2018.14	3415.91	3145.19	1855.92	2470.07	1789.94	2311.19	2967.98	4526.47	2154.71	4574.94	ENSG00000184500	PROS1	ensembl_havana
8.54208	2.94056	6.6258	78.8872	72.6	482.591	23.9859	1506.22	1877.16	743.261	5103.54	3335.18	342.884	2258.71	6716.94	821.548	1410.66	1986.47	1534.26	319.927	1343.93	690.423	201.059	653.785	4626.59	441.385	1359.07	919.04	1420.02	578.128	215.831	729.929	1438.49	59.3244	683.804	215.764	54.5198	586.14	4587.2	98.2057	1063.59	9151.77	2064.29	30528.1	328.281	6796.43	6028.75	ENSG00000185269	NOTUM	ensembl_havana
39.4653	19.8403	22.6406	142.091	3.12307	4.08897	203.146	515.397	1023.6	109.382	1901.48	3168.65	1027.89	1325.06	1489.88	600.029	940.605	1907.95	490.184	566.17	1548.13	217.944	400.857	1094.82	1380.09	1106.16	2410.16	403.687	507.676	1618.19	217.13	409.653	1709.07	299.76	477.301	1888.93	164.703	525.573	643.147	1207.99	924.939	1167.17	851.7	624.409	605.779	263.67	1269.19	ENSG00000185551	NR2F2	ensembl_havana
104.962	72.796	86.6387	32.8555	515.726	1246.91	510.147	4019.88	3299.57	4763.92	3043.06	1445.14	924.031	3901.31	5399.18	1427.66	4974.54	1221.84	2880.28	1037.2	757.089	3202.12	1113.97	867.961	1843	710.774	384.908	2061.98	5302.58	636.493	1163.82	3466.27	7354.8	1431.33	11452.7	2728.38	1307.78	12450	5937.84	1871.1	7540.63	3153.4	1220.42	3658.18	4484.56	1355.6	454.948	ENSG00000185742	C11orf87	ensembl_havana
1000.92	1258.46	982.935	1655.17	1467.49	2307.2	2046.29	13887.5	30496.1	12649.6	18086.1	11994.2	29360.3	18138.4	17365.4	12976.5	10465.5	7930.76	20538.1	7928.68	7545.58	19194.9	11606.7	10985.9	12756.1	6145.45	4647.94	15685.5	13084.9	8242.43	16752	12414.9	10582	15870.7	10855	5685.11	14901.9	12623	11716.1	12893.7	10516.3	9666.82	1965.62	8781.42	9132.92	1727.39	2107.23	ENSG00000185920	PTCH1	ensembl_havana
277.916	244.304	250.331	262.185	371.4	225.035	539.768	258.114	307.728	841.465	869.897	909.73	898.536	1096.65	682.6	956.648	797.353	709.578	1096.44	1408.59	830.163	1232.22	1539	1328.41	764.766	1088.88	486.148	1101.36	883.393	771.377	1190.56	872.022	517.884	936.327	708.399	266.61	843.422	767.536	506.44	802.244	687.848	304.652	955.959	202.979	1263.29	276.076	592.061	ENSG00000186197	EDARADD	ensembl_havana
1311.81	1484.67	1256.17	1857.11	1815.01	2386.62	2768.14	9427.54	16318.9	3718.86	12803.9	21677.7	6816.13	4094.75	5262.95	6456.7	4302.75	4118.67	4791.81	2304.7	2589.78	4929.01	2680.56	2931.54	4326.64	2134.37	1924.04	4752.41	5415.93	3125.07	4468.75	4368.3	3840.28	5825.3	12345.2	3271.41	5441.63	13358.1	4251.83	5603.1	11217	3110.55	5318.68	4307.2	4681.82	3201.56	10800	ENSG00000188042	ARL4C	ensembl_havana
10.0286	22.4319	15.7047	21.6199	6.30299	16.056	16.0648	443.936	1121.32	226.866	464.857	627.392	519.094	41.4897	98.7214	177.35	171.782	91.0069	120.949	70.2396	40.6117	115.566	42.4609	22.8838	174.647	82.2754	32.6886	151.431	163.063	63.0445	106.956	62.913	241.265	202.237	362.669	297.643	222.233	308.972	119.286	321.563	337.99	150.474	149.144	57.5195	126.003	25.1664	18.5633	ENSG00000188290	HES4	ensembl_havana
124.481	137.353	125.632	260.334	373.953	564.356	1563.49	883.091	389.553	2463.22	7674.99	6902.11	1049.52	2803.99	4424.89	2299.41	3233.42	1311.18	3253.07	4987.46	2326.02	3527.38	4889.49	3345.78	2766.52	2831.5	1256.35	3871.83	4619.9	1830.67	4077.51	5433.33	4007.48	3284.19	5138.28	2675.89	3002.88	5454.09	3194.06	2472.44	3911.34	1648.7	486.218	2339.53	10116.7	178.948	422.695	ENSG00000189120	SP6	ensembl_havana
19.4187	25.2362	13.7416	13.1602	5.03458	25.6596	19.3716	459.888	322.272	126.693	884.566	1299.01	76.2646	1998.97	1577.34	517.042	1209.56	1675.85	295.303	115.496	535.817	121.861	103.962	384.913	799.94	215.728	744.899	154.695	43.5364	189.252	46.9524	60.3306	99.355	35.2875	13.5016	36.3494	25.7444	12.8376	75.7206	33.4014	8.84591	98.6816	4.40201	104.212	40.4584	4.7849	15.5503	ENSG00000196104	SPOCK3	ensembl_havana
2048.26	2007.9	2063.93	2710.07	2290.76	4876.5	2334.96	5198.88	5060.46	9080.91	8391.65	8123.69	10259.7	10598.9	8697.3	9459.61	10441	7991.22	12055.8	15118.8	10495.3	12002.6	18102.2	16162	10855.7	9783.08	7016.26	13224	11105.9	11057	15799.8	14964.1	5689.79	14908.7	5576.76	5312.46	14462	5988.7	7619.81	10920.5	5645.89	5987.11	2417.65	1894.74	14829.8	907.009	1416.24	ENSG00000196208	GREB1	ensembl_havana
486.664	702.784	521.77	817.105	1133.16	671.021	642.497	2551.75	5068.65	2925.19	4114.49	3405.47	5667.97	6025.92	4854.97	9839.94	11457.8	5396.32	11690.9	7762.91	5135.13	13664.7	10459.7	7391.65	5943.74	4514.54	1748	13098.7	12320.8	7073.48	14056.1	13449.4	4336.8	12742.1	5556.44	3219.25	11769.8	6953.95	6153.08	8431.99	5239.33	2326.74	590.788	761.028	8543.39	211.928	239.239	ENSG00000196782	MAML3	ensembl_havana
1585.23	2043.28	2330.46	2409.61	2454	2642.39	4806.3	5850.92	5119.72	4503.74	5177.02	7366.72	4600	5071.86	5233.02	4708.12	3960.9	5580.91	4095.97	4133.28	5291.86	3203.73	3173.43	3760.69	6691.39	6073.31	6041.8	4134.79	4568.95	5062.86	4098.15	3828.01	5262.89	3667.59	7561.68	5762.85	3641.96	6666.91	4376.78	6996.43	6992.84	5556.65	5022.84	5783.95	5188.84	4173.14	4862.95	ENSG00000196923	PDLIM7	ensembl_havana
2.48719	0	0	0	4.09055	158.618	24.8287	253.675	297.598	150.732	224.476	177.709	249.626	234.005	207.956	340.914	378.88	247.501	342.676	298.734	236.277	454.652	328.409	275.596	218.696	175.756	106.939	401.994	305.398	294.39	337.19	259.078	222.322	328.272	199.697	163.823	350.872	217.185	221.121	282.97	182.084	158.583	27.1085	48.1778	210.922	37.117	47.3899	ENSG00000197576	HOXA4	ensembl_havana
18.3575	14.1692	8.75887	12.4997	14.1301	26.8498	319.77	1243.44	1284.79	3585.77	6406.33	5432.8	9557.9	11277.3	6955.24	13517.5	14279.3	7899.46	14418.1	16809.8	10422.6	16313.3	18649	15818.2	8361.97	10088.9	5077.42	15612.4	12976.3	10541.8	18863.1	11878.9	4218.69	14514	4825.23	3876.48	14365.1	5099.24	5366.43	11616.2	4601.98	1816.44	645.505	678.694	12067.7	134.518	227.461	ENSG00000197757	HOXC6	ensembl_havana
106.051	81.1425	79.3614	51.153	55.7992	68.0315	69.0233	136.922	91.0508	101.927	803.355	517.726	94.0764	503.684	805.303	198.497	216.767	420.192	220.532	136.978	184.345	211.04	131.575	173.597	434.94	151.789	245.831	158.86	163.674	194.277	123.651	218.174	318.167	136.421	322.868	312.302	146.882	351.136	283.16	140.554	291.374	388.591	154.24	387.889	157.21	392.38	282.538	ENSG00000197959	DNM3	ensembl_havana
123.484	101.504	156.106	159.407	123.547	188.999	163.081	1516.56	1455.35	906.883	645.916	574.264	823.701	814.11	753.907	992.357	976.548	739.838	990.945	712.195	511.903	1140.71	805.427	723.303	567.57	465.347	357.756	1119.73	796.216	613.651	834.314	703.659	712.465	922.23	551.302	608.264	839.31	594.691	530.241	739.988	638.895	379.261	798.915	718.015	634.466	954.645	407.541	ENSG00000197977	ELOVL2	ensembl_havana
10.2176	8.06004	3.46183	15.3894	13.5912	315.923	256.36	4320.57	4586.15	7638.69	4809.37	4801.61	6773.49	5407.31	4089.33	7138.39	5746.36	3420.2	6355.3	5224.22	3194.13	7765.21	5950.68	4762.9	3196.54	3023.8	1452.1	6711.36	4272.07	3570.16	6817.74	5592.29	2324.51	4990.95	2617.41	2174.22	5598.23	2663.35	2204.54	3794.29	2004.62	848.139	576.981	405.152	5585.69	119.613	77.6326	ENSG00000198353	HOXC4	ensembl_havana
1568.94	1333.66	1332.95	1479.66	1510.85	1791.26	2429.07	3897.12	4365.19	3918.71	4146.4	4553.11	4625.01	4458.72	4151.3	5031.93	4945.16	4648.74	4891.13	4187.03	4301.68	5149.69	4627.14	4756.87	5270.53	4716.32	4702.1	4821.88	4306.53	4172.38	5296.41	4362.78	4560.88	5488.41	3483.34	4025.3	5402.47	3717.76	4167.19	4980.82	4588.96	5163.81	5531.18	5137.19	4345.97	4070.05	4827.11	ENSG00000198646	NCOA6	ensembl_havana
4.86007	0.968468	5.16086	9.19549	1.07064	14.6838	21.7236	2.32734	8.86892	14.0069	1782.79	1040.19	26.1754	14022.7	23757.5	295.354	986.345	10875.8	2504.02	341.933	6877.54	402.793	236.184	5402.21	9384.7	819.858	10632.9	235.167	23.5499	943.934	59.1428	7.23253	205.614	10.8214	35.2508	27.3127	2.73145	66.1775	137.42	36.0289	91.2276	126.95	193.64	519.474	28.3501	86.9653	1024.62	ENSG00000198785	GRIN3A	ensembl_havana
19.865	21.8424	12.9567	31.2811	29.3705	31.323	5.26322	25.7992	22.6155	209.081	400.84	466.666	115.024	736.456	1220.1	435.514	323.782	624.879	406.207	27.2357	40.1515	275.755	35.7504	79.9144	1011.51	31.3037	15.0966	162.558	61.3544	39.4226	67.7867	42.1865	37.2176	26.4439	73.5847	27.3224	34.9005	87.3852	39.4477	45.4416	52.9039	22.0943	29.149	13.8848	196.958	43.3184	47.0757	ENSG00000198838	RYR3	ensembl_havana
173.189	172.375	160.381	183.435	175.211	264.751	368.015	1081.18	1334.89	1082.1	1800.42	1897.68	1584.83	1455.01	1506.39	1409.67	1371.44	1816.26	1234.61	1052.33	1532.58	1219.9	950.373	1274.37	1264.37	1665.58	1926.79	1229.84	1000.65	1540.44	989.802	811.508	1544.04	821.363	1081.15	1406.09	754.766	1022.19	1702.3	1079.87	1293.07	1853.96	2237.54	1655.29	859.684	1948.16	1927.4	ENSG00000198873	GRK5	ensembl_havana
1601.44	1769.35	1485.18	418.993	821.102	3987.1	500.076	22552.6	20010	14029.7	13565.1	12025.2	21058.3	9962.75	5431.69	7152.63	17027.5	13857.4	12049.4	26179.3	22444.7	9413.18	23460	21780.8	18713.1	40056.7	32168.8	15325.3	18769.5	24587	19068.1	17077.3	25330	16889.8	24417.2	24879.2	14470.8	26961.4	17171.1	32104	33325.9	25147.3	20242	23227.7	22320.7	15756.9	39350.7	ENSG00000204262	COL5A2	ensembl_havana
472.214	550.758	615.861	1010.68	846.729	1046.19	1878.78	2317.13	1842.41	2495.08	1922.44	2184.08	2395.65	1929.27	1931.33	2162	1821.19	1924.34	1717.54	1814.4	1905.77	1832.91	1691.04	1849.3	1704.25	1682.16	1922.91	1952.15	1640.98	1864.37	1731.42	1550.67	1626.7	1676.35	1422.92	1540.43	1700.51	1394.22	1406.82	1526.96	1394.05	1502.05	1887.08	1276.14	1410.37	1834.6	1359.91	ENSG00000204576	PRR3	ensembl_havana
65.2552	65.7096	94.8332	112.408	50.7222	104.392	59.4218	167.248	241.212	113.828	382.657	528.755	127.4	252.379	336.407	342.524	484.497	223.677	300.894	288.918	184.461	256.524	238.746	192.544	330.989	231.105	155.729	307.498	259.44	280.228	269.275	360.155	467.125	206.682	359.337	350.704	264.162	369.481	279.366	263.329	256.913	288.778	297.505	287.856	351.33	209.149	261.93	ENSG00000205593	DENND6B	ensembl_havana
1.12544	2.24319	0	0	1.23985	0.894987	0	5.39171	0.855933	7.68226	2464.27	388.489	6.02944	461.734	2438.46	225.206	160.724	60.6052	259.306	36.9634	45.8533	124.803	32.4205	30.6018	790.231	51.7498	42.8181	117.912	13.6284	16.4631	20.7402	2.51229	41.9321	11.0358	4.63848	1.464	11.1256	2.87209	10.128	32.6278	0	11.6543	0	27.817	1.77289	6.52649	0.997459	ENSG00000211829	TRDC	ensembl_havana
263.521	195.023	239.236	184.932	216.219	323.674	74.1963	304.742	539.195	274.866	794.664	891.109	370.022	488	390.608	474.835	468.727	405.739	469.019	392.403	268.261	382.502	342.19	360.645	420.755	248.206	307.588	331.692	383.207	244.972	337.48	622.849	344.974	563.688	412.25	487.085	572.956	534.616	389.664	464.307	539.306	334.499	1001.91	476.99	519.03	455.922	592.768	ENSG00000213047	DENND1B	ensembl_havana
5.94664	32.0355	11.3561	45.9149	24.4047	29.0521	42.597	57.0949	155.648	68.0296	2366.85	2817.21	120.303	394.537	540.65	413.683	80.4381	234.252	74.6703	50.4986	53.5557	47.7722	42.4045	36.6903	132.674	48.67	57.2759	54.0094	55.818	65.9493	31.097	39.2608	76.57	14.0881	76.7362	98.1315	19.7863	53.1594	66.9818	110.911	61.2949	71.2042	430.208	46.2108	50.9657	120.358	76.1013	ENSG00000223749	MIR503HG	ensembl_havana
18.6207	12.7845	7.33666	30.1054	190.587	1201.41	541.026	7842.84	7370.25	5713.86	8164.57	8078.26	5415.52	5983.98	5341.61	7019.73	7481.74	5103.85	6796.32	6498.11	5105.77	6970.94	7523.99	6102.41	6974.94	5523.79	4290.18	7035.82	7685.92	4493.79	8109.66	8281.09	3910.33	7173.41	6081.08	2837.17	7298.41	6034.46	3912.46	6346.57	5007.2	2092.87	451.035	923.674	6261.53	79.0994	71.0296	ENSG00000224189	HAGLR	havana
0	2.8602	0	3.39423	6.60325	6.08889	3.88846	147.594	216.284	111.222	135.354	70.6586	229.252	103.908	92.6867	172.661	138.432	62.5451	182.51	78.0938	41.9709	219.513	116.254	84.4837	75.8816	57.5157	9.01491	173.957	279.593	94.0954	189.216	194.362	144.393	201.732	321.77	48.9768	202.329	325.007	121.309	171.548	238.303	47.5508	9.72693	8.44316	138.003	1.10961	2.85917	ENSG00000225194	LINC00092	havana
12.1345	6.28692	5.73027	18.2808	7.09433	76.5034	113.856	10110.3	8576.79	13742.8	4572.33	4576.73	13416.7	5562.1	3859.18	9755.84	6642.23	4037.01	8257.56	7815.7	4544.07	10544.2	9367.39	7875.23	3867.44	4774.57	1517.21	8615.35	6416.67	4357.2	10759.4	4284.27	2114.97	6861.18	3973.53	864.569	6810.32	4106.78	1107.9	5742.72	3089.94	332.769	98.9226	148.666	4450.65	21.765	6.67477	ENSG00000233101	HOXB-AS3	havana
4.60838	7.36114	0.882411	43.127	22.582	12.6237	118.378	223.586	247.852	305.344	629.871	494.583	390.876	441.842	601.095	520.821	579.001	408.48	545.02	338.151	321.901	638.925	338.71	379.1	391.231	176.57	248.239	548.614	447.161	321.12	410.356	440.247	347.306	519.082	190.75	293.9	429.852	165.258	294.858	299.897	141.324	361.188	437.748	232.648	286.646	359.482	181.871	ENSG00000237149	ZNF503-AS2	havana
2.05714	1.02534	2.34184	20.6707	4.53349	8.1814	29.2805	64.0934	96.2452	37.446	665.175	1165.09	129.024	117.096	251.562	104.226	177.026	232.726	100.535	153.836	182.549	84.2222	118.616	174.675	60.5098	84.4731	160.87	143.255	116.712	101.229	118.94	227.312	163.524	125.266	196.721	49.5906	142.356	167.154	45.4541	251.167	109.482	22.3746	46.3181	7.12166	238.553	8.35223	19.1519	ENSG00000240801	AC132217.4	havana
7.77457	1.10712	7.5858	4.77116	37.797	46.5798	29.9761	170.05	97.882	259.461	647.353	577.361	277.427	286.379	396.84	602.529	846.244	319.526	780.322	786.264	456.934	928.354	862.149	675.585	380.824	347.06	126.435	687.777	1204.42	762.429	1095.05	1357.44	994.59	778.474	1474.32	849.488	744.214	1506.61	1233.78	580.291	1036.28	455.807	580.254	590.118	925.566	252.921	511.625	ENSG00000244355	LY6G6D	ensembl_havana
75.3107	78.244	78.5424	272.258	546.064	146.459	782.359	1085.79	275.038	1745.3	510.772	195.776	929.185	471.855	380.356	805.403	659.787	317.258	738	506.645	284.536	718.312	512.534	245.308	733.856	474.194	235.86	1051.17	881.319	217.142	880.005	694.155	607.136	1478.14	894.797	485.794	1332.81	931.669	512.236	1070.67	816.393	514.936	213.401	414.5	1068.74	328.626	497.505	ENSG00000244694	PTCHD4	ensembl_havana
1.02903	1.0253	0.780531	0	3.40038	202.09	6.27236	2061.1	1988.19	1513.29	4545.07	2788.03	1005.26	2192.24	3149.32	2217.69	608.217	375.524	1228.71	149.419	138.491	1495.18	134.639	157.892	1252.51	77.5579	65.9279	1082.37	179.966	140.356	423.418	222.813	137.012	253.47	185.746	176.593	230.611	171.214	169.172	172.687	115.15	60.7244	91.5305	42.7148	255.12	19.0929	17.3228	ENSG00000248265	FLJ12825	havana
316.854	223.642	187.806	141.931	610.141	678.373	300.871	968.553	1325.15	1626.02	3790.7	5932.8	417.081	4707.14	7627.58	1699.24	1012.48	2637.34	2097.91	779.081	1315.51	1237.81	773.058	1386.02	6665.69	1356.96	1740.99	1046.59	1134.73	1100.52	728.484	1263.7	1057.16	611.432	1787.08	707.624	508.539	2210.69	1602.91	823.452	2063.26	1869.74	615.63	2297.61	2192.69	767.541	876.738	ENSG00000248905	FMN1	ensembl_havana
241.476	253.276	254.189	225.379	149.451	121.402	177.523	459.567	581.131	463.99	1646.39	1219.14	456.512	999.447	1255.52	848.002	798.696	978.257	740.946	552.444	657.519	702.016	510.066	533.611	1076.75	594.182	578.134	699.78	706.945	571.773	596.25	508.512	984.231	638.519	1614.5	946.904	694.437	1397.16	690.493	831.949	1295.76	706.468	557.596	574.172	688.946	578.151	531.637	ENSG00000250510	GPR162	ensembl_havana
1.02894	5.12653	0	3.65001	49.8716	49.0903	35.5455	114.584	92.3294	193.536	520.395	378.489	206.41	244.779	273.716	493.987	669.528	355.943	571.274	552.997	371.34	746.476	613.091	534.553	312.662	305.352	105.67	650.707	977.504	512.504	643.321	906.493	714.31	499.752	1053.36	569.066	503.112	1019.17	1008.32	474.409	694.497	333.458	389.833	490.236	733.741	202.858	361.063	ENSG00000250641	XXbac-BPG32J3.19	ensembl_havana
1.13733	2.34012	0	1.76427	0	27.4349	9.27167	432.991	314.364	411.275	239.606	209.712	261.955	350.751	485.67	186.657	182.697	245.445	222.487	132.115	149.887	212.415	96.5592	124.637	260.19	55.0813	106.974	151.477	32.5984	66.0877	200.455	32.3812	28.0127	65.919	3.52828	5.70065	84.3727	6.24226	3.50176	61.5531	1.54482	15.7036	7.55674	3.38546	13.5738	0	0	ENSG00000250654	RP11-834C11.7	havana
11.3152	12.3002	6.24258	41.3557	21.5293	211.028	150.502	1659.36	2275.96	2651.29	2963.73	2220.99	2242.4	2554.04	2482.3	3622.32	3297.83	2028.93	3167.85	1798.27	1521.86	3811.94	1905.39	1609.49	2501.79	1409.56	1008.97	3863.2	1639.47	1560.27	3019.53	856.089	1142.69	2075.39	519.145	401.037	2043.36	503.73	298.834	1591.62	516.288	594.448	112.251	470.937	808.085	95.5292	148.576	ENSG00000250742	RP11-834C11.4	havana
160.529	241.97	174.839	552.452	550.863	301.908	271.801	532.211	596.223	1396.23	8083.94	7684.58	243.67	2415.72	3478.42	2252.73	1206.22	745.439	1820.72	214.858	355.974	1798.83	217.185	315.783	1278.18	113.882	254.018	1424.82	960.613	163.204	468.031	488.505	559.923	292.852	603.889	76.42	281.94	616.98	909.825	244.812	679.761	759.587	152.551	1784.86	142.567	2526.23	355.572	ENSG00000250986	AC141928.1	havana
7.07605	29.9651	15.4314	13.597	8.76865	47.8235	13.7024	34.5503	133.17	44.0205	606.933	980.816	1073.45	184.776	215.053	487.661	120.378	132.494	335.705	47.4611	59.2924	429.455	77.4922	59.3278	303.013	69.0956	72.3841	413.9	88.0288	70.8442	459.861	35.6799	23.5548	331.104	18.9552	27.1848	333.96	15.6751	49.5512	209.099	96.493	81.3811	231.507	90.8084	25.8003	176.924	62.6972	ENSG00000251493	FOXD1	ensembl_havana
0.981222	0.488844	0	7.65504	55.1512	1034.82	215.254	862.51	1934.33	319.482	925.691	980.292	678.943	378.614	525.565	715.869	323.784	315.919	419.267	252.513	220.942	534.781	282.117	249.855	278.378	166.595	131.773	434.043	307.504	265.387	413.749	477.005	349.281	430.927	388.717	164.39	409.742	370.125	120.298	283.651	317.607	110.661	84.5797	140.262	359.788	163.409	278.514	ENSG00000253552	HOXA-AS2	havana
11.7549	25.4935	6.70392	9.22223	17.6906	1112.56	596.249	10888	4187.09	25023.1	3998.74	2329.12	11367.1	8139.29	4849.44	7760.85	10259.4	2570.43	8736.25	10900.1	2881.86	10231.4	12181.3	5091.22	3278.48	5745.28	1146.89	10926.4	5978.15	2551.18	8694.9	8324.34	2590.98	4892.35	2973.11	1050.46	5184.35	2957.21	1688.11	3179.11	2301.6	1015.52	358.652	651.371	6717.51	1114.63	258.143	ENSG00000254369	HOXA-AS3	havana
2390.17	1721.78	2512.77	7551.3	6247.26	5076.15	9402.55	3951.27	2950.44	7756.66	13990.5	5406.67	7580.31	12440.6	10850.2	12090.9	10123.2	7236.93	14370.3	11419.3	8820.93	14508.7	13455.7	12339.3	11238.7	8628.75	6196.01	15083.7	13555.6	9084.6	16035.1	16552.7	6928.92	14154.8	8559.64	5251.83	14220.1	9044.26	7256.26	11508.6	9002.16	4691.09	3819.67	4031.97	14812.8	3669.76	2564.08	ENSG00000256463	SALL3	ensembl_havana
4.8356	7.2878	2.91769	4.54801	9.52171	159.361	381.519	496.281	663.593	942.074	1649.21	1678.53	980.322	2187.42	2379.45	2907.22	3840.89	2071.16	3473.41	2511.93	1870.45	3798.41	2984.72	2195.72	1890.85	1632.4	1146.38	3332.18	4263.8	2367.12	3255.76	5203.32	2335.05	3599.37	2487.49	1291.58	4149.3	2281.88	2294.44	2746.06	1735.3	894.908	525.754	905.525	3648.9	335.752	236.692	ENSG00000260027	HOXB7	ensembl_havana
0	0	0	12.6046	6.79286	40.9595	13.6469	292.838	406.622	368.149	197.312	186.244	396.32	203.295	216.489	340.986	291.595	189.818	277.99	282.747	168.627	369.231	421.246	225.673	135.549	166.402	67.7033	235.671	406.009	249.916	378.634	457.703	196.081	384.389	343.045	158.294	394.263	364.101	272.384	306.975	249.416	55.0087	14.7586	47.7406	279.129	20.5838	29.6497	ENSG00000260057	LINC01571	havana
64.8197	60.4934	60.8835	116.789	298.093	333.812	529.022	759.011	543.807	675.001	1064.47	607.952	774.052	714.141	771.308	670.035	528.34	462.478	614.363	465.76	415.434	648.947	448.802	427.826	610.645	324.028	287.909	633.09	647.151	424.389	609.652	637.727	367.209	569.897	453.726	212.766	503.086	473.112	380.44	441.836	415.909	212.01	120.901	325.482	417.756	190.922	210.628	ENSG00000261189	RP3-512B11.3	havana
227.563	213.459	185.825	867.64	1002.62	1929.96	1459.97	1795.4	995.319	4530.17	1738.13	2137.07	4268.93	1712.02	1597.34	4729.32	3623.22	2445.41	4354.58	2930.2	1733.14	4840.91	3942.91	2502.21	1644.98	1679.13	678.949	7019.62	2691.72	2363.81	6292.26	3423.52	5329.64	7385.13	3701.34	3241.46	7337.42	4180.14	2933.55	4750.88	2919.45	3764.15	270.154	3223.63	3018.03	3250.42	573.981	ENSG00000262655	SPON1	ensembl_havana
812.482	1511.41	1120.03	4084.4	598.375	1741.97	1164.09	3060.61	6913.58	2247.2	6297.87	15744	3174.15	2781.14	3819.81	3947.09	5525.81	3355.71	3240.69	2109.01	1980.55	3017.63	2655	2139.24	2877.09	1710.5	1519.94	3009.94	2760.71	2232.4	2714.47	4344.05	6117.09	2659.85	3610.73	6033.57	2603.64	3718.27	5762.48	2307.97	3044.77	4382.18	15253	2161.37	3531.66	2255.02	1764.32	ENSG00000265972	TXNIP	ensembl_havana
0	0	0.780545	0	0	42.545	25.0907	384.406	135.364	385.516	750.565	645.908	368.86	1364.36	878.106	875.864	1094.03	823.984	1094.68	1006.73	817.57	1087.7	1045.86	838.874	976.497	605.787	462.431	1010.82	773.461	665.922	1158.3	957.799	292.3	939.369	396.92	280.915	1007.68	424.487	325.725	712.992	284.119	135.301	35.0287	61.0247	821.281	16.706	10.9412	ENSG00000273046	RP11-834C11.14	havana
71.7791	84.3977	39.7735	316.002	265.685	459.887	1203.01	4754.16	7676.16	4391.84	14436.6	13634.4	4810.36	11183.9	14398.2	6802.03	5600.26	10226.9	6164.97	3874.53	6790.55	4083.67	3733.58	5104.06	12260.4	7341.03	10038.4	4040.23	4173.44	5229.06	3490.73	4972.57	3275.15	2711.11	2319.31	3093.98	2617.45	2514.69	4463.22	2386.06	5195.91	6539.23	13338.8	9604.76	2318.71	21087.7	17780.5	ENSG00000276644	DACH1	ensembl_havana
4.1161	0	3.90266	7.30101	2.26692	77.7269	29.2711	3662.68	4691.55	1156.62	4127.51	4128	3505.03	2610.48	2018.07	3348.44	4092.51	2998.61	3260.86	3683.15	2852.9	2993.83	3794.72	3217.82	1864.09	2034.19	1310.8	3679.86	4062.82	3551.36	3398.3	5197.4	3006.97	2960	3919.32	1984.87	4737.27	3238.89	1599.98	3097.28	2122.82	694.603	574.042	239	3224.04	26.2527	26.4401	ENSG00000278500	AC009336.19	havana
28.812	20.506	22.6355	88.8254	17.0018	96.5448	35.5441	135.522	251.948	222.422	240.175	208.962	144.293	278.825	268.179	331.953	329.213	299.869	355.848	242.13	274.925	370.476	303.739	259.333	348.425	180.647	222.985	355.954	243.052	218.701	361.584	321.577	208.261	403.11	181.502	158.008	393.981	216.803	127.932	264.933	118.857	58.5941	40.6795	18.3068	306.82	20.2861	67.469	ENSG00000278962	RP11-399B17.1	havana
30.8712	51.2648	43.7096	25.5542	61.207	39.2726	102.448	195.882	302.806	49.1688	161.933	714.536	269.47	168.142	147.934	294.291	83.363	179.353	173.934	191.953	206.199	62.6773	86.5532	96.1461	494.218	487.922	343.217	127.642	399.677	117.507	266.105	98.7735	179.942	509.807	2159.42	366.608	341.944	2186.28	223.879	1587.46	2691.21	254.616	168.372	158.654	632.792	35.7993	154.081	ENSG00000280143	AP000892.6	havana
[truncated: 3 more columns]

## Sheet: kmeans.cluster3.dBase
t0.r1	t0.r2	t0.r3	X36h.r1	X36h.r2	X36h.r3	P1.r1	P1.r2	P1.r3	P2.r1	P2.r2	P2.r3	P3.r1	P3.r2	P3.r3	P4.r1	P4.r2	P4.r3	P5.r1	P5.r2	P5.r3	P5_EPI.r1	P5_EPI.r2	P5_EPI.r3	P5_MES.r1	P5_MES.r2	P5_MES.r3	P6.r1	P6.r2	P6.r3	P7.r1	P7.r2	P7.r3	P8.r1	P8.r2	P8.r3	P8_EPI.r1	P8_EPI.r2	P8_EPI.r3	P8_MES.r1	P8_MES.r2	P8_MES.r3	P9.r1	P9.r2	P10.r1	P10.r2	P10.r3	gene_id	gene_name	gene_source
364.673	408.03	391.355	3679.2	6060.84	12147.9	4490.27	12873.3	17979.9	8514.57	6174.71	4830.66	9708.84	2879.2	3000.15	3203.77	2659.08	1727.23	2311.69	1903.87	1655.86	2639.57	2358.26	1784.92	1702.71	1899.45	1277.11	2503.63	2701.02	1395.43	2211.09	2771.13	2232.5	2580.93	3356.13	1543.68	2373.47	3611.37	1922.78	2176.85	2858.43	1334.89	879.143	1226.34	3463.82	927.881	1090.82	ENSG00000005020	SKAP2	ensembl_havana
149.828	145.863	170.631	181.864	275.817	1286.77	66.1803	1284.03	710.583	2367.41	300.563	200.91	681.383	103.162	69.5586	103.967	90.7608	49.8964	97.0755	92.7798	46.6799	76.4674	138.731	94.2333	120.632	157.318	45.0762	70.8288	127.279	48.4308	92.1302	171.933	151.793	173.262	734.64	128.711	137.303	785.338	182.327	382.001	1070.53	251.861	139.551	136.645	810.669	62.5616	93.7925	ENSG00000009694	TENM1	ensembl_havana
510.583	722.12	584.061	381.253	407.004	1091.08	101.711	5053.18	7895.25	2083.96	5583.7	2585.3	3457.29	1634.81	2395.33	1361.28	585.583	779.471	1501.91	558.418	489.497	925.679	522.875	482.242	3229.11	1215.07	486.405	907.747	833.383	946.986	827.72	860.959	760.594	736.889	1097.41	800.699	633.611	1310.46	1135.89	1346.5	1441.82	948.083	296.224	776.639	1735.98	153.934	641.14	ENSG00000010818	HIVEP2	ensembl_havana
478.12	317.747	613.94	185.911	102.317	237.382	203.619	2190.92	2131.46	795.755	1982.65	1907.68	243.607	1769.88	3688.74	281.272	1127.12	3328.24	483.372	811.107	1592.83	181.544	769.73	1357.39	1418.89	1277.37	2005.37	434.197	150.038	632.235	231.16	70.6148	73.6058	73.1883	30.6564	32.0579	54.5653	30.4209	56.7607	118.56	27.9642	33.7414	22.6533	29.5312	130.446	12.3497	26.7444	ENSG00000013297	CLDN11	ensembl_havana
142.235	92.9356	124.66	459.35	213.116	231.064	733.537	751.469	1164.62	834.1	1509.22	1631.43	220.404	261.005	597.915	368.88	172.453	207.577	165.68	80.4469	139.082	170.151	97.2593	88.7897	212.166	96.7933	160.235	167.127	193.489	204.636	102.241	192.414	213.906	159.41	783.336	237.145	173.105	900.151	349.527	159.542	639.199	145.945	91.1137	220.776	369.129	19.12	28.7205	ENSG00000021645	NRXN3	ensembl_havana
0	7.30128	0.790562	3.29903	4.03573	0.828681	2.1177	121.042	1750.98	40.3123	1873.38	2113.52	1144.26	216.454	207.229	341.538	54.1261	73.8026	50.911	9.94227	15.585	50.0771	8.92886	11.6144	48.2913	4.97202	4.90967	1.05111	14.2016	3.30616	8.57984	51.0307	28.6799	2.17557	25.7707	1.04601	4.39303	21.5482	5.96729	6.89995	31.9758	1.07903	0	3.09035	14.356	1.20862	0.923461	ENSG00000043039	BARX2	ensembl_havana
4.11612	6.15179	6.24425	20.6863	148.483	1827.81	52.2696	7789.79	16094.9	2658.99	2378.97	4338.4	6527.5	909.888	1186.63	571.065	139.507	255.02	138.828	61.0765	137.465	110.729	80.142	110.26	191.635	116.828	145.429	94.4349	40.5119	84.8667	64.9606	46.7064	249.363	79.4778	132.312	212.738	61.4481	105.363	117.831	206.67	107.721	89.4886	23.7301	31.5276	60.0283	3.57992	21.8814	ENSG00000054598	FOXC1	havana
538.755	353.655	463.52	1285.61	1929.75	2900.2	2175.12	6188.93	7909.49	4577.79	3047.24	2480.27	5605.17	2496.04	2292.48	2132.01	2061.25	2131.5	2463.48	2247.91	2182.29	2328.43	2549.28	2570.39	1929.69	2143.3	2285.82	2386.48	2040.29	1879.11	2226.95	2181.96	1738.28	2222.47	2146.79	2179.78	2162.37	2205.68	2173.94	2028.66	2031.03	2059.31	1759.45	2353.66	2358.05	1797.87	2308.91	ENSG00000057252	SOAT1	ensembl_havana
20.0132	47.3007	51.1545	16.3307	26.0364	30.7202	21.4952	661.195	589.009	358.67	182.915	78.6352	737.367	16.9551	18.0328	42.0905	0.789775	10.3871	2.79499	4.12542	10.2989	8.79363	3.57072	4.05914	7.15949	0.796516	2.69984	0.768763	3.64021	0	3.59223	7.11498	0.741072	6.71216	3.95906	11.0397	0.586512	0.882889	25.5339	5.87789	4.59599	15.3811	3.28912	1.32944	0	0	0	ENSG00000058866	DGKG	ensembl_havana
3.10908	1.93109	11.379	1963.66	3709.05	11679.4	509.414	2938.69	1120.15	4694.56	149.882	104.325	622.952	11.7908	20.7469	64.1404	37.8545	66.1504	23.7476	16.3722	22.1671	30.9804	19.3013	42.4154	22.3796	10.7395	12.2037	31.6946	24.1021	23.0144	31.8261	2.94395	2.70019	25.9604	5.78613	3.97132	23.9702	8.68964	5.0863	14.0248	3.62616	5.0163	0	1.30365	6.71819	0	0	ENSG00000061492	WNT8A	ensembl_havana
96.573	121.812	73.2506	622.027	693.686	1470.29	960.191	3282.76	4110.4	1977.59	1823.64	2700.32	5873.86	532.293	631.844	722.403	338.005	349.728	363.234	225.396	254.002	330.261	221.633	162.038	419.267	169.564	209.081	273.518	454.258	257.443	232.074	435.734	631.056	458.941	439.271	946.355	435.94	430.882	480.642	335.808	361.585	757.289	139.894	352.329	238.056	221.595	139.267	ENSG00000065320	NTN1	ensembl_havana
4.30343	7.05055	1.96177	12.2177	120.67	60.62	22.778	3072.2	3274.26	995.571	356.052	167.507	615.982	194.173	226.205	66.6015	148.3	357.796	59.9649	253.612	470.163	53.5414	203.701	423.332	105.521	407.978	565.444	34.1547	36.7735	380.509	41.7087	69.2386	13.6186	14.1939	27.1404	109.101	15.3957	29.1345	176.789	12.6183	29.0264	61.9288	453.435	95.7785	105.258	434.229	85.9554	ENSG00000070193	FGF10	ensembl_havana
532.527	425.865	426.859	393.311	230.312	747.149	382.492	6039.76	6880.5	5772.78	2271.75	1716.14	3183.89	1521.52	2362.27	1114.19	903.647	857.396	796.118	478.479	657.561	829.346	551.013	802.644	752.842	414.582	545.794	725.876	821.562	495.67	614.341	616.588	1232.5	858.094	948.843	450.441	869.75	1031.21	536.672	813.89	1166.47	541.229	281.787	494.351	644.8	248.427	402.419	ENSG00000099139	PCSK5	ensembl_havana
58.0917	112.43	31.1847	249.648	306.177	800.778	263.464	8799.09	11753	1883.69	2680.4	2181.17	5526.59	252.668	982.945	149.221	26.0477	70.2253	71.7393	33.3511	31.8571	12.4344	8.92016	15.5729	100.469	29.0788	26.9797	6.38461	3.59506	5.59213	4.25252	17.5219	4.91725	1.44045	7.25461	6.35359	0.555972	9.44456	200.327	4.80014	2.85674	637.881	10.6064	3867.04	8.66559	2.02558	35.1122	ENSG00000100095	SEZ6L	ensembl_havana
152.386	316.344	173.374	79.836	35.0567	469.954	11.7572	1022.66	957.667	469.789	584.47	484.411	671.228	126.853	246.945	36.5382	23.0179	39.8539	26.7846	10.2218	25.9601	20.2341	11.3233	20.6677	35.2342	9.5821	19.0827	5.83559	10.9534	6.11834	7.50737	8.91609	17.0071	8.72413	10.3341	6.89577	7.45317	11.3942	10.2547	11.0496	7.69156	7.98776	6.23956	17.3114	10.9393	5.53989	4.40477	ENSG00000100346	CACNA1I	ensembl_havana
10.0926	67.6257	17.7258	70.4892	172.896	1568.02	127.161	2391.76	997.39	3667.35	281.754	139.716	1144.71	324.563	277.673	97.1506	332.112	404.246	140.322	398.458	798.256	49.6744	225.741	540.987	481.402	920.801	1463.81	192.817	102.935	870.936	106.803	44.9209	215.67	26.9614	64.8813	128.311	27.6748	49.8875	193.029	78.6892	63.2515	227.878	58.2792	341.635	66.5766	39.0912	168.095	ENSG00000100678	SLC8A3	ensembl_havana
1085.92	1093.86	1039.31	984.557	1090.22	1314.09	761.728	2549.68	4442.9	1094.81	4370.28	3538.87	784.651	818.29	1011.67	732.13	532.744	501.076	636.606	580.289	428.059	629.107	583.241	606.411	645.636	454.527	265.583	595.889	724.674	528.559	602.292	712.452	452.299	617.914	678.438	513.698	581.989	801.328	498.75	729.515	715.38	415.953	297.378	1010.96	864.382	580.652	941.761	ENSG00000101160	CTSZ	ensembl_havana
3182.93	3711.39	3362.78	3599.52	3840.14	3763	12144.3	9959.14	9266.99	7449.39	5955.96	6950.14	6146.03	3556	2337.73	5592.59	2263.05	5058.53	5278.33	6700.66	7723.58	2590.75	3593.71	5168.5	14042	13058.5	12091	4958.23	7938.35	6195.78	7315.37	2578	6485.36	9747.3	15172	6143.3	7423.47	14714.5	4050.95	21815.2	16917.4	5462.98	2823.22	5710.02	7355.82	2787.29	4012.36	ENSG00000101335	MYL9	ensembl_havana
343.696	289.542	311.593	969.606	1915.08	671.793	537.051	1629.31	1901	1203.24	1604.15	1829.67	3144.27	372.634	467.16	381.127	192.585	229.56	227.208	215.207	225.94	260.017	242.145	210.266	316.607	195.278	187.491	152.425	265.782	93.1337	173.382	208.948	236.194	265.152	433	467.177	227.623	492.354	406.055	405.212	497.455	610.606	440.73	643.99	280.7	272.639	989.266	ENSG00000105329	TGFB1	ensembl_havana
2.22006	4.42419	7.57807	3394.54	9743.17	14338.9	10897.6	9354.52	7919.27	9835.6	3789.41	2649.01	6256.95	1912.14	1718.41	1686.67	892.676	850.542	1115.01	1012.79	728.082	1263.92	1080.95	994.745	919.493	822.482	555.158	1148.61	893.864	761.322	1113	945.75	511.691	1002.81	813.933	452.549	929.828	815.704	549.549	909.546	719.463	383.959	199.6	513.93	1011.85	151.483	260.702	ENSG00000105991	HOXA1	ensembl_havana
725.485	1082.78	815.762	358.754	1112.86	4034.73	1122.92	3340.3	7426.87	3832.25	2134.62	955.508	6269.5	928.685	864.067	988.917	678.681	628.373	857.373	670.893	406.32	817.142	703.255	533.412	643.321	513.266	287.345	861.675	830.002	471.12	632.968	511.039	823.332	841.883	1452.37	1229.37	813.434	1297.82	747.394	928.68	1163.72	653.378	300.177	771.303	663.378	1323.26	854.925	ENSG00000106003	LFNG	ensembl_havana
0	1.97845	1.49092	236.05	6545.16	7755.13	5384.83	2410.22	528.785	5682.13	594.741	171.657	1255.54	995.559	408.747	165.628	69.0573	136.503	266.703	535.409	426.605	288.654	534.763	808.745	195.283	415.225	166.671	157.588	121.619	264.984	386.119	246.084	10.4685	24.6181	89.4852	39.094	15.8798	110.304	182.47	70.2107	136.579	195.508	574.733	382.593	346.4	146.354	750.383	ENSG00000106038	EVX1	ensembl_havana
11.5945	8.41646	2.05451	242.975	183.023	621.374	38.1431	827.096	632.428	3528.07	462.567	303.612	682.372	91.0536	266.917	807.937	719.883	239.374	752.862	33.3197	59.2111	922.288	45.7718	36.8043	317.999	2.58468	6.35609	843.756	231.479	173.767	229.892	81.4715	116.184	503.145	10.7182	11.7192	571.369	5.54407	18.8075	199.749	8.4673	7.26118	4.12224	35.6156	19.1276	0	0	ENSG00000107831	FGF8	ensembl_havana
12.141	21.7751	19.4137	318.267	7954.92	45398	259.686	26001.8	28035	31288.4	37510.6	15852.9	4970.33	7159.2	14697.3	2016.38	553.508	2103.83	2115.29	100.74	817.888	1249.68	139.25	609.742	4732.8	165.981	781.243	376.603	520.67	126.564	216.445	173.436	196.264	80.8037	231.866	131.079	69.1242	188.258	1161.04	92.4701	339.037	1971.62	9806.21	14453.2	61.2665	1022.56	19385.4	ENSG00000107984	DKK1	ensembl_havana
41.5442	35.7234	96.1895	73.6269	109.523	44.067	146.437	1329.89	1329.24	831.184	1027.89	616.146	512.284	758.91	818.229	334.768	134.582	183.962	327.701	401.793	266.624	184.868	312.39	382.767	803.557	319.647	141.183	212.398	203.044	162.61	149.643	209.357	150.383	64.035	152.793	72.7174	70.2567	150.59	366.89	210.958	251.066	524.36	31.5503	388.346	225.991	609.155	53.828	ENSG00000108684	ASIC2	ensembl_havana
1495.03	1791.75	1539.04	1655.59	1488.12	3893.13	767.982	6514.56	8787.34	4955.84	3882.63	3835.67	4469.45	1755.4	2186.14	1501.84	1355.32	1480.01	1280.54	1208.5	1267.77	1240.92	1320.63	1233.86	1380.43	1271.86	1317.9	1262.2	1500.09	1549.22	1381.84	2176.03	1386.19	1386.81	1510.54	908.13	1471.17	1690.85	1362.4	1306.17	1391.06	733.389	365.666	346.173	2281.6	130.116	294.648	ENSG00000111058	ACSS3	ensembl_havana
81.0971	78.4688	99.5627	4019.53	9879.91	18035.3	8537.17	5263.82	1089.8	11982.1	820.712	333.96	1586.77	1483.82	1163.31	640.743	552.345	623.671	921.94	709.775	800.68	989.636	562.052	801.983	771.331	881.767	847.891	684.296	403.345	577.77	529.23	306.984	371.315	239.618	146.733	530.855	197.441	182.876	452.181	459.203	312.705	755.742	489.465	602.366	170.558	190.95	128.689	ENSG00000111186	WNT5B	ensembl_havana
0	2.18633	4.16103	1649.35	5062.45	7844.73	1359.99	5503.72	2860.38	5321.21	1452.37	375.721	1140.99	214.22	470.941	121.082	21.5662	31.9497	55.1773	21.7632	28.4362	44.9338	24.7796	16.8183	84.866	24.0767	25.8685	32.0882	23.2528	6.96077	22.2095	20.362	3.89557	17.3466	13.5306	2.20227	8.71173	10.8015	10.7685	21.4449	5.93963	14.7672	4.81896	19.5191	7.1118	13.9949	18.4702	ENSG00000113722	CDX1	ensembl_havana
633.928	660.53	663.784	3225.14	7948.28	12709.3	3393.4	7642.57	4866.18	9304.23	4594.1	1580.63	3813.45	1827.12	2415.48	1236.57	714.224	577.01	1186.26	801.383	542.435	1213.5	845.897	712.68	1414.34	420.844	256.01	826.008	1092.77	646.135	883.892	1521.66	484.399	821.719	711.722	646.887	784.815	710.764	993.283	680.23	676.603	514.831	613.744	2002.96	968.42	1301.72	1701.84	ENSG00000114115	RBP1	ensembl_havana
72.645	85.6136	65.6157	75.0049	77.7756	82.5701	122.694	381.553	353.22	181.553	284.009	248.414	114.995	52.9233	69.9848	135.882	74.4612	47.3896	93.0065	62.9189	60.1848	73.3967	56.5885	56.9799	206.072	92.7722	62.6605	89.7555	128.839	61.6873	84.8327	76.8941	119.914	167.295	395.219	96.5569	148.794	391.732	84.64	257.038	360.036	75.7972	80.8466	86.995	172.493	56.9606	156.84	ENSG00000114854	TNNC1	ensembl_havana
102.838	246.386	102.355	147.664	111.377	267.703	143.598	887.037	701.061	643.059	270.982	148.084	305.646	239.558	215.655	174.768	173.066	228.587	180.711	115.449	151.812	128.242	165.421	186.018	199.938	141.137	143.156	181.988	299.69	125.986	137.113	210.776	225.099	376.348	560.976	353.986	340.707	370.976	341.257	776.83	490.144	647.161	315.294	282.537	243.948	103.411	112.912	ENSG00000118503	TNFAIP3	ensembl_havana
5145.46	4240.58	4284.31	2300.62	3821.41	2454.72	3998.2	8364.34	8229.71	5831.81	4508	2453.19	4785.94	3896.73	3359.66	3423.2	3184.22	3061.68	3182.23	2750.19	2909.32	3547.16	2389.03	2666.69	2900.02	2688.28	3171.17	2692.3	3022.8	2287.69	2648.95	2608.55	2341.5	2351.66	3871.26	2511.79	2005.11	4046.89	2770.52	2573.41	3669.77	1923.97	1672.43	2283.1	2824.02	2788.64	2791.32	ENSG00000119812	FAM98A	ensembl_havana
2.9213	1.0022	4.57768	258.882	792.637	8080.53	3886.09	8401.89	7892.85	6273.98	1301.87	1005.06	2278.03	197.602	669.561	784.834	141.38	287.636	308.423	62.9001	99.3096	427.373	79.5865	152.401	152.361	20.1529	27.4817	392.973	47.2091	98.9102	176.597	20.2067	66.0703	117.458	16.5805	16.1515	142.027	13.8637	23.0354	94.9085	10.8916	6.10752	1.60403	16.9002	26.7778	1.1664	1.7824	ENSG00000120094	HOXB1	ensembl_havana
75.24	113.998	53.9468	113.345	360.836	4322.33	197.68	18392.6	24345.7	13463.7	5851.47	2454.57	16920.3	2594.01	2471.99	1425.84	557.762	886.514	976.383	836.863	851.863	918.187	836.999	834.079	719.585	731.237	922.792	715.255	584.523	428.333	651.668	622.36	522.436	554.978	350.415	858.897	498.054	389.676	1989.95	606.271	529.976	3379.67	63.3836	3642.62	736.432	5952.34	154.343	ENSG00000121966	CXCR4	ensembl_havana
137.459	127.095	118.25	2145.16	1870.55	6849.09	2110.48	3424.89	2789.85	2807.43	1825.8	1898.36	1736.21	1069.29	1964.1	2117.39	1548.37	1125.12	1778.09	540.996	630.419	2231.18	544.66	588.069	1131.74	308.572	284.26	1760.1	482.769	570.773	1017.22	72.1732	849.317	1139.07	176.418	1201.5	1117.3	176.836	460.526	770.883	91.5567	805.12	21.1344	114.421	87.2201	14.2496	11.3661	ENSG00000122756	CNTFR	ensembl_havana
0.980136	0.976558	0.743425	0	1.07959	68.5774	11.9482	1046.66	1815.11	96.6377	242.616	143.35	35.4954	30.4079	69.3206	30.0324	21.0651	16.0148	24.3179	5.19395	4.88554	29.8494	11.4498	9.24156	27.9467	8.4155	1.84693	15.8144	3.71044	6.21776	8.94555	2.91719	0.869991	7.5019	0	0	4.13142	0.964947	0.80164	3.96325	0	3.04408	0	0.968658	0	0	0	ENSG00000124203	ZNF831	ensembl_havana
5.21014	16.823	7.10165	3.2963	13.7347	37.3502	8.12442	253.246	293.44	86.5076	309.912	490.897	384.92	145.766	166.965	114.736	95.0041	52.6825	34.2709	44.9807	48.6602	19.3879	33.9002	57.8334	63.5604	99.2191	67.1952	26.5256	25.6	62.3906	23.1757	20.3525	130.916	16.3343	28.2248	107.858	17.8276	25.0708	86.6851	41.3577	40.3386	165.694	28.0117	51.024	43.8033	7.79674	49.3235	ENSG00000126778	SIX1	ensembl_havana
15.5556	80.0951	9.50739	3261.28	5672.76	5750.74	4889.09	4259.94	4763.65	4279.79	6857.26	4780.92	1978.14	6483.25	8442.56	2935.98	2001.3	1748.99	2965.58	1086.8	1106.82	2891.02	1220.01	1138.46	2239.37	449.602	328.115	2105.16	1785.51	586.498	1032.7	2434.25	724.959	855.625	2604.61	677.645	1258.68	2371.86	1300.68	665.883	1470.21	598.742	88.1726	1588.69	1916.18	166.526	153.215	ENSG00000128683	GAD1	ensembl_havana
15.6352	14.227	8.8465	32.0463	43.9512	1488.85	38.949	7220.36	14900.9	152.228	3098.06	4702.28	749.057	290.159	415.211	302.221	71.3082	185.893	119.365	42.4212	36.0346	99.4237	39.7507	52.5637	138.006	33.4636	58.5956	44.8194	18.5849	25.35	36.1287	37.0412	36.0661	60.1741	49.6674	112.902	50.4698	38.7478	14.819	145.137	53.9908	44.6092	29.3917	42.2778	49.1924	68.1799	94.6127	ENSG00000128918	ALDH1A2	ensembl_havana
277.078	280.336	347.809	214.805	527.027	2187.54	154.377	1882.6	950.04	2960.73	882.432	950.7	1097.52	778.769	937.055	856.768	540.784	810.152	853.114	866.985	782.762	797.128	821.467	886.926	996.59	902.772	737.56	890.594	940.292	732.825	1143.34	647.762	624.082	1113.06	1548.47	800.968	1160.07	1542.84	590.573	1313.66	1351.19	424.618	202.112	249.067	1649.81	185.956	277.949	ENSG00000130052	STARD8	ensembl_havana
250.666	318.607	275.654	745.506	2456.9	1031.02	1267.75	627.125	414.937	567.708	240.661	245.105	345.882	1336.39	1250.24	471.919	775.702	1829.97	727.296	631.437	1367.89	426.346	436.894	846.548	1800.51	1059.71	1740.91	501.056	267.733	883.299	305.581	151.298	357.587	160.337	330.24	409.975	128.75	253.475	387.607	458.875	464.586	541.315	449.008	1004.32	231.902	275.007	733.042	ENSG00000130830	MPP1	ensembl_havana
12167.4	12313.8	13190.2	11607.7	16221	15172.3	16640.4	27418.5	36510.4	17230.9	23735	26450.9	28236	19638.5	17558.2	20525.1	21015.1	19689.5	22159	18968.5	19110.8	19166	16866.7	17297.5	29014.9	27562.2	27780.2	22983.8	21815.6	15553.3	19263.7	16008.2	19221	23658.8	33103.7	19815.4	21597.4	34814.3	18519.7	31967.5	37606.5	21355.8	7125.86	12016	23579.2	13110.9	12864.4	ENSG00000132688	NES	ensembl_havana
37.2081	28.2404	14.0748	196.512	99.092	1495.63	391.053	2913.85	5780.84	496.534	2593.36	3268.06	2137.56	1850.98	3350.74	1347.77	1198.6	2468.62	647.923	516.686	1292.32	499.846	394.608	898.424	1492.04	1031.69	1613.05	498.578	307.1	1045.22	247.15	56.958	1071.17	109.537	72.993	282.009	76.6516	64.412	427.294	461.817	121.381	624.587	144.284	298.383	31.8424	46.2725	199.099	ENSG00000134138	MEIS2	ensembl_havana
37.2432	20.1345	50.6647	2399.54	14088.6	77250.6	2653.1	53902.5	50107.7	47074	28173.1	9399.34	39764	12508.8	15093.4	5907.58	1573.24	4080.61	5385.96	2940.19	5061.52	2324.34	1411.1	3016.52	15114.4	6634.38	7765.49	3256.72	740.755	1422.2	2197.78	132.676	157.07	702.136	134.343	85.0362	315.883	109.329	249.089	3029.71	219.831	330.624	24.3119	352.902	278.123	22.2212	35.0798	ENSG00000134817	APLNR	ensembl_havana
434.754	280.753	414.673	713.216	257.131	318.885	114.921	1036.73	1405.94	404.788	1685.44	1144.76	751.559	810.41	976.371	240.71	318.798	417.303	272.695	179.845	330.112	189.994	101.716	189.527	667.086	345.361	421.468	271.72	96.5387	164.964	130.62	121.663	157.921	60.8219	116.97	192.996	45.5141	123.519	311.645	154.56	176.32	580.243	94.859	1457.5	88.3203	124.024	342.595	ENSG00000135547	HEY2	ensembl_havana
1.03029	1.02655	0.781487	15.8384	187.25	709.203	73.2671	4222.2	4864.86	3781.44	2393.1	791.922	1928.35	1837.6	1851.48	1280.08	1376.41	575.198	1982.84	572.878	652.78	2346.94	962.197	940.134	982.674	315.581	171.817	1598.32	1159.58	359.491	1524.54	660.097	127.12	709.734	95.6418	41.3588	680.715	99.4058	202.244	440.925	87.3983	61.8655	13.5767	38.694	229.555	4.77908	0	ENSG00000135960	EDAR	ensembl_havana
650.848	596.433	525.964	732.92	647.192	796.655	619.231	1098.31	1552.24	1150.29	975.127	1380.93	749.095	404.113	591.337	827.297	629.884	378.304	697.601	373.193	261.193	664.491	377.214	287.145	695.247	253.727	270.737	878.8	475.422	509.262	635.152	757.199	711.331	655.028	917.106	656.026	766.632	923.7	671.833	711.741	890.087	572.177	425.524	808.362	936.74	508.961	517.911	ENSG00000137941	TTLL7	ensembl_havana
780.196	638.11	784.028	844.285	997.327	749.233	634.383	6878.64	11801.8	1289.52	3342.87	5485.91	3330.57	1494.18	1946.77	1830.73	2485.29	1983.76	1210.5	1094.75	1151.93	965.885	986.411	990.612	1962.76	1688.05	1605.6	1296.91	1545.77	1279.73	992.41	1776.04	3265.23	1372.6	4413.28	6703.55	1397.41	4115.4	3784.41	2270.95	3720.29	2716.38	659.761	699.185	1952.81	131.95	180.341	ENSG00000139263	LRIG3	ensembl_havana
0	1.0253	0	0	1.13346	89.9993	4.18166	827.913	122.844	771.844	6.36828	0	89.8245	0	0.791088	1.75173	0	0	0.797865	0	2.05168	0	0	0	0	0	0	1.03777	1.55802	3.26419	0	0	0	0	0.848142	0	0	0	4.20829	0	0	7.45744	0	0	0	0	0	ENSG00000139648	KRT71	ensembl_havana
21.803	12.2581	28.4459	5.38456	1.92452	46.0005	0	432.842	384.873	565.88	25.4269	25.4452	204.798	3.70022	9.82	46.5137	22.8534	43.614	22.418	4.74984	3.04379	36.6168	3.56756	2.61789	7.70704	5.19969	1.43819	37.3323	2.23444	9.16622	6.89084	1.92901	7.95489	9.28227	0	2.40389	5.0367	1.59808	3.58293	6.21816	0	1.58087	1.5665	1.5094	2.47487	0	0	ENSG00000140368	PSTPIP1	ensembl_havana
150.855	389.366	201.558	1181.75	78.121	2753.86	2645.57	32716.5	29603.3	22601.4	10997	12937.3	24559.7	7348.91	7848.42	14650.6	8756.88	7701.29	13873.5	3848.15	4817.54	14899.2	5449.73	6759.06	6656.13	2453.64	1972.27	13408	5030.81	5082.06	10457.8	1921.95	2172.33	9135.25	1518.12	725.189	9427.94	1471.66	542.259	6101.23	1558.65	519.104	369.288	323.191	1728.22	151.651	566.599	ENSG00000141449	GREB1L	ensembl_havana
101.767	71.7236	63.5306	283.927	410.119	556.152	145.31	278.85	280.25	436.038	1048.53	561.055	126	152.969	725.148	120.301	21.5863	27.2503	149.567	11.3709	34.7087	85.9969	12.3131	19.8773	330.102	31.1043	38.2252	41.7386	12.9514	37.5031	43.6867	17.2761	13.053	7.83003	16.0022	5.67601	14.1441	38.7422	36.4483	21.4966	37.8559	33.1683	11.1614	93.8085	42.2993	9.37313	39.1203	ENSG00000142347	MYO1F	ensembl_havana
71.002	42.0373	77.2728	29.2036	28.3365	94.0904	37.6345	777.388	850.519	378.513	836.968	333.165	1816.55	178.787	171.666	96.3453	58.6959	89.6789	51.0633	65.4398	56.4217	63.372	67.3193	71.4486	40.3441	37.3069	33.933	37.3592	69.335	29.3773	50.0898	48.2371	108.697	77.3291	80.5742	124.959	65.7848	72.9433	127.932	38.1442	63.1449	62.8553	20.3399	13.2214	65.0316	13.1263	21.8816	ENSG00000143340	FAM163A	ensembl_havana
20.4973	13.4622	5.45793	44.2225	16.1548	98.654	40.4901	2087.92	2466.04	364.514	2506.2	2429.09	1194.13	1041.79	1447.41	613.95	445.925	746.175	343.305	201.529	471.566	247.278	129.093	333.175	744.307	346.25	646.712	195.085	78.2855	365.172	60.5436	14.4423	200.276	117.454	27.2326	128.552	99.8679	28.4158	77.4784	184.955	39.1347	47.1738	23.4556	53.6751	22.4489	14.8527	48.2537	ENSG00000143995	MEIS1	ensembl_havana
855.516	990.459	688.787	791.215	1132.03	1493.23	886.565	3181.63	3447.57	1684.11	4754	2354.48	1341.8	1326.62	2701.35	1316.3	820.341	792.199	826.087	694.129	823.944	924.009	698.486	739.672	942.208	657.96	964.987	711.165	801.842	432.653	703.204	893.157	469.652	761.54	980.571	442.255	807.525	1294.27	561.212	796.364	1028.54	657.454	127.987	420.324	1165.38	105.989	168.742	ENSG00000144278	GALNT13	ensembl_havana
20.1558	21.9088	20.2214	464.364	6426.47	16154.5	415.822	11201.6	2492.02	12588.5	168.621	85.5835	1653.17	15.344	40.8248	40.9303	3.02955	9.98065	6.39334	2.9132	10.9602	4.34019	4.28123	5.49748	23.4144	7.45741	19.2115	9.23961	8.79217	33.0342	8.60287	3.74825	13.6952	12.1123	10.53	15.6311	22.5272	1.80401	12.7391	9.2088	1.65353	18.9704	5.68172	17.6712	7.78098	5.88852	0.811757	ENSG00000146374	RSPO3	ensembl_havana
280.927	261.451	352.019	233.636	199.489	257.726	217.441	1154.35	1128.29	696.946	1013.45	1104.69	1273.77	1119.53	826.688	371.368	217.766	591.306	414.09	643.482	936.612	208.923	499.284	747.118	1053.54	1389.16	1666.63	275.002	249.308	515.725	356.893	263.395	349.838	300.728	375.734	537.005	226.275	344.455	471.325	803.094	518.18	885.297	468.954	830.9	443.54	442.717	799.581	ENSG00000149218	ENDOD1	ensembl_havana
0	0	0	7.29817	1348.76	5585.57	43.914	2330.25	938.175	2343.18	112.822	76.0007	546.634	52.1536	130.529	44.6688	8.5088	11.2129	12.7661	15.272	8.2056	20.1904	8.01439	16.7607	23.8384	6.87406	10.6623	5.18961	10.1212	3.26482	7.04318	17.6068	20.0966	10.0227	20.3529	5.16467	3.6138	26.34	53.8688	6.24316	18.5639	85.2321	21.4672	172.925	8.33923	40.5701	64.7425	ENSG00000151379	MSGN1	ensembl_havana
894.417	875.544	880.596	856.516	1149.42	1383.8	1287.43	2920.73	3389.58	2619.28	1884.05	1665.36	2490.97	1397.5	1492.11	2052.96	1389.46	1294.57	1625.22	1641.21	1324.61	1893.38	1743.98	1867.7	1198.1	1213.09	1036.23	1588.96	1641.34	1522.88	1777.74	1397.16	1068.23	1649.31	1110.26	965.985	1431.98	1064.4	1044.7	1276.84	1120.98	976.925	694.829	944.193	1349.86	796.495	679.598	ENSG00000151552	QDPR	ensembl_havana
90.3334	58.6524	78.3624	16.5771	28.8559	11.1852	81.5689	567.11	555.294	110.746	103.066	106.819	170.068	40.2261	21.9428	73.1041	28.0694	7.56531	103.334	117.84	81.3733	71.3923	197.201	138.291	52.1344	137.266	47.0538	44.1449	52.948	39.927	193.696	43.4815	84.2197	144.693	200.898	157.989	105.268	197.432	39.7013	115.431	240.185	63.8332	16.8589	31.4439	288.251	0.737462	24.0403	ENSG00000155511	GRIA1	ensembl_havana
491.348	507.681	452.429	394.977	411.464	293.424	652.658	1356.56	2211.02	1038.4	476.54	625.883	759.118	394.8	342.176	429.503	366.316	308.113	326.401	400.52	377.022	455.161	458.23	307.499	356.29	249.798	307.94	405.377	373.657	477.344	335.929	538.724	169.664	556.795	298.467	266.35	454.168	246.75	228.805	360.846	270.866	145.247	72.9191	170.482	415.246	277.119	53.3496	ENSG00000155849	ELMO1	ensembl_havana
26.7537	34.8603	41.3685	521.992	307.166	98.181	441.168	105.954	1060.22	69.4575	408.482	865.08	3183.05	113.872	113.917	246.118	96.9786	109.299	109.308	44.7181	90.2732	85.6542	50.4896	89.0908	168.711	44.1805	95.9797	74.7198	134.765	114.248	68.8727	71.2056	52.0653	136.756	189.983	651.662	105.542	222.882	1019.25	129.694	100.284	335.585	499.451	431.229	50.0255	54.8915	196.026	ENSG00000156427	FGF18	ensembl_havana
285.127	267.707	241.758	192.882	334.697	432.444	320.364	1002.64	857.559	664.257	376.966	389.655	589.531	276.495	240.774	223.926	120.575	164.23	200.821	215.346	200.953	243.097	201.053	199.104	198.568	147.171	140.278	188.27	282.232	192.807	242.116	249.054	157.561	258.364	261.868	166.387	239.579	248.332	209.316	217.623	250.878	142.403	126.311	215.087	189.351	197.751	164.827	ENSG00000158234	FAIM	ensembl_havana
5.69965	21.7379	17.9741	577.397	2389.16	13876.5	1518.9	6653.06	4807.43	13417.1	2286.48	1153.57	2820.51	1868.13	4276.79	3467.65	1556.86	1205.03	2916.42	538.003	470.088	3225.83	663.554	550.332	2159.73	191.818	171.471	2926.51	2335.84	496.838	1283.47	2106.27	423.176	2207.95	762.484	369.933	2116.3	883.43	1177.39	1433.31	639.336	388.043	15.487	265.987	1021.1	9.48549	22.6487	ENSG00000158815	FGF17	ensembl_havana
65.4619	58.6135	102.861	180.37	183.857	218.549	277.59	1120.57	1203.55	356.202	467.267	470.453	304.81	118.764	137.205	116.676	116.407	79.5263	114.377	157.797	71.6567	109.523	110.796	110.881	121.99	142.529	61.0599	84.5284	97.8716	99.0478	105.712	77.7461	68.191	99.4903	68.566	96.0393	75.9402	61.8445	63.1103	156.835	86.5439	94.5674	82.344	88.9595	62.6218	46.9928	50.85	ENSG00000160097	FNDC5	ensembl_havana
328.946	287.724	376.837	50.3444	9.29814	128.179	21.17	5167.52	4842.8	1735.2	951.151	409.22	5482.75	149.362	198.044	124.163	12.1598	43.4247	25.3326	3.75095	35.3026	16.9496	0.735645	11.256	45.5189	8.05371	15.0228	4.72948	12.1085	5.99248	12.8407	13.4345	20.9819	11.9582	15.8231	7.29344	8.85051	10.8483	17.1918	8.84997	12.716	24.6132	18.4629	8.92239	11.3991	13.5064	2.80568	ENSG00000160179	ABCG1	ensembl_havana
673.09	631.009	627.536	2018.98	2906.8	3614.8	1205.09	1115.22	1075.51	1307.35	1219.45	1150.08	993.066	1016.45	1290.57	1081.89	1010.8	1210.97	1048.87	1059.63	1144.75	1076.68	1021.46	1029.7	991.749	907.949	846.795	1134.13	1068.85	1196.03	1128.05	1293.34	1166.03	924.451	1127.26	1067.57	951.842	1130.32	878.673	946.354	930.156	790.485	793.601	921.222	1042.45	973.643	928.676	ENSG00000160972	PPP1R16A	ensembl_havana
1149.28	1125.61	1273.35	2741.18	5795.41	5264.64	4021.87	16624.3	10539.4	15182.3	2409.59	1121.6	9241.25	3237.07	1862.59	2544.89	2947.02	1985.48	3438.03	5345.89	3232.88	3268.08	5906.08	3794.1	2835.05	4993.3	2778.31	4002.98	5770.1	3506.47	4262	8512.43	3564.33	4761.37	7430.58	3213.88	4580.68	7610.5	5889.14	4863.85	7187.24	4332.82	2193.23	2563.49	10309.3	3385.91	2281.21	ENSG00000163378	EOGT	ensembl_havana
16.8442	12.6632	7.58916	3096.96	26539.4	26241.5	2829.54	2961.05	537.882	8030.32	1612.1	313.018	1161.26	684.556	1798.22	227.396	93.8543	129.725	297.447	192.509	141.587	226.343	207.06	251.533	636.992	119.065	98.5618	117.885	342.196	105.897	96.1549	500.691	115.349	92.1906	1075.57	98.4742	109.039	1003.44	301.062	194.717	972.877	337.34	41.726	298.766	592.691	9.40574	11.7513	ENSG00000164458	T	ensembl_havana
2784.3	2362.57	2044.52	1722.27	3575.28	3196.83	2923.29	12098.5	17087.1	5319.7	2507.28	1036.4	12516.9	2257.43	2019.45	2447.32	1271.64	1585.4	1768.12	1690.33	1901.48	2126.86	1953.05	1964.96	1211.25	1451.39	1589.21	1605.99	1660.33	1550.71	2020.65	1684.58	1034.9	1661.07	1254.01	1247.74	1774.16	1344.29	1187.69	1451.58	1152.26	1132.05	857.692	848.439	1487.23	812.854	820.542	ENSG00000164687	FABP5	ensembl_havana
57.003	44.9667	75.1332	25.6989	26.1321	49.6171	27.4363	334.728	675.518	299.387	321.982	456.162	418.843	135.933	131.583	46.1348	14.3526	41.7204	16.928	19.4237	36.3472	14.3582	21.6915	55.0228	20.6248	11.9632	43.1937	6.80891	3.65002	55.5747	10.3318	8.11734	3.42453	2.97754	0	3.87199	4.53911	5.69718	7.88864	20.7196	1.74041	4.99261	5.48253	37.1779	12.5695	2.23682	108.992	ENSG00000164932	CTHRC1	ensembl_havana
35.3605	3.77134	9.3308	353.656	779.023	369.777	782.51	499.606	268.306	302.915	199.104	161.647	152.896	176.149	108.392	94.8798	94.387	171.315	75.5702	143.271	112.589	82.422	82.3908	103.825	131.534	149.511	143.192	59.1656	53.7308	121.822	68.4488	40.8375	138.404	70.4517	119.658	264.026	61.824	109.725	189.703	116.937	108.935	332.66	99.8931	162.729	80.3367	64.7424	139.603	ENSG00000165379	LRFN5	ensembl_havana
286.567	393.285	228.681	3059.79	6051.28	16497.3	1192.91	29587.4	23648.4	13743.5	18812	19568.4	15218.9	7483.12	8753.3	5122.29	2776.87	5842.05	4264.59	1880.42	5234.8	4468.33	1910.83	3993.22	4028.9	2482.92	6293.84	2906.27	1772.05	3136.71	2006.33	955.321	2690.23	2172.77	1310.38	5372.62	1944.54	1283.55	5451.15	2436.46	1747.85	9719.99	1070.27	11215.9	517.841	1654.52	2556.06	ENSG00000165617	DACT1	ensembl_havana
338.124	292.738	298.687	450.915	415.794	753.316	644.88	1171.83	3027.3	719.898	703.329	720.56	2108.12	426.348	443.508	670.211	544.052	428.671	562.597	457.794	365.457	642.928	547.206	499.749	323.224	312.049	208.53	639.012	700.168	335.503	613.376	584.641	470.991	736.466	618.816	466.069	703.352	722.487	392.958	665.508	502.896	244.187	272.372	113.021	496.114	222.257	68.0563	ENSG00000165730	STOX1	ensembl_havana
2527.08	2919.63	2785.88	9459.94	13338.9	34293.5	20044.8	91369.1	111228	41085.7	60436.7	63067.6	29742.5	15427.6	27600.2	12414.8	5091.85	9837.07	10047.9	4356.67	7624.64	8071.78	5338.8	8038.8	13090.5	4824.66	8523.15	6598.93	3370.24	5082.75	5841.13	2649.63	1843.99	4876.48	1415.76	1031.75	4516.34	1447.59	1078.57	4355.9	1619.2	1047.84	378.118	600.578	2340.39	1252.31	655.999	ENSG00000166450	PRTG	ensembl_havana
1147.27	1014.46	999.113	890.922	679.683	845.45	883.239	778.381	812.438	1558.86	1634.87	1774.26	1650.68	1033.61	1005.8	1232.33	1041.06	844.765	1053.44	986.491	699.149	1266.01	932.607	967.898	915.63	928.361	546.107	947.282	807.953	592.267	950.92	852.581	880.045	1005.35	949.066	593.007	1072.09	956.475	814.392	880.774	821.134	647.451	957.03	867.468	1014.03	549.031	752.966	ENSG00000166780	C16orf45	ensembl_havana
0	9.89685	2.18109	11.7312	172.802	1221.4	5.08328	28.2962	319.934	3.73309	62.1308	10.4999	303.295	6.87803	9.26467	10.8893	2.05877	20.2372	11.5752	5.26954	2.37424	6.37335	5.77505	2.12448	4.38642	2.3515	4.71156	1.65707	11.255	0	11.3057	0	2.22045	5.16759	2.06116	4.99605	5.17457	0.808845	6.13413	1.68631	0.741364	2.44248	2.73284	4.88492	1.96791	2.90028	0.363961	ENSG00000166823	MESP1	ensembl_havana
194.984	309.327	297.592	584.209	935.542	855.136	1394.19	1703.79	1061.6	1629.76	973.226	774.858	2218.54	686.033	700.19	1255.87	643.756	618.906	985.212	625.75	506.115	1098.05	592.268	574.674	494.873	346.944	257.118	1037.77	654.293	597.547	835.62	560.352	685.261	956.734	964.372	656.679	1278.03	774.597	370.067	837.512	509.321	426.719	348.997	255.838	668.803	378.273	246.839	ENSG00000167992	VWCE	ensembl_havana
0	0	1.3145	0	0	2.82331	0	70.1245	1150.81	0	15.1738	48.0553	208.518	7.16896	2.66455	10.3835	1.81672	1.99502	0.567999	0	3.43543	1.98312	0	1.48552	1.54417	1.6534	1.63275	0	0	0	0	1.28946	0	0	1.40824	0	0	6.88755	0	3.33506	6.29215	1.79415	2.41338	0	1.40411	0	0	ENSG00000168334	XIRP1	ensembl_havana
126.167	290.184	136.61	455.1	96.8737	71.6001	161.868	495.288	708.662	726.388	1105.41	1350.65	596.076	572.247	739.432	652.66	616.761	485.748	328.898	224.65	215.506	346.879	160.505	207.744	474.104	263.574	306.89	226.388	173.253	176.003	99.7277	120.039	491.64	115.945	199.165	823.504	135.525	247.783	552.756	203.759	193.851	605.477	469.836	174.533	141.552	72.3156	425.029	ENSG00000168772	CXXC4	ensembl_havana
215.9	213.45	242.821	292.042	208.466	529.906	235.918	10361.7	8912.68	3808.98	3709.72	1096.46	3839.78	1008.59	1184.74	423.829	546.142	441.815	1001.67	1148.48	783.491	498.941	769.475	420.583	2580.31	2844.04	1387.94	1579.05	1974.95	975.924	1471.27	644.742	1509.7	790.474	943.039	1292.22	396.898	842.848	2623.63	3572.02	1809.54	4988.69	520.168	3718.36	537.433	330.192	290.339	ENSG00000169129	AFAP1L2	ensembl_havana
328.261	403.967	316.895	542.715	1206	6553.61	198.624	31273.6	57127.1	8599.01	15463.8	14362.4	11220.3	5445.48	8328.58	3257.35	1717.46	4021.46	1897.32	2889.13	4110.62	1165.79	2291.26	3024.64	4160.96	5920.89	6397.93	1266.05	790.767	4331.46	936.06	1130.91	2360.27	600.023	1041.54	2704.65	477.128	1272.46	2426.48	1148.47	1296.37	3665.84	2108.59	1548.92	2125.16	2441.5	350.102	ENSG00000170961	HAS2	ensembl_havana
717.161	545.922	666.198	329.437	233.798	244.068	252.789	644.812	691.023	348.204	3780.87	2000.71	193.612	1596.46	3142.96	634.759	684.932	1629.7	711.764	377.704	965.829	338.542	312.229	712.141	1370.19	504.982	1378.55	296.667	225.528	458.401	141.58	150.453	332.213	134.458	194.393	275.515	93.9534	189.037	382.86	142.92	180.929	345.069	82.1957	183.455	166.848	73.318	248.304	ENSG00000170962	PDGFD	ensembl_havana
19.3828	19.5025	7.32132	62.3515	20.8256	27.7278	11.7674	35.7102	77.8068	67.7132	1628.72	1742.58	22.2899	272.438	378.301	248.974	27.0483	65.29	63.3496	17.2351	25.8074	38.7402	23.9224	36.9874	138.587	22.891	24.3895	35.97	19.3608	12.1671	8.75097	16.3648	7.66031	10.7529	23.4133	6.78117	8.08264	17.936	7.05842	17.3083	20.763	8.93436	13.6874	6.67806	6.65102	5.5873	0	ENSG00000170965	PLAC1	ensembl_havana
82.1065	78.4315	82.8783	349.102	232.687	248.232	400.825	285.792	316.537	444.572	451.711	325.241	205.935	97.9101	181.022	124.615	120.407	56.6625	123.518	54.0263	47.361	119.446	55.0455	46.3775	119.585	32.9133	20.6115	99.4463	44.5905	103.927	74.0638	65.8825	34.594	99.3427	28.4239	27.5398	67.3862	30.227	20.9232	67.3202	21.2603	49.2914	68.2742	124.978	47.3933	19.5147	199.05	ENSG00000170989	S1PR1	ensembl_havana
7.65804	28.2505	22.5106	10.867	33.7332	13.9005	11.1555	34.1292	21.1756	27.8789	259.297	274.203	17.8115	48.6024	75.1669	32.7757	7.58662	14.982	25.9703	10.7567	6.87096	18.9963	4.77126	5.90787	39.577	7.14791	9.81609	17.5264	4.24557	2.42908	13.02	0.569818	4.75827	3.73	6.43852	5.8631	5.14581	2.26183	3.75808	7.42871	2.76437	0.792813	0	12.0499	2.00723	0	0	ENSG00000171303	KCNK3	ensembl_havana
0	0	0	0	0	0.865311	4.42277	1250.57	2701.53	149.361	604.9	633.504	1040.58	28.1853	58.0803	50.117	26.0178	24.8849	22.827	7.47395	9.10811	7.5568	6.32519	8.70236	25.3279	11.6235	5.73851	5.48802	10.6747	10.3573	6.94896	6.79796	4.50577	6.35717	1.79396	10.1889	4.58707	5.95033	29.366	10.2637	0	28.3779	10.7555	12.9501	2.64551	10.5951	4.49755	ENSG00000172179	PRL	ensembl_havana
36.1158	24.4884	20.9642	21.3802	66.3286	170.047	16.0912	2002.61	2285.3	539.318	238.144	180.235	418.064	30.0083	86.0345	69.9051	13.8419	43.2403	21.7124	16.535	20.0793	23.0618	4.61602	7.947	67.4587	8.46828	13.6075	13.3601	6.73517	30.9699	7.76747	15.751	28.7625	14.0162	246.874	99.8843	2.15543	211.504	58.1826	35.9169	215.138	114.428	100.265	201.661	29.5508	27.3577	92.2531	ENSG00000172296	SPTLC3	ensembl_havana
6209.03	5459.84	5711.52	4525.15	4556.92	9403.08	6351.32	20488.9	30924.5	12125	12335.4	9607.52	16401.2	7536.59	7495.27	5538.74	5943.54	5817.21	6120.74	4783.75	5927.73	6414.31	5052.17	5128.63	6088.03	5683.02	7050.52	5504.92	4868.28	5056.47	5020.43	4331.51	7169.69	4512.25	7470.71	8509.09	4047.3	7936.09	9630.5	4648.7	6709.37	12574.8	10398	8631.29	4334.31	4112.24	6405.78	ENSG00000173598	NUDT4	ensembl_havana
378.558	300.761	373.631	289.865	529.613	855.382	684.526	1784	1397.72	1297.77	879.423	829.48	1341.31	598.364	543.03	580.483	463.27	425.293	612.318	662.423	515.818	657.553	624.285	741.895	527.874	566.689	431.169	660.058	616.015	438.926	677.331	513.343	510.478	687.565	886.358	601.753	675.451	1022.88	579.634	600.582	909.809	474.401	1073.21	790.273	729.822	551.315	1238.06	ENSG00000173705	SUSD5	ensembl_havana
58.9011	60.0179	69.0535	288.246	516.653	3888.81	184.348	2911.74	1814.51	3893.11	1027.18	486.053	253.302	441.544	638.129	177.971	55.3964	93.2075	217.909	602.891	87.7119	124.695	614.456	157.188	303.905	343.01	51.4826	53.7484	434.737	54.79	94.1023	1409.78	533.5	97.4639	2101.87	533.328	93.239	2254.53	1045.31	216.65	1897.54	411.332	520.055	376.055	6290.29	170.544	86.9795	ENSG00000174640	SLCO2A1	ensembl_havana
51.2461	24.9642	47.3585	176.604	189.462	132.159	304.963	313.662	389.525	398.432	73.5356	47.144	233.57	51.1768	7.11344	15.077	21.6201	9.25959	19.2742	478.511	94.0574	38.3399	427.198	215.086	9.60487	187.074	61.2231	14.5986	133.974	80.108	96.9444	515.139	33.8085	60.2841	413.519	164.952	63.8377	454.224	179.123	83.4589	411.976	41.7097	45.7217	20.007	573.754	2.46087	6.46664	ENSG00000175084	DES	ensembl_havana
6.16699	7.01806	0.629406	2.94371	2.74201	21.5845	3.37195	248.697	1693.55	25.8029	491.899	378.924	893.127	36.5177	76.3481	105.808	6.85953	24.8581	21.2771	1.75897	4.13616	12.916	2.585	10.9611	8.02243	5.97363	1.56362	8.42746	13.821	0	6.27603	71.672	5.15594	9.39674	18.4663	21.0343	5.24653	13.0712	16.2886	6.71094	20.967	4.29536	0	0	20.1691	0.962259	0	ENSG00000176678	FOXL1	ensembl_havana
1.02901	0	3.90268	1.2168	5.66728	67.0905	2.09082	2089.48	8006	202.132	2206.15	2476.84	8160.63	186.237	318.808	401.147	56.9952	140.125	38.2975	10.9067	13.336	42.4797	3.20569	17.6417	40.344	5.89063	11.6341	5.18882	7.01122	9.79252	3.91325	18.3759	10.0476	10.7401	11.874	32.0146	7.22904	14.1834	23.5664	11.0966	27.8575	27.699	1.12999	7.11926	15.8412	7.15979	4.5587	ENSG00000176692	FOXC2	ensembl_havana
10.0963	19.5793	15	141.184	1049.55	4433.09	438.743	3271.28	2765.43	4630.6	762.883	318.295	2509.56	352.076	390.375	235.298	72.5336	81.4739	109.339	69.921	69.9376	137.797	66.4882	95.2204	81.0906	28.1401	24.74	104.128	18.3278	14.3266	64.6347	18.6275	14.8392	32.4022	11.4628	11.997	40.947	9.14901	18.8217	35.9164	6.99969	22.5504	0	15.1863	17.0329	39.7462	15.4166	ENSG00000179111	HES7	ensembl_havana
0.881093	2.50211	2.53973	0.989788	1.94109	0.700581	0	389.152	305.945	276.509	90.3108	11.8869	352.391	10.9352	9.65273	9.9747	0.728425	2.39975	2.04957	2.80178	0	1.19257	2.74495	3.77654	0.785121	0	1.66029	37.4466	2.66809	0	2.01047	1.31121	3.12857	1.83927	0.726235	19.4495	3.09496	2.60246	2.16207	4.15708	1.59019	0	3.87028	0.870874	3.56963	0	0.780707	ENSG00000183662	FAM19A1	ensembl_havana
560.827	448.055	660.327	930.902	1261.54	1906.36	2109.59	2281.59	3015.54	2804.96	1384.62	987.783	1312.95	1235.52	1147.08	638.507	387.042	445.579	955.04	1085.19	590.898	649.058	771.766	539.829	2017.22	1817.19	877.432	765.851	705.084	623.438	762.313	350.684	556.269	472.574	111.957	167.297	313.027	119.546	669.112	1316.29	174.585	899.145	22.6003	761.741	551.088	867.535	108.495	ENSG00000183908	LRRC55	ensembl_havana
474.324	613.899	504.469	1528.01	1803.47	1328.71	1278.83	2007.99	2130.14	2765.1	7522.37	7441.52	835.835	3004.26	4173.49	3163.87	1674.97	1543.54	2661.65	640.07	790.73	3107.46	717.931	642.698	2355.53	400.978	487.969	2628.28	2770.81	352.705	1935.87	1664.64	1396.28	1242.11	2098.72	465.93	1147.19	2077.56	2137.59	889.176	2087.36	2283.52	504.073	5377.69	579.467	3076.59	1099.38	ENSG00000184160	ADRA2C	havana
138.585	90.1494	146.88	209.92	212.225	639.803	109.332	780.685	662.254	817.857	704.995	1027.77	434.69	333.593	263.468	198.197	259.952	193.172	272.339	121.817	68.7211	128.64	80.0149	85.1495	480.04	144.472	149.304	113.253	67.3564	76.1525	97.2612	90.1304	520.58	58.0817	61.4743	202.339	82.1411	102.732	152.734	268.257	72.4088	168.183	203.844	161.516	127.224	47.5022	147.205	ENSG00000184985	SORCS2	ensembl_havana
35.2981	37.3671	59.1849	9121.6	57531.7	34278.8	4256.69	3949.04	1513.84	15381.2	5628.89	914.889	817.208	2979.38	6271.37	701.708	277.76	164.978	1046.97	169.808	205.772	940.129	152.758	226.014	1549.56	161.643	133.105	308.646	320.381	97.7793	194.462	119.977	86.502	121.598	306.967	26.6391	100.167	394.143	163.458	111.955	230.176	83.327	34.2286	167.303	189.716	26.5681	32.5414	ENSG00000185155	MIXL1	ensembl_havana
20.167	22.5893	27.9171	37.3698	68.0662	75.2054	29.1866	1108.91	1361.42	554.775	256.08	134.911	840.108	87.3469	83.7354	70.8394	47.5611	76.1349	83.0291	160.935	153.226	67.2046	64.3574	85.8701	149.655	318.14	173.165	71.715	92.0893	170.508	95.6228	66.342	132.195	88.1277	102.566	128.06	36.1779	110.469	67.2045	261.684	202.991	114.153	95.7835	80.1872	111.711	77.6664	152.854	ENSG00000186354	C9orf47	ensembl_havana
119.505	78.305	87.2696	64.4669	35.089	238.457	97.1348	2991.17	3826.7	2441.26	517.434	737.955	2576.97	359.482	405.051	234.643	397.684	292.554	162.225	79.4227	57.3201	112.158	95.2551	77.6593	181.975	82.4286	49.9322	147.127	93.7296	73.0329	70.2077	335.387	478.411	88.6316	264.746	898.121	76.2436	277.752	752.725	101.748	264.001	248.957	80.4152	204.547	422.42	293.622	19.0999	ENSG00000187122	SLIT1	ensembl_havana
306.486	124.279	168.465	191.101	132.158	375.684	193.063	313.765	412.29	230.024	267.148	330.319	293.282	148.975	123.802	191.829	413.529	404.841	69.93	156.737	206.089	372.334	136.329	169.392	267.421	220.423	313.588	97.8355	235.993	272.769	248.853	299.044	45.005	289.029	57.9363	118.914	265.641	141.378	147.702	277.379	142.573	211.284	115.697	266.695	53.5261	184.32	249.021	ENSG00000188611	ASAH2	ensembl_havana
917.56	830.22	1159.25	387.032	693.744	407.931	2447.14	3760.16	3015.89	2019.18	5383.24	1833.37	1807.1	2659.93	3371.54	1185.99	1285.43	1052.04	1081.91	1212.83	1345.54	940.15	1290.74	1242.76	1457.65	1171.17	1229.71	1173.26	764.262	708.389	1324.02	582.764	257.433	859.943	920.533	235.704	832.365	1179.47	296.157	1075.59	895.356	351.644	51.7186	1025.35	800.216	79.846	74.4883	ENSG00000196581	AJAP1	ensembl_havana
5442.27	5565.83	5667.04	4957.7	4934.5	5009.63	8158.03	11543.4	11480.7	9567.95	8868.72	9910.12	8307.08	5888.42	5250.94	4954.47	2763.87	6109.48	3879.81	4616.5	6606.82	2426.67	2736.89	4237.54	8854.81	9467.84	10274.1	2779.78	2837.58	4951.76	3300.29	1294.23	4214.8	3749.44	4463.91	5875.25	2934.67	4144.3	3092.16	9400.18	5285.56	4297.17	3352.47	3211.26	3157.91	2463.94	6444.98	ENSG00000198467	TPM2	ensembl_havana
99.9997	113.487	86.3079	383.472	1407.14	10044.2	273.251	13993.3	30710.1	8306.65	2667.36	1221.53	16592.6	293.918	530.88	1405.65	1027.44	607.654	1008.54	278.223	173.161	963.147	334.779	191.073	296.331	73.8193	66.4654	1405.4	612.848	620.214	619.891	723.1	857.822	846.914	230.483	416.563	899.726	201.828	529.125	347.186	144.57	250.114	240.684	157.496	193.034	118.13	67.023	ENSG00000198719	DLL1	ensembl_havana
46.3916	44.054	70.3092	12.0296	18.483	65.1394	12.4019	116.449	300.139	56.1462	569.854	409.965	32.0188	186.888	203.532	73.5458	5.04585	63.1838	48.9809	16.1736	27.5525	22.7194	8.71523	20.0568	161.044	35.7854	55.7989	21.8996	8.9674	29.0427	17.0223	3.0278	6.32112	14.1571	17.6083	5.10478	9.86646	20.0313	7.36969	48.0982	18.3606	6.31926	1.11713	1.00545	11.5394	8.25799	4.50675	ENSG00000198771	RCSD1	ensembl_havana
18.4382	8.45806	18.6079	3.37357	11.6873	68.4679	7.01525	239.872	467.87	328.383	148.114	132.929	90.8766	30.5841	54.5104	44.0928	66.1763	78.3379	107.459	20.0753	28.0039	92.2466	33.9828	23.5759	63.5098	10.2677	8.73012	71.6957	80.0129	21.6747	62.5501	56.9106	89.8683	54.0479	87.1987	35.7497	57.69	83.4424	62.7806	39.1973	33.8161	37.8837	42.9937	49.0237	112.165	7.28958	31.5251	ENSG00000198848	CES1	ensembl_havana
36.3464	34.3568	39.3144	234.741	491.706	424.585	371.913	351.452	447.415	460.145	555.73	630.843	412.029	145.531	232.01	148.329	90.1345	73.601	121.156	39.0066	26.9434	81.9929	89.4318	61.3007	108.784	39.1205	35.8593	74.4561	171.983	41.3853	78.8652	209.864	186.984	215.94	528.304	244.103	218.023	507.329	179.482	270.432	511.353	184.051	244.593	114.663	296.589	132.309	327.227	ENSG00000203867	RBM20	ensembl_havana
11.4983	5.52151	4.23291	15.3229	27.9617	482.534	2.79775	1081.34	2207.73	191.668	945.782	755.891	1276.14	291.58	424.53	243.907	103.716	108.52	140.811	39.826	124.705	111.955	19.9972	100.867	419.268	124.618	169.788	78.2797	11.4992	67.2312	36.4488	19.251	29.3735	15.2104	32.2157	5.83097	15.394	16.969	14.2179	42.878	11.8385	8.37264	5.58176	13.2623	16.2136	6.75223	5.4259	ENSG00000205683	DPF3	ensembl_havana
710.92	639.25	605.729	615.474	1699.56	1482.1	1234.56	34709.8	37535.9	21617.3	6574.79	2725.35	22728.6	3069.72	2644.3	1970	1840.73	3289.52	1687.47	6385.76	6515.99	947.851	3669.14	4453.11	4128.59	14683.7	10906.1	2230.24	2744.56	6088.69	3081.76	1510.38	5112.81	2788.65	4366.56	8225.15	1574.31	4456.45	5173.8	10802.4	6786.93	5510.06	5671.56	6139.07	2769.67	6113.26	12308.5	ENSG00000213694	S1PR3	ensembl_havana
0	0	0.665527	4.15029	2.93261	7.66564	5.34816	287.148	116.223	25.9531	455.669	453.517	335.69	155.461	449.511	44.7349	106.592	59.5374	11.5652	20.1013	18.6769	14.3162	13.6668	5.26478	25.8001	41.8544	12.0054	23.0059	4.25799	8.34945	10.0102	4.3898	44.3935	13.6486	9.42593	7.92488	17.3453	2.23777	11.9799	4.13934	7.93199	2.72512	80.9355	2.42434	9.24144	8.1399	0	ENSG00000221818	EBF2	ensembl_havana
1757.91	1697.96	1336.4	955.792	2576.18	2009.36	1543.45	9065.07	11210.6	4114.56	1981.83	917.996	9024.81	1668.03	1262.56	1714.05	864.657	1292.54	1276.63	1268.83	1263.52	1587.08	1363.27	1495.31	960.834	1024.43	1111.6	922.824	1298.79	979.596	1284.11	1291.98	779.241	1281.33	1047.23	1048.59	1253.8	989.76	797.963	1044.86	989.136	810.802	546.794	697.896	1009.21	544.095	559.947	ENSG00000234964	FABP5P7	havana
0.888059	0	0	18.5166	46.8243	205.529	16.6281	65.1874	117.129	57.7578	304.341	245.786	43.9599	118.176	242.554	55.4491	11.0733	44.7013	48.7636	5.55584	14.651	31.2351	3.28243	8.01381	153.999	0.979743	16.0523	15.9815	15.9014	6.51472	4.84892	2.95253	2.73438	2.85759	3.35933	2.06115	1.44252	4.01283	5.94137	3.67789	0	8.07373	32.6466	34.5344	2.67026	2.34523	55.376	ENSG00000236671	PRKG1-AS1	havana
267.631	228.962	286.596	432.306	335.784	779.055	322.726	1374	877.162	1759.78	1089.1	961.412	439.987	382.121	615.191	429.209	711.426	399.557	470.532	283.045	324.209	374.527	392.945	293.424	347.377	268.906	279.931	403.965	358.135	178.509	328.422	242.071	291.607	385.135	194.757	348.51	368.786	207.947	425.383	321.202	218.876	382.354	153.011	343.437	194.065	299.968	428.452	ENSG00000240891	PLCXD2	ensembl_havana
4.94235	3.51746	9.00903	3.33966	12.4174	45.7665	5.73825	1028.42	1391.21	180.676	12.8697	5.01302	76.9285	8.77848	7.06403	2.40811	0	1.92284	2.18976	0	1.40775	0	0	0	3.77476	0	0	0	0	8.95848	5.35501	1.57607	2.50691	0.491283	1.1639	0	0	0	4.71702	3.33096	15.3153	0	0	0	0	0	0	ENSG00000248596	RP11-844P9.5	havana
0	1.02532	0	52.3088	851.204	2279.4	334.568	489.186	120.499	740.526	156.49	32.1523	309.625	291.623	106.005	36.7862	17.8673	39.2421	83.777	202.889	164.118	77.2857	225.203	296.394	53.1788	135.508	84.3342	29.0606	33.4835	48.9695	100.172	70.431	0.913466	5.72748	39.8592	10.3288	6.50521	31.4056	28.6174	12.4856	27.8492	19.1769	105.08	6.10296	136.755	10.7393	51.9743	ENSG00000253308	RP1-170O19.17	havana
[truncated: 3 more columns]

## Sheet: kmeans.cluster4.dBase
t0.r1	t0.r2	t0.r3	X36h.r1	X36h.r2	X36h.r3	P1.r1	P1.r2	P1.r3	P2.r1	P2.r2	P2.r3	P3.r1	P3.r2	P3.r3	P4.r1	P4.r2	P4.r3	P5.r1	P5.r2	P5.r3	P5_EPI.r1	P5_EPI.r2	P5_EPI.r3	P5_MES.r1	P5_MES.r2	P5_MES.r3	P6.r1	P6.r2	P6.r3	P7.r1	P7.r2	P7.r3	P8.r1	P8.r2	P8.r3	P8_EPI.r1	P8_EPI.r2	P8_EPI.r3	P8_MES.r1	P8_MES.r2	P8_MES.r3	P9.r1	P9.r2	P10.r1	P10.r2	P10.r3	gene_id	gene_name	gene_source
39.4352	39.4028	72.8104	31.8397	21.2845	9.88488	361.721	14.0139	2.75492	38.5189	118.936	179.41	71.5958	146.527	110.098	60.6492	69.1313	73.6046	90.2555	70.5077	143.892	82.7938	58.495	55.6647	64.0164	49.7114	26.7407	54.0709	17.886	117.442	60.334	26.0608	15.0082	19.6504	166.052	222.127	9.33309	86.3846	400.146	73.5339	596.929	764.607	491.283	843.589	25.9296	1729.21	283.245	ENSG00000002587	HS3ST1	ensembl_havana
8.82092	13.0574	9.11818	2.57446	0	1.30246	0	5.29138	13.7014	1.59731	34.7497	24.6064	9.43528	11.0863	29.3819	6.97147	8.92533	28.998	5.08048	2.4016	20.4132	3.8801	0.637892	12.9582	23.4042	12.391	35.2542	7.43402	13.0219	33.3484	4.36398	13.7134	34.2266	9.16966	83.7824	215.144	4.6803	54.5606	333.64	16.5605	88.4629	363.055	99.8909	683.132	27.9894	250.751	109.617	ENSG00000002745	WNT16	ensembl_havana
2.583	31.1763	9.14309	36.2601	19.2463	20.5797	56.6883	61.5831	38.9741	23.8242	16.3132	14.6715	27.5632	43.6762	46.8777	8.85431	27.0839	13.0575	13.9858	124.385	60.6884	36.4886	141.73	71.1116	44.6741	54.7301	21.1652	20.6219	170.311	196.547	68.0204	388.677	86.389	222.518	584.047	1099.05	184.08	617.032	916.289	165.575	639.275	464.517	783.222	1735.97	382.198	3020.55	1666.37	ENSG00000003137	CYP26B1	ensembl_havana
69.6105	57.2378	71.3768	102.775	67.2628	97.718	59.2198	103.901	174.502	180.305	265.485	347.22	114.25	683.797	643.988	239.576	317.902	320.233	364.659	591.394	327.068	414.645	501.634	427.204	279.498	410.275	177.605	410.877	569.876	295.489	471.379	814.328	361.55	320.75	784.188	498.845	361.56	857.376	794.283	409.203	706.217	472.054	384.595	904.675	1092.42	1038.78	714.285	ENSG00000005471	ABCB4	ensembl_havana
671.189	534.23	820.849	766.252	553.153	545.446	467.009	149.867	108.547	197.338	180.859	187.968	67.2968	1304.37	1338.95	284.728	2242.39	2910.51	873.958	1617.42	2550.54	272.48	998.217	1618.85	2847.42	3089.24	3745.18	1010.31	1198.79	2601.19	643.003	703.795	3777.92	583.21	1335.04	3622.6	282.977	1375.99	3864.98	2300.09	2101.93	5734.21	4124.31	7815.05	656.733	7012.01	7814.1	ENSG00000006283	CACNA1G	ensembl_havana
0	0	0	5.16536	0	1.99036	0	0	0.634481	1.89853	8.33852	2.36987	0	0	2.44677	5.19075	24.0696	9.09015	6.46983	7.95979	12.2369	12.3474	11.5635	20.6322	2.23054	8.45563	6.2893	9.2567	44.9654	23.8222	9.71908	51.034	260.516	16.1935	257.177	440.75	16.559	325.907	676.158	15.5204	164.931	294.172	812.304	814.648	74.8309	122.972	1345.81	ENSG00000006377	DLX6	ensembl_havana
1526.1	1509.38	1403.26	398.648	218.604	398.773	152.999	274.262	161.991	929.645	1049.8	680.263	675.348	2160.9	1813.44	1122.55	2854.36	2559.6	1858.98	2227.12	2961.21	1447.84	2168.68	2467	3002.45	3663.11	3859.91	1802.44	2407.48	2768.41	1704.16	1895.1	2234.85	1723.52	4235.39	2046.79	1623.59	4393.38	3201.84	2210.58	3741.16	3386.85	3127.68	9574.4	2182.87	5394.03	9403.54	ENSG00000007944	MYLIP	ensembl_havana
1.42188	0	0.539249	25.8431	0	0	17.3336	1.70227	1.08115	11.8624	5.27759	9.08568	39.95	43.0329	152.305	90.4289	309.661	902.458	140.906	269.896	1120.02	69.7351	257.786	317.315	407.154	667.067	1878.56	209.705	601.433	1201.02	122.518	857.937	11795.2	289.733	1998.88	13635.8	205.717	1916.64	10040.7	805.64	1977.16	12023.7	2434.98	5095.01	946.835	1443.08	4577.64	ENSG00000008196	TFAP2B	ensembl_havana
1037.66	901.865	1111.39	1135.27	1109.37	927.096	1040.55	1341.7	1454.85	1059.07	1354.91	1222.23	1154.49	1788.44	1826.03	1561.87	1820.17	2059.86	1360.23	2046.55	2442.87	1091.7	1581.49	1470.35	2382.84	2585.23	2574.75	1694.41	1901.95	1987.5	1690.66	1733.64	2788.71	1332.81	2215.02	3238	1513.67	2185.06	3489.11	2274.75	2950.5	5195.11	3896.69	8791.88	2200.59	3556.97	7457.66	ENSG00000008256	CYTH3	ensembl_havana
9.56863	4.79978	8.28212	13.6794	0.663269	52.2381	7.97204	1.44182	5.0365	9.9617	4.68428	12.2454	6.73048	4.74701	4.62922	5.434	24.0431	37.1891	3.60209	29.2216	7.20367	1.63008	17.4356	9.72916	14.7567	84.705	9.88929	10.3233	24.5755	46.0451	32.2078	46.0829	179.872	63.8665	88.6148	483.51	14.7382	73.0699	178.818	259.735	343.837	239.898	2160	148.996	82.3064	1154.29	1107.4	ENSG00000008441	NFIX	ensembl_havana
0.529833	0	0.401876	0	0	0	0	0	0	0.401842	12.7363	3.00483	1.47599	4.38339	36.3507	12.5183	125.89	209.874	23.6531	50.791	61.6105	10.4561	70.8821	41.5565	69.628	66.7211	74.5157	50.5279	75.204	55.0821	7.25357	17.4518	63.6361	9.05452	92.2153	94.3123	20.2579	140.074	74.8849	52.888	124.261	103.177	410.873	222.576	44.5898	279.966	631.084	ENSG00000017427	IGF1	ensembl_havana
4.57092	4.55517	3.46779	1.68909	4.72053	1.45785	3.67769	6.58558	8.41565	4.11823	9.71674	4.33948	39.5576	103.095	78.4976	33.1215	23.9543	170.997	347.285	1603.25	1357.13	62.9672	920.239	871.964	1097.07	3739.4	2380.53	204.503	448.486	1254.76	602.533	171.275	114.171	241.129	48.3338	594.06	105.993	31.5717	585.857	1280.53	134.056	1129.36	203.267	922.936	87.7539	296.533	1742.76	ENSG00000019186	CYP24A1	ensembl_havana
36.4855	67.1777	46.1678	115.292	634.099	3416.01	446.653	3456.39	1760.48	5165.06	1896.93	1810.82	1929.41	2882.41	2706.18	1495.22	2526.98	3055.29	1892.21	2996.63	3477.4	1148.44	1822.23	2278.2	3878.38	6139.35	5610.31	1814.68	3028.33	3485.68	2143.9	1802.88	7398.89	2246.65	4437.35	5455.94	1767.19	4515.99	7487.77	5739.02	5697.89	11884.1	22753.2	12787	2514.94	13975.7	19336.9	ENSG00000019549	SNAI2	ensembl_havana
195.752	215.948	294.316	97.4467	12.5096	10.883	15.7761	78.7225	83.1664	28.5677	75.1187	174.278	71.5121	253.896	114.443	157.042	949.377	523.026	225.782	1227.85	893.367	65.659	931.139	636.421	726.22	2596.96	1397.13	665.414	1575.81	2139.42	618.151	609	3131.31	846.994	834.035	2927.51	343.103	679.59	2050.85	3849.88	1760.37	3809.16	4257.84	1693.66	497.913	2004.88	3376.75	ENSG00000020181	ADGRA2	ensembl_havana
344.204	287.5	363.769	394.993	318.191	598.41	396.639	217.716	241.844	178.303	331.9	225.255	179.138	657.188	613.771	458.853	867.484	845.646	686.577	885.867	1113.54	435.998	689.894	1214.49	1180.65	1941.96	1819.76	541.499	579.198	804.407	498.508	485.809	1247.32	531.874	682.316	1107.39	335.655	843.609	1104.6	1118.8	1273.54	1894.95	2430	1421.17	734.276	2416.5	3454.75	ENSG00000031081	ARHGAP31	ensembl_havana
978.471	720.172	755.318	664.959	548.688	575.299	1315.55	1186.74	1190.14	1241.15	1154.32	1388.71	1002.18	1095.33	969.909	965.46	1057.98	1041.98	915.688	1055.46	771.172	1098.13	1174.93	1018.46	1374.2	1420.84	1090.38	1262.89	1118.28	910.921	1209.97	1298.19	1273.93	1286.41	1320.45	1349.74	1207.97	1616.76	1468.15	1369.14	1858.41	1739.42	2184.71	1832.4	1339.59	1563.31	2018.82	ENSG00000038532	CLEC16A	ensembl_havana
376.751	332.994	269.263	13791.7	9518.11	4333.59	10020.2	806.386	209.345	3169.31	182.752	265.813	3767.23	2061.63	603.939	4207.85	5250.19	3202.46	7237.93	8201.14	3755.33	7509.16	9599.74	7192.98	3407.13	6540.89	1635.89	10592.3	15701.2	8082.51	14362.5	12053.2	5823.28	22674.5	25409	15607.2	19145.1	31453.8	14985	31535.5	36991.7	21562.1	6833.11	25190.9	20696.8	5639.1	24956.3	ENSG00000041982	TNC	ensembl_havana
26.3947	34.915	39.1562	44.7027	40.3574	25.4813	36.4597	30.0651	12.9972	81.1629	18.3217	13.4957	35.903	43.1698	23.3277	33.5802	27.317	31.1079	47.0203	31.5147	15.4972	29.1531	51.9659	18.5139	55.9289	33.9052	16.4896	73.4604	84.1494	12.9375	37.7425	113.363	38.6353	38.5954	167.57	112.509	60.7154	128.174	681.711	46.7763	282.121	375.905	2319.46	1945.77	168.95	2201.85	678.769	ENSG00000053747	LAMA3	ensembl_havana
30.9215	32.8278	44.9645	113.73	104.046	13.4217	564.534	344.215	110.635	711.012	201.989	142.757	255.178	575.034	563.824	330.288	320.878	557.621	308.645	246.422	454.311	217.663	193.894	377.535	764.759	442.745	709.96	218.037	363.685	242.704	236.568	347.528	318.639	247.593	784.849	405.586	233.371	854.861	1184.7	265.137	1085.6	1668.79	545.795	4072.62	708.526	3967.01	1630.01	ENSG00000057657	PRDM1	ensembl_havana
1613.76	1371.83	1548.44	1409.98	1598.27	1426.91	1115.14	728.753	659.994	1622.52	686.909	1059.56	1645.95	3124.43	2678.73	2914.28	8242.26	8273.93	4538.18	4070.34	7550.18	2520.34	2858.36	5530.42	9411.04	9073.45	12545.8	4695.62	4999.17	6059	3737.36	2749.67	10324.1	4394.59	6186.82	6661.34	4146.87	6180.02	5977.22	6863.96	9172.2	8505.1	11090.4	9717.32	2857.52	11168	14553.5	ENSG00000064309	CDON	ensembl_havana
1901.01	1167.25	1759.77	960.988	688.975	1264.3	676.917	2285.04	3258.89	1123.5	1924.69	2572.44	1484.57	4927.07	7996.03	1840.85	7126.29	7477.45	4710.26	3667.18	4820.04	2125.83	3467.17	3632.71	14436.7	7829.82	6164.94	4589.29	5536.05	4470.75	2515.96	3274.72	8497.26	1860.53	3089.04	3626.58	1424.71	3033.97	8423.41	4575.18	6174.27	16269.5	2570.18	16847.9	4305.65	18524.8	4685.72	ENSG00000065534	MYLK	ensembl_havana
196.484	167.105	255.23	169.389	25.4721	23.6289	21.0378	8.43844	19.4988	50.9557	42.8254	62.4155	130.995	381.906	181.141	711.122	1153.09	388.321	696.605	870.838	486.662	947.639	1006.45	772.81	322.089	594.96	156.529	820.238	1176.41	841.034	923.004	1796.16	1963.68	1251.73	2472.48	2284.94	1134.21	2801.91	2784.95	886.354	2167.12	1523.46	3636.64	1571.55	2530.12	2200.21	3159.86	ENSG00000066382	MPPED2	ensembl_havana
1405.05	1472	1442.44	922.733	1440.97	2179.97	1647.15	2730.19	2943.21	1885.1	1598.59	1833.92	1538.63	1828.13	1886.83	1402.64	2734.3	2852.94	1560.69	2487.95	2775.65	1361.25	1844.81	1917.09	3001.28	4153.76	3697.24	2244.15	2098.99	2745.9	2036.34	1770.7	4749.24	1407.51	1960.64	3599.42	1109.96	1887	3583.19	3984.16	3336.29	5745.07	3808.35	7555.63	1684.14	3604.83	4604.7	ENSG00000067082	KLF6	ensembl_havana
0	0.479619	1.2114	0	0	0	0	0	1.21436	0	0	0	0.447	0	1.22777	1.35934	3.96803	19.481	1.48403	3.06112	55.959	1.08077	1.98733	6.26725	7.72252	33.2651	109.005	1.45631	7.37937	143.13	4.57908	10.9351	10.8412	3.42719	3.06001	521.731	1.36543	8.20298	169.67	16.7004	20.758	809.402	121.928	391.778	4.94478	17.8961	175.592	ENSG00000071991	CDH19	ensembl_havana
6.47843	34.0827	6.00593	17.2224	10.5986	18.388	1.46253	6.89426	26.9692	10.3729	20.0426	31.1311	26.7902	89.8246	18.601	6.7588	31.1478	89.9679	34.3225	189.085	307.763	6.69054	148.774	193.111	114.077	375.206	547.617	18.8739	31.9293	319.547	48.096	58.7092	99.6634	32.1199	88.0781	208.224	6.57405	66.1801	270.598	70.1112	198.448	428.476	1240.82	520.309	206.431	2242.07	2120.44	ENSG00000073756	PTGS2	ensembl_havana
158.302	424.389	249.031	209.939	245.782	85.4427	429.105	305.542	280.394	364.275	170.547	508.694	716.778	172.229	136.472	576.188	464.837	196.866	373.876	555.202	249.31	350.769	386.188	243.273	677.582	797.039	353.334	668.335	1120.13	435.695	687.534	550.499	2394.69	1246.14	3365.04	2794.54	855.771	3601.25	3218.82	1892.62	5839.54	5502.54	10025.4	15927.3	1204.95	12968.2	28061.7	ENSG00000075426	FOSL2	ensembl_havana
299.446	210.186	277.089	317.593	249.361	494.179	583.332	1345.33	1447.52	522.898	923.39	767.151	941.238	1103.58	1018.92	1328.69	1297.25	846.337	1211.95	803.815	563.194	1411.61	954.491	687.139	844.477	548.8	245.289	1402	964.478	744.22	1055.8	1120.18	1734.58	1111.97	1163.67	2080.92	1057.62	1120.49	3106.54	1031.27	1896.23	4444.61	2367.35	6678.8	1087.19	8908.01	5625.37	ENSG00000075461	CACNG4	ensembl_havana
56.0078	8.61018	16.1346	43.235	57.3644	40.7591	257.447	289.189	487.532	98.7493	114.663	69.835	398.163	120.302	146.701	171.434	723.343	572.357	128.851	1671.25	1417.68	104.525	898.834	1212.45	398.79	3798.92	2161.89	514.855	908.146	1728.03	624.443	804.478	2053.35	474.505	1895.3	4127.83	491.898	1916.99	2403.13	2121.15	4307.73	4247.17	3377.12	3322.69	1646.55	4118.75	1956.19	ENSG00000076641	PAG1	ensembl_havana
2.42735	3.60566	3.68244	10.1162	3.75633	4.5001	13.604	6.77458	10.5301	6.54813	12.9595	11.49	5.14493	11.0659	12.7102	20.2286	44.5978	35.2615	17.6568	24.9772	8.09093	18.2494	12.8109	18.101	22.8092	24.3123	20.7555	17.2054	33.5046	35.1281	4.64311	33.4057	258.489	12.5898	37.4162	154.783	3.81492	31.1568	301.693	13.9511	101.597	367.246	187.317	902.158	31.3669	263.145	665.748	ENSG00000077092	RARB	ensembl_havana
1405.91	1266.79	1277.29	1476.66	880.362	1178.49	769.416	1221.7	1300.23	801.472	1751.87	1692.88	1010.69	1898.19	2246.52	2375.72	2963.18	2570.89	2672.02	1724.63	2027.29	2723.99	1652.16	1874.59	2600.76	1928.57	1982.51	3027.71	1843.39	2569.28	1888.76	1540.78	2580	1507.23	1563.16	1945.15	1746.43	1642.94	1984.57	1521.25	1928.48	2732.24	6539.62	4046.2	1561.09	2772.78	3272.87	ENSG00000078699	CBFA2T2	ensembl_havana
581.39	368.137	468.38	511.324	369.725	630.442	703.05	826.496	1118.71	1113.52	869.708	1167.45	436.883	2557.63	1971.98	467.541	2196.41	3159.76	1693.27	3440.83	4650.35	555.978	2224.43	3583.35	5629.01	6956.02	8423.36	1452.85	1239.02	3783.73	1273.92	596.667	2567.3	859.477	1539.74	2675.17	505.978	1562.63	2376.83	3376.79	3075.4	4737.35	3038.16	3904.69	1478.31	6983.38	4717.35	ENSG00000079308	TNS1	ensembl_havana
284.617	266.64	252.828	2171.45	932.525	667.904	326.648	652.802	913.788	539.694	874.807	1108.87	575.118	1328.44	959.606	757.56	1716.95	1144.23	977.04	1733.11	1552.08	726.972	1881.7	1280.82	1811.47	2501.39	1809.15	1369.3	1526.21	1836.38	1211.94	2207.6	3573.06	1707.81	2361.85	3790	1471.49	2866.71	3301.15	3570.43	3681.48	4745.97	6177.28	7482.47	3955.51	14672.4	8028.83	ENSG00000080503	SMARCA2	ensembl_havana
82.3058	99.9044	54.5978	19.2246	37.0087	27.7765	3.97101	154.534	121.978	73.1986	314.645	448.507	167.688	397.752	378.572	330.527	348.416	700.112	273.874	194.262	659.101	169.184	218.22	339.286	423.892	423.622	1192.82	260.434	489.039	584.932	322.521	566.019	2026.92	559.897	3834.92	6154.23	464.187	3835.65	5394.61	617.704	2946.84	6091.18	3461.72	6586.93	1045.58	1465.77	3702.6	ENSG00000081189	MEF2C	ensembl_havana
1242.11	1178.07	1252.63	2637.8	2391.88	3802.83	982.604	4132.35	4457.81	1925.24	2477.42	2857.89	1731.01	2542.97	3174.79	1435.2	3578.89	3801.7	1744.59	2514	3483.98	1419.01	2376.97	2616.67	3516.48	3670.72	3824.16	2169.3	2318.57	3514.11	1566.45	2061	3344.35	2014.57	2824.72	3573.03	1544.04	2990.43	4630.72	2792.79	3551.75	4960.1	11734.7	9333.78	2715.93	8148.74	14831.4	ENSG00000082397	EPB41L3	ensembl_havana
113.89	121.946	84.8568	413.912	363.601	80.253	546.201	57.8468	15.5844	80.6117	30.9345	42.4166	60.372	810.777	803.001	194.255	837.348	1566.3	522.19	1960.95	2206.55	166.735	1212.61	1490.43	1666.64	3988.15	3330.57	552.595	1141.54	2939.84	635.38	1336	2371.04	643.369	2142.39	3906.81	282.164	2181.37	3276.03	2591.75	3107.23	3243.15	2620.76	2807.23	2093.48	4082.82	4494.66	ENSG00000082497	SERTAD4	ensembl_havana
30.3558	26.0927	24.9975	54.7137	32.296	23.9213	182.735	76.7653	202.195	41.6344	250.565	376.839	236.111	117.304	240.534	226.667	341.522	437.502	135.896	411.421	633.27	160.966	310.641	555.891	190.4	768.01	1235.95	158.189	360.41	1741.08	215.762	571.299	2182.12	227.999	1844.48	3635.94	199.689	1732.86	3377.68	482.928	4192.63	3811.1	8108.28	5206.75	1591.79	6678.08	3207.46	ENSG00000085276	MECOM	ensembl_havana
0	2.93462	0.995827	0	8.36646	3.86267	0	30.4175	1.94762	3.10932	11.9574	0	2.3193	6.74746	0	3.39609	6.90925	0	0	4.92828	4.48782	0	6.89125	0	0	15.4087	5.45388	0	9.55288	0	0.998514	8.47643	0	5.71552	13.666	163.523	0	9.10076	51.6897	4.69441	40.6346	208.834	108.647	263.791	9.69678	24.8159	75.6065	ENSG00000086205	FOLH1	ensembl_havana
8.16193	5.61324	5.25977	20.3715	10.5865	4.88534	14.8754	5.46061	5.55252	3.45735	4.46082	11.0019	8.34706	12.9839	4.84974	4.36638	16.9384	16.8802	11.0302	44.6647	54.799	4.23508	22.2382	20.7726	13.7743	71.7961	55.4621	4.32932	7.34818	61.3601	10.718	12.0739	10.0043	10.7715	35.0972	144.019	13.5096	38.4719	159.575	42.6496	84.0833	230.457	400.392	430.516	30.1796	225.726	1235.24	ENSG00000086717	PPEF1	ensembl_havana
0	0	0.566989	0	0	0	0	3.74069	0	0	0	2.5279	0	0	0	0	3.77156	0	0	19.4402	0.663104	0	25.9858	1.89725	0	17.8984	2.83344	0	51.3074	9.91044	5.19712	100.251	66.7056	6.73137	57.5451	92.3897	1.20384	39.6776	263.411	17.4954	108.587	363.879	88.0142	586.545	55.8149	1170.17	504.901	ENSG00000087494	PTHLH	ensembl_havana
19.0282	19.3531	28.83	5.93525	6.90464	6.96345	16.3179	0.984058	12.2132	27.3459	9.15991	8.90161	63.0668	236.833	209.011	107.966	310.968	309.097	203.387	278.131	429.645	179.627	296.659	285.404	422.68	361.24	522.423	237.467	197.362	460.057	202.195	181.016	277.029	119.417	185.319	1101.69	115.499	168.506	1359.62	214.046	338.213	1971.13	853.097	2365.56	257.595	1274.66	1625.28	ENSG00000087495	PHACTR3	ensembl_havana
0	0.977473	3.20344	1.16006	3.58442	0	0	2.34905	5.45819	0.822677	9.30368	0	1.822	6.22075	21.424	3.60483	4.2398	0	3.90917	5.52869	1.08137	3.98347	1.60884	4.64913	9.25572	7.24434	5.56259	6.2232	2.46359	0	5.61736	6.36462	8.30654	2.04783	4.85742	3.26587	2.08013	2.03378	16.3004	10.297	16.6877	77.6348	11.2559	552.255	3.29315	46.8222	86.5653	ENSG00000087589	CASS4	ensembl_havana
1551.67	1510.06	1310.05	1874.81	1705.79	1496.55	1129.03	1579.29	2029.27	1284.84	3844.35	5855.74	1696.55	6648.07	7038.08	3492.94	5099.36	8105.69	3769.36	3735.49	5972.78	1867.87	3006.52	4381.31	9330.78	6733.69	8478.19	3369.55	2482.71	4961.62	2168.41	1706.94	5227.03	1801.22	2325.46	4401.8	1565.23	2271.52	4323.9	3632.59	4910.16	5188.15	8980.49	4697.79	2160.26	5775.27	13908	ENSG00000088756	ARHGAP28	ensembl_havana
108.892	229.594	136.097	164.922	110.926	168.178	339.086	2156.57	2936.96	762.766	2881.38	3776.56	1556.21	1646.37	1848.32	1380.05	1586.31	2655.29	1371.88	1287.91	2349.02	943.703	1161.16	1803.41	2372.69	2190.25	3464.71	1285.61	1434.95	1944	1297.66	1213.26	4211.31	2101.19	2341.63	4913.41	1510.63	2554.07	4851.84	5668.88	3416.32	6535.41	3368.77	8706.39	2645.35	6656.1	12261	ENSG00000091986	CCDC80	ensembl_havana
430.282	383.665	419.029	335.788	158.463	264.561	169.066	497.976	703.663	385.866	469.259	399.795	380.959	208.615	302.445	346.492	433.177	221.046	364.999	251.708	209.641	367.909	275.826	288.959	292.66	214.095	147.822	444.371	1527.58	412.352	383.325	836.523	1843.18	442.484	1082.05	819.75	352.199	968.962	8699.13	623.101	2165.79	16191.9	2134.29	56297.4	581.048	8520.7	30282.4	ENSG00000099953	MMP11	ensembl_havana
176.501	180.216	216.011	404.041	219.042	421.017	202.682	486.728	1214.13	451.785	351.287	400.575	375.3	109.334	237.891	160.517	170.903	278.71	248.157	262.229	277.96	126.719	156.686	209.066	702.146	418.45	381.968	246.244	355.239	530.834	305.327	199.454	858.642	506.979	464.478	1822.36	239.154	353.651	1142.64	2427.89	1196.82	2430.09	1767.98	5261.49	352.963	7737.84	12521.4	ENSG00000100097	LGALS1	ensembl_havana
252.114	295.286	231.037	300.563	431.849	613.634	311.526	230.378	254.295	248.184	971.601	1224.51	666.986	5533.8	4269.51	1452.19	5211.06	9306.77	4541.43	13700.7	13727.1	1566.23	7677.6	8854.28	13359.5	31055.4	23631.4	5445.03	5957.68	10667	6138.4	2941.75	5464.96	2858.35	5288.27	5197.59	1563.68	5208.36	8672.37	9615.63	8185	11823.1	6839.95	9476.54	3841.79	13297	11179.5	ENSG00000100234	TIMP3	ensembl_havana
1037.41	1792.16	1650.33	1322.34	1088.05	1138.5	926.28	1433.87	2021.59	1280.39	2406.03	2676.78	1053.93	1535.05	2563.48	1362.52	3239.33	3113.59	1741.43	1393.54	2034.75	1419.76	1120.9	1191.91	2507.29	2069	2550.23	1681.96	2046.2	2421.51	1117.48	1896.94	4566.64	1250.44	2492.05	3729.82	1465.73	2089.28	3743.19	1798.86	2607.3	4841.64	6297.08	7946.96	1556.43	6245.37	7814.33	ENSG00000100968	NFATC4	ensembl_havana
49.3924	46.1385	35.1241	36.5041	37.4041	157.908	91.9959	2913.69	5842.53	453.433	3694.5	2425.69	4151.03	3345.88	8173.52	1038.78	3386.52	2880.96	2352.1	1468.04	1531.59	838.454	1208.54	964.998	7341.7	3050.35	2036.94	1670.8	4599.4	1175.1	803.783	2076.48	9334.26	553.474	3837.86	3441.04	292.054	3692.75	10561.9	2173.54	8210.59	15880	5323.4	24291.9	1757.53	22422.1	11382.1	ENSG00000101230	ISM1	ensembl_havana
321.049	426.525	337.191	268.911	80.4754	171.817	85.7238	290.755	338.017	149.062	249.272	330.247	149.07	391.631	525.282	243.491	600.579	748.27	360.635	584.602	771.432	206.826	314.959	515.137	882.984	968.03	882.248	371.52	486.885	692.007	350.627	280.997	920.731	296.426	496.164	832.383	177.834	462.987	904.782	821.152	783.72	1370.04	1626.05	1587.6	375.187	854.401	1733.22	ENSG00000101400	SNTA1	ensembl_havana
0	0	0	1.10162	0	0	0	34.1414	24.527	17.6641	67.9758	56.8879	15.5725	14.4524	10.7432	13.6133	36.198	22.8356	6.75871	78.9347	30.6486	5.67424	60.2709	15.1734	31.5448	186.661	39.4115	38.5216	161.402	36.5057	55.2687	91.2802	239.823	76.4918	195.639	345.469	34.6874	164.888	432.957	372.393	385.2	681.521	598.903	2124.1	129.198	1723.77	1706.2	ENSG00000102359	SRPX2	ensembl_havana
15.7874	25.4887	25.6132	21.4508	2.16873	21.9669	4.15816	137.209	211.849	21.7298	86.3768	85.7301	34.739	50.7954	79.5073	26.1285	71.2097	72.3888	48.8314	28.1982	67.3265	22.734	19.1987	48.9447	65.5711	47.0579	100.643	34.7482	48.4452	22.7208	15.5653	44.2298	166.808	36.0065	282.667	355.342	40.2561	287.25	364.379	75.4421	304.786	428.039	275.118	773.002	96.8016	441.768	421.407	ENSG00000104044	OCA2	ensembl_havana
393.763	387.504	403.707	390.39	272.893	277.767	413.411	139.846	164.549	229.063	111.986	148.679	365.651	624.238	387.694	440.726	600.733	617.307	630.403	1819.7	1148.19	625.92	1726.92	1500.63	538.688	1506.94	1187.25	773.415	1004.11	1409.72	899.174	2055.67	910.253	895.538	1729.33	1396.9	865.593	1875.48	1741.98	880.938	2066.91	1722.49	1049.26	3217.7	3592.87	4629.72	2694.66	ENSG00000104059	FAM189A1	ensembl_havana
401.698	462.155	260.149	930.595	683.938	1215.98	273.145	724.505	967.519	889.751	1467.38	1687.55	956.543	1978.66	2037.16	1153.67	3024.6	2199.59	2009.33	2119.7	3128.73	1328.91	2325.3	2594.67	3574.86	3680.53	2951.91	1972.05	3284.67	3418.59	1803.99	2541.49	3801.97	2258.96	2229.06	3510.89	2103.96	2643.8	5133.73	2688.44	2794.88	6509	9111.71	12962.3	2702.72	9644.91	10956.8	ENSG00000104447	TRPS1	ensembl_havana
0	2.94195	0	5.29994	0	0.727237	6.07251	0	0	4.48237	11.785	11.6759	2.54813	20.6604	41.9356	11.6777	113.404	72.2418	35.5457	55.2139	93.9804	39.6138	46.3026	73.7007	44.9929	40.3724	89.6193	22.2703	282.613	87.0435	22.2609	398.373	1308.7	69.3689	1533.38	1885.4	60.3986	1597.41	3236.8	97.734	1066.16	2127.47	3591.65	4479.49	624.935	1234.43	5282.23	ENSG00000105880	DLX5	ensembl_havana
0	0.92952	1.41523	0	7.19307	33.3787	36.0138	7.81818	0	9.19815	2.47427	2.64944	8.66303	48.239	4.30314	9.52858	375.858	47.9268	40.6284	553.693	151.595	55.5595	547.441	276.284	28.263	396.063	59.7698	124.186	951.674	507.313	234.694	2533.46	1982.43	528.209	5193.87	6358.39	490.252	5426.59	6667.29	856.415	7662.44	7005.06	20891.4	8422.87	4330.16	14522.8	17398.9	ENSG00000106031	HOXA13	ensembl_havana
3.0056	7.4181	3.87902	8.91554	24.582	3.62395	6.20092	3.57614	9.38311	6.25422	29.785	17.9894	36.7002	340.553	305.494	60.3479	986.889	1856.73	271.542	1248.94	2576.21	100.388	913.069	1970.81	791.714	2687.4	4289.98	400.076	455.82	3420.26	395.61	167.514	972.702	163.371	137.257	780.844	91.2783	127.108	1192.6	554.718	362.24	1620.82	1377.54	2717.04	123.613	2496.12	2320.09	ENSG00000106034	CPED1	ensembl_havana
192.549	218.151	151.882	271.859	265.607	217.901	198.513	467.905	646.831	349.573	453.35	508.11	442.873	317.611	324.326	556.357	562.314	380.189	487.605	385.872	312.273	496.241	361.184	411.857	335.37	327.837	299.425	470.261	635.247	370.047	466.662	755.35	932.219	490.63	891.077	1507.6	597.362	1209.67	2115.49	506.783	809.743	1590.68	2266.77	2134.99	1120.09	3625.22	955.708	ENSG00000106069	CHN2	ensembl_havana
726.583	1065.22	778.18	475.595	326.239	322.95	104.101	252.835	419.766	239.594	2760.29	4153.48	163.191	4652.83	3769.93	1529.13	3357.44	6935.18	1785.04	2535.69	5248.44	782.036	1646.02	3596.04	4764.7	4524.69	6695.38	1576.96	1857.9	4176.93	1001.38	1236.14	2784.37	1187.52	2746.64	4945.83	947.716	2280.94	3256.44	2683.27	2935.53	3063.8	7325.74	3771.96	2014.39	4530.22	10438.2	ENSG00000106333	PCOLCE	ensembl_havana
114.902	102.281	92.6653	175.064	57.8668	205.569	159.122	97.924	63.4596	27.505	16.043	30.01	33.6485	162.753	56.6569	97.8646	538.647	638.773	149.633	814.429	1430.93	116.641	534.335	978.808	153.559	1474.58	2193.13	147.172	259.027	1422.08	159.028	609.264	515.476	168.29	873.744	952.284	136.665	891.003	1092.55	128.444	1636.22	1673.09	14710.6	2302.85	1318.24	6777.63	13186.5	ENSG00000106689	LHX2	ensembl_havana
74.8004	102.597	101.727	100.627	125.152	160.981	82.282	114.405	87.1725	146.787	174.549	121.508	204.814	288.755	152.848	71.4876	731.581	390.343	249.354	3235.72	3608.56	51.3058	2098.69	2079.88	711.482	7988.73	5713.2	409.459	678.293	6160.18	823.855	354.655	724.2	195.104	541.496	746.955	100.134	530.361	6335.29	778.87	1380.18	6617.95	7978.34	27545.4	561.604	36066.8	43010.4	ENSG00000108691	CCL2	ensembl_havana
184.006	174.884	224.228	133.505	86.5868	95.9142	185.616	325.402	544.768	173.594	234.549	206.608	274.363	393.744	355.072	556.056	658.632	642.966	752.783	1046.2	696.519	761.859	778.446	605.166	746.953	1630.46	847.526	852.031	2923.51	1481.48	923.039	2606.85	5887.67	990.549	3597.17	3683.06	751.751	3513.63	8345.22	2667.99	4708.82	14549	2049.86	25291.3	1418.24	11959.8	12008.9	ENSG00000109099	PMP22	ensembl_havana
59.3764	33.7841	31.4277	44.679	19.8655	39.0279	96.7762	136.266	268.394	183.373	469.424	927.745	318.784	1295.02	1103.25	1192.09	1214.74	2471.87	1320.87	1807.94	3046.8	1129.11	1382.94	2364.18	2223.61	3891.29	4898.52	1552.74	1186.87	2530.51	1332	983.039	1361.99	1793.4	1967.75	1886.65	1783.07	2218.88	1859.69	2487.32	3089.16	3658.67	4323.47	3937.48	2832.66	4758.99	5076.01	ENSG00000109452	INPP4B	ensembl_havana
937.087	994.721	896.637	849.323	1112	619.432	1212.4	1145.33	1157.99	1711.73	2246.68	2038.53	1873.58	2112.07	2691.57	1574.13	3018.15	2435.12	1568.33	1666.77	2213.68	1475.65	1714.93	1925.31	2327.12	2065.32	2276.99	1577.76	1291.22	1958.23	1209.91	1695.57	2816.81	1393.91	2178.84	2930.25	1482.32	2221.65	3184.04	2035.91	2289.05	2145.71	8676.12	7147.22	2415.2	8683.13	7253.24	ENSG00000109472	CPE	ensembl_havana
778.691	931.662	799.102	1341.32	904.662	912.761	1879.16	2423.55	2711.79	1624.97	3155.88	2839.44	2237.23	2431.82	3038.83	2313.24	3274.86	3404.55	2529.77	2888.09	2923.03	2013.13	2201.54	2309	4031.3	3704.36	4135.87	2925.38	3217.11	3461.39	2497.99	2926.25	4788.07	2831.93	5443.08	4782.19	3396.39	5171.62	3458.66	4871.86	5839.38	5030.12	4397.15	3616.09	4165.72	3103.17	5905.68	ENSG00000110237	ARHGEF17	ensembl_havana
916.019	833.425	956.364	1520.74	2741.26	1727.7	2112.18	2120.81	1446.78	6026.49	2274.67	1760.77	2620.25	3306.74	3036.64	1609.48	1731.91	2296.07	1591.37	3494.26	3173.17	1425.09	3292.86	3043.79	2462.07	4872.7	4247.48	1461.77	2526.06	2985.37	1843.79	3749.36	3541.48	2100.78	6766.36	5604.94	1663.57	7464.4	11251.2	3751.68	8849.57	12556	15236.1	15917	6326.83	25472.9	25960.8	ENSG00000111145	ELK3	ensembl_havana
25.9425	37.5915	45.6372	12.028	1.40043	9.27349	24.8719	27.1553	17.4166	37.9525	31.6769	1.80537	65.0661	16.2152	4.88709	8.11623	18.1436	5.19361	7.88627	58.9101	34.5799	6.02317	51.1458	8.17372	29.837	50.944	15.5728	10.951	89.4916	4.03284	8.70308	103.335	432.275	9.73141	209.175	214.23	8.48547	156.377	857.184	67.3588	888.619	1855.61	1317.64	2051.27	271.609	13639	3736.9	ENSG00000111262	KCNA1	ensembl_havana
556.711	644.911	499.538	360.193	377.443	448.362	171.443	258.712	354.447	190.432	208.33	225.027	241.758	457.601	325.138	407.278	840.434	591.302	478.717	645.66	571.407	415.76	656.362	560.999	496.052	801.094	756.241	579.058	636.525	816.017	531.428	961.703	1354.59	660.172	1189.97	1365.22	592.8	1337.3	1714.44	760.091	1235.1	2131.74	2564	3707	1329.78	1974.93	2540.05	ENSG00000112406	HECA	ensembl_havana
0	0	0.492305	0.767522	6.6803	4.12842	0	10.4432	1.48054	0.984524	6.42375	15.6678	37.9705	39.8195	66.506	29.8145	23.6071	66.9461	88.3349	15.928	147.897	17.1309	19.9127	51.1693	275.885	50.2801	116.884	43.8538	9.19283	24.9441	12.994	7.39935	40.1095	30.1463	49.0349	154.173	6.83963	45.1328	105.899	64.3459	93.1273	127.859	556.802	197.096	29.78	584.248	1107.91	ENSG00000112837	TBX18	ensembl_havana
158.631	242.036	61.7685	14.7692	3.56302	6.8951	6.82296	22.0262	195.18	9.55093	248.791	302.167	106.439	212.345	190.836	90.0837	185.134	122.818	162.131	172.268	162.099	91.9435	129.156	117.3	365.276	348.528	250.025	141.469	341.624	314.294	130.468	269.672	938.048	437.601	465.373	1746.51	229.896	321.833	1268.44	1854.27	1455.83	2680.11	3030.81	3760.9	269.749	1246.41	4556.29	ENSG00000113083	LOX	ensembl_havana
0.709643	6.93076	1.61479	0.839174	3.90826	0	0	10.485	2.21031	4.30573	7.20803	8.58698	19.2316	24.9636	39.0364	47.4259	88.4466	242.973	34.3515	100.009	382.247	17.9181	34.1177	135.221	42.7675	194.057	681.473	59.578	113.413	849.153	38.6808	38.9434	2457	61.4661	182.044	3121.65	58.3102	98.9227	1201.77	125.872	630.58	4114.77	116.959	2447.23	38.3228	197.309	650.615	ENSG00000113389	NPR3	ensembl_havana
79.748	76.4396	74.6568	174.018	389.8	271.997	454.96	360.984	538.264	412.69	333.628	690.151	992.104	745.78	429.63	1331.75	2267.28	1634.85	1646.71	2283.79	2027	1645.74	2920.16	2384.13	981.089	1768.53	1582.47	2087.08	2942.95	2803.64	2811.63	4294.62	2770.33	4317.36	3061.42	2685.99	4098.15	3452.57	3629.83	3028.07	3132.86	2375.47	2728.1	5135.34	3940.25	3535.69	12391.5	ENSG00000113448	PDE4D	ensembl_havana
1638.46	1547.66	1728.52	901.317	1553.66	2466.54	695.287	912.862	813.881	1105.57	1039.28	895.308	895.282	1400.57	1207.64	693.31	2923.42	2038.68	1001.51	2854.24	3564.25	585.233	1774.87	2361.12	1867.81	6443.12	6141.06	1718.5	2648.14	3744.18	1411.99	1802.26	6318.88	1243.91	1688.79	3327.71	832.966	1779.71	4295.63	4457.29	4244.25	8504.75	5906.98	6552.55	1806	9602.92	6301.31	ENSG00000113594	LIFR	ensembl_havana
677.18	798.255	736.408	1544.53	985.201	981.094	750.222	3469.87	3668.64	2012.66	2133.03	1634.51	2594.29	3587.79	2515.91	1081.02	2849.09	4547.66	1973.73	4538.58	5263.24	940.838	2590.12	3888.53	5100.79	7659.16	8538.6	2346.46	2361.37	3889.84	1791.63	1436.46	4251.35	1548.83	2920.19	4051.53	1130.33	3016.64	4749.38	5465.69	6887.32	8010.7	5423.85	10764.8	2972.41	12410.3	15557.2	ENSG00000113721	PDGFRB	ensembl_havana
96.0282	162.774	142.622	43.6989	61.8554	77.0555	64.6831	24.0279	21.7963	130.417	54.9805	31.9514	441.26	391.225	88.4103	130.014	68.4316	95.8491	151.451	401.905	240.035	149.413	363.068	496.674	94.6829	277.601	151.123	165.259	43.4487	125.434	226.923	59.0831	111.056	47.2627	48.6077	99.0165	51.0294	46.8062	50.7172	71.0639	36.4368	123.847	181.091	178.828	130.789	130.819	335.322	ENSG00000114626	ABTB1	ensembl_havana
930.232	784.593	978.93	487.321	430.071	757.495	393.718	771.165	685.733	739.358	849.347	1018.04	772.176	726.937	732.464	590.843	819.138	735.185	647.928	1016.69	915.849	560.688	889.126	918.909	969.851	1363.15	1254.48	662.748	904.301	1164.34	599.981	849.252	1268.32	715.65	1582.05	1657.35	582.161	1892.8	2187.67	1096.58	1867.81	2287.05	2078.46	3615.88	1365.27	2524.56	3631.67	ENSG00000115170	ACVR1	ensembl_havana
324.969	331.305	355.536	155.424	123.583	90.8578	61.9965	103.075	159.9	67.3051	140.375	150.349	65.9578	387.636	210.543	113.623	259.555	613.944	214.722	739.198	870.578	128.465	637.282	677.924	506.451	832.463	1456.25	220.712	737.36	916.233	234.291	1109.09	1023.64	669.487	2000.52	5428.6	629.477	2092.09	5665.75	972.382	2076.93	3981.13	1113.49	3747.5	1173.1	951.451	9933.72	ENSG00000115232	ITGA4	ensembl_havana
416.037	245.503	603.975	232.007	36.7724	22.0325	82.25	98.5136	131.135	161.499	562.835	1125.44	179.686	409.44	459.74	556.64	882.093	728.531	791.873	560.118	438.494	750.378	529.338	462.062	633.177	512.479	314.204	1259.99	674.603	557.269	1015.64	366.16	767.174	963.521	318.036	444.147	991.375	346.757	585.627	609.599	457.071	744.869	1714.59	1024.63	369.29	1679.81	628.689	ENSG00000115266	APC2	ensembl_havana
312.458	1239.13	271.301	842.291	29.4351	35.9571	444.804	473.74	1269.96	2110.98	2245.93	3514.42	1209.26	3329.07	2025.94	4114.93	1734.09	996.459	3065.73	5227.76	600.444	2401.18	3870.26	604.384	4746.74	10009.6	711.767	5512.12	2112.76	2047.4	5315.79	5754.96	10089.4	4697.25	5041.42	29517.4	2397.99	5335.99	18347.2	19490.1	6246.11	31739.8	17603.9	38501.9	6872.3	33933.9	16504.3	ENSG00000115461	IGFBP5	ensembl_havana
1114.17	1438.98	1255.21	3876.19	4141	857.762	6176.4	1009.78	348.947	924.924	1857.69	2507.9	1106.28	4605.86	4366.08	3602.06	8266.03	8079.54	5098.97	3560.3	5966.98	5066.09	3783.36	5475.61	4906.4	4608.73	6852.09	4383.35	5201.51	5387.13	4588.14	4781.16	5656.78	4164.3	2294.63	3235.68	4392.9	2511.22	8364.31	3529.78	2938.48	9523.05	13969.1	13445.3	3403.26	9066.73	19985.4	ENSG00000115738	ID2	ensembl_havana
1.96819	4.90276	2.23941	10.4732	1.45041	1.04697	1.99957	3.15313	4.48979	6.22296	3.09798	0	4.56936	1.01777	6.07386	3.35056	3.25419	37.5226	3.81521	14.603	104.571	3.99597	10.7302	43.0229	3.50757	52.5797	248.337	3.96989	15.6455	227.885	5.98794	48.3071	88.2293	12.7924	57.3754	441.699	1.85008	32.9421	221.932	14.5919	216.283	613.255	438.643	786.801	12.7577	194.007	1296.59	ENSG00000115844	DLX2	ensembl_havana
5.73764	8.51461	12.746	16.8676	10.5549	29.66	11.1283	28.3699	31.3305	19.0994	28.8742	41.7874	55.4142	28.178	25.4525	23.125	23.8267	17.6253	36.9719	14.9244	14.3293	35.1007	21.4602	28.6206	11.7696	17.08	11.6356	18.6187	8.80763	30.5256	27.1186	25.5434	12.9124	15.9214	41.6029	170.126	14.4355	34.9608	285.807	11.3115	27.2163	84.7861	1612.92	365.899	20.224	1019.96	219.126	ENSG00000115896	PLCL1	ensembl_havana
2007.41	1961.16	2208.73	1261.5	1388.2	1950.04	2247.9	4054.92	4084.39	3726.56	2019.08	1793.14	6103.64	3394.45	2220.12	2048.96	2197.03	3900.39	2889.14	3493.05	4011.73	2107.56	3073.78	3442.89	4089.39	6192.78	5813.48	2737.92	2286.01	4012.06	2671.73	1545.66	3876.59	2226.7	4914.44	7919.79	1827.15	4123.35	5816.3	4532.54	7100.97	8976.38	5656.85	6389.64	2407.26	5198.58	6117.38	ENSG00000115963	RND3	ensembl_havana
109.202	79.1194	96.9747	100.762	72.3519	115.861	36.0785	222.453	324.611	154.354	98.8999	111.218	160.843	109.623	118.822	161.587	116.547	103.91	119.991	95.0753	83.7178	111.124	82.2833	100.434	52.2127	86.1472	115.029	112.725	77.4906	163.581	91.1607	105.66	162.72	117.958	128.301	463.568	116.505	126.251	450.297	100.7	212.654	794.313	766.844	786.77	163.774	1273.56	2673.8	ENSG00000116711	PLA2G4A	ensembl_havana
1071.5	1073.82	1155.13	3195.61	3807.37	4571.25	4102.23	1935.69	1363.45	3056.45	2207.08	2259.6	5684.59	3073.22	1663.62	1794.94	1766.61	1636.23	2144.67	4392.36	2825.99	2051.58	5342.87	4040.18	2150.78	2927.02	2282.87	2258.37	3268.9	2374.97	3538.64	4937.2	1991.34	3382.18	3204.59	2149.39	3406.23	3421.55	4955.91	2944.27	4274.57	4150.62	7923.33	17219.7	4755.14	21395.3	19120.3	ENSG00000116991	SIPA1L2	ensembl_havana
3357.77	3220.66	3317.9	2487.51	2634.47	3245.47	1994.28	2975.51	2905.66	2903.21	3413.87	3274.49	2047.92	4187.9	5854.33	2417.84	4534.23	5632.72	3492.9	4439.69	5512.06	2308.53	3287.74	4181.73	6910.7	6042.74	6246.03	3105.74	4172.95	5600.38	2865.3	3374.14	5123.65	2701.75	4034.99	5175.27	2546.43	4018.03	6562.91	4208.21	4721.4	7513.07	6083.66	13319	3742.17	8333.82	10066.9	ENSG00000117122	MFAP2	ensembl_havana
3800.17	3388.19	4398.31	1783.63	1102.81	1127.39	2282.9	2665.14	2887.29	7230.12	12735.8	18981.9	12414.7	14339.8	16225.1	10203.2	12401.8	19622.5	8916.78	10056.2	17433.4	6470.25	9206.6	15459.9	15634	17646	25407.3	8297.45	8187.86	19715.4	6465.44	9094.17	12302	7943.08	9654.06	13992.4	6646.26	11872.8	22740	11952.7	16279.5	22577.7	19546	19111.3	16255.5	24950.5	19143.2	ENSG00000118257	NRP2	ensembl_havana
1868.31	1999.65	1859.88	1719.34	1478.31	1867.62	1093.98	1743.32	2469.69	1637.4	2429.88	4606.39	2035.99	3446.77	3675.41	2521.89	3064.92	3409.09	2464.02	2323.89	3041.82	2173.56	2475.54	2930.58	3590.47	3204.92	4297.41	2452.01	2364.9	3373.01	2184.47	2181.51	3107.24	2275.87	2514.92	4773.99	2109.15	2501.22	4853.87	2660.12	3171.31	6300.67	8049.87	5280.03	2486.75	4951.38	6621.47	ENSG00000118689	FOXO3	ensembl_havana
20.0397	25.2186	10.9609	14.3507	19.1999	122.032	20.2748	26.7063	13.8222	15.1767	70.018	43.9127	20.2399	96.494	122.026	63.1811	186.043	170.552	71.1333	118.434	128.258	31.38	75.9168	90.022	159.661	214.571	162.804	93.1397	203.477	135.019	42.1779	127.249	623.652	63.8062	136.164	194.384	40.7615	158.496	500.353	254.512	297.757	746.119	571.908	577.251	102.283	813.802	1198.42	ENSG00000119699	TGFB3	ensembl_havana
191.365	157.023	152.334	59.5195	18.3713	45.9851	66.7163	62.1266	84.6142	79.427	51.3936	101.654	98.6745	190.8	178.196	220.654	379.84	357.938	288.841	318.888	404.283	257.861	284.223	332.205	273.944	444.836	533.113	235.805	247.25	428.474	238.825	231.082	597.306	255.619	600.98	820.458	192.709	652.024	773.216	296.014	768.493	818.979	1197.25	655.674	382.91	298.345	703.384	ENSG00000119865	CNRIP1	ensembl_havana
14.5231	8.26904	9.28267	13.2651	23.996	3.2993	2.10781	4.96807	0.788805	3.93387	11.9229	11.7851	4.81671	20.0392	17.4705	9.7128	18.5475	42.379	7.11657	29.6874	48.6063	6.21145	18.2679	19.2323	39.0746	44.7576	97.0446	16.7391	14.6691	71.1696	19.3913	5.40318	33.1504	19.4892	23.086	157.602	10.9184	29.6186	196.021	90.8786	46.8064	947.071	228.457	357.596	19.831	39.0268	167.164	ENSG00000119917	IFIT3	ensembl_havana
19.1041	24.567	6.49413	117.959	475.221	444.427	211.808	718.866	228.988	387.063	1319.11	2161.35	384.528	2974.61	4587.8	1469.09	2927.69	5769.32	1992.65	1045.17	3983.71	1644.67	882.881	2728.13	3476.35	1623.48	4791.17	1195.2	916.255	1799.94	894.74	554.441	1136.07	582.805	913.2	1027.31	549.113	874.111	4090.29	757.272	1423.52	6227.14	19942.2	12639.4	1243.51	15280	25160.2	ENSG00000120149	MSX2	ensembl_havana
1605.54	1815.89	1820.38	1046.12	870.655	1682.15	673.672	1127.9	1310.73	1144.66	863.002	1102.85	1193.17	1585.58	1545.05	1239.03	1677.52	1773.06	1604.03	1816.26	1876.86	1546.41	1808.51	1639.36	1857.18	2293.81	2526.6	1558.94	1567.7	1881.24	1494.38	1510.97	2004.72	1445.85	1080.24	1800.59	1189.63	1167.93	2080.89	1562.15	1625.83	2714.85	3760.45	2992.18	1405.23	3212.55	3158.68	ENSG00000120256	LRP11	ensembl_havana
103.214	79.8156	66.5996	48.1178	46.5317	188.943	58.1202	245.971	239.728	92.17	90.7148	231.575	190.493	304.626	305.23	482.393	1503.38	796.205	960.024	352.228	518.729	921.242	498.393	656.259	477.368	251.486	279.255	793.991	900.993	750.689	706.905	685.761	827.342	1012.99	529.543	465.201	1168.06	540.901	966.185	664.181	424.067	741.971	4846.67	1566.53	576.139	806.745	2415.09	ENSG00000120693	SMAD9	ensembl_havana
264.758	286.338	273.094	83.724	66.5026	109.515	32.9049	285.049	353.289	189.354	247.025	302.674	303.724	553.546	548.482	219.496	1011.97	1255.68	400.33	531.413	930.732	184.439	353.396	555.524	1073.43	964.273	1285.43	335.718	307.046	705.475	229.284	319.07	664.151	233.594	489.063	859.784	218.931	476.417	842.32	740.527	669.133	878.214	2189.94	1184.61	712.035	893.412	2697.47	ENSG00000120820	GLT8D2	ensembl_havana
1450.54	1855.47	1693.08	1382.64	2691.96	638.969	5984.36	683.793	311.461	1980.49	826.281	907.38	2855.68	2432.59	1737.47	2810.17	2179.24	2065.16	3220.5	5290.98	3969.48	3461.4	4379.37	3793.5	3191.86	9286.45	4972.99	3765.64	4348.11	5049.78	4681.34	3358.13	3490.52	2994.01	1786.7	3602.56	2589.51	1688.8	7750.13	4135.52	3832.6	14954.1	2739.69	14518.5	3169	18710.1	2711.5	ENSG00000120875	DUSP4	ensembl_havana
0	0.944074	0	0	0	0	0	0	1.44092	0.456123	0	0	18.5968	1.86583	3.91474	0	12.8984	20.6119	0.466295	7.02979	14.26	1.28246	5.46774	10.0141	1.68855	27.8787	31.4186	0	23.1781	141.693	0	45.1913	295.357	2.63716	92.1154	937.946	1.33129	73.9202	568.442	4.4701	124.741	1527.12	525.592	1486.63	49.3622	1136.45	975.4	ENSG00000121068	TBX2	ensembl_havana
1594.34	2180.4	2687.63	2269.57	2883.62	202.199	3298.93	110.946	31.8906	1105.58	345.187	40.1822	1171.12	2785.01	354.491	2917.23	7319.58	1480.44	5507.68	6516.7	2450.93	6329.29	8308.13	3675.18	2578.8	3812.99	737.959	7020.63	18658.8	5854.38	9627.67	24436.6	5827.19	11737.1	12487.8	2845.51	11778.1	14491.1	9826.06	8830.45	11984.1	4217.9	10838.7	12142.2	14360.3	21392.9	17269	ENSG00000121207	LRAT	ensembl_havana
340.58	530.947	338.988	93.4941	271.307	477.915	49.4272	462.35	413.111	213.718	187.913	480.74	97.8909	614.182	563.393	314.905	692.949	836.165	445.614	882.891	828.217	324.471	591.275	626.292	929.38	1894.37	1295.87	390.481	799.579	961.345	302.209	641.087	1980.32	377.971	591.425	1322.32	239.196	531.899	2101.64	1102.05	1542.25	3238.39	3864.44	3415.04	439.287	11222.8	3948.57	ENSG00000121297	TSHZ3	ensembl_havana
454.211	514.584	484.53	508.128	480.362	436.337	229.943	449.97	552.381	235.615	805.778	556.612	279.163	718.465	739.666	376.158	901.084	890.478	477.38	769.974	862.144	367.405	577.425	646.518	686.847	1060.86	1170.96	450.959	680.845	814.653	368.134	644.371	897.547	393.744	740.741	862.935	358.257	618.126	965.865	556.279	842.427	1009.38	1983.28	1872.01	719.255	2824.73	2474.53	ENSG00000121691	CAT	ensembl_havana
24.2221	10.5	10.9036	9.46742	0.829123	4.87462	11.9188	7.37071	13.544	11.1843	2.66185	10.5241	20.5811	7.43115	7.5228	31.6186	25.5497	17.5442	23.0651	17.6587	3.87393	20.5739	7.62101	20.7927	18.5529	20.4036	4.96455	28.249	17.8427	13.8419	17.748	17.7089	104.9	18.5228	16.7405	23.19	17.98	26.9289	88.6951	7.10212	41.4759	89.5566	77.5873	430.173	36.3298	29.7694	87.6242	ENSG00000122012	SV2C	ensembl_havana
8.86121	4.39769	7.38184	3.13282	0	23.1711	0	2.11456	16.7872	4.01863	252.178	403.796	17.2213	111.855	122.882	131.446	38.6915	115.442	51.0427	32.7598	100.36	24.5035	16.5065	49.2046	115.672	57.3421	190.536	47.2013	80.2299	130.621	29.9444	76.8801	161.481	19.6633	272.919	66.47	12.408	277.35	278.808	67.3338	208.795	292.566	43.0764	460.84	108.041	670.676	299.153	ENSG00000122176	FMOD	ensembl_havana
656.784	467.698	604.111	345.82	314.98	730.745	250.237	86.8089	112.229	157.005	297.346	322.363	139.2	978.375	1137.67	370.084	992.261	1113.28	912.59	866.38	960.36	730.919	716.689	876.696	1632.76	1195.56	915.919	780.311	1118.51	1116.99	743.583	633.174	1704.68	584.463	518.405	751.698	471.738	727.879	2228.17	930.27	1059.79	3163.86	1372.22	3597.16	721.233	2392.23	3909.86	ENSG00000122547	EEPD1	ensembl_havana
18.1271	28.2648	31.721	3.95122	0	0	18.0754	20.4565	4.14933	23.5769	34.494	23.2855	34.9052	58.107	17.9221	25.4518	44.9229	47.1926	48.5308	365.113	171.889	68.6495	279.345	116.76	47.3755	730.058	338.112	48.9758	343.498	316.33	152.064	132.559	231.978	236.118	131.08	1121.81	107.592	113.029	691.399	1040.33	411.353	1926.69	230.601	2714.03	195.414	1117.65	1721.47	ENSG00000122641	INHBA	ensembl_havana
8.38243	2.78418	8.47813	14.4983	8.20759	22.3691	9.4628	155.107	264.222	28.9621	1711.17	2584.91	151.543	5583.07	7541.8	1171.23	6836.74	9758.27	2880.32	3340.45	7861.97	1035.43	2116.63	4604.42	10345.5	6953.69	9673.56	2048.91	3383.21	5713.69	1197.75	1581.05	7308.84	624.114	3237.08	4496.54	338.387	2780.99	9144.95	2605.03	5944.31	13005.8	15779.5	19215.5	2266.26	17875.9	15279.6	ENSG00000122691	TWIST1	ensembl_havana
2.05801	1.0253	1.56107	3.65038	1.13346	4.90906	10.4541	3.69602	1.56489	3.12173	0.909753	2.92253	2.86673	18.0916	3.16435	21.8966	846.423	19.6175	63.0313	1432.05	159.005	61.9784	1473.01	238.163	51.3469	730.439	81.4384	311.329	3028.83	783.402	666.035	5175.87	3021.6	2304.82	5552.8	5771.93	2178.11	5711.86	5774.61	1593.75	4252.9	2627.15	3739.14	4288.85	5991.31	2165.84	2069.65	ENSG00000123364	HOXC13	ensembl_havana
68.702	59.2447	45.8691	37.4313	11.2744	6.33521	175.893	7.62094	5.06369	48.8961	362.743	202.301	94.5679	128.277	73.4045	294.605	1.97328	23.8365	124.489	11.0489	49.2438	71.7517	12.5984	31.581	280.886	20.1893	27.7383	56.4344	13.8556	10.0958	71.5438	106.082	50.5322	17.4423	132.726	138.585	22.9016	197.044	165.753	48.3471	302.938	466.253	109.718	2956.34	429.751	629.358	4557.72	ENSG00000124491	F13A1	ensembl_havana
54.6585	70.953	54.1292	102.397	150.279	97.0763	37.1991	122.04	108.406	94.012	74.0258	106.237	37.3362	34.07	33.494	52.9371	193.039	60.6541	42.9872	85.58	107.125	50.6579	73.2391	63.7267	87.8307	146.918	46.901	74.2546	179.696	218.972	124.741	106.096	428.598	127.747	124.463	300.47	86.9846	199.014	485.809	480.825	350.316	1175.76	274.955	1575.55	139.454	569.094	1210.11	ENSG00000124788	ATXN1	ensembl_havana
18.0438	32.3689	32.822	19.424	14.9585	11.2271	14.4095	153.3	146.159	126.686	66.466	56.1327	147.318	40.3155	44.4369	79.4538	122.2	47.2599	151.099	253.058	108.224	125.517	306.058	140.23	101.402	219.903	120.176	256.003	792.088	345.435	375.851	1042.98	541.038	736.276	1790.91	897.446	783.622	1767.78	1200.84	810.6	1461.48	1494.91	1910.79	4826.65	1308.28	2793.82	2540.68	ENSG00000124813	RUNX2	ensembl_havana
1078.33	1113.82	682.506	1202.79	2148.05	1705.19	6655.02	5783.57	7096.81	4621.6	4210.53	5177.44	4968.55	3419.91	5600.11	2921.33	9747.73	9115.01	8487.98	9846.44	9527.83	3146.25	8724.07	9028.73	29901.1	22009.9	23078.5	7772.02	12378.8	10665.3	11111.2	8885.06	15551.1	16947.7	21474.8	13784.4	10789.4	28293.5	13974.1	39698.3	66162.2	45054.6	20244.8	44791.3	40411.7	30932.5	53218.7	ENSG00000124942	AHNAK	ensembl_havana
66.7963	81.3299	63.7964	182.398	322.776	469.523	399.161	325.061	211.921	564.488	1765.3	1414.95	1051.32	12938.7	13647.2	2780.06	10714.4	14010	6577.81	8957.26	13961	2230.58	5877.18	9173.99	20233.6	16112.4	18868.4	5137.61	6832.18	11057.8	3082.69	4665.62	5393.41	2296.35	10699.5	4298.2	2113.7	10393.9	10101.8	3929.65	11908.1	14448.8	5872.19	25284.5	7271.83	37322.8	19666	ENSG00000125378	BMP4	ensembl_havana
808.534	859.805	935.236	491.044	873.923	1483.84	508.393	655.321	932.397	372.326	441.59	441.603	701.157	1536.4	2040.27	1550.04	3345.87	3044.12	2848.45	2162.36	2891.2	2778.42	1888.51	2520.17	2699.19	2856.9	3545.31	3238.66	4950.62	3303.89	2719	5585.07	7294.73	2545.24	4149.91	4246.99	2158.79	3949.82	7821.86	4287.77	5574.21	12788.3	2881.18	17204.3	4021.15	10529.7	16717.2	ENSG00000125430	HS3ST3B1	ensembl_havana
219.182	214.287	201.377	201.995	2820.05	1834.36	353.344	750.276	228.474	2886.09	641.369	970.261	659.344	334.158	324.346	382.754	275.613	159.739	260.103	765.64	270.826	256.973	835.08	550.417	258.57	557.634	174.515	326.891	1612.67	434.127	561.948	3169.9	2013.17	1396.95	8211.83	4323.96	1119.8	8934.55	5151.76	2427.34	7963.84	4859.02	6531.42	12167.6	5595.99	9560.76	6724.91	ENSG00000125845	BMP2	ensembl_havana
808.376	651.657	750.615	650.859	951.446	3597.29	212.788	1801	849.376	1239.71	1615.28	2336.64	969.155	2292.32	4649.19	1365.27	2840.51	4633.93	2089.61	1252.82	3162.23	1692.53	964.974	2454.36	3654.42	1872.67	3002.24	1595.69	2050.46	2409.5	1144.2	991.584	3581.36	486.837	801.745	2168.8	390.699	880.955	5534.02	765.235	1911.76	8636.69	14136.7	12094.3	1276	8658.58	16535.4	ENSG00000125968	ID1	ensembl_havana
30.2559	37.1903	55.9493	59.8221	45.5959	48.4773	98.833	210.932	343.762	473.859	81.8118	78.6127	194.661	93.0476	62.5913	44.3111	88.532	29.8968	45.2402	341.218	59.5571	48.4925	258.26	99.0638	110.161	252.784	79.8528	33.967	179.433	35.5404	108.933	359.65	338.602	191.746	527.102	384.604	185.663	569.529	407.461	213.37	638.65	257.954	505.302	387.895	1886.1	1917.68	1137.54	ENSG00000127124	HIVEP3	havana
0	1.55847	1.18642	0	0	0	0	0	0	0	4.67621	11.551	0.726242	29.9255	93.7431	10.9496	21.3268	22.3479	118.158	13.2625	10.1356	31.9071	20.2792	7.81863	267.66	13.4304	21.1405	38.2378	48	2.48075	23.4507	144.323	98.3033	10.6682	216.659	46.7622	20.158	188.019	442.593	47.6869	193.899	619.462	104.849	1042.7	107.074	223.104	304.373	ENSG00000127951	FGL2	ensembl_havana
1169.48	1115.6	1136.63	1840.29	1866.03	3592.31	2025.43	1903.27	1963.59	2200.63	1949.94	1961.78	1736.36	1977	2118.08	1940.56	1850.8	2539.52	1737.41	1665.38	2759.05	1762.25	1549.91	2069.82	1977.92	2246.98	3255.07	1769.61	2287.86	2570.17	1592.21	2082.15	2542.8	1940.05	3388.59	2439.47	1788.74	3677.19	3210.44	2132.37	3493.23	4829.27	4713.27	11594.5	1821.51	4774.61	11648.3	ENSG00000127955	GNAI1	ensembl_havana
142.199	86.0889	103.225	185.037	215.41	115.078	544.763	92.6019	134.377	169.276	198.296	129.523	111.072	292.434	230.42	205.484	584.752	655.475	296.093	586.952	961.954	157.588	409.934	514.657	672.936	1363.03	1433.44	422.237	1000.25	985.445	277.879	199.959	1790.55	377.033	289.572	1121.23	236.283	218.886	1964.21	1534.93	896.406	2855.65	730.447	3980.23	187.646	2057.48	4243.83	ENSG00000128606	LRRC17	ensembl_havana
0	1.0253	0	7.3007	1.13346	3.2727	56.4524	3.69605	2.34734	8.58471	1.81951	4.38382	2.86674	20.2201	5.53761	20.1449	1270.92	28.0252	130.85	1447.33	213.374	158.775	1481.83	353.716	76.1034	714.735	64.9565	689.078	3037.36	982.522	1270.24	4010.52	1824.11	2916.28	4602.02	2687.18	2788.95	4760.55	4843.74	1891.29	4410.72	2366.14	19756.7	9073.04	5429.39	22655.9	7964.08	ENSG00000128714	HOXD13	ensembl_havana
823.364	749.61	882.276	641.524	622.925	882.783	717.614	1248.83	1514.61	1005.38	1319.65	1181.79	1258.94	1199.3	1427.9	1330.51	1286.03	1235.6	1210.34	1177.85	1325.53	1170.89	1149.82	1189.14	1423.48	1219.57	1316.34	1210.01	1372.23	1138.65	1210.46	1103.46	1401.39	1300.39	1984.63	1433.26	1185.75	2050.66	1857.77	1433.37	2329.85	2398.47	4420.09	4347.51	1384.99	4887.89	4299.73	ENSG00000130956	HABP4	ensembl_havana
211.161	219.68	141.273	387.374	597.871	221.556	244.426	276.35	360.588	296.4	551.229	556.955	289.523	569.754	430.573	421.383	982.131	929.03	560.572	918.7	864.343	444.222	655.068	708.757	1635.7	1998.29	1372.55	541.683	252.56	1083.87	554.29	286.345	792.391	527.627	414.536	601.118	490.311	572.342	670.649	869.295	1119.48	1263.55	1896.52	1618.73	624.659	933.993	2005.45	ENSG00000131018	SYNE1	ensembl_havana
249.655	296.106	213.863	262.015	273.813	346.173	236.969	636.025	715.685	454.969	1455.11	1311.27	356.524	869.629	1350.72	570.555	669.156	1146.79	515.872	511.014	1039.35	357.543	449.349	669.458	1055.31	944.675	1264.24	505.406	527.847	708.252	386.571	479.638	640.761	348.219	697.435	760.196	309.648	724.76	903.273	617.218	749.932	1263.97	1091.71	1535.74	494.421	1640.54	1335.21	ENSG00000131435	PDLIM4	ensembl_havana
0	1.11875	0.851681	0	1.23676	0	0	0	0.853764	0	4.29234	1.59449	1.04268	68.1137	47.7751	6.68986	52.418	93.901	48.6634	289.399	300.159	14.4565	157.171	184.941	166.465	537.963	403.218	94.9888	284.452	372.621	152.592	186.08	210.024	116.424	207.671	397.23	48.2085	168.366	797.345	547.273	487.6	1566.18	194.847	2065.28	131.84	2086.44	1010.37	ENSG00000131634	TMEM204	ensembl_havana
3844.88	3955.56	3583.22	4707.82	4757.24	3272.53	4884.94	4515.09	3809.79	4783.24	3860.79	4459.72	4705.09	5609.73	4208.6	3952.21	5443.67	4488.28	5299.27	7134.45	6099.52	5216.09	7428.12	6517.36	5167.78	7818.76	6573.4	5754.75	7928.27	7105.95	5814.28	8340.5	9725.53	7270.17	9249.5	11688.3	7086.5	9969.08	14016.1	8049.62	12553	15190.5	21498.4	18924.4	9496.29	31644	19039.4	ENSG00000131873	CHSY1	ensembl_havana
973.027	852.568	930.953	553.462	208.127	286.814	182.432	116.165	387.423	94.9568	1337.2	2192.2	163.896	1059.95	1472.86	675.915	978.622	1387.13	738.823	441.008	766.77	571.665	433.609	625.132	1321.4	461.038	821.251	716.773	527.224	654.9	399.904	376.683	461.448	421.692	592.723	863.239	427.545	588.22	1023.41	600.023	743.198	523.786	3714.91	1056	659.029	1424.84	532.748	ENSG00000132386	SERPINF1	ensembl_havana
482.171	336.77	395.794	456.845	552.41	372.939	298.942	73.9635	105.9	117.626	354.634	680.125	409.145	404.127	339.022	290.938	595.083	555.662	315.626	845.424	625.695	238.595	749.602	527.036	662.73	1275.09	886.926	356.868	1129.78	916.558	428.051	1964.68	1277.98	679.68	2097.66	1682.21	635.825	2182.24	1632.12	1303.02	2094.32	1304.83	2236.95	1329.39	2220.66	2717.66	1975.97	ENSG00000133131	MORC4	ensembl_havana
146.912	174.349	141.541	126.031	152.877	234.768	111.178	413.757	392.865	543.922	1063.33	928.035	759.71	994.661	1048.99	1001.61	942.923	1117.43	937.171	1196.15	1216.76	901.199	1172.19	1125.24	1198.02	1332.47	1252.37	852.452	1224.82	1270.86	1013.47	1517.37	1467.47	1090.9	2000.79	1516.96	1055.64	2078.58	1691.34	1464.66	1812.32	1458.22	1184	1657.08	1876.25	2008.81	2095.05	ENSG00000134202	GSTM3	ensembl_havana
14.2902	26.9389	14.4639	17.4332	3.44824	14.9818	11.918	16.4795	19.0861	18.8439	23.1925	20.9363	73.6652	40.5365	53.1721	26.0195	126.296	47.3235	65.0591	244.938	131.188	67.5777	232.197	176.695	81.2261	337.694	113.748	124.202	394.292	60.3806	183.666	274.828	1129.45	1147.99	9581.03	13867	533.513	9290.72	6847.63	5254.79	12572.9	8251.66	10638	33570.7	4705.02	11879	69103.6	ENSG00000134531	EMP1	ensembl_havana
11.4443	2.84159	10.6084	6.68685	8.92577	2.29359	9.65783	0	1.44569	1.44195	35.0926	67.4982	9.07359	70.4334	119.599	29.9384	18.3271	171.479	30.6732	13.706	72.1905	16.6502	11.791	38.8702	42.6777	40.7394	133.227	17.8134	18.9262	81.9007	14.5427	33.3549	65.008	42.7093	66.8196	334.891	30.6879	78.1741	197.447	146.555	172.556	343.847	288.686	1793.98	58.8974	770.457	1214.1	ENSG00000134533	RERG	ensembl_havana
2628.74	2239.56	2084.8	954.833	1423.03	651.292	124.882	220.729	259.876	120.409	742.974	1586.7	567.477	3892.08	3938.71	1416.84	6002.44	6449.93	3284.52	4161.94	5847.44	1247.93	3091.77	3709.41	9457.97	9005.92	9137.49	3035.95	4894.6	6369.98	2388.35	3472.77	18369.1	3810.49	14681	18436.2	2803.73	15838.2	15334.1	8664.08	14342.4	20137.5	8078.82	13384	5737.39	11289.9	8508.2	ENSG00000134954	ETS1	ensembl_havana
33.9013	27.8194	5.29459	9.26309	28.6857	26.1635	671.411	676.521	343.668	565.78	289.268	298.98	431.552	22.0562	9.28511	136.833	13.1899	10.8633	78.8621	157.522	19.2281	38.6986	135.823	17.0955	178.784	327.824	33.8199	75.424	545.416	28.4688	180.009	656.383	342.491	720.634	5560.32	733.209	470.891	5897.16	1090.46	2276.31	7151.8	1433.85	1966.64	2293.15	2466.12	1627.97	5897.45	ENSG00000135046	ANXA1	ensembl_havana
9.04907	13.1584	9.41048	16.1619	4.36595	6.57628	34.1048	19.2441	8.78625	65.1704	2108.35	2333.6	132.858	4707.63	6840.74	1280.15	4706.85	8867.68	2576.99	3324.18	8998.32	899.916	2490.05	5648.04	7430.89	6143.24	11446.5	1523.1	3597.26	7511.95	966.555	6523.68	7284.3	3142.9	5867.79	7680.22	3040.61	6172.62	8849.89	2051.2	7086.41	8571.58	14765.6	12018.9	8044.15	13521.1	10724.8	ENSG00000136944	LMX1B	ensembl_havana
18.1335	13.5595	30.6815	834.494	1011.68	867.529	85.6856	402.048	72.0064	1730.96	133.686	55.5722	340.683	140.744	90.6026	419.433	393.267	171.569	426.902	276.19	206.872	523.268	316.301	264.269	198.429	130.419	80.7472	432.459	293.334	251.424	442.13	249.623	190.327	453.294	525.611	284.504	393.578	596.267	362.231	276.969	429.968	140.728	258.67	535.849	412.972	264.013	957.255	ENSG00000137198	GMPR	ensembl_havana
4.91398	10.5008	2.38214	7.5355	4.75556	6.9118	17.0851	3.35156	5.48961	6.39983	2.60667	3.4406	10.0716	479.015	207.711	38.0993	541.613	1680.84	438.272	1363.88	3648.66	102.932	891.581	2361.58	1493.34	2857.6	5460.39	533.421	429.767	3270.17	384.89	223.786	1089.4	108.111	184.992	1229.92	43.7827	137.178	1461.18	528.697	492.342	3728.56	4132.8	7097.47	169.498	5979.42	6281.68	ENSG00000137203	TFAP2A	ensembl_havana
2399.22	2260.69	2944.02	1499.18	709.255	580.688	2835.71	248.245	372.002	394.471	1677.33	1588.21	803.128	5685.23	4215.89	1656.41	3054.7	3543.35	2790.82	3256.84	4926.23	1522.7	2479.56	3959.29	7070.88	6198.42	7941.66	2829.84	1683.96	3406.74	2058.09	1317.89	2858.55	1795.13	1687.25	1473.29	1440.72	1691.05	2598.59	2824.1	2459.31	4367.75	2134.9	3947.46	2004.85	4264.88	4920.64	ENSG00000137266	SLC22A23	ensembl_havana
25.936	49.0015	37.6748	21.7528	15.4111	9.02184	6.58693	3.88127	8.01152	35.3019	11.8421	13.7796	36.15	21.0637	1.86924	11.7251	30.1492	114.775	14.9403	130.631	241.372	6.58219	46.577	188.413	17.3325	262.378	410.829	30.3201	149.852	216.568	39.3802	315.537	365.389	136.516	1116.43	1754.88	55.9476	884.02	2798.5	486.393	2862.83	4048.83	10299	3029.59	320.219	15753.1	1217.93	ENSG00000137558	PI15	ensembl_havana
8.803	6.51466	5.18284	9.46115	7.55807	8.38538	0	8.6385	15.1701	2.65572	0.808568	2.48492	4.15645	22.1935	4.64835	2.24415	10.9778	15.2782	9.26226	34.5756	46.3894	0.59478	10.7842	17.0415	20.3267	93.7706	27.1936	11.704	125.22	120.304	46.7758	61.624	190.441	59.0175	20.6829	304.29	28.6262	33.9482	220.286	347.098	95.9466	480.109	2262.6	928.168	55.2445	301.11	1313.71	ENSG00000137809	ITGA11	ensembl_havana
217.182	340.612	202.713	360.851	255.043	492.02	198.576	639.477	394.446	322.008	378.828	393.994	368.544	234.265	508.795	244.916	340.719	423.747	257.024	328.859	608.238	220.872	259.883	393.81	436.826	559.141	705.964	208.305	335.829	658.671	305.258	277.492	538.096	285.912	543.339	707.186	280.173	393.105	745.04	412.792	674.203	1014.6	1860.64	1307.28	407.196	686.103	2122.63	ENSG00000137834	SMAD6	ensembl_havana
0	2.12179	0	1.49244	0	0	0.854748	0	3.12934	4.81866	0	3.18511	1.97292	7.13604	7.77346	20.9246	153.114	26.8099	42.9489	119.891	51.4819	30.3122	40.8593	19.2046	85.1027	156.811	89.3311	128.412	36.2449	348.81	80.6305	49.9508	248.192	59.3125	90.8444	404.655	31.2675	86.0873	273.448	301.169	163.097	415.96	829.392	203.513	81.4696	284.274	1315.13	ENSG00000137959	IFI44L	ensembl_havana
313.058	361.907	301.943	457.541	730.832	380.159	706.704	859.926	909.508	635.109	576.763	436.14	838.999	1136.64	1019.45	567.703	1512.67	1519.73	991.416	1954.24	1967.19	565.492	1303	1412.71	2631.12	4660.02	3751.54	1126.13	2328.85	2333.18	1134.32	2105.54	4273.18	1101.44	3478.64	4401.86	719.96	3397.53	8514.95	3290.83	5809.47	12596.7	6685.05	18597.1	4967.1	30881.1	21088.9	ENSG00000137962	ARHGAP29	ensembl_havana
0	0	0	0	0	0	0	0	0	2.80959	0	0	1.739	0	0	7.69729	16.5737	4.13442	15.149	13.0169	5.54276	3.37446	18.771	1.48287	28.8682	31.5326	7.08884	20.7619	55.3535	40.3101	17.8072	44.7658	201.728	18.2347	74.6504	144.756	11.0918	34.2407	281.542	89.1308	152.542	411.054	310.654	372.696	20.4276	749.834	412.371	ENSG00000137965	IFI44	ensembl_havana
208.257	180.295	211.701	406.303	287.063	639.079	185.698	1074.34	1392.23	927.49	2519.19	3279.24	860.293	4985.69	6378.67	1629.01	3524.54	7971.84	2731.07	4154.93	7960.73	1036.8	2608.4	5650.4	8205.64	8696.66	11146.8	2441.04	2347.43	6598.26	2153.36	1516.68	3780.51	1366.53	2717.17	6429.37	820.891	2688.73	5301.97	4719.32	4430.23	8072.67	5920.36	8561.76	2040.6	8590.52	11487.3	ENSG00000138080	EMILIN1	ensembl_havana
2180.47	2083.98	2229.08	777.307	668.779	1270.74	521.737	1212.5	1460.25	1102.54	1242.23	725.061	895.581	2120.59	3658.27	995.393	2099.24	3119.61	1711.29	2138.33	3831.94	931.398	1661.51	2552.91	4460.85	4152.84	5674.24	1425.71	2646.54	3447.23	1176.46	2623.79	5095.12	1067.11	2872.07	2915.25	906.676	2923.97	12767.7	2342.98	6464.6	16536.1	18930.4	34375.3	2864.3	63793.9	43998.4	ENSG00000138604	GLCE	ensembl_havana
0	1.0253	0	4.86747	1.13346	0	0	17.2475	33.6451	3.90229	11.8266	8.7673	2.8667	6.38513	11.0752	5.2552	9.35705	2.80238	3.98931	6.54385	9.23279	10.4462	6.41135	4.41037	11.9199	3.92693	11.6345	6.22643	16.3611	3.26407	3.91331	13.0167	29.2292	10.0243	39.0154	20.6539	5.06049	31.4062	94.2648	27.047	40.8605	94.815	51.9806	634.614	12.5058	114.558	251.634	ENSG00000138615	CILP	ensembl_havana
77.5404	57.3227	59.4963	65.2342	105.133	70.9061	168.454	63.0242	33.4737	74.7378	61.8612	29.8513	118.824	287.393	121.138	271.401	478.74	385.866	458.764	595.941	470.918	412.611	604.228	429.727	568.638	759.577	571.538	530.787	573.367	553.895	640.953	810.56	729.243	608.204	784.005	1071.17	624.393	803.88	1080	735.251	798.703	953.51	1266.85	918.736	872.142	1036.97	1152.11	ENSG00000139173	TMEM117	ensembl_havana
161.016	213.551	193.298	130.395	111.88	227.27	105.721	209.555	346.355	236.18	667.988	671.485	175.1	447.861	562.597	375.776	772.056	838.23	505.893	744.662	775.53	402.07	653.061	677.047	846.55	1350.72	1379.58	572.055	732.399	938.687	568.814	815.177	1485.34	720.313	1474.96	1792.57	646.828	1509.58	1767.43	1083.84	1633.89	2132.42	1978.09	2047.78	894.884	1041.51	2446.81	ENSG00000139793	MBNL2	ensembl_havana
801.677	773.069	694.691	677.639	807.001	1264.95	582.127	2432.63	2338.1	1595.61	3685.06	2994.61	2076.37	3118.12	3679.37	1106.52	1835.98	2721.78	1359.06	1801.38	3078.52	730.639	1395.51	1916.05	3001.85	3987.22	4518.83	1040.49	1359.63	2994.24	1074.92	882.075	3277.75	987.939	1945.28	3987.82	648.396	1966.59	4692.69	2145.54	3035.92	8618.04	5329.39	8427.1	1112.81	3520.16	9901.91	ENSG00000139926	FRMD6	ensembl_havana
68.5733	84.226	81.0376	81.9679	97.0927	62.8912	141.455	12.1216	16.209	16.5223	40.0167	76.9785	54.1752	227.196	185.479	145.986	696.066	547.684	435.012	899.506	1092.9	191.267	464.252	652.248	1150.36	2394.98	1788.69	623.09	1059.45	1087.2	615.489	551.233	1810.85	1344.22	1169.28	3892.78	636.799	909.082	2670.37	5256.14	3033.39	4266.01	2656.02	3451.43	727.283	2554.02	4980.03	ENSG00000140092	FBLN5	ensembl_havana
8293.59	8174.35	8325.94	8880.01	6458.17	7034.28	9617.36	7520.47	8499.11	8300.16	8560.02	10830.9	9476.24	13436.2	13738.9	10363.8	17451.4	20279.5	12499.9	14705.7	17953.3	10331.6	13787.5	16320	19510.8	22571.8	24507.7	13622.2	13511	17815.3	10926.3	12275.6	21617.6	10759.8	11536.7	19319	9543.84	12478	23959.1	13202.4	16140.2	25257.5	32600.7	34735.4	12561	43320.1	39501.3	ENSG00000140262	TCF12	ensembl_havana
4.61904	5.17758	6.59058	5.25658	5.27972	6.78221	8.92865	2.47503	4.82926	5.25543	3.98611	12.4806	12.681	1.79134	3.46922	3.44009	38.5694	12.5793	5.80926	230.082	64.9387	3.51673	153.688	67.3848	6.97067	523.232	118.452	28.6401	32.3996	222.119	29.5309	12.933	36.1689	13.5728	57.6469	252.936	7.94404	36.4534	192.973	75.3517	204.389	463.683	407.415	1086.24	113.87	3726.99	4342.2	ENSG00000140285	FGF7	ensembl_havana
71.2919	118.038	49.1614	317.147	232.082	324.162	594.699	1155.59	1479.75	1469.35	3147.7	3352.07	2327.73	2549.45	3534.17	2389.91	12009.2	5380.92	3436.46	5191.32	5711.46	2493.06	4315.78	5070.9	8412.18	12653.6	10524.4	3625.4	3695	7782.21	3350.38	2259.34	13496.1	4865.72	3398.53	8957.95	3423.27	3482.12	8289.17	9034.38	9299.65	19866.6	7365.98	11304.1	4144.23	13366.1	13700.8	ENSG00000140836	ZFHX3	ensembl_havana
104.634	104.944	109.188	83.3277	64.0332	80.8551	48.4152	144.534	109.466	120.052	291	326.313	101.089	158.585	239.929	142.744	293.074	275.339	166.767	179.113	164.677	138.103	205.457	154.285	148.885	198.232	181.284	133.106	245.635	204.919	192.739	276.112	259.702	142.231	326.159	361.317	156.82	313.032	333.54	238.657	324.379	361.84	283.695	243.588	286.784	247.406	349.325	ENSG00000141542	RAB40B	ensembl_havana
6627.14	9440.73	7879.44	7367.27	11413.3	13308.3	2952.43	7854.88	8597.51	3705.04	11014.3	12151.8	3636.04	8600.74	9047.77	5223.43	17706.3	15003.2	8668.95	14878.7	15834.5	5605.78	11365.4	12219.3	15698.3	24427.3	20999.1	12044	15385.1	13321.8	9407.73	13234.7	28197.9	9665.75	16339	29077.6	8250.01	15528.7	32120.5	27511.4	25311.4	51273.9	29361.4	59610	15514	64167.7	90465.4	ENSG00000142156	COL6A1	ensembl_havana
3900.2	5365.19	4734.99	5791.75	6212.76	6116.19	1017.38	2597.84	3378.23	1414.47	4224.81	5020.05	913.719	4659.24	4629.76	1364.94	12563.7	11666.5	4229.83	11661.6	13286.8	1666.8	7376.55	9024.49	11721.3	22799.7	17576.6	7306.22	12588.1	10955.3	6455.53	8178.06	23017	6033.8	10097.6	22371	3459.35	9354.28	27773.7	26160.1	21846.1	52408.4	36234.7	72878.3	9604.96	74696.7	111418	ENSG00000142173	COL6A2	ensembl_havana
117.086	143.427	142.208	243.792	233.417	253.08	503.723	524.152	544.134	536.532	585.294	457.922	419.331	243.047	309.782	257.115	453.519	398.504	258.839	499.215	457.039	307.525	382.681	339.594	504.068	665.769	492.334	400.789	463.877	420.316	404.403	470.757	711.503	441.56	871.872	911.046	402.579	903.211	968.439	840.247	826.166	1409.02	947.608	1836.61	685.194	1554.17	1859.02	ENSG00000142227	EMP3	ensembl_havana
4799.37	4614.56	4790.66	3037.29	2952.87	8632.86	1405.03	7582.46	5376.93	6020.86	4980.92	5936.84	3491.08	10144.6	10421	2749.07	11958.2	13587.4	5974.94	14589.3	20691.4	2399.78	10715.4	15277.3	16732.4	32208.6	32534.3	7198.51	6807.33	21860.4	5580.9	5506.19	15472.3	5022.35	6508.44	15066.6	3627.02	6869.34	18584.7	12150.5	11475.5	26404.6	10278.4	24831.9	9014.57	18773.2	13733.6	ENSG00000143061	IGSF3	ensembl_havana
0	0	0	0	0	4.09087	0	6.16019	4.6947	5.46291	33.6612	18.9968	0.955587	89.3952	89.3929	20.1449	72.3093	67.2619	22.3402	18.5418	41.033	6.26732	12.0214	32.6373	75.1862	36.3265	61.0774	15.5667	112.951	22.8497	3.91321	14.5473	214.656	12.1719	15.2664	19.6223	2.89155	7.09168	186.007	25.6615	14.8566	304.691	16.9496	999.767	10.839	50.1183	1536.31	ENSG00000143196	DPT	ensembl_havana
183.174	200.421	208.747	320.201	338.313	134.548	802.171	466.021	340.189	765.866	807.991	851.652	757.261	1304.68	1249.96	787.744	1155.54	1752.18	1049.7	1455.65	2348.25	758.11	1303.1	1765.53	1697.7	2611.85	3567.15	999.486	1277.84	2050.35	1042.12	1327.1	1900.52	1234.04	2459.95	2711.85	1130.93	2549.16	3326.89	1769.59	3065.2	4609.56	3573.69	6891.39	1915.62	7053.65	8114.69	ENSG00000143344	RGL1	ensembl_havana
24.8921	28.1448	29.7343	59.4517	62.4897	34.7015	62.9045	579.525	300.276	195.292	230.732	179.58	282.216	155.735	162.335	83.6855	76.2749	86.8885	130.78	117.397	103.167	87.8467	108.226	97.3404	196.354	118.843	72.0367	95.3337	90.0047	108.535	117.999	167.492	101.864	116.105	435.031	254.303	84.456	405.564	345.873	364.896	543.084	781.582	402.831	1372.55	237.488	1157.72	1853.39	ENSG00000143369	ECM1	ensembl_havana
2.28068	0	0	3.58689	6.65716	4.67966	8.26735	6.82681	8.00842	5.36804	3.57579	1.61943	7.5118	5.56874	5.44138	4.30322	6.59682	74.3435	6.90987	37.9626	190.101	2.73711	19.3247	89.4294	8.11488	110.407	373.374	9.22863	25.384	322.098	15.4816	101.062	216.195	13.7128	122.528	833.691	7.42045	89.8678	403.794	34.9933	300.733	996.474	412.643	821.88	60.6626	257.768	864.184	ENSG00000144355	DLX1	ensembl_havana
78.5413	30.887	35.588	37.646	49.932	114.262	17.0191	115.076	79.8324	325.6	139.611	94.1022	415.935	526.339	275.56	702.293	781.055	478.317	1226.07	764.318	542.924	1196.3	929.876	941.376	544.372	391.401	204.165	1072.12	686.766	504.055	1260.29	376.782	423.804	735.781	274.864	380.272	843.398	336.66	687.583	602.711	348.367	720.019	1230.92	3155.73	384.568	1919.56	10089.4	ENSG00000144476	ACKR3	ensembl_havana
2817.74	2348.65	2838.88	4080.22	6502.27	4715.53	6481.56	2634.83	2407.5	4134.61	4340.14	3456.01	2065.23	9617.84	7806.2	6451.32	6233.83	5880.41	9340	8304.75	7713.49	9897.72	8119.81	8841.49	6787.69	11275.5	7580.81	8628.85	6044.78	7849.04	7503.23	6661.68	6190.56	5450.25	3364.17	5997.68	5547.89	3918.1	7379.59	5422.27	4635.58	13730.3	9215.14	17234.4	7744.61	47927.5	35627	ENSG00000144824	PHLDB2	ensembl_havana
304.696	271.678	266.231	183.328	147.703	214.996	120.99	341.832	566.361	496.41	1052.77	903.715	638.465	2016.51	2485.5	739.693	893.206	2064.48	825.856	655.302	1133.12	655.927	858.777	1330.8	1273.92	859.124	1628.77	585.357	692.978	1203.52	616.35	867.412	1202.09	552.071	1285.2	1310.55	659.214	1268.44	2123.22	716.389	1509.49	1707.77	2212.54	3408.01	1345.26	4003.26	5076.54	ENSG00000145246	ATP10D	ensembl_havana
777.37	772.305	757.38	4173.43	3862.46	6305.76	3603.05	2169.08	2443.38	1824.82	2727.09	3095.21	1391.15	2379.67	2580.94	1927.77	2770.84	2512.76	1872.89	2970.7	2571.41	1618.92	2384.85	2133.26	2671.4	4829.7	3390.55	2138.76	3098.72	3614.03	1962.18	3048.53	5230.55	2251.03	4653.44	6335.24	2030.6	4694.44	10623.7	4008.26	7354.89	13572.3	25856.2	16654.9	3821.5	26514.3	20551.3	ENSG00000145349	CAMK2D	ensembl_havana
72.5042	74.5521	62.2646	341.777	374.922	159.305	652.342	176.522	202.857	363.411	2697.25	1881.13	346.733	2067.24	2754.15	1148.67	1375.32	1749.76	875.118	500.229	1048.39	602.487	603.087	788.053	1842.28	924.496	1383.41	769.45	1270.8	951.244	521.926	1275.42	2046.76	691.367	3281.63	3540.4	573.428	3532.28	4808.33	939.283	3449.58	5426.78	3638.29	6840.57	1322.9	2276.89	4708.77	ENSG00000145431	PDGFC	ensembl_havana
223.404	345.136	317.701	400.458	294.965	500.229	211.285	46.882	140.725	71.3068	993.209	924.534	152.673	2080.07	2969.32	1078.47	3457.22	2244.55	1828.6	2278.78	2363.81	1000.37	1664.84	1570.07	3875.03	3508.9	2484.35	1729.43	3269.79	3457.76	1129.74	2675.27	4538.81	1604.48	2484.38	4855.51	1621.01	2291.92	5679.11	3293.22	3876.86	8264.16	9750.33	9976.66	2059.35	9159.26	10044.5	ENSG00000145506	NKD2	ensembl_havana
3509.33	3860.19	2943.62	3215.53	2540.07	3366.25	4263.39	3851.06	4614.55	4624.41	14216.9	15036.9	5050.71	10728.1	13266.4	6247.54	8786.51	14708.8	6516.32	6356.13	10901.4	4586.61	5536.9	8834.02	11800.7	8652.31	14124.7	5370.25	5199.9	8634.52	4400.63	8403.54	8182.46	4740.35	13708.9	11045.5	3998.47	14182.8	15958.8	7862.98	17270.4	14463.5	16813.3	38047.6	15799	29579.5	30744.5	ENSG00000145730	PAM	ensembl_havana
1263.4	1622.86	1258.65	1275.9	1354.54	1419.28	1638.72	1023.88	1089.67	1257.39	782.626	711.714	916.958	1347.85	1221.78	1281.11	1325.2	2164.96	1246.1	2142.59	2406.45	1184.41	1817	1903.73	1691.38	3271.62	3451.82	1479.29	1284.67	2935.63	1494.57	1475.67	1402.58	1317.28	1727.67	2379.31	1042.95	1546.64	2739.53	1892.09	2213.51	2362.22	4981.74	3530.08	2239.88	3065.54	4117.58	ENSG00000145779	TNFAIP8	ensembl_havana
109.432	110.28	152.785	474.385	173.912	192.652	256.939	80.1969	166.448	374.279	329.353	482.343	427.39	1278.78	1451.39	522.986	1209.11	2401.85	909.181	745.469	1638.87	611.586	651.164	1462.65	1986.76	1633.37	3040.66	562.829	415.367	1207.84	611.314	318.838	1088.31	633.577	956.116	550.754	585.844	966.361	825.377	847.164	1813.67	1301.21	2979.14	1931.34	845.03	1641.18	8666.21	ENSG00000145934	TENM2	havana
431.165	245.305	380.582	243.407	178.106	469.476	249.842	653.54	750.426	363.955	625.138	485.573	569.176	309.308	335.414	304	876.061	532.378	411.984	769.247	590.648	425.307	606.781	496.447	626.331	1289.42	786.148	449.512	731.218	1153.3	383.402	503.886	2070.02	522.253	1361.66	3120.71	547.301	1347.42	3395.31	1266.29	1950.95	5055.02	2798.52	11591.2	838.032	6697.83	15947.8	ENSG00000146122	DAAM2	ensembl_havana
93.0251	73.1566	66.7997	84.9267	61.8712	113.71	27.2897	119.105	140.782	160.52	268.291	221.017	71.9673	144.058	157.152	119.753	185.546	179.191	101.611	150.759	143.611	76.6819	138.063	85.367	194.725	208.361	198.412	110.485	123.383	141.791	97.2626	79.4271	226.788	61.2091	65.3793	103.652	53.0977	40.0063	265.525	140.348	108.829	236.143	250.875	418.003	78.6913	236.035	456.299	ENSG00000146233	CYP39A1	ensembl_havana
38.3846	46.0991	20.8509	17.6401	57.907	51.885	10.1026	91.4302	180.309	35.6155	34.8763	361.879	182.147	16.6707	3.82258	61.2438	217.855	33.5759	90.6454	104.15	29.6898	83.0547	69.6903	41.3879	59.8862	161.394	48.4319	105.576	352.932	74.9455	135.14	322.947	417.757	340.061	1302.34	818.11	326.595	1332.76	876.34	725.235	1533.53	1169.65	1495.05	888.807	500.018	470.797	525.185	ENSG00000146592	CREB5	ensembl_havana
161.501	177.328	179.329	39.875	45.8974	9.78321	129.202	18.0443	15.8419	49.6606	35.9618	51.4751	222.76	24.6249	20.5931	86.6691	87.7572	45.9335	163.235	122.887	91.5871	80.1165	73.0905	56.9795	449.35	244.015	144.043	437.654	824.313	245.52	437.827	351.6	2510.05	927.73	1669.57	1899.45	484.986	1480.01	3889.05	3988.4	4566.35	9200.07	18857.6	16390	786.035	8917.22	18043.2	ENSG00000146674	IGFBP3	ensembl_havana
59.829	46.747	79.5917	154.317	76.3603	147.729	146.15	408.197	329.735	270.827	452.811	396.91	457.805	426.443	470.107	426.73	468.561	425.711	408.987	425.539	598.866	312.202	472.879	445.97	557.786	754.876	704.469	375.061	283.736	554.331	299.709	401.851	645.305	208.66	472.458	762.29	280.26	421.405	985.814	563.116	420.384	960.68	929.663	1098.37	401.387	1038.04	962.67	ENSG00000148444	COMMD3	ensembl_havana
1.79684	2.27946	0.975566	1.07002	0	1.42874	11.788	1.76277	0.746384	6.49581	21.9505	8.29243	8.72451	6.0248	11.9925	1.52948	8.31491	17.3859	4.47224	1.04038	14.6216	3.87464	15.8083	1.55132	10.5085	5.80184	10.9177	9.22474	2.4355	5.70025	6.10945	3.58807	29.0352	0.891745	19.5909	47.297	0.344805	5.79418	51.1073	4.20556	53.474	28.7391	647.613	32.4309	12.2627	37.5653	46.533	ENSG00000149972	CNTN5	ensembl_havana
8.64592	11.282	1.03428	0	0	2.99268	21.7666	1.63262	3.11042	6.29871	28.3989	30.9448	28.4165	184.204	108.747	64.9378	312.478	388.167	191.718	650.933	649.925	79.2507	461.671	480.799	606.363	1668.27	1086.59	288.378	333.316	601.491	255.518	122.61	287.187	190.149	249.886	410.274	96.1612	195.834	973.552	646.2	543.173	1349.4	511.418	3183.72	271.755	1519.51	2729.08	ENSG00000150048	CLEC1A	ensembl_havana
56.3123	47.1089	43.9134	67.3222	241.777	231.662	531.736	720.336	548.405	529.623	559.722	645.888	909.981	553.075	589.962	816.637	1082.84	1353.17	1144.75	1051.66	908.841	1131.29	1173.63	1112.19	699.3	884.524	830.607	930.867	572.55	1246.69	1333.05	570.544	818.004	644.203	679.843	1148.45	478.824	753.304	1045.31	816.421	1162.61	1250.34	5842.35	2395.08	768.701	1930.51	3087.59	ENSG00000150347	ARID5B	ensembl_havana
68.9448	145.592	90.5416	19.4694	1.13346	7.3636	8.36315	0	1.56489	8.58493	40.9384	42.3758	109.891	40.4395	45.8831	238.236	285.82	156.936	245.742	66.5299	27.6981	339.845	62.5107	37.0473	96.276	45.1604	11.6343	411.986	179.965	150.149	203.491	83.4588	374.501	181.868	695.487	87.7803	173.5	717.276	126.248	212.912	627.749	156.605	176.281	225.779	316.817	1109.77	379.279	ENSG00000150594	ADRA2A	ensembl_havana
104.991	114.835	148.877	90.3627	67.8628	51.7701	172.403	304.427	86.9015	120.064	228.369	227.543	128.384	423.876	365.045	98.7208	493.429	661.364	213.269	695.918	1105.4	51.3822	422.679	710.517	1062.13	1762.34	1634.3	173.247	342.637	768.833	222.563	235.183	706.544	161.774	325.85	970.969	60.8543	245.639	1207.67	630.547	930.628	2775.93	7395.98	4008.35	385.217	5919.75	5787.77	ENSG00000151067	CACNA1C	havana
300.342	221.457	362.786	242.699	150.749	288.262	77.3471	65.6716	48.7183	115.993	227.022	415.907	87.6517	374.046	363.702	230.15	752.912	1099.9	347.192	1156.06	1149.63	153.133	911.378	849.813	854.965	2726.99	1841.4	355.902	1511.86	1597.89	489.153	1131.27	5146.81	872.251	3593.93	5728.27	462.967	3586.56	9632.68	3570.14	6085.93	10907.7	4412	18241	1312.66	7268.25	11189.8	ENSG00000151617	EDNRA	ensembl_havana
7.01472	4.25713	13.8419	30.8696	13.8932	11.7082	8.54298	53.9217	135.579	38.7767	126.842	141.812	57.9761	67.061	100.105	87.764	65.028	61.7633	72.0474	30.6187	27.8791	57.0847	39.3952	35.1296	102.517	46.9436	25.7077	76.1327	27.97	45.6779	75.4394	48.5978	38.8671	63.8475	46.2178	82.8597	46.5452	63.2483	148.186	68.9118	69.3722	144.868	357.723	221.8	88.0216	485.606	491.771	ENSG00000151632	AKR1C2	ensembl_havana
818.97	766.337	725.521	582.37	652.656	511.961	587.915	440.528	698.486	345.271	542.509	271.901	404.985	835.188	581.09	569.784	1211.28	838.945	856.961	1295.57	1268	677.99	1186.03	1034.22	1082.62	1931.8	1395.26	912.889	1277.45	1614.51	995.253	1243.98	1704.43	1036	1794.92	2116.95	960.816	1900.62	2501.55	1374.79	2269.96	3235.45	3482.83	4315.27	1432.8	4040.01	3407.69	ENSG00000151726	ACSL1	ensembl_havana
8.07576	0.924706	3.25754	3.17086	3.06673	20.7815	6.35405	935.049	428.206	647.393	4933.19	1470.91	231.958	3089.44	4048.76	1188.45	561.592	898.551	1220.19	732.457	996.499	466.585	627.215	557.207	4169.89	1579.59	1227.1	779.763	1322.72	398.332	635.14	809.208	1010.48	267.197	3167.07	1106.5	146.464	3078.96	8485.77	1131.08	4524.19	10320.3	3577.35	45915.2	1310.26	18505.8	23173.7	ENSG00000151790	TDO2	ensembl_havana
168.548	118.707	81.9365	77.8611	222.599	87.6942	19.6548	53.4356	93.3748	37.8706	447.224	745.985	65.1467	191.906	148.647	102.851	132.001	142.554	170.15	232.878	87.4239	144.844	173.282	89.4155	326.564	770.056	250.046	245.1	480.377	236.894	462.098	266.344	436.307	643.249	562.272	1481.91	374.133	423.466	1665.07	4031.97	2157.88	3570.41	9431.82	2730.24	377.885	16336.5	7085.13	ENSG00000152580	IGSF10	ensembl_havana
410.097	377.046	423.329	535.572	770.583	1284.97	754.186	3017.73	2181	2140.25	1301.87	1375.78	1732.01	1298.02	1338.16	1125.14	1848.6	1612.19	1176.1	1653.13	1608.72	1121.46	1325.06	1314.08	2011.53	3220.82	2409.31	1375.17	1659.87	1809.65	1621.33	1295.84	3893.8	1488.71	1955.1	4432.81	1214.36	1769.15	2880.22	3829.94	3633.76	4350.69	4655.84	4604.54	1330.15	1606.23	7445.62	ENSG00000153071	DAB2	ensembl_havana
44.5092	63.0282	27.0858	53.1761	14.0539	2.12334	10.3146	109.536	121.41	7.49081	239.64	276.631	85.6803	267.042	200.742	165.686	266.623	1227.18	250.813	438.77	1356.93	62.488	224.115	788.171	704.896	1322.88	2833.15	311.047	188.949	714.514	346.477	139.278	280.435	400.865	249.125	798.472	201.783	171.616	623.542	1947.64	600.122	607.112	2398.09	741.815	248.879	237.03	4643.21	ENSG00000154188	ANGPT1	ensembl_havana
325.564	362.065	475.105	4356.77	6571.11	1858.39	4123.36	1644.69	991.787	3275.03	26180	24153.3	2470.16	27915.4	30831.5	15584.6	17591.4	23340.3	18381.8	17123.3	21495.8	11096.6	13202.6	15296.8	37808.1	27567.5	27737.8	17919.4	20673.5	15854.4	13116.5	16710.3	18649.1	9698.81	21297.8	18382.3	7360.06	21187.1	53684.3	20904.8	33959.7	82899.5	26036.6	149218	20105.4	86710.8	78581.6	ENSG00000154856	APCDD1	ensembl_havana
8.03997	25.3863	5.60171	1.15327	6.94753	3.02927	1.98168	2.3354	0.741603	20.6989	6.03696	1.38499	154.077	66.1079	20.0795	18.0221	9.37787	62.0534	15.1243	57.0161	108.051	14.5214	75.2733	164.492	14.8866	51.7605	60.3054	10.8807	32.8914	67.4745	22.7318	84.1147	14.5442	10.4936	28.1354	31.6329	4.79615	53.2076	128.259	6.07675	58.0922	112.776	544.825	281.726	95.4604	331.826	1315.67	ENSG00000154975	CA10	ensembl_havana
3.50627	10.2751	10.9189	8.53608	10.7377	14.0494	435.785	84.79	95.6724	590.124	39.5516	43.8026	238.837	91.4408	12.1142	27.5699	29.0548	14.3048	32.5811	58.8982	39.6546	27.9394	26.5901	33.8711	63.8072	86.1717	49.1705	26.2715	199.665	22.6679	88.5522	39.0834	889.206	186.655	308.791	799.747	82.13	255.98	214.055	693.315	456.881	297.425	337.429	1216.05	123.287	429.328	3063.15	ENSG00000155011	DKK2	ensembl_havana
141.357	96.1262	108.165	22.3137	11.5518	6.45304	125.822	12.1307	24.4595	7.71415	71.6739	62.8602	75.8541	87.0081	108.914	21.3442	298.384	51.6151	63.5009	85.534	45.0837	55.8119	70.8084	78.1015	169.119	142.589	47.9451	48.8107	429.892	242.493	34.9608	815.28	2837.45	67.3316	1314.88	2103.95	92.4681	1194.33	5017.44	252.961	2700.75	7476.09	5404.33	23988.6	1850.71	21487.2	8907.93	ENSG00000156076	WIF1	ensembl_havana
3013.33	3160.16	3452.56	3145.45	3824.38	6676.21	1412.24	5377.73	6219.08	4396.37	14597.8	11568.5	3558.51	9615.26	14305.4	3605.54	6609.06	8963.57	5286.79	5396.71	7842.81	3069.5	5095.04	6082.16	12434.7	8538.65	9791.06	4825.73	7178.37	6866.91	4171.09	6970.93	9728.97	5366.07	12119	10105	4214.64	12588.7	16261.4	9888.33	14912.2	21533.8	11759.2	33129.3	9090.35	15077	21230.5	ENSG00000157227	MMP14	ensembl_havana
78.6192	100.702	88.2767	86.9201	48.3542	65.9504	48.1945	202.045	262.375	167.273	589.73	568.29	164.006	308.614	392.651	260.871	223.639	376.232	211.313	181.572	191.076	143.2	176.508	182.539	410.038	351.572	311.108	165.799	122.121	187.922	188.48	182.358	149.191	183.909	498.85	215.239	147.027	466.361	249.663	368.414	590.189	211.383	360.512	393.955	439.324	647.576	1602.97	ENSG00000157502	MUM1L1	ensembl_havana
1386.31	1017.23	940.284	889.219	600.482	909.748	1326.69	2861.58	2332.56	1747.93	2548.06	3885.79	2419.59	4277.73	3503.93	2918.42	5276.25	6036.49	4042.41	5157.38	6878.49	2493.32	4048.69	5108.7	9518.86	9571.36	11035.6	3677.26	4698.32	6063.73	4067.43	3195.78	5518.5	4058.7	5309.49	3405.17	3606.05	5311.62	3334.33	6392.66	7899.46	5155.36	7721.19	6393.75	4596.72	5195.88	4544.22	ENSG00000157654	PALM2-AKAP2	ensembl_havana
35.0906	48.5854	56.1497	82.7163	47.2416	31.8785	30.8024	47.1841	69.4455	85.432	380.818	283.632	218.06	429.613	614.639	261.345	278	376.96	328.169	418.589	435.339	353.385	505.594	391.713	267.49	289.8	334.138	292.94	669.546	371.037	399.599	971.693	431	470.912	905.229	565.075	427.302	952.675	1370.26	357.54	787.674	1128.97	2077	2494.98	777.461	1262.17	2406.63	ENSG00000158560	DYNC1I1	ensembl_havana
0	0	0	2.43367	39.6711	29.4544	31.3619	29.5676	7.82446	10.1458	0.909744	0	0.955571	0	0.791088	1.75173	301.983	8.40731	12.7658	519.153	21.5429	16.7137	460.817	29.9907	8.25222	270.963	14.5429	36.3213	1349.34	179.527	107.224	2654.6	1968.42	541.307	3733.57	3636.18	516.885	3897.4	3233.63	586.723	3075.58	1807.89	3538.04	2350.34	2645.43	2727.89	3239.37	ENSG00000159184	HOXB13	ensembl_havana
18.9002	22.4048	69.8978	124.228	111.006	154.522	232.594	254.86	144.927	112.084	157.153	335.301	110.502	263.853	408.447	106.211	36.7566	71.621	126.524	79.8212	71.5378	69.3525	64.0144	108.454	189.063	115.282	107.667	76.2835	490.943	76.8856	73.0853	178.332	454.907	103.906	129.586	138.88	83.8684	180.223	625.106	266.321	334.528	1704.85	2059.56	3794.41	173.637	5415.51	8154.13	ENSG00000159216	RUNX1	ensembl_havana
509.549	486.993	409.739	508.554	626.488	637.983	578.325	571.407	697.523	654.269	782.536	698.196	1189.16	978.459	1134.56	759.899	1578.86	1147.41	1040.95	1173.17	1472.86	870.543	1061.45	1176.45	1789.69	2277.49	1885.45	1009.22	750.418	1246.22	1046.74	770.845	1552.59	808.895	616.079	1390.21	667.664	826.94	1473.51	1417.49	1415.2	2811.33	1674.49	2441.47	803.218	2222.16	1793.58	ENSG00000160145	KALRN	ensembl_havana
20.198	32.8151	33.0566	105.131	38.715	108.142	21.1614	224.785	338.269	65.691	267.542	261.632	53.0781	313.662	739.812	127.119	1122.23	931.442	406.704	438.695	657.796	173.192	254.263	383.861	1165.86	806.832	1017.55	425.51	1089.48	603.589	172.929	206.874	2364.57	127.165	769.66	948.154	70.61	642.761	2159.93	739.89	1245.08	4122.47	3673.2	6253.1	200.316	4842.93	5639.93	ENSG00000160801	PTH1R	ensembl_havana
0.853538	1.70113	4.10737	2.01846	0.940263	8.59627	3.46924	12.135	35.6893	4.60649	8.50237	19.1144	5.37965	12.0292	18.169	2.95524	38.5829	30.9772	11.914	9.53766	26.2553	4.19043	5.98358	19.1044	46.7066	27.0607	23.7005	29.0897	30.0434	15.9239	5.58212	4.44573	52.2256	5.62666	54.3129	27.5026	8.43774	39.8715	53.1808	22.5788	63.8775	84.4757	245.87	173.833	18.4858	185.556	190.765	ENSG00000160808	MYL3	ensembl_havana
280.297	417.587	386.562	420.615	248.968	270.451	749.367	520.704	626.53	488.954	310.339	372.617	431.254	410.488	608.804	460.259	944.246	742.427	455.6	571.792	636.157	436.415	539.496	502.478	675.323	904.718	800.483	391.686	502.144	718.477	256.573	432.629	1830.13	202.063	825.445	2084.57	282.759	791.469	3292.9	410.632	931.108	4251.68	2331.58	4054.77	714.982	2932.17	2082.32	ENSG00000162545	CAMK2N1	ensembl_havana
92.3708	60.9445	117.183	105.923	62.4856	68.3833	400.69	36.5783	31.5788	85.3828	53.9922	37.5056	62.0511	260.292	251.275	156.131	1093.47	636.156	369.666	869.741	1029.63	128.113	601.319	718.823	1049.04	2068.75	1794.22	431.045	981.235	1865.35	482.238	857.028	4454.89	514.819	1579.14	4145.68	252.028	1521.13	4796.66	1851.98	3447.69	6276.39	10013.8	4298.64	1564.52	13619.4	13913.7	ENSG00000162599	NFIA	ensembl_havana
146.585	84.148	112.241	169.346	91.8587	1917.6	95.3941	1094.94	2857.2	707.515	467.906	2860.73	173.651	3387.43	4002.2	680.147	6236.83	10265.9	2824.99	5568.48	9404.71	627.356	3442.41	6632.8	9339.16	14072.5	17350.3	2640.09	2404.57	8044.94	2054.58	1342.42	5066.26	1499.18	2902.31	6081.35	655.109	2791.24	5972.83	6712.94	6550.05	10241.6	27920.6	13650.4	3085.36	12931.5	17569.8	ENSG00000162733	DDR2	ensembl_havana
104.584	162.497	118.025	288.62	118.739	233.484	49.0646	323.129	652.119	256.89	1482.89	1593.2	369.932	1148.08	1380.15	817.279	1856.2	1494.4	825.742	934.09	1521.06	614.818	745.928	890.984	1739.68	1550.46	2158.36	831.979	1103.75	1565.63	661.308	823.321	2671.51	856.066	1225.19	1891.62	701.483	1209.68	2482.61	1109.5	1602.95	3138.1	3603.54	3055.9	786.67	2957.46	3955.02	ENSG00000162944	RFTN2	ensembl_havana
0.47221	4.05876	0	1.65894	1.56509	6.56889	0	0	0.359054	4.3798	19.6555	11.8042	2.60019	616.867	598.535	104.688	1869.09	483.774	590.953	931.058	501.664	140.643	498.824	318.818	1951.7	1722.61	647.639	805.729	1176.03	739.646	342.364	382.887	2283.95	152.799	412.201	406.459	40.8384	267.537	1534.44	544.275	1069.99	2730.37	1617.61	5394.99	437.066	15576.5	2513.69	ENSG00000163145	C1QTNF7	ensembl_havana
286.158	234.511	193.249	157.007	90.2636	138.861	51.8057	576.763	1504.79	149.65	7984.11	15323.9	375.126	40188.7	47087.9	4905.15	81032.9	59178	31995.1	43274.8	58490.6	7311.57	37187.7	48440.2	126222	146137	124457	36173.5	24599.1	46883.8	24503.6	6964.41	30595.9	17250.5	4403.17	21779	6705.56	4873.28	45377.9	89338.1	27319.6	110180	20232	136187	8662.45	34376.1	106358	ENSG00000163359	COL6A3	ensembl_havana
101.87	184.554	128.789	73.0057	63.4734	40.9087	232.084	92.4022	89.9816	159.986	51.8563	67.2192	193.984	110.679	66.4514	138.387	137.812	297.071	144.414	127.61	229.786	146.239	124.221	172.889	145.788	210.103	310.237	135.949	62.3189	300.309	153.398	32.1573	314.219	109.548	23.7478	127.028	135.181	24.3144	116.149	192.113	29.7137	138.496	250.855	194.257	38.353	14.3195	227.026	ENSG00000163661	PTX3	ensembl_havana
1463.68	1984.86	1493.77	935.974	318.651	558.814	1322.06	1929.06	2313.88	1859.31	987.132	915.879	4490.1	1768.45	703.994	1665.28	1652.33	797.672	1952.13	2995.79	1629.62	1969.86	3491.28	2792.01	967.062	2367.51	1001.31	2162.86	1553.24	2006.31	2783.53	2449.57	1035.72	2154.25	1823.55	1464.5	1891.55	1741.31	2530.6	1757.2	2327.7	3151.71	2094.79	5416.31	5047.47	5706.82	3829.4	ENSG00000164056	SPRY1	ensembl_havana
13.0468	6.30413	3.53744	37.6159	14.8173	4.80534	11.4337	99.0846	89.9153	60.9261	519.209	571.409	506.952	858.16	685.987	1662.81	1508.66	1110.18	2085.6	1141.77	1106.38	2331.13	1430.09	1231.72	1161.63	625.98	357.414	2268.11	2545.81	1494.5	2336.38	2524.97	1223.11	3071.88	2369.3	1247.25	3217.43	2338.52	2903.66	2108.3	1778.54	2342.82	2852.85	7223.92	1683.4	3354.94	5385.19	ENSG00000164116	GUCY1A3	ensembl_havana
5.1388	1.70671	0.649637	0	1.88677	0	18.7598	5.12685	6.10384	3.65178	33.3687	143.776	34.6555	20.3782	27.4202	39.0136	39.8523	78.5504	36.2769	20.6558	93.3846	14.3438	39.4091	49.9768	116.796	78.4656	141.865	31.1593	38.4387	123.298	29.0528	28.0997	105.855	58.2681	102.336	411.72	20.063	159.346	247.667	172.878	424.362	865.715	2953.62	1769.9	139.244	1127.15	3282.71	ENSG00000164125	FAM198B	ensembl_havana
2.15222	2.84108	2.1134	5.61969	5.02779	0.755717	11.5871	20.4828	4.33628	35.3224	6.44193	6.74843	19.4177	4.59048	5.11487	10.0777	10.2143	14.4217	12.2859	44.3254	28.3687	3.85942	36.2717	33.3249	26.2544	170.479	77.6249	28.7558	63.0429	45.9932	74.3957	60.1139	66.6512	266.758	182.533	374.985	109.924	159.079	164.809	1066.64	657.016	410.677	133.598	384.416	196.371	85.6421	313.271	ENSG00000164220	F2RL2	ensembl_havana
84.1705	125.253	90.1714	74.3081	54.993	227.246	135.511	134.725	447.586	88.7193	433.766	325.906	568.62	261.277	300.848	147.628	215.601	570.798	184.593	294.365	641.768	148.285	219.336	497.176	201.458	330.073	811.896	150.146	210.607	436.586	126.408	478.416	627.928	121.414	851.708	915.444	124.026	813.197	1436.87	206.061	752.752	1404.66	1816.61	2815.96	1222.35	2076.86	2841.83	ENSG00000164683	HEY1	ensembl_havana
5865.58	5000.06	5672.73	5984.24	9090.45	16323.2	3869.73	23903.3	31360.4	6593.03	29540.6	36320.1	10566	7474.23	7313.51	5766.51	35440	31310.5	11586.7	18948.2	30680.1	2719.3	11348.5	19283.5	37967.9	51150.9	54936.3	17240.7	17102	25298.4	12031.5	4988.2	42273.8	13903.2	11691.3	38306.7	5600.61	11022.2	43455.6	67745.3	35275.2	68623.1	35397	82244.7	5720.78	22906	130329	ENSG00000164692	COL1A2	ensembl_havana
958.452	883.736	786.785	720.81	704.925	777.486	1020.43	1208.82	923.384	1344	1382.77	1020.08	826.879	1087.34	1424.49	780.623	1036.1	1230.32	861.597	902.017	958.465	651.559	945.372	852.762	1249.19	1260.4	1304.68	855.244	875.645	777.435	706.242	902.22	1449.7	797.672	2576.82	1285.58	726.47	2526.63	2112.97	1092.4	2253.52	2757.85	3794.43	7501.62	1376.21	6032.19	8564.63	ENSG00000164951	PDP1	ensembl_havana
39.8431	50.0945	50.4026	63.9431	55.3625	66.4311	117.5	288.893	354.363	121.965	247.986	543.539	227.872	713.862	549.781	382.46	1743.39	2035.85	1172.34	1097.96	2111.03	400.613	859.131	1777.28	4116.81	3638.67	5457.56	1085.35	780.309	1471.39	799.625	522.342	1833.35	1139.36	734.958	1224.35	739.104	907.401	1922.11	3476.08	2441.38	3145.99	2482.39	4815.28	1332.34	1255.67	5819.65	ENSG00000165124	SVEP1	ensembl_havana
1014.23	783.211	892.176	1573.4	1103.98	1248.02	1727.05	1360.96	2159.4	1382.3	3817.91	4155.34	1484.41	2777.98	4042.1	2111.55	1997.31	2988.41	1941.6	1905.53	2748.51	1117.72	1382.35	1951.58	4876.29	3201.5	4114.61	1741.33	2309.72	1919.38	1402.3	1338.62	3327.02	1462.35	2455.8	3754.92	1078.44	2451.45	4201.38	3540.3	3044.01	6905.96	3917.15	7650.62	1608.51	5125	8756.86	ENSG00000165424	ZCCHC24	ensembl_havana
1935.65	1364.67	1871.7	1771.8	2401.81	2594.45	2092.84	3354.59	2424.79	2717.59	4455.86	4466.89	3313.88	7654.64	7336.56	3317.79	7373.25	8603.18	5900.18	8684.7	10016.6	4124.23	8067.07	9616.33	11520.2	14256.5	13433.1	6205.62	6205.76	10415.5	6263.68	6212.09	11246.8	6239.47	7680.16	12441.8	5590.46	8225.4	12828.4	10105.8	13501	23912.5	13829.2	28405.8	10202.9	22244.5	25333.7	ENSG00000166341	DCHS1	ensembl_havana
374.299	446.572	409.326	186.355	187.274	153.792	186.27	141.621	192.037	294.986	413.78	267.332	147.892	982.382	824.314	314.052	1092	1049.55	889.662	1360.04	1797.91	743.99	1244.21	1446.97	1418.95	2200.97	2304.59	775.417	1796.28	1895.01	781.072	1235.37	1340.2	609.987	2051.32	1830.79	614.05	2163.22	3622.93	1269.59	2351.9	3900.38	3692.6	6816.6	1762.59	9040.68	6751.48	ENSG00000166387	PPFIBP2	ensembl_havana
85.4026	65.6196	99.1293	51.1006	20.402	44.1813	18.8182	30.802	48.512	22.6314	22.7445	45.3015	29.6235	104.297	124.992	31.5311	238.204	580.157	39.8934	107.981	537.521	25.0683	60.107	320.202	86.1883	215.022	754.233	33.2098	53.7439	515.766	19.5658	22.9687	283.166	16.4675	49.1908	205.524	10.1201	40.5238	351.817	27.7431	107.704	694.615	4019.24	1188.97	16.6759	1217.15	4110.28	ENSG00000167157	PRRX2	ensembl_havana
41.5066	46.1065	108.351	213.512	173.535	223.636	296.887	104.887	50.6633	197.767	95.2088	73.0402	180.045	1202.1	359.486	259.654	946.255	355.934	675.545	3877.71	1212.3	419.298	2598.98	934.969	1649.92	7655.55	1661.85	1088.18	2471.17	3796.67	1607.01	2723.19	2264.43	600.216	1208.57	2082.96	542.386	1018.11	5340.63	1350.19	3678.54	9661.12	1361.2	10085.9	3215.77	34002	709.252	ENSG00000167178	ISLR2	ensembl_havana
59.2476	58.7928	53.6962	16.4187	1.99111	20.3524	0	32.9266	66.3237	51.4494	168.843	190.48	50.9565	409.683	401.347	101.17	267.437	532.863	199.033	316.778	666.506	78.819	212.008	357.294	643.882	636.498	886.599	129.582	178.799	395.722	169.093	72.004	298.52	131.686	239.177	492.678	82.8692	239.602	381.991	509.712	318.133	658.653	737.608	589.437	220.526	918.924	817.173	ENSG00000167617	CDC42EP5	ensembl_havana
233.922	408.648	393.741	390.606	293.374	211.99	160.854	538.711	544.163	450.255	924.796	985.269	482.956	439.443	479.15	439.465	847.508	760.059	650.323	809.782	503.709	422.276	548.366	469.564	828.073	785.265	669.94	762.566	931.953	879.529	506.411	921.161	1551.63	689.55	1615.35	2257.88	894.995	1485.93	1490.24	1048.54	1446.08	1726.85	2861.52	1853.24	1215.05	2021	2222.28	ENSG00000168056	LTBP3	ensembl_havana
261.178	372.691	360.686	679.19	489.757	1477.27	1178.64	1814.39	2217.08	1540.63	1856.58	2744.7	1577.21	3102.06	2621.32	1861.25	2816.49	3414.22	2446.96	2142.58	2941.26	1724.76	1832.06	2061.16	3180.89	3507.56	4203.68	1899.07	1986.36	3583.89	2482.39	1693.69	3737.34	1460.15	2733.9	3097.6	1658.66	2774.91	4286.23	2300.76	2956.59	5031.98	6775.95	5961.79	2133.34	5488.3	4888.9	ENSG00000168283	BMI1	ensembl_havana
368.315	336.027	313.081	687.922	449.896	413.599	349.475	368.951	442.043	461.316	671.61	676.815	275.549	537.217	746.622	422.724	486.439	468.218	463.107	420.849	410.397	421.278	436.621	429.876	850.526	612.391	424.883	386.478	621.399	411.675	411.336	439.152	416.833	404.322	459.332	352.614	392.672	473.048	689.458	491.022	528.453	1108.75	1867.32	1454.17	539.424	1400.35	1170.85	ENSG00000168297	PXK	ensembl_havana
5.65269	7.03844	6.86033	65.7148	68.0081	53.0499	273.154	2447.21	3648.84	575.101	1367.57	962.703	3426.78	303.814	329.203	474.613	166.291	337.668	276.277	232.566	176.937	257.898	203.767	143.907	398.707	415.364	239.963	263.963	338.636	298.53	309.025	493.544	655.898	410.043	1879.27	1086.66	344.508	1939.57	1614.8	646.707	2005.78	2092.37	13035.5	5092.76	1129.6	3721.41	5338.12	ENSG00000168386	FILIP1L	ensembl_havana
33.5528	29.014	17.8561	29.1087	29.3918	103.592	38.7752	18604.8	17687.6	3748.95	12260.2	13765.4	10188.4	4501.26	5547.7	8990.13	10658	14883.9	11244.7	15348.2	16795.4	6827.28	10772	13589.8	22845.3	37516.4	28802	13431.8	15518.4	20749.9	15694.9	6990.32	47841.5	18110.9	15823	54791.1	10431.6	16070.3	37870.8	67557.2	37586.7	58710.4	72694.3	71014.7	13706.8	59757.3	181359	ENSG00000168542	COL3A1	ensembl_havana
20.4496	33.2575	38.543	109.818	238.26	467.091	877.59	703.375	357.438	637.825	545.399	568.112	679.466	701.799	871.854	506.165	712.75	1261.81	653.22	886.83	1323.61	599.685	740.113	1012.62	1181.67	1373.47	1843.94	764.794	692.182	1137.7	700.422	493.481	1000.92	552.652	516.004	717.022	489.711	514.431	900.045	568.976	661.306	1296.19	2098.84	2088.26	615.555	1094.59	1934.69	ENSG00000168874	ATOH8	ensembl_havana
2008.24	3319.24	1743.52	4603.13	4740.59	2433.66	2113.09	4676.54	3511.37	2715.86	1358.37	309.003	1875.5	7105.94	7535.81	876.003	12439.4	30492.1	5505.89	17766.8	36462.9	1590.17	9758.32	21533.4	17646.3	36847.9	50603.4	5874.71	9099.83	22223.8	3823.8	2457.2	10965.1	2079.67	3217.54	7477.09	1143.68	2857.54	18407.3	7368.55	7960.03	38268.9	11093.3	29877.8	2620.97	19070.6	12604.5	ENSG00000169174	PCSK9	ensembl_havana
2.89909	0.933621	1.4215	1.79675	1.67402	0.745009	5.71179	0	0	1.15252	1.34374	0	1.41141	1.93817	2.33678	1.59508	603.702	23.2253	23.9752	1211.03	200.256	45.888	1399.07	381.829	26.717	591.227	61.9238	474.181	2268.28	1033.87	1163.86	2851.99	943.268	2302.8	1572.42	951.488	2149.76	1543.64	1688.76	1653.6	1354.24	576.055	2572.55	1453.9	1924.05	2952.09	860.874	ENSG00000170178	HOXD12	ensembl_havana
7.4721	3.14405	7.08471	25.1434	3.10886	71.4729	5.69331	78.3814	88.0717	97.2548	147.791	171.02	14.745	113.502	224.604	48.6521	61.2988	83.9429	58.3542	42.4082	52.5607	90.047	32.874	46.797	37.6508	26.6407	28.1602	42.3875	43.2747	39.6074	25.7096	38.6051	60.0523	13.1885	131.49	46.2083	15.9422	135.11	267.99	25.4766	86.9632	316.712	153.074	1248.39	23.5122	93.759	873.651	ENSG00000170374	SP7	ensembl_havana
20.7548	27.1755	40.4211	21.2911	36.5967	11.5095	34.6751	5.27181	12.7289	6.67962	1.66841	2.67979	19.7429	42.6498	45.0406	16.4402	912.281	283.586	134.139	385.035	553.832	22.3343	207.846	327.824	446.978	1061.94	868.315	248.56	845.167	587.756	191.758	341.032	1943.79	229.134	378.257	831.34	93.4674	218.751	1479.62	952.294	1011.29	2820.8	1382.87	5095.84	229.928	2444.28	2981.14	ENSG00000170624	SGCD	ensembl_havana
92.1167	53.4448	54.9081	55.3984	64.9737	84.5348	32.7987	46.0801	67.2703	36.0859	69.6706	64.3278	38.2914	109.647	107.956	29.6444	124.633	223.018	61.0996	106.219	191.587	32.0392	83.6419	134.684	183.603	229.185	301.072	58.2204	126.631	264.94	65.3691	90.5012	163.796	68.9915	108.451	353.376	33.4697	68.0755	365.342	233.67	208.879	497.555	646.749	983.117	75.1049	1527.4	2311.17	ENSG00000170891	CYTL1	ensembl_havana
105.37	119.841	93.7977	117.065	64.6199	82.0529	122.244	108.811	112.162	101.61	136.959	179.51	119.254	438.217	399.171	121.447	556.768	529.488	315.646	402.445	583.535	107.513	353.734	472.748	1010.09	898.424	865.614	222.5	257.319	519.849	162.558	232.175	456.337	165.185	318.922	440.152	117.401	341.31	537.782	375.104	604.067	903.733	947.417	1167.83	420.372	2206.76	2180.32	ENSG00000171132	PRKCE	ensembl_havana
0.908161	0	1.37769	2.14785	0.970964	5.84983	0	9.06771	4.1432	1.37756	3.11725	7.73745	4.91142	10.1628	12.5669	7.72982	89.7276	29.6784	16.8993	17.3255	19.7454	16.4774	12.3574	23.0289	53.5227	69.3131	21.4987	53.1187	535.624	20.1646	52.9619	219.616	1881.3	41.0743	130.97	517.936	30.6243	97.3527	1617.95	207.412	408.14	2843.15	192.155	3047.3	88.0991	3126.61	1241.21	ENSG00000171408	PDE7B	ensembl_havana
94.0027	75.8309	69.2737	68.2016	23.4725	27.7711	30.9272	17.0087	51.6968	28.9168	66.2739	79.2543	41.4622	22.0384	35.8853	83.9202	92.2757	63.5629	74.7458	79.5899	47.5461	63.1796	79.0306	40.858	109.407	92.9421	45.8912	85.6077	167.475	80.472	82.5823	98.2162	133.311	196.29	567.905	292.281	176.795	555.471	230.735	314.503	611.348	182.512	176.063	255.746	153.747	122.382	335.361	ENSG00000172346	CSDC2	ensembl_havana
5.6371	26.3391	5.35228	18.7738	68.7388	8.43374	304.693	141.097	69.5143	185.388	85.1016	85.611	283.572	25.2352	42.5333	84.7894	11.4408	24.9204	99.133	205.866	85.162	31.0744	122.918	50.3462	266.666	370.579	149.54	104.673	153.111	57.8209	167.765	98.5403	77.7829	208.157	702.287	260.019	157.05	716.515	196.888	643.227	997.854	389.086	461.555	600.227	412.372	352.065	1222.58	ENSG00000172965	MIR4435-2HG	havana
75.2375	85.7011	58.4334	135.573	38.9717	36.1091	183.59	36.4759	29.8809	309.311	96.4456	77.046	242.056	53.5489	56.7215	98.7224	102.759	59.9645	86.0594	104.489	38.1727	86.3566	83.5427	49.5403	83.1941	77.4677	34.1076	84.4117	233.082	44.047	67.7125	299.564	203.572	172.501	1120.06	842.417	170.798	1163.39	613.127	294.834	931.429	230.962	2259.06	587.452	640.303	901.831	418.845	ENSG00000173114	LRRN3	ensembl_havana
446.608	348.6	503.44	273.799	200.623	331.363	292.706	347.41	316.89	761.733	221.065	284.935	1021.5	571.466	255.522	201.449	381.084	269.026	453.983	1148.44	535.505	318.265	1040.24	779.751	705.111	1212.43	458.596	559.337	618.621	450.438	570.563	535.985	1012.97	707.434	1235.78	1296.02	562.442	1372.76	1024.29	1371.07	1959.48	1814.27	1280.31	1547.88	1202.21	3016.69	758.546	ENSG00000173546	CSPG4	ensembl_havana
127.967	140.832	150.064	218.686	167.567	345.79	634.24	1439.74	1302.99	1475.25	1057.35	1183.24	1213.21	1276.7	846.658	1679.6	1760.03	2028.39	1857.05	3159.75	2430.28	1767.57	2680.55	2421.62	2731.91	4393.41	3515.6	2534.81	4559.67	3509.39	3209.01	4403.3	4076.62	4216.44	8802.47	6962.25	3404.84	9045.13	6518.19	6402.02	9744.1	6501.84	6156.03	8757.37	6991.42	5691.2	7874.98	ENSG00000174099	MSRB3	ensembl_havana
0	1.0253	0	1.21685	0	0	0	0	2.34734	0.780451	0.90974	2.92246	0	0	0.791089	0	12.7598	2.80241	1.59572	10.9065	3.07758	0.696408	12.0213	2.64623	2.75075	3.92697	0.969531	6.22647	26.4887	3.2641	3.13064	143.948	74.9001	16.4684	466.487	291.223	10.1209	503.512	535.291	12.4834	547.892	328.125	5200.3	1105.5	494.399	2778.02	883.461	ENSG00000174279	EVX2	ensembl_havana
4.11705	1.02555	4.68434	23.0828	26.0758	53.1944	2.09131	28.3428	24.2616	18.7008	6.36978	5.83575	7.64645	4.25786	14.243	4.38039	31.4823	58.8661	4.78834	9.81369	30.7829	1.39312	4.8009	11.4698	14.6741	16.694	30.0622	13.4695	74.806	22.8471	7.04558	52.8438	105.069	12.1751	53.398	136.352	7.95392	52.694	253.309	58.9645	113.316	436.863	256.571	1119.94	20.8485	216.04	283.618	ENSG00000174332	GLIS1	ensembl_havana
979.641	904.312	1091.96	927.244	1322.75	1269.81	955.485	799.548	222.214	1394.67	1328.22	917.649	852.366	2757.32	2363.77	764.632	1029.28	1967.29	1130.57	2099.5	3064.25	580.11	1348.79	2110.81	3057	4091.89	4092.4	968.214	1103.97	2301.18	992.413	739.649	1498	748.24	1072.92	1693.63	487.973	1090.1	1612.6	2382.93	1625.11	2179.68	6575.53	2540.5	1403.99	10677.7	16681.8	ENSG00000175040	CHST2	ensembl_havana
12.6284	14.6605	5.20492	0	7.40497	3.9447	4.64006	24.2048	13.5418	40.9033	140.805	69.4522	44.3289	51.9801	52.5192	34.4572	139.325	52.094	175.719	218.512	180.172	116.333	246.494	107.139	321.558	251.583	247.091	227.485	112.766	225.041	363.179	384.433	213.516	235.136	396.766	609.992	168.501	420.284	944.99	555.562	690.058	1819.29	266.465	6510.45	692.784	2154.29	2212.89	ENSG00000175899	A2M	ensembl_havana
3199.22	3680.36	3363.22	2286.31	2848.44	2621.62	4482.34	6024.21	5965.41	5511.68	3353.67	2837.97	4817.91	3984.23	3735.24	4204.94	2863.27	4601.8	4182.69	5055.39	5965.02	3749.31	4238.8	4580.04	7171.34	7102.78	6925.81	4629.72	5336.42	5230.39	5427.84	4640.17	4870.02	5472.48	7188.24	6434.92	5036.75	7118.56	5767.4	7999.08	9205.71	8236.01	5985	10255.9	6093.26	10799.4	9307.18	ENSG00000176014	TUBB6	ensembl_havana
192.262	148.149	86.02	216.01	192.134	198.893	214.587	112.728	182.456	378.416	183.426	149.516	875.922	509.056	223.705	574.184	763.329	1318.6	872.447	1648.17	3323.42	589.28	1193.11	2494.82	1274.13	3232.76	5144.15	984.826	1135.5	2980.69	1198.84	737.493	1927.1	879.105	957.549	1990.61	948.598	876.754	2865.43	1724.21	2420.03	5444.81	1876.04	5416.51	1027.54	7455.95	5655.95	ENSG00000176641	RNF152	ensembl_havana
17.6142	10.3449	16.3379	19.6165	5.19823	18.6253	30.6896	5.65021	10.7653	7.54494	14.6589	63.0077	19.2828	44.2349	58.0491	64.7908	70.5854	40.9136	56.7906	27.7126	46.106	38.9148	21.3177	45.4816	55.2109	56.9435	49.6484	54.0386	113.071	56.1023	35.9322	96.6363	647.523	38.6939	198.397	245.043	23.6935	132.974	628.038	119.822	506.328	1306.78	502.662	1941.76	67.2974	1472.83	393.77	ENSG00000176842	IRX5	ensembl_havana
5518.8	6257.38	5537.84	6883.93	5616.32	6924.26	6746.86	7173.64	6034.21	7856.94	8260.36	6743.46	8168.14	10840.8	11968.4	9168.58	12683.8	11946.4	11059.1	8685.81	11070.2	10038.2	8972.68	10955.3	12457.3	10831.3	12377.3	9739.1	6540.73	11381.7	9618.18	6480.06	10962.8	7563.39	6597.89	12532.7	7296.57	6626.72	15413.1	7231.9	8993.18	17688.8	25322.6	19797	7557.58	16957	23862.3	ENSG00000176887	SOX11	ensembl_havana
1.02898	4.10121	2.34162	0	0	0.818175	0	4.92814	10.1718	3.90209	8.18786	10.229	9.55585	168.148	89.3929	31.5311	103.785	137.326	47.0741	146.152	215.424	12.5347	97.7736	135.842	154.957	256.248	309.266	41.5112	24.9273	166.476	40.6974	8.42212	17.3551	46.5397	31.381	50.6047	22.4096	16.2096	45.4497	201.13	35.2847	99.0777	537.869	242.059	20.0103	149.162	448.582	ENSG00000176907	C8orf4	ensembl_havana
209.508	216.945	230.824	262.688	352.322	310.665	611.218	756.435	722.303	796.89	772.608	654.389	784.545	698.722	1038.28	723.15	680.689	953.448	623.56	817.226	1106.19	646.543	769.954	903.579	782.635	945.769	943.126	715.659	680.993	1437.5	937.713	833.687	916.877	563.693	748.37	1268.98	556.303	669.427	1072.66	636.929	809.125	1581.35	803.22	1546.54	710.341	1231.14	1560.99	ENSG00000176973	FAM89B	ensembl_havana
37.7535	39.5335	44.6546	84.1318	68.3223	125.939	31.6893	36.8766	50.964	26.5738	135.969	246.713	75.1662	79.8903	347.217	430.277	262.428	281.114	296.673	18.6818	60.7909	303.4	29.6695	45.8265	135.928	47.8012	26.5637	162.768	97.4411	50.8414	62.8372	84.3718	580.893	64.4801	107.265	187.647	55.7854	103.29	521.973	60.2332	277.828	691.751	443.412	683.926	104.147	209	90.6167	ENSG00000177508	IRX3	ensembl_havana
292.949	374.736	259.618	374.069	314.989	325.513	256.19	309.869	403.176	357.591	357.696	705.367	216.057	344.588	427.861	246.463	387.967	394.087	351.225	495.883	364.176	293.78	377.894	390.766	547.684	519.938	496.491	339.303	442.823	363.938	324.033	475.697	633.588	361.058	312.232	491.928	313.51	415.78	525.702	444.27	438.015	908.331	1517.11	846.153	351	670.734	790.378	ENSG00000178607	ERN1	ensembl_havana
982.737	1382.1	1053.71	446.592	462.453	461.453	719.223	300.598	318.455	380.084	258.365	203.109	1061.63	658.731	419.277	1509.12	1549.86	1367.56	1598.91	2099.48	1669.09	1570.42	2217.53	1952.91	1787.07	2270.74	1692.82	1920.85	6284.27	2421.93	2645.4	4815.42	8077.3	8082.47	14363.6	23719.9	6825.89	15325.2	24661.2	10019.2	25666.1	24527.3	14219	63341.3	9092.5	39794.5	65570.7	ENSG00000178695	KCTD12	ensembl_havana
19.5516	20.5059	19.5133	17.0359	9.06769	4.09089	6.27235	4.9279	1.56489	5.46316	110.988	43.8369	14.3335	172.4	479.4	38.5381	73.156	98.0845	104.52	50.1699	105.663	115.604	44.8795	102.321	67.8517	22.5801	37.8117	101.699	61.5472	84.8665	90.0058	32.9242	15.5281	36.5169	39.8634	6.19623	36.146	62.8124	105.207	44.3853	48.2887	121.449	80.2305	1090.24	54.1921	46.5389	154.993	ENSG00000178726	THBD	ensembl_havana
326.645	394.199	376.778	542.66	948.012	1966.97	240.172	869.154	1099.25	568.578	588.3	490.17	984.78	580.803	389.044	515.126	586.48	589.114	626.174	640.83	512.331	608.975	652.651	510.832	574.508	959.073	715.935	590.909	441.667	775.123	627.756	969.004	577.251	587.962	1263.73	1901.78	544.613	1337.69	2098.91	563.804	1948.26	2511.21	1618.42	10977.1	2117.76	18267.6	3659.22	ENSG00000179104	TMTC2	ensembl_havana
1479.1	1619.74	1662.84	1377.51	1534.96	3131.12	2123.5	3076.05	2937.42	3259.59	2326.9	2548.07	2769.39	3138.38	3413.68	2695.34	3509.93	4085.04	2449.95	2647.9	4207.55	2228.81	2152.68	3351.9	3693.31	4010.18	4879.53	2639.57	1923.31	3910.51	2013.03	1378.44	2894.5	1872.61	1403.04	3362.82	1627.86	1343.5	3274.81	2523.84	1938.06	3898.05	4771.91	4078.83	1338.68	3780.91	4262.28	ENSG00000179604	CDC42EP4	ensembl_havana
180.105	264.787	305.099	503.521	354.37	534.875	1184.99	1691.89	1829.44	660.534	1287.1	1529.39	920.602	1313.13	1724.96	1060.34	1190.78	1396.91	867.966	842.694	1132.48	909.989	781.264	822.141	1033.2	1014.92	1462.02	808.71	833.581	1119.92	664.063	1030.15	1318.1	713.912	768.21	1108.13	722.193	862.835	1317.03	791.123	883.714	1625.31	2060.63	3364.7	914.1	3923.31	4899.32	ENSG00000180011	ZADH2	ensembl_havana
942.581	740.674	952.978	976.409	1027.91	508.551	1351.17	178.454	161.338	653.281	459.799	243.684	958.005	2232.55	2268.94	1450.75	1496.52	1807.58	2012.61	1908.28	2199.18	1640.93	1989.79	2065.45	3243.82	2378.76	2001.52	1881.1	1851.18	2203.05	1831.4	2048.09	1911.06	1929.23	2375.35	1889.34	1817.56	2551.11	3040.19	2031.32	2931.49	3503.75	2011.9	6838.8	2328.19	6808.45	5200.79	ENSG00000180628	PCGF5	ensembl_havana
10.2896	8.20243	7.02488	17.034	6.80069	5.72721	8.36352	4.92824	6.2596	3.90202	9.09771	10.2292	9.55592	9.57816	8.70196	7.88278	3.40286	14.0132	7.97867	44.719	45.1359	3.48178	18.4328	21.1703	17.4211	86.3998	54.2902	13.4913	14.0208	58.7573	18.0006	13.7814	18.2687	8.59184	21.2031	12.3932	5.06014	8.10477	156.55	9.70992	37.1404	385.659	343.509	1902.94	19.1769	3805.39	3218.53	ENSG00000180720	CHRM4	ensembl_havana
222.047	211.418	206.987	213.206	245.309	358.151	301.975	170.646	48.4363	174.801	61.335	69.0464	133.905	170.608	58.0294	152.499	263.239	153.982	235.291	1158.79	382.756	243.66	749.243	331.274	327.156	2376.14	602.35	339.18	796.076	1199.13	480.12	520.983	1238.47	607.652	760.454	1521.83	419.608	787.927	2253.4	1585.19	1661.04	3790.41	2258.78	4189.56	619.154	6930.45	3733.63	ENSG00000180801	ARSJ	ensembl_havana
812.484	692.19	914.134	785.975	889.84	398.138	1271.07	422.385	307.511	322.731	283.982	285.675	805.812	530.238	515.466	642.65	1615.45	1653.72	1136.36	2079.26	2394.17	792.644	1617.51	1916.04	1765.5	3769.63	3282.46	1517.76	1453.84	2607.44	1188.15	712.126	1027.3	1211.39	859.238	693.753	1116.03	741.615	1059.12	1871.34	1078.14	1776.39	1541.2	2527.94	613.863	2678.17	3234.76	ENSG00000182022	CHST15	ensembl_havana
0	0	0	0	0	0	0	0	0	0	2.13283	0	1.56641	1.24748	0.927296	0	0.697228	0	0	0	0	0	0	0	1.07477	1.15086	0	0	0	0	0	0	1.4973	0	6.95909	200.617	0	2.37506	79.2219	0	17.9312	320.234	61.983	252.585	0.977338	6.43666	85.473	ENSG00000182053	TRIM49B	ensembl_havana
455.55	513.281	547.983	285.211	352.892	411.474	298.468	235.51	131.332	356.93	221.961	122.092	587.449	574.902	364.88	470.091	528.872	422.641	695.31	968.4	851.237	707.906	939.055	1150.79	565.917	1189.77	803.581	748.861	649.329	927.29	910.778	590.636	468.05	855.81	1192.78	841.519	844.156	1173.42	849.304	1125.98	1748.57	1109.67	2961.32	1053.44	1581.59	2156.79	2141.09	ENSG00000182253	SYNM	ensembl_havana
2.30133	0	1.74558	9.0712	1.68992	0.609925	3.11722	0	1.74986	2.3272	6.50298	9.48186	6.85325	3.17329	3.53838	20.2473	6.97545	10.4455	11.9381	4.06522	16.8244	24.2936	6.57175	17.3732	6.15177	4.39114	12.2868	22.8562	8.1309	20.8804	15.5385	35.3509	26.5559	30.5383	35.1655	281.266	6.46696	20.0458	218.131	15.2909	23.5369	418.043	302.993	105.791	17.0726	57.5195	339.026	ENSG00000182255	KCNA4	ensembl_havana
664.291	652.341	640.213	814.177	1144.63	788.145	431.474	952.506	1493.58	810.361	1785.91	1787.04	996.341	1766.59	1605.03	885.468	1358.16	1203.45	858.481	1170.99	1082.84	703.276	851.562	992.273	1930.73	1906.22	1461.14	1005.97	1025.45	968.39	736.625	1151.9	798.166	608.757	582.918	905.962	546.73	580.247	1067.46	985.249	1842.22	1988.62	4602.14	4171.12	1379.93	5249.82	7504.04	ENSG00000182621	PLCB1	ensembl_havana
1168.16	1649.69	1046.39	3505.96	5090.64	5250.87	8363.86	16917.2	18191.9	11952.6	10700.3	8665.02	9954.85	2882.11	3551.23	5490.62	3464.7	3393.65	4552.2	6511.02	4445.6	3844.35	5006.43	3739.07	8223.23	9701.85	6348.65	5419.76	12669.5	6260.5	7199.88	9655.01	16278.3	11111.9	25372.8	18666.8	9211.75	25700.4	24053.7	21636.6	31328.7	31479.5	31003.6	57033.6	14768.7	42641.1	95853.2	ENSG00000182718	ANXA2	ensembl_havana
1452.78	1913.59	1301.57	1659.59	2173.23	1470.62	919.136	2541.78	3873.64	1110.41	5260.06	7180	2145.29	5589.57	5486.97	2617.44	6221.26	5930.26	2809.22	2925.82	5159.73	1923.23	2595.94	4027.57	5093.64	5418.36	7376.66	2348.43	2080.75	3717.79	1737.57	1663.16	3820.22	1643.28	1953.32	3674.23	1457.6	2030.52	6396.02	2396.08	3896.95	7161.36	6881.46	7996.89	2214.92	9114.93	3652.81	ENSG00000183098	GPC6	ensembl_havana
39.4191	12.1126	30.5449	114.516	44.2911	164.535	7.60006	69.2272	225.569	70.5703	271.866	360.106	38.8911	594.008	994.435	187.826	752.103	1516.59	372.747	267.539	886.235	198.286	223.527	593.074	1188.25	499.988	1156.2	299.722	256.45	1042.72	102.39	161.231	647.812	140.922	500.195	1120.71	117.179	494.372	793.158	405.059	972.718	1222.3	3007.75	1466.53	399.61	4320.51	7656.55	ENSG00000183160	TMEM119	ensembl_havana
1.68805	8.35451	5.87781	0	0.851039	0	19.4728	17.839	22.4693	3.52874	70.0643	119.651	21.6834	99.7532	74.9987	42.4778	330.625	391.54	121.405	410.098	531.178	24.9064	262.649	378.039	387.723	936.777	978.699	260.782	339.521	802.119	193.617	144.396	733.384	221.681	162.134	679.657	100.103	153.069	557.536	990.232	546.215	917.479	279.025	717.784	122.479	1110.56	514.436	ENSG00000183801	OLFML1	ensembl_havana
2108.67	2157	1919.62	1680.05	1496.23	2345.41	1684.17	3436.11	3284.23	3135.94	2461.11	2222.76	1773.3	7187.78	9703.98	2880.32	8756.82	8064.9	5616.05	6440.39	8464.11	3029.3	4862.43	6097.01	13012.1	12336.4	11291.4	4563.81	6122.43	9052.77	2910.58	3840.23	12203.6	2242.92	7087.06	9589.99	1929.58	7347.09	14043.9	5194.33	8977.88	13495.5	12027.1	16690.5	6953.03	14382	12972	ENSG00000184005	ST6GALNAC3	ensembl_havana
41.3473	33.3242	49.1866	159.63	223.063	115.472	408.567	168.563	68.6092	337.209	202.014	218.418	200.899	199.614	188.957	137.283	107.941	520.242	101.969	274.188	522.434	75.2366	324.404	503.724	277.964	546.79	887.208	105.855	226.047	512.93	198.998	725.655	329.11	161.725	783.292	892.716	127.912	941.202	1040.73	332.23	1146.6	1159.01	4487.23	1022.43	2353.25	384.395	1049.8	ENSG00000184226	PCDH9	ensembl_havana
328.241	221.447	253.653	515.918	401.216	251.162	81.5335	379.413	617.302	229.439	894.201	1060.76	760.572	1073.68	1116.93	641.087	831.009	837.844	604.733	981.5	787.809	380.217	798.954	738.24	1081.88	2108.13	1371.8	500.15	537.548	1031.36	547.824	506.849	1188.26	567.049	777.709	1609.84	450.352	788.136	1708.42	1022.85	1394.74	2590.7	1675.69	2871.81	833.65	2985.44	3590.07	ENSG00000184384	MAML2	ensembl_havana
1.02903	25.6324	4.68318	98.5649	383.11	224.181	112.902	113.341	56.3361	118.629	168.302	160.735	18.1558	399.073	450.129	141.89	2718.68	1006.06	446.005	281.387	322.12	110.729	186.731	192.293	1543.17	676.42	550.694	459.721	1304.18	401.483	265.322	469.363	2558.48	410.994	615.763	1925.99	187.96	550.115	2583.03	2142.98	2304.86	4529.82	1650.94	3861.61	259.288	5050.07	7148.83	ENSG00000184564	SLITRK6	ensembl_havana
445.352	358.45	421.898	321.133	424.983	393.608	664.813	962.733	698.179	727.589	549.95	614.654	753.183	851.393	596.879	764.348	646.901	734.541	765.477	881.741	735.323	810.801	806.849	822.695	757.711	859.359	745.018	867.274	878.713	893.02	933.66	937.54	805.052	843.563	739.429	965.034	814.325	697.33	908.201	848	905.073	1042.06	1266.37	1437.09	887.906	1563.62	1315.06	ENSG00000184887	BTBD6	ensembl_havana
490.126	891.619	624.994	240.312	275.07	372.311	182.949	227.496	330.314	221.028	424.48	359.566	281.482	741.667	633.763	359.873	763.137	1241.48	549.412	869.32	1477.05	384.623	897.381	1280.63	1268.7	1420.97	1925.21	424.113	603.923	1642.78	460.442	836.821	757.676	566.457	704.818	1422.37	438.637	621.242	2964.42	1242.48	1966.79	5294.18	1675.43	10918	553.549	4159.24	4709.59	ENSG00000185008	ROBO2	ensembl_havana
168.757	191.731	199.817	81.5255	46.4717	42.5452	137.994	14.7841	17.2138	40.5825	207.423	485.139	58.2902	167.081	315.644	204.953	168.433	227.002	119.68	124.337	95.4034	137.189	96.972	107.614	110.946	54.9792	49.4449	121.418	77.9025	71.8118	132.268	154.664	108.697	153.225	172.173	132.189	153.256	204.646	170.856	125.53	271.147	144.887	562.736	522.757	223.444	317.418	1077.68	ENSG00000185112	FAM43A	ensembl_havana
519.897	433.298	564.576	848.172	354.827	720.094	575.831	1450.58	3092.31	809.114	8762.01	8500.14	2692.73	13614.3	14071.3	3863.57	10397.2	12354.1	5962.32	7224.46	11341.2	3132.76	5179.71	7989.4	13690.6	13217.8	17206.1	4249.73	4960.16	9663.47	3034.45	4163.36	12989	2700.63	6441.8	10754.4	2407.14	6616.66	18510.6	6521.27	10314.9	24088.2	21652.6	41817.9	6295.59	31174.5	32916.3	ENSG00000185565	LSAMP	ensembl_havana
41.746	50.7678	78.782	61.9352	3.65468	17.716	63.5094	28.9044	36.3902	61.5559	24.7292	59.0454	93.0606	79.7846	38.9669	55.5444	144.977	166.576	62.522	153.845	294.02	38.9634	123.361	183.17	123.513	349.711	457.018	59.2167	63.5057	303.862	57.5102	68.4956	149.549	53.817	72.6341	166.523	36.7778	89.5015	193.367	75.1911	171.216	336.479	249.588	652.704	57.364	1338.38	890.116	ENSG00000185652	NTF3	ensembl_havana
1541.13	1274.79	1411.76	715.606	454.879	488.466	721.555	940.691	1353.4	604.021	2928.42	1766.72	664.548	4036.41	6849.48	695.051	1588.81	2669.26	1341.32	1257.76	2197.9	662.193	847.483	1246.53	3919.6	2089.34	2772.7	847.224	639.708	1453.68	534.58	458.876	2697.67	442.854	1030.11	4285.67	316.609	994.065	3497.6	1021.83	1486	6264.44	3525.55	5826.08	955.352	5169.99	4841.42	ENSG00000186469	GNG2	ensembl_havana
24.4286	26.1247	18.3894	13.0941	35.0003	8.48771	19.8342	30.2888	25.2775	71.2106	23.9843	38.6914	50.1991	52.0211	54.1151	46.2552	17.3178	35.9448	34.9453	30.8264	43.8084	27.5798	33.918	33.946	77.6197	64.3621	49.1172	38.2649	85.494	64.7925	32.7321	47.1927	89.7683	38.0758	59.5401	100.074	24.9282	92.1115	182.991	78.0131	113.407	116.785	321.46	501.757	77.857	463.592	102.829	ENSG00000187699	C2orf88	ensembl_havana
506.522	436.472	598.562	471.787	327.124	503.846	325.584	530.644	903.856	468.437	4159.06	3827.47	552.421	3189.98	4636.77	1161.28	1053.29	1407.82	1743.64	732.223	1103.63	783.098	568.395	931.118	5304.74	1277.82	2071	1263.48	529.508	579.475	502.887	1001.63	953.335	468.632	2184.03	3450.98	365.003	2296.58	3134.61	760.525	3823.18	2505.79	7795.89	4444.12	2316.15	6014.04	3832.26	ENSG00000187720	THSD4	ensembl_havana
2.15196	1.07215	5.58088	5.16214	0	0.789336	0	0	0	0	2.07418	0	5.53144	4.85278	5.66804	11.1084	13.5854	65.1187	5.03911	26.9057	177.541	1.34364	11.0566	36.4146	20.5267	76.2634	216.518	17.9817	15.0983	150.783	17.2824	12.503	12.4106	2.07961	22.397	761.978	4.89885	31.4945	202.103	19.0917	62.6285	1279.51	68.2796	257.246	10.1696	12.9767	72.4498	ENSG00000188487	INSC	ensembl_havana
249.585	394.303	178.7	419.52	416.683	620.505	129.791	75.1361	78.9586	33.5455	1397.85	1200.8	58.9003	296.158	259.16	115.752	415.829	547.698	247.615	1538.04	949.628	105.1	1337	893.088	949.231	5339.56	2465.19	496.431	804.988	2156.03	816.594	763.266	1978.94	1231.1	1115.8	2013.14	427.427	1427.62	2708.31	3929.87	2819.01	5081.75	2206.3	9200.57	2654.89	1992.23	11583.4	ENSG00000196569	LAMA2	ensembl_havana
6275.68	6952.97	5832.41	8834.52	10619.9	14331.1	8571.6	8356.35	7844.3	10919.3	11570.1	10901	6174.8	13150.6	12341.5	8182.86	14519.8	13180.2	10774.2	15805.7	19327	8038.12	12876.2	13608.8	16158.9	29905.4	26041	8935.27	14729.8	23541.2	9056.46	10840.3	30336.6	9599.6	10006.3	17430.6	7490.41	10963.3	26903.6	16533.7	20301.7	38921.5	22102.4	38070	11304.5	58101.3	41588.4	ENSG00000196628	TCF4	ensembl_havana
2117.74	1627.77	1673.74	1819.76	2546.39	2864.25	2078.25	3286.34	3209.14	2881.11	2424.86	2165.72	2356.39	2995.04	4057.45	2220.77	3151.74	4601.91	2860.9	3509.73	4037.07	2405.92	3198.25	3527.95	4759.94	5296.77	5317.6	2258.13	2848.51	4129.66	2557.12	2909.65	4704.04	2742.84	3358.63	4897.44	1983.45	3378.65	6115.47	4102.55	5356.5	8216.88	7264.2	10815.3	3410.34	14480.1	12774.8	ENSG00000197256	KANK2	ensembl_havana
4693.04	5413.73	4654.07	6175.35	5176.74	4551.6	3518.96	2515.38	3373.66	2642.04	7840.88	6984.79	3069.96	9165.24	11459.3	4379.59	5576.58	7919.02	5331.45	5173.27	8074.51	3544.16	4279.85	6053.87	10190.6	9006.58	10866.6	4571.43	4594.96	5203.3	3853.41	3998.83	6038.72	3356.57	4971.86	6905.2	3341.81	4913.76	9534.33	5968.95	7352.02	11643.9	12620.5	14506.8	3997.1	15711.3	17933.7	ENSG00000197329	PELI1	ensembl_havana
0	0	0	2.28221	0	0	0	5.77696	2.20135	2.19567	29.8611	28.9461	9.9674	55.1303	87.3667	61.1562	378.744	319.498	92.7926	110.155	297.31	18.939	63.0815	149.682	347.221	319.44	463.385	104.901	282.656	220.563	47.7081	35.9018	670.968	48.5504	86.2952	111.994	31.1852	73.3457	528.778	200.194	179.589	834.489	226.698	1902.45	40.6586	437.301	957.556	ENSG00000197376	OR8S1	ensembl_havana
87.911	89.2915	73.7028	197.619	87.1846	114.96	53.9272	172.887	172.453	144.574	356.438	557.444	143.944	819.403	868.448	288.794	584.352	1024.09	369.851	656.77	1210.14	132.725	386.122	778.25	1243.43	1424.93	1731.99	317.501	332.467	951.667	328.686	186.378	745.676	257.799	471.949	1045.66	149.758	487.596	997.916	937.858	678.927	1612.64	1941.77	1886.48	286.609	1140.66	2046.93	ENSG00000197380	DACT3	ensembl_havana
967.413	859.49	732.263	693.614	1123.32	796.149	2161.05	2872.02	2535.99	2489.6	2302.72	1949.74	3176.8	2300.64	1882.07	2238.99	2432.88	2393.03	2356.89	3477.16	3450.34	2199.25	3103.95	3025.94	3786.85	5133.36	4674.24	2881.39	3767.16	3287.14	3396.08	3621.64	5168.82	3634.81	5765.38	5473.97	3406.57	6340.64	5592.9	5541.75	7646.62	5916.38	6883.12	8429.4	4620.16	6451.58	14588	ENSG00000197702	PARVA	ensembl_havana
162.965	138.702	153.572	230.834	225.254	456.074	116.753	459.328	535.086	249.888	618.384	610.333	433.873	1139.95	871.831	697.626	2928.45	2790.42	1154.71	2400.79	3155.47	746.245	1861.67	2264.77	2340.91	3961.4	4653.45	1552.31	2377.1	3271.95	1402	2822.58	3730.49	1608.75	3787.24	3368.12	1396.42	4039.68	4470.34	2614.35	4153.2	3970.98	6508.28	7126.24	3980.12	6937.88	10627	ENSG00000198121	LPAR1	ensembl_havana
22.682	21.041	7.79104	22.0088	3.17017	2.88476	14.4004	56.4506	113.807	25.8712	36.2992	25.2205	29.2098	56.4728	46.0871	7.2057	19.4842	75.5763	58.6001	67.0151	39.6113	17.9603	40.9721	39.3938	21.1774	82.0354	62.1821	36.2126	106.474	57.6887	50.9068	310.357	277.966	28.6146	520.849	491.932	23.3361	447.556	875.831	185.774	415.658	1004.92	401.922	1630.32	707.248	1828.1	1249.11	ENSG00000198691	ABCA4	ensembl_havana
1342.05	1390.74	1234.74	1993.51	1259.98	1675.44	2315.73	4540.18	4981.23	3189.81	6096.43	4856.8	2961.81	6036.62	7694.21	4274.2	4784.19	5783.74	3487.86	3240.44	5240.8	2670.45	2837.8	3902.87	6954.26	5571.29	7382.94	2865.45	4571.7	5571.48	2429.37	3099.41	7710.38	1857.71	2726.53	4766.44	1687.9	2602.77	7868.83	3207.04	4501.15	11016.9	7979.46	14734.5	3007.59	18049	20941.4	ENSG00000198795	ZNF521	ensembl_havana
3.93098	3.91667	17.0428	83.673	62.7832	33.5989	57.9043	16.4715	13.4504	133.417	59.9476	58.6099	209.892	145.332	125.413	189.04	95.0472	197.701	189.729	454.126	487.897	195.535	273.234	341.167	186.517	1054.76	812.248	167.356	258.69	389.651	200.317	114.073	601.899	188.731	232.471	384.631	138.081	239.811	427.613	362.947	505.516	601.288	765.135	1863.83	152.872	824.765	3158.9	ENSG00000203727	SAMD5	ensembl_havana
49.3936	64.5937	59.3203	64.4931	34.0039	133.363	25.0894	39.4231	53.2063	36.6813	60.9526	143.2	155.758	112.805	71.198	82.3315	72.3052	64.4554	71.8076	71.9828	78.9912	71.0337	59.305	63.5095	88.9408	61.8497	92.1055	83.0195	96.6063	84.8664	64.9607	160.027	168.068	63.0096	454.613	154.906	73.0151	399.163	473.85	89.464	406.741	386.718	645.235	2080.82	171.747	1985.66	583.503	ENSG00000215218	UBE2QL1	ensembl_havana
1.02901	0	0	12.168	2.26691	2.45453	8.36327	7.39202	3.91224	21.0717	74.5996	55.5279	20.0671	73.4305	158.218	48.1726	147.166	72.8647	51.8612	14.1787	51.2922	44.5689	16.8298	39.6937	121.032	44.1796	40.7193	48.7748	53.753	26.1133	18.001	29.0952	123.312	9.30809	16.9629	155.942	2.16872	11.1441	260.072	27.7415	83.5729	390.982	310.748	478.007	4.16872	362.763	1729.57	ENSG00000217236	SP9	ensembl_havana
0	0	0	1.36998	30.6405	31.5124	8.05441	18.0462	3.76722	7.90982	1.02491	3.29284	4.60107	5.99484	3.04696	7.59036	177.796	16.1958	29.9633	263.092	39.5058	20.1115	279.812	45.869	45.9083	178.678	42.4132	88.587	728.599	276.652	135.663	779.858	564.673	516.423	654.024	490.147	455.114	692.335	488.631	429.451	622.291	329.31	437.041	291.56	580.698	481.772	415.941	ENSG00000229637	PRAC2	ensembl_havana
0.970775	1.9345	0	0	1.06929	0	0	1.16222	0.738147	2.2088	3.43294	2.757	5.40881	200.789	97.0192	31.3986	1161.2	838.069	130.216	970.255	961.975	17.7385	491.431	414.405	326.972	1492.04	1265.87	258.454	632.814	1222.48	251.039	297.601	2657.49	203.32	694.521	2063.44	146.629	416.705	1327.57	1308.51	1065.29	1674.37	5732.06	1428.6	264.272	4761.91	2243.16	ENSG00000230630	DNM3OS	ensembl_havana
0	0.844702	0	5.95666	7.13489	0.674064	0	1.01498	0	0.642981	1.499	1.10191	0	0.876749	3.91048	2.5879	33.9487	26.7876	5.8779	13.834	10.0211	15.2769	11.0123	9.00633	2.25063	8.03477	9.22374	8.80956	52.1013	53.0077	5.05301	102.305	209.557	12.7651	336.401	319.16	19.6389	329.881	564.627	27.3377	218.631	288.988	672.622	628.607	119.063	178.512	626.986	ENSG00000231764	DLX6-AS1	havana
93.702	111.141	119.168	78.1646	91.8381	104.635	58.6191	104.646	73.9088	44.8732	423.253	167.286	101.789	752.662	1588.95	147.868	1774.95	900.324	615.28	1503.33	1104.66	217.069	1003.73	625.655	2255.73	2939.91	1151.76	829.476	2477.09	1221.35	695.3	800.524	3456.94	284.987	651.796	1959.34	141.972	463.272	4124.41	1317.03	2225.06	8051.48	1604.42	13683.7	330.086	17136.4	8009.68	ENSG00000233608	TWIST2	ensembl_havana
0	0	0	0	3.15393	0	0	0.740887	0.94109	0	0	0	1.55104	2.96161	0	0.779261	18.1999	0	1.29503	51.8958	14.1512	2.9316	42.117	10.9098	0	25.5626	5.57637	11.6538	107.035	51.0449	6.08845	361.143	198.5	33.9576	754.768	824.501	31.6377	707.519	698.088	34.1193	818.526	678.999	2489.49	1571.3	422.522	2703.1	3016.48	ENSG00000243766	HOTTIP	havana
4281.35	3798.57	4450.39	3188.28	2799.71	3281.44	3995.05	4133.78	2336.76	4242.29	5453.52	3567.06	4720.67	5479.96	5568.84	5337.16	4518.49	5043.41	6154.08	5846.78	6121.64	6477.59	5906.37	6531.89	6443.39	6234.61	6250.64	6259.72	5398.29	6361.32	6936.39	4545.08	1271.01	4896.77	1773.78	2218.74	4297.6	1667	4733.45	4036.46	2430.46	5827.77	10041.8	6239.18	3354.73	7010.47	6622.23	ENSG00000244405	ETV5	ensembl_havana
224.718	298.866	308.527	299.333	482.876	544.521	257.441	331.753	168.71	212.311	272.25	253.394	271.289	533.543	466.636	321.061	594.606	785.787	455.452	992.513	1268.42	240.949	692.746	906.024	1068.62	1498.99	1654.05	584.335	929.707	1068.87	508.514	583.652	1351.98	653.612	1105.82	1682.3	572.613	1119.33	1266.27	1223.92	1417.7	2270.94	2241.83	2681.7	822.136	2084.21	2440.49	ENSG00000244486	SCARF2	ensembl_havana
0	0	0	0	0	0	0	0	0	0	0	0	0	0.578158	0	0	0.462152	1.52253	1.96326	0	0.557302	0	0	0	5.1994	0	7.22094	0.56379	13.4086	18.5428	0	16.8591	17.5025	2.33388	29.0283	30.0987	1.96363	46.8942	62.457	4.89817	101.267	129.066	57.2109	441.581	26.4964	755.311	69.9434	ENSG00000248307	LINC00616	havana
16.0149	18.7813	43.2813	71.1369	41.1273	70.0932	78.7041	21.5915	13.7159	33.3468	9.32424	12.5963	60.8134	230.356	68.896	36.3092	138.063	65.7273	108.854	674.821	277.018	49.2703	473.927	238.902	308.693	1323.17	476.244	172.101	307.662	944.177	246.574	215.8	306.62	114.619	167.92	251.694	73.6131	157.169	421.873	262.313	515.852	781.357	172.98	521.328	274.16	2002.95	56.7568	ENSG00000248540	RP11-247C2.2	havana
615.364	554.686	665.792	305.432	154.151	346.908	303.162	2424.51	1711.21	1635.05	2646.43	2352.57	1963.69	10849.4	10230.4	1860.34	15334.6	19714.8	5791.68	18692.6	27278.7	2048.15	13496.7	18161.9	18372.3	41061.2	35919.4	6694.47	12234.1	26638.2	6083.62	5378.17	21597.7	2599.87	4478.28	16058.5	1590.43	4340.13	27733.2	9210.59	9392.27	48589	6237.66	48909.2	4878.93	30479.5	25155.3	ENSG00000255690	TRIL	ensembl_havana
0	0	0.780535	4.86722	0	0	4.18163	9.85602	7.04202	10.1457	110.08	122.746	73.5794	154.31	123.41	261.884	372.594	257.829	465.952	245.401	232.867	478.42	336.597	271.681	251.234	131.557	100.829	492.937	502.475	280.718	478.2	529.074	289.555	714.576	494.469	272.64	707.725	531.878	777.69	525.7	371.436	419.746	491.547	1364.86	435.214	595.457	1322.02	ENSG00000260244	RP11-588K22.2	havana
253.127	296.313	386.368	173.993	264.094	370.633	144.27	167.559	186.223	79.6018	85.5181	65.7588	177.74	300.114	282.418	379.25	435.561	496.061	426.061	302.124	424.69	453.332	282.101	386.356	423.609	468.322	473.104	455.589	648.09	430.883	450.8	604.09	917.999	407.399	541.106	556.657	395.417	569.36	1135.4	666.511	971.239	1891	376.28	1636.45	490.258	1380.64	1366.73	ENSG00000266709	RP11-214O1.2	havana
39.1039	36.9106	35.9043	20.687	13.6016	27.8181	10.4538	6.15975	1.56489	5.46325	27.292	54.0646	7.6445	35.118	40.3455	21.8967	89.3165	123.304	27.9251	103.61	147.725	18.107	75.3333	98.792	125.618	221.87	201.666	63.3016	113.751	124.034	51.6559	98.7743	545.306	87.3552	355.381	459.546	37.5925	317.102	821.449	305.837	492.191	1031.24	532.239	1935.36	100.045	1042.95	1024.77	ENSG00000280219	RP11-752L20.3	havana
202.692	96.3793	279.439	734.808	168.882	256.904	545.748	441.11	263.688	998.852	645.961	264.516	51.6034	63.8573	329.091	63.0621	408.375	170.975	340.692	598.831	577.507	166.416	59.3059	284.923	354.835	112.918	331.535	234.553	746.848	150.167	512.611	646.153	654.946	690.896	864.203	369.755	128.664	212.749	100.16	354.437	755.704	296.174	673.431	646.892	355.215	1251.74	587.203	ENSG00000280614	CH507-513H4.4	havana
202.692	96.3793	279.439	734.808	168.882	256.904	545.748	441.11	263.688	998.852	645.961	264.516	51.6034	63.8573	329.091	63.0621	408.375	170.975	340.692	598.831	577.507	166.416	59.3059	284.923	354.835	112.918	331.535	234.553	746.848	150.167	512.611	646.153	654.946	690.896	864.203	369.755	128.664	212.749	100.16	354.437	755.704	296.174	673.431	646.892	355.215	1251.74	587.203	ENSG00000280800	CH507-513H4.6	havana
202.692	96.3793	279.439	734.808	168.882	256.904	545.748	441.11	263.688	998.852	645.961	264.516	51.6034	63.8573	329.091	63.0621	408.375	170.975	340.692	598.831	577.507	166.416	59.3059	284.923	354.835	112.918	331.535	234.553	746.848	150.167	512.611	646.153	654.946	690.896	864.203	369.755	128.664	212.749	100.16	354.437	755.704	296.174	673.431	646.892	355.215	1251.74	587.203	ENSG00000281181	CH507-513H4.3	havana
103.925	67.6701	131.912	188.59	162.083	215.179	135.907	596.318	280.9	156.861	998.93	413.554	50.6464	76.6254	367.064	40.2898	719.705	156.948	548.135	645.699	394.938	94.0079	72.9297	321.965	506.129	231.709	421.717	326.906	239.91	104.458	507.93	669.162	711.566	612.884	552.977	691.956	73.7333	254.287	191.058	772.634	492.109	839.502	696.057	1139.12	830.446	408.104	814.206	ENSG00000281508	CDR1-AS	havana
[truncated: 3 more columns]

## Sheet: kmeans.cluster5.dBase
t0.r1	t0.r2	t0.r3	X36h.r1	X36h.r2	X36h.r3	P1.r1	P1.r2	P1.r3	P2.r1	P2.r2	P2.r3	P3.r1	P3.r2	P3.r3	P4.r1	P4.r2	P4.r3	P5.r1	P5.r2	P5.r3	P5_EPI.r1	P5_EPI.r2	P5_EPI.r3	P5_MES.r1	P5_MES.r2	P5_MES.r3	P6.r1	P6.r2	P6.r3	P7.r1	P7.r2	P7.r3	P8.r1	P8.r2	P8.r3	P8_EPI.r1	P8_EPI.r2	P8_EPI.r3	P8_MES.r1	P8_MES.r2	P8_MES.r3	P9.r1	P9.r2	P10.r1	P10.r2	P10.r3	gene_id	gene_name	gene_source
1548.35	2464.3	1802.93	984.337	548.551	628.535	283.14	554.371	784.887	627.731	428.434	689.828	578.201	192.039	320.249	210.183	239.014	373.675	197.011	346.165	371.078	109.213	263.143	364.982	278.987	328.882	333.39	182.84	239.263	462.926	119.202	181.149	652.783	162.468	373.84	846.637	123.973	344.766	778.322	315.77	568.754	1338.21	964.2	1510.68	204.386	1774.68	1683.77	ENSG00000001617	SEMA3F	ensembl_havana
25722.2	22644.7	24693.4	7176.59	3083.01	5309.66	679.97	14712.4	20697	5335.4	3872.89	3406.28	7860.84	1267.94	1685.45	969.603	4351.06	2104.54	1351.25	1906.26	1285.85	1260.6	1985.45	1188.03	1772.39	3387.76	1044.25	1864.02	2753.97	2801.42	1514.99	1348.23	3198.61	1761.05	1480.7	2221.65	1455.72	1715.88	4249.25	2145.88	2509.94	5613.32	2853.08	11013.5	1193.06	12617	14396.1	ENSG00000011201	ANOS1	ensembl_havana
33.1272	70.9166	56.5614	49.602	46.1874	125.78	14.8436	706.16	357.225	408.011	10.8601	7.85796	160.607	0	0	6.76863	2.39047	0	9.94742	20.5471	33.6669	3.72009	2.81514	15.0273	16.1042	26.66	45.7164	19.1926	170.387	113.692	32.1373	180.771	280.543	48.2665	191.014	320.72	27.497	196.282	1184.55	171.805	794.311	2379.87	769.234	4799.5	159.899	3613.72	3024.42	ENSG00000020633	RUNX3	ensembl_havana
881.588	1028.89	991.827	953.866	683.218	720.762	510.92	491.133	749.069	493.535	151.118	177.839	152.926	45.3585	33.8735	86.4524	73.3666	56.397	69.498	90.9362	36.3739	36.0377	42.3164	48.1183	153.79	86.5547	38.093	99.163	188.138	81.7681	96.5585	72.6411	279.23	264.171	175.562	549.324	118.841	147.57	368.597	1125.84	562.415	816.734	868.473	1893.67	137.496	1496.9	3265.43	ENSG00000024422	EHD2	ensembl_havana
286.093	298.441	275.239	1284.76	1101.87	2135.28	2117.3	2724.52	3359.75	1635.78	410.62	370.33	911.774	79.5484	156.126	57.9587	57.9318	59.6985	75.3559	31.8206	38.5901	43.505	48.398	34.9549	138.049	39.7472	70.2135	65.7935	48.8309	124.223	30.1603	62.5982	165.549	43.303	185.937	297.078	31.9718	272.396	1024.47	121.585	361.255	1594.91	1865.36	6314.52	143.516	6726.78	10182.3	ENSG00000026508	CD44	ensembl_havana
31.8185	33.2076	21.0461	4.98807	15.0368	11.6159	15.793	41.2941	34.6127	25.5988	6.30492	1.84463	16.7162	2.68685	3.62044	3.1541	3.95335	10.1138	8.087	4.79699	6.02966	6.58115	3.18692	1.67029	7.01229	3.13442	7.41463	3.27509	4.53416	10.3013	14.9277	8.87787	37.8176	5.01093	37.8364	69.1043	11.2077	40.7903	156.062	9.51165	69.1722	211.483	158.006	778.822	34.3889	127.636	382.282	ENSG00000050628	PTGER3	ensembl_havana
4979.38	4157.19	5010.17	4138.05	3308.61	3024.76	3950.97	2140.53	2713.01	2272.63	2381.11	3065.64	1759.62	2124.2	2023.88	1847.64	1827.58	1906.67	2011.74	1389.26	1764.99	1993.16	1716.31	1944.89	1527.56	1761.16	1845.7	1983.66	1239.48	1539.85	1376.68	1313.36	1397.79	1370.53	1041.77	1423.96	1195.64	1122.41	2371.58	1196.69	1475.95	2564.64	3280.3	4535.11	1185.93	4277.16	4252.07	ENSG00000052126	PLEKHA5	ensembl_havana
21.5196	24.8628	21.1275	40.9961	16.9272	24.4374	85.5865	60.2345	25.5612	63.2009	121.428	57.2842	43.7039	93.728	173.521	49.8685	19.85	32.654	52.8744	19.4157	45.9961	69.0606	19.4488	32.9327	53.9171	16.4945	20.8132	35.8392	10.907	15.2335	35.0646	6.43191	20.4617	16.0394	44.332	21.8084	21.5658	51.0628	81.7009	12.5343	27.4957	103.415	323.797	496.667	18.6768	154.819	645.057	ENSG00000064195	DLX3	ensembl_havana
669.307	801.279	832.441	542.545	243.119	106.433	1714.94	1674.72	3904.56	1486.45	495.061	53.3092	1279.17	81.3716	95.8393	58.2735	190.062	264.7	95.0754	1057.05	396.272	50.4826	707.491	154.162	231.271	1992.7	817.381	363.77	497.441	751.991	486.096	250.909	1726.32	265.209	261.935	4635.2	159.367	263.58	1356.47	1159.75	521.928	3821.23	289.506	413.06	454.524	1273.22	76.9562	ENSG00000064300	NGFR	ensembl_havana
156.056	100.184	105.255	179.016	80.6725	176.628	473.392	682.346	209.711	540.699	28.3386	92.0241	204.03	62.3918	32.4192	80.3913	69.2488	245.836	52.3121	70.5622	138.278	23.1681	73.1685	146.794	87.4588	78.9063	241.439	24.9585	58.1211	108.155	31.4879	69.6053	658.989	91.6408	158.116	527.725	51.7649	179.253	438.438	270.373	375.448	678.537	203.756	889.788	324.939	57.651	576.171	ENSG00000067798	NAV3	ensembl_havana
1619.47	1574.79	1791.39	1312.72	702.635	1277.56	863.619	3733.76	2688.71	4169.88	674.873	930.333	1256.5	298.03	288.449	570.772	689.922	528.506	601.379	802.592	505.289	681.754	779.98	585.307	437.368	484.091	321.657	735.622	723.457	383.819	686.555	915.407	881.703	740.08	1321.22	1077.17	992.115	1159.33	701.141	941.405	1030	643.096	1250.82	517.193	1158.48	748.62	1106.98	ENSG00000072195	SPEG	ensembl_havana
473.966	555.348	391.157	678.491	783.818	515.52	837.713	1477.84	1576	869.66	483.129	592.211	1046.41	85.6529	133.545	263.751	96.4272	171.725	93.3471	84.4062	157.426	117.711	59.4372	98.6003	91.7292	221.966	251.692	131.941	143.375	179.391	97.4119	60.621	200.343	178.248	591.087	858.919	143.58	669.47	404.057	417.179	1035.98	1213.61	405.749	567.319	201.332	134.784	292.434	ENSG00000076706	MCAM	ensembl_havana
133.713	161.702	168.995	79.6631	78.6999	30.839	107.839	1061.31	972.252	96.7673	86.6272	101.456	327.947	3.1667	6.27745	43.4387	46.4062	5.55935	48.2753	107.099	19.3336	23.4864	57.2348	19.2484	161.89	269.051	29.8124	143.438	332.365	25.901	161.475	86.5815	554.481	524.145	781.356	687.325	217.99	752.669	389.032	2551.35	1877.63	1105.32	110.619	939.166	335.077	114.814	706.285	ENSG00000080573	COL5A3	ensembl_havana
365.269	338.514	400.348	238.57	93.5166	194.174	74.2696	122.634	185.785	76.1459	95.5124	118.777	62.9866	50.9029	80.1224	76.0468	153.118	89.699	65.5113	72.0751	77.2232	35.2947	37.4594	46.9927	84.6467	96.2071	144.841	86.8239	70.0011	125.601	31.0568	36.3088	141.904	39.9515	56.6755	116.542	29.2092	39.583	192.021	115.891	126.68	387.401	222.968	519.848	47.602	79.1413	159.568	ENSG00000087116	ADAMTS2	ensembl_havana
469.931	514.365	568.721	595.92	290.021	249.707	312.093	238.71	268.13	175.124	578.328	372.042	263.038	542.881	413.921	206.199	135.868	307.912	252.343	314.12	322.762	116.614	234.094	259.885	484.618	445.841	413.213	125.836	116.631	254.348	101.353	149.438	95.6313	90.3572	107.253	189.08	53.7027	86.3485	225.971	242.339	223.954	287.615	435.092	465.01	223.8	710.347	799.73	ENSG00000089060	SLC8B1	ensembl_havana
7010.29	7002.91	6367.25	7198.39	20005.2	68784.7	10133.4	20011.2	11939.5	41170.9	7539.86	7456.19	9452.65	5955.69	5484.11	4704.66	4315.81	5269.04	4061.86	5465.27	5915.7	3838.27	5471.42	5716.3	4985.75	6305.74	6925.93	3891.83	3871.78	4715.02	4246.07	4692.54	3125.8	4259.7	4829.85	3869.94	3558.81	4847.31	6217.4	3838.02	5631.61	7555.48	17535.2	12668.9	6184.5	23811.9	24009.9	ENSG00000099204	ABLIM1	ensembl_havana
100.098	140.565	103.52	96.6413	289.57	46.2409	177.482	126.339	716.289	74.9227	195.279	286.739	1032.05	48.4109	41.1986	104.883	86.6922	57.4696	50.6306	122.678	96.5242	29.2034	79.5614	65.1772	115.262	269.265	167.048	56.3298	202.812	123.709	101.477	56.7294	251.177	147.367	541.101	299.57	84.6794	491.239	448.94	517.515	939.482	885.157	695.3	1785.94	174.508	344.304	1606.48	ENSG00000099860	GADD45B	ensembl_havana
1046.28	840.672	980.632	282.651	266.676	239.608	342.484	362.033	360.891	269.889	161.923	210.348	135.656	40.1468	69.8952	59.1261	63.3386	69.5552	58.6131	40.0623	64.1575	51.8483	46.1448	41.157	101.618	97.4662	72.183	71.0865	86.6111	87.4941	63.7246	70.6877	97.9335	83.1627	154.732	128.156	58.8461	131.172	206.38	200.077	302.349	398.719	427.393	672.437	72.8381	624.748	599.195	ENSG00000100292	HMOX1	ensembl_havana
514.591	567.402	621.178	924.077	350.46	574.134	403.53	200.171	507.743	200.603	134.053	3289	164.667	132.039	109.058	137.072	126.486	160.058	153.37	233.844	273.58	157.463	184.494	189.587	245.945	341.89	248.246	219.814	221.798	266.781	226.847	146.147	229.41	289.776	256.751	353.891	263.899	297.285	223.77	407.756	356.607	340.94	9430.35	336.496	232.827	569.466	337.189	ENSG00000101255	TRIB3	ensembl_havana
543.421	585.884	693.54	314.929	246.313	379.576	140.05	115.59	234.005	77.5213	88.991	147.501	81.6723	99.6887	320.354	36.0468	34.8611	106.584	65.7442	89.7724	131.48	56.5023	72.4602	106.088	97.7999	61.6191	84.5348	47.0525	55.927	98.24	51.1815	81.6693	64.7881	62.5587	73.2612	51.14	60.6099	60.4333	76.8411	54.2197	70.7558	108.8	122.175	406.767	241.169	1518.47	984.472	ENSG00000101282	RSPO4	ensembl_havana
190.733	233.692	197.836	93.1525	68.2584	43.8829	21.6428	97.3887	163.452	49.6339	102.731	67.3807	65.2527	12.3588	21.5873	16.4833	6.78669	4.85559	5.25543	17.9979	5.93465	11.5657	8.29535	6.64031	8.22325	8.31518	3.64881	5.58668	21.6958	7.03893	3.68213	26.6552	18.0501	10.1056	63.0453	64.4449	6.12162	71.0579	63.3594	17.6217	106.311	65.1614	145.664	349.33	47.8605	394.44	554.249	ENSG00000102007	PLP2	ensembl_havana
741.486	761.278	749.045	813.979	758.504	694.31	1544.2	1609.02	1395.2	1598.47	1221.23	1028.48	1263.77	369.274	491.09	660.574	516.995	603.793	707.107	1050.36	580.064	737.663	1068.69	655.15	735.727	964.236	427.538	810.482	1082.51	631.363	1081.97	1461.14	1060.21	1242.21	2357.84	1710.45	1090.85	2342.08	1472.96	1578.31	2248.53	1496.47	1133.33	1919.1	2163.55	2109.61	3836.3	ENSG00000102265	TIMP1	ensembl_havana
3412.32	2517.46	3467.41	2950.21	1829.19	925.485	1615.07	231.252	447.944	189.594	1108.25	1251.42	872.074	571.583	519.134	321.265	489.962	767.939	222.582	179.792	332.31	110.903	134.197	268.815	612.421	390.369	564.464	203.003	59.1348	353.385	66.774	78.0559	110.748	56.9854	262.064	105.228	32.2351	265.69	286.938	171.535	342.14	374.701	3234.03	1318.64	228.707	2752.73	10409.7	ENSG00000102271	KLHL4	ensembl_havana
0	2.50485	0	23.5601	0.914405	42.8204	32.0476	280.46	174.828	1452.64	89.4279	43.6167	211.457	10.2137	16.5932	87.2137	99.7059	17.8091	26.1437	9.67857	1.65519	23.5963	9.70415	0.711604	22.5963	13.4642	3.12861	32.1909	43.2242	21.1219	30.3673	36.9126	81.0575	293.486	161.359	158.417	124.223	145.355	172.724	1019.5	394.882	800.528	74.114	3070.18	116.583	87.6466	1019.39	ENSG00000104415	WISP1	ensembl_havana
101.473	225.695	90.7884	52.9331	88.3532	94.5757	127.264	410.086	492.901	764.111	140.395	119.073	443.84	110.995	99.1516	185.06	110.255	84.3274	92.7717	188.841	84.6489	189.431	165.725	106.573	160.515	192.407	58.7071	162.006	386.43	178.387	152.513	283.837	206.213	190.522	586.346	244.878	177.868	504.143	519.758	410.105	478.002	849.796	256.358	2901.64	554.633	924.445	928.95	ENSG00000104419	NDRG1	ensembl_havana
301.295	274.266	423.213	992.405	1263.64	3511.08	3763.83	2044	5277.86	3553.7	2050.35	1268.63	816.024	59.5995	139.106	155.87	324.144	48.548	85.0309	375.743	56.367	82.623	296.494	65.8661	127.505	545.911	32.9061	66.9241	262.415	66.6405	98.4998	1600.34	548.642	39.9097	2768.9	793.375	32.1715	3068.2	1695.8	82.7096	2876.37	716.946	1053.58	1741	7190.83	5254.59	3613.73	ENSG00000104435	STMN2	ensembl_havana
16388.2	14661.4	15434.2	18548.3	13367.2	18421.2	12495.9	21732.7	28329.2	14178.3	13880	21603.9	12494.8	15038.8	23847.1	8093.96	5553.86	7876.78	10112.4	8024.91	9954.17	8017.21	8264.84	9336.83	17314	8593.91	10618.7	8124.79	7444.2	6382.18	7503.88	6047.63	6036.32	6934.48	7331.46	5960.56	6322.72	7518.18	7639.87	6956.93	7320.43	10651.1	19610.8	26072.5	6509.73	10381.4	7102.84	ENSG00000105281	SLC1A5	ensembl_havana
60.7801	49.509	46.9445	28.8431	25.4705	30.3615	26.1214	92.449	127.65	48.4514	142.94	102.896	88.5871	53.2126	69.4021	43.9366	59.1229	65.4431	35.6343	135.653	84.7484	24.6517	77.7237	59.7961	79.5606	267.103	129.537	28.1867	37.7742	99.7984	38.4353	38.2547	77.9443	28.4462	41.2463	84.1385	22.2099	33.2333	130.278	90.2922	86.659	181.058	227.731	299.959	32.8684	436.821	257.862	ENSG00000108176	DNAJC12	ensembl_havana
2696.22	2886.33	2458.09	1411.93	1387.27	1193.23	3562.44	5551.78	9959.76	5049.81	6019.58	8744.95	2781.16	1785.04	2291.2	2490.71	2299.47	1538.77	2276.54	1587.11	1103.78	1112.33	1062.34	1075.88	4819.71	3103.64	1782.69	1785.16	2542.28	1189.93	1598.97	1588.3	9188.48	5676.01	4189.89	12185.7	2681.98	4033.99	7942.83	26771.5	13174.7	16556.9	8757.79	20518.1	2920.52	12861.4	53848	ENSG00000108821	COL1A1	ensembl_havana
173.28	126.479	177.401	1400.8	2058.46	252.867	468.369	36.586	90.5628	43.2206	53.1717	48.6999	23.2843	14.6865	17.4693	26.5602	30.2468	42.1144	50.2812	17.659	12.9992	22.8028	19.4029	16.1201	28.441	24.7641	11.4039	41.6967	21.0955	24.8086	32.0499	40.052	29.8035	47.7556	52.5561	117.709	38.6497	59.2678	93.7041	61.4203	207.672	260.822	1173.66	406.551	35.283	402.124	1230.61	ENSG00000110090	CPT1A	ensembl_havana
884.251	1081.29	989.598	1510.15	1167.12	1142.87	1503.74	1356.57	1414.78	842.036	2763.29	3327.7	715.783	2015.25	2124.73	1105.05	1101.36	3161.46	762.976	1277.56	2436.61	508.286	685.345	1671.39	1825.01	2280.15	3008.94	743	590.271	2091.89	524.859	272.382	1543.56	341.733	419.463	2141.71	203.354	398.638	1610.11	1551.41	727.56	3425.25	1851.77	3079.75	248.768	1025.86	2591.08	ENSG00000112559	MDFI	ensembl_havana
350.244	227.264	316.967	89.8447	62.3712	106.44	4.87237	76.6585	123.833	59.875	35.2752	71.2415	44.4394	28.803	20.0232	14.9505	18.0589	16.1603	20.6802	19.579	27.7981	17.4807	18.4853	14.7318	19.5544	16.9839	11.2804	18.8359	15.1937	14.3686	17.9715	25.5812	13.2867	23.5304	38.7084	55.9228	24.4949	25.3791	57.3052	36.2996	61.6088	25.2668	483.656	162.501	35.614	231.28	626.431	ENSG00000113396	SLC27A6	ensembl_havana
3962.94	3931.41	4423.12	5019.75	10043.6	12714.1	11963.7	8617.09	5376.74	6879.01	6808.99	7319.01	4342.46	6740.61	7776.89	5493.53	7176.16	7251.51	6649.39	3682.38	6672.81	6722.1	3428.07	5681.54	4835.64	3295.36	7418.75	6780.54	4501.48	4978.02	4299.11	3338.93	5906.24	2793	3251.62	5240.61	2671.14	3508.42	9293.16	2224.79	3187.74	12073.5	17851.5	12315.4	4323.33	9813.09	14938	ENSG00000117318	ID3	ensembl_havana
1676.22	1449.71	1420.12	873.339	1052.27	1414.82	389.796	1379.59	2530.99	873.564	1095.5	988.718	702.849	332.394	476.841	289.121	339.064	325.738	209.211	157.68	184.323	149.965	193.793	111.608	678.537	208.164	177.003	211.047	313.738	330.148	109.813	324.567	386.636	135.471	380.23	421.736	102.609	491.659	580.205	299.526	549.242	749.107	902.673	1166.25	414.176	706.761	1110.42	ENSG00000117602	RCAN3	ensembl_havana
210.747	144.228	86.1702	586.82	279.643	221.008	1378.87	178.898	211.96	246.146	126.478	87.3423	421.918	163.277	126.298	685.115	1044.34	269.285	658.153	246.989	59.769	583.095	150.559	153.859	253.063	219.914	96.8327	456.193	122.14	128.424	233.235	77.6341	247.422	331.269	32.7298	67.1976	302.87	35.2616	82.7871	112.277	92.7059	132.196	460.262	330.247	70.6511	387.365	118.71	ENSG00000119547	ONECUT2	ensembl_havana
115.857	122.639	122.603	156.722	212.812	146.768	105.548	290.634	549.325	233.952	428.577	432.417	579.254	61.4814	108.768	98.4779	19.0042	112.893	16.8765	62.4126	96.7244	19.6457	47.03	98.9798	48.7712	60.5478	95.7816	17.5664	16.1599	45.0884	29.8685	26.1897	21.3565	45.1949	27.9497	49.7118	29.3307	19.2949	58.6379	69.2676	52.6217	73.2269	743.937	447.08	49.0677	150.996	489.861	ENSG00000119630	PGF	ensembl_havana
373.534	479.84	289.578	234.847	856.895	1385.17	196.535	1101.4	528.934	1921.45	142.83	119.822	838.993	482.084	297.449	230.353	78.2609	42.0368	126.062	373.006	83.0939	109.335	204.362	135.84	124.7	505.605	278.252	111.04	50.6385	32.6413	216.795	35.9866	58.4588	131.746	52.5854	78.4865	112.774	75.9826	165.806	217.768	152.292	411.222	463.3	932.614	144.236	4882.99	1839.88	ENSG00000120738	EGR1	ensembl_havana
21.6098	47.1636	56.1981	31.6384	200.623	348.544	71.0862	70.222	35.21	80.387	36.3895	17.5346	53.5117	122.382	71.198	28.9036	44.2335	89.6764	37.4995	56.7135	86.1726	25.0709	72.9291	91.7358	50.4304	63.8128	117.314	28.019	28.0475	35.9048	46.9597	32.9245	16.4414	16.4685	44.9525	16.5232	20.2419	51.6683	160.755	21.499	55.7186	166.193	93.791	880.732	125.892	1280.42	683.79	ENSG00000121743	GJA3	ensembl_havana
3144.49	3019.97	2799.89	2025.54	1962.65	1796.1	1309.69	1084.06	1068.43	967.391	890.766	764.321	390.181	293.826	352.065	408.162	379.412	508.269	369.61	416.514	371.931	336.494	410.257	387.181	446.921	655.64	549.971	428.911	533.03	481.226	413.319	458.358	852.58	550.809	785.913	1092.08	429.176	782.984	984.457	1036.83	1126.91	1659.88	1749.83	2160.06	655.277	2641.4	2045.51	ENSG00000122359	ANXA11	ensembl_havana
308.693	356.805	281.775	311.485	1212.79	5260.86	227.904	3241.51	1084.48	2361.53	387.56	325.871	1130.46	1120.64	1131.25	262.759	324.118	1244.35	374.199	341.388	1328.44	252.78	292.52	937.663	963.665	587.119	2025.24	243.88	366.11	479.847	195.66	160.019	359.892	128.163	171.322	298.467	105.541	203.633	1000.74	187.261	228.418	1372.18	2307.4	3161.03	186.765	1288.75	3041.62	ENSG00000124216	SNAI1	ensembl_havana
88.4902	112.691	102.853	15.0317	23.9814	58.1318	148.065	68.2286	23.2261	65.592	19.2085	20.1264	31.5463	23.6527	35.4761	25.7062	5.0921	11.2625	25.6555	16.9308	28.4442	10.7966	32.6037	14.6207	26.0161	42.921	13.7529	5.03934	24.534	10.6542	35.9566	17.0945	176.314	15.5405	19.5884	121.76	10.0735	44.2727	207.373	39.4543	55.2156	379.043	159.463	2421.73	28.0244	455.628	808.368	ENSG00000125851	PCSK2	ensembl_havana
210.819	277.041	229.862	229.445	202.85	336.634	70.917	260.554	260.906	109.702	219.234	211.372	107.722	103.434	138.024	98.737	407.842	175.1	122.696	278.748	229.86	31.2645	200.874	171.999	262.593	531.292	314.153	105.524	143.331	331.504	95.8594	119.928	494.532	105.665	114.084	342.92	69.7708	99.0376	422.726	207.005	277.17	796.355	1141.84	669.382	100.442	115.219	649.619	ENSG00000127152	BCL11B	ensembl_havana
407.914	447.195	552.147	762.821	518.016	1000.14	2077.31	778.741	937.243	838.184	350.631	1511.35	627.553	206.18	203.566	398.551	172.417	328.559	366.587	749.867	617.635	334.176	655.304	478.503	657.256	891.592	722.42	480.472	1275.75	496.191	761.255	979.025	1351.86	1332.85	3068.76	2182.25	1176.45	3108.58	1390.62	1810.39	2618.23	1598.27	3459.05	1645.04	1872.34	856.28	1512.76	ENSG00000128283	CDC42EP1	ensembl_havana
1503.56	1519.41	1884.95	2217.33	4027.89	10496.5	2015.36	17402	16160.2	9312.43	7766.68	9053.61	7630.74	3251.9	3807.37	2968.28	4858.35	4634.74	2970.45	3920.25	4125.59	2286.33	3409.23	3644.95	4630.03	7213.3	6547.68	3547.88	4317.14	4402.33	3315.57	2865.98	11989.8	5789.09	7688.86	19426	4212.05	8262.54	12225.1	16698	15411.3	24306	23509.3	40362.2	4797.05	14414.8	76874.6	ENSG00000130635	COL5A1	ensembl_havana
487.284	783.133	661.887	494.277	552.199	866.705	664.703	1376.61	888.069	882.082	854.674	916.523	517.893	775.841	956.894	210.676	374.75	630.924	389.315	252.452	452.715	119.492	155.273	247.505	1194.01	505.018	534.033	187.851	172.144	263.93	144.425	80.4561	605.809	115.976	379.005	366.919	61.7281	351.796	653.23	398.017	703.271	1434.5	970.306	3529.61	118.758	828.487	1114.55	ENSG00000132205	EMILIN2	ensembl_havana
44.6713	63.1683	39.6254	18.3113	10.6209	6.25077	7.22831	65.9856	173.421	14.1801	188.716	216.781	34.0971	12.0431	41.2659	27.7637	47.7379	30.7989	15.1558	15.2775	9.10093	23.038	7.31595	10.8881	63.5079	7.8479	5.97896	26.5532	125.208	9.35383	15.3596	84.8579	172.111	32.1084	165.541	89.0067	30.1472	233.105	298.807	89.3158	221.525	380.815	124.512	766.31	40.1829	312.942	608.212	ENSG00000133106	EPSTI1	ensembl_havana
153.753	1477.87	144.42	155.277	715.32	470.067	181.582	87.6673	180.48	126.086	95.3142	137.823	99.9653	43.7274	66.4883	27.1993	56.4015	87.4837	35.4358	68.571	98.1245	17.5591	53.1369	70.288	79.4927	112.768	76.9582	21.085	28.3737	95.2	35.0825	30.0311	58.0038	50.4932	75.2447	85.1274	34.2163	89.9094	175.521	108.158	114.469	272.595	132.962	1064.99	56.8364	148.417	756.374	ENSG00000134107	BHLHE40	ensembl_havana
989.918	952.624	1102.77	526.357	315.344	390.211	240.945	422.322	1251.67	202.677	2157.5	1726.05	639.931	293.945	213.671	339.131	170.406	116.452	158.982	139.227	65.4161	114.82	146.787	125.803	133.811	212.418	87.6174	132.081	379.68	90.3929	115.784	217.978	344.967	287.417	1233.24	632.676	252.833	1341.37	494.458	718.158	1372.92	340.139	288.6	207.784	448.411	183.754	846.02	ENSG00000134198	TSPAN2	ensembl_havana
1494.79	1678.37	1608.83	2004.85	1353.06	748.728	1706.98	605.775	992.876	641.092	653.456	559.136	2550.37	286.858	266.925	631.294	126.737	202.543	280.701	111.682	96.841	328.522	124.41	132.559	128.395	126.818	53.0211	263.019	166.606	66.6482	169.694	116.236	266.589	174.386	167.787	194.598	151.713	191.878	479.96	291.299	331.737	819.039	992.995	1575.84	112.17	1787.29	2212.54	ENSG00000134207	SYT6	ensembl_havana
915.275	861.887	969.063	715.962	1989.03	2444.9	2303.43	2458.86	1006.86	3178.91	1892.37	1628.66	1705.22	2609.01	2424.63	946.717	1143.02	1694.72	982.977	964.14	1362.78	646.877	968.941	1123.15	1897.98	1326	1565.51	912.822	1241.48	895.389	617.696	2071.01	1093.33	975.05	6440.61	1851.08	798.494	7130.59	3431.99	1219.84	7971.21	3735.19	2222.45	4255.2	6731.35	10633.4	3226.34	ENSG00000134508	CABLES1	ensembl_havana
1411.65	1310.63	1594.68	1318.96	668.854	1217.75	1476.01	4111.25	6158.28	6533.1	5937.96	5183.87	4122.5	2735.53	3676.87	3120.99	1789.94	1394.85	2309.1	1016.7	1026.23	1909.35	1181.62	1021.13	3394.48	964.492	953.469	1798.95	3419.07	1470.13	1260.42	3361.89	6926.84	1350.25	4432.97	2778.82	1224.03	4472.11	7093.38	1816.02	5665.55	8967.45	2830.22	15646.4	2412.81	8949.84	5725.33	ENSG00000134775	FHOD3	ensembl_havana
0	3.4646	0.741522	0	50.6943	1987.73	17.9405	2073.63	1126.93	181.157	759.577	567.265	407.316	244.142	386.754	44.614	117.994	171.541	36.397	39.0263	89.8607	40.7728	29.112	71.2054	37.8552	50.3088	98.3557	28.4004	23.6132	49.0995	20.7019	8.32461	56.7066	5.44391	23.9807	157.724	7.872	21.6753	201.848	14.848	53.3456	633.941	2159.91	2972.15	3.52156	6436.45	6684.62	ENSG00000135111	TBX3	ensembl_havana
194.435	97.6531	111.737	189.903	148.564	111.986	102.286	246.238	184.648	303.507	201.58	184.071	241.754	178.934	143.778	202.837	104.682	223.321	133.629	112.87	84.6866	168.127	153.869	125.946	126.825	106.657	108.904	163.346	80.6201	129.018	153.829	81.8197	87.7663	117.413	99.2353	115.69	116.417	70.353	149.379	115.078	85.4605	356.488	474.219	461.991	95.8831	103.86	211.25	ENSG00000135838	NPL	ensembl_havana
589.672	544.995	577.516	912.503	130.223	844.093	91.9608	541.799	3347.91	245.194	355.557	5240.54	209.927	140.806	303.715	122.589	104.497	198.002	253.32	109.356	188.061	138.906	167.751	136.217	346.285	310.362	206.849	153.274	298.096	156.572	257.374	203.57	412.089	288.109	227.178	481.068	237.174	285.601	527.9	596.398	624.108	991.652	6133.68	1341.53	149.738	808.86	1171.98	ENSG00000136010	ALDH1L2	ensembl_havana
41.9167	61.2451	38.5858	24.9819	34.181	10.3705	55.917	15.232	24.6458	16.3112	13.9953	27.0724	91.4479	7.30541	5.992	9.62149	7.09714	14.5905	14.2503	6.19315	3.46738	21.4611	6.73604	4.65823	11.5555	7.3133	6.66313	11.4967	18.3925	13.7913	17.2474	19.1219	64.463	21.7289	19.6783	65.5694	7.65572	18.7528	87.3597	12.9005	34.4001	173.356	117.176	321.01	26.9756	38.9805	136.285	ENSG00000136826	KLF4	ensembl_havana
158.149	120.998	130.844	242.696	298.393	163.843	516.518	86.8836	96.409	490.494	483.108	435.789	254.567	196.55	199.645	218.563	188.022	185.385	185.635	109.843	146.258	133.833	81.8098	99.4414	205.941	95.7346	112.388	117.775	86.9347	108.989	94.1887	85.171	105.388	97.3748	108.205	132.826	84.5811	76.3758	221.416	157.482	139.88	356.366	516.23	637.513	96.2451	204.764	719.735	ENSG00000137449	CPEB2	ensembl_havana
149.173	464.789	166.362	6533.35	10813.6	4335.87	2758.82	2169.99	185.43	1955.99	58.8566	53.7759	224.508	42.019	22.8159	47.3385	25.4443	36.5312	43.9467	28.7057	44.1878	44.7146	37.7058	23.5428	91.3341	55.2014	39.2999	45.7775	61.1522	79.3094	67.7811	64.7443	195.877	42.342	156.578	343.483	34.8062	146.999	597.262	141.284	305.438	1199.66	499.937	1216.66	87.4491	1913.62	1073.09	ENSG00000138650	PCDH10	ensembl_havana
6.88056	2.16613	4.59894	30.133	144.981	73.3405	51.9573	942.738	54.7966	1575.43	33.9277	57.3049	219.155	16.2041	7.79822	9.56151	15.4025	10.8319	20.2187	30.2298	25.362	8.05912	30.8306	9.92645	23.8986	30.5254	21.8173	17.1978	152.208	3.44797	31.8195	131.449	50.7331	77.2618	1258.93	124.732	104.219	1364.64	311.33	248.243	1359.01	379.639	225.626	231.914	534.078	51.9691	218.483	ENSG00000139278	GLIPR1	ensembl_havana
582.62	550.946	658.042	1266.98	567.547	1867.98	348.604	621.694	1681.03	509.086	293.728	1390.66	413.921	132.349	119.067	315.233	119.79	126.159	201.641	171.133	169.058	247.102	170.735	150.204	239.025	218.521	151.913	181.73	341.862	212.078	308.857	222.353	236.815	446.242	558.83	416.54	335.113	608.145	311.483	619.257	563.463	405.143	2485.57	648.334	365.185	194.258	833.334	ENSG00000140044	JDP2	ensembl_havana
2401.64	2572.48	2633.51	431.71	262.615	1047.36	159.485	756.404	378.748	1129.51	590.945	713.059	213.455	133.637	136.934	102.072	78.1514	144.086	108.945	98.5258	97.3406	79.0576	129.579	111.288	81.6782	66.3946	75.7207	111.792	88.2708	139.487	121.92	122.857	128.586	135.666	132.287	227.685	94.17	141.104	257.148	108.662	171.204	490.169	581.873	960.748	114.162	551.411	1780.99	ENSG00000140511	HAPLN3	ensembl_havana
5125.44	5187	5409.12	5383.04	7492.14	7826.67	4714.83	8208.93	5208.76	7620.09	3563.51	2712.12	5482.17	4786.85	6666.5	1930.41	5809.31	6605.55	3595.98	4068.23	5609.28	1971.46	2911.57	4015.25	9944.79	6527.85	6937.73	3559.55	4579.78	5030.13	2183.59	1901.13	7733.05	2299.8	2340.87	5377.46	1564.35	2250.09	6107.92	7169.85	3760.71	9148.15	5979.88	10196.9	2016.85	12072.6	14639	ENSG00000141753	IGFBP4	ensembl_havana
277.655	231.329	302.804	690.864	505.808	762.785	1013.84	603.47	685.052	656.989	260.091	244.678	557.353	403.825	340.341	286.408	379.223	360.179	309.379	406.833	418.895	274.108	449.168	404.998	336.998	497.433	506.131	330.863	366.695	341.253	353.352	469.401	557.85	497.798	560.977	769.279	434.822	604.656	586.552	467.284	633.257	723.848	625.327	767.13	549.003	665.752	912.222	ENSG00000141905	NFIC	ensembl_havana
29.1164	18.0475	38.9189	318.907	99.7567	66.9679	114.089	22.5433	22.8745	21.9798	21.6835	62.9786	29.1216	13.1127	11.1399	12.3589	45.7021	36.8452	10.5331	3.83963	9.06351	6.79765	7.80501	8.76255	16.1396	11.5076	15.6463	12.7868	21.4702	22.9825	13.7024	21.5739	57.7262	23.3379	47.3596	125.43	18.9265	61.0201	134.076	31.3837	57.3749	135.18	449.492	204.405	26.6051	221.73	625.822	ENSG00000143507	DUSP10	ensembl_havana
1761.19	1631.85	1655.85	2006.46	3347.9	2796.22	1193.76	1351.06	1092.62	1433.05	1244.49	1297.05	913.877	581.353	865.873	726.256	756.78	715.084	809.855	994.667	846.461	829.273	1014.23	843.526	806.893	819.944	570.602	851.472	1124.05	887.738	950.538	1510.76	1044.41	1034.87	1637.63	1191.68	939.693	1873.92	1322.21	1088.33	1712.13	1074.8	1900.41	1880.44	2197.84	1579.3	2374.99	ENSG00000143819	EPHX1	ensembl_havana
330.401	320.459	334.67	101.752	171.709	423.684	113.942	450.745	217.566	1130.5	124.431	100.556	184.926	170.379	66.2008	51.786	103.143	132.829	110.663	208.924	319.308	55.2377	154.994	214.293	263.759	444.66	459.637	92.3602	184.827	230.061	117.972	112.899	273.211	117.928	117.913	270.022	61.7038	112.575	262.228	416.007	246.177	446.25	316.047	321.24	119.77	428.195	523.659	ENSG00000145623	OSMR	ensembl_havana
386.379	479.136	417.861	834.767	1038.84	512.198	1604.87	4104.42	6187.65	3722.51	3978.53	2046.34	9800.51	1014.18	1348.33	1285.15	883.774	878.169	860.366	639.948	831.323	846.441	876.122	715.633	816.69	1174.7	515.517	1275.28	1436.66	912.916	1041.19	917.883	2498.48	1300.36	1850.34	2517.21	1012.46	1551.04	4229.34	2173.46	2873.81	6357.1	7414.42	11683.2	1453.58	10937.5	7400.52	ENSG00000145632	PLK2	ensembl_havana
198.697	215.426	235.991	131.477	37.4235	67.944	50.2068	65.3322	133.869	53.8768	48.3889	78.9513	27.7265	38.3323	30.8685	25.4134	66.3892	89.7295	20.7554	18.5515	71.8454	18.115	24.8571	37.9497	45.8692	51.0803	103.789	22.8432	17.9257	117.574	15.661	11.4907	33.8146	12.8946	16.1229	89.8965	8.67918	9.12265	47.9998	42.329	31.5868	86.3387	294.216	110.917	13.3472	96.7072	406.855	ENSG00000148344	PTGES	ensembl_havana
271.726	326.375	462.898	420.215	284.943	271.794	279.882	661.095	731.693	304.417	288.299	264.702	139.849	56.0688	89.4014	55.3182	126.94	187.818	53.6915	18.6698	46.4562	17.6459	23.0588	32.6311	97.9985	45.5438	82.7701	70.93	91.1302	46.0948	39.0126	25.2317	120.271	54.1005	268.484	251.944	53.6124	195.807	147.149	334.441	228.293	181.814	493.807	267.22	78.7844	501.801	555.207	ENSG00000149451	ADAM33	ensembl_havana
3391.54	2199.86	3729.57	10177.5	3320.78	12700.3	3044.21	1166.22	11532.5	1553.68	4126.37	22375.9	1153.79	5084.12	5209.88	1227.77	3528.53	6377.57	2997.16	3309.37	5809.32	1075.85	2771.48	3738.13	8953.83	7746.58	8997.71	2272.4	2329.59	4388.71	1660.75	2776.63	4163.69	1546.63	3722.2	4007.64	1260.86	4049.58	10888.7	3358.41	6552	19736.9	25025.1	29167.5	4095.71	20059.6	5670.79	ENSG00000151012	SLC7A11	ensembl_havana
94.7441	50.1796	90.1717	152.663	202.987	113.412	48.6556	439.292	339.38	301.351	139.779	91.666	317.381	97.5541	72.8378	72.013	30.6666	99.2431	60.7395	64.2185	135.97	67.1022	60.4557	109.92	63.9331	65.5604	133.408	53.5497	98.1609	88.9865	62.8642	86.3637	149.264	154.355	194.175	219.457	62.1716	189.442	500.873	472.905	403.782	1023.31	334.918	3705.35	98.2343	1503.43	648.747	ENSG00000151468	CCDC3	ensembl_havana
199.469	175.219	190.853	166.815	51.4121	148.063	90.61	281.85	311.502	401.187	712.081	638.57	158.987	226.163	501.608	189.406	103.708	107.956	186.717	118.301	97.742	117.783	123.019	134.73	383.176	140.097	79.2264	130.959	368.167	86.5604	122.243	276.886	393.502	249.796	851.684	334.858	201.592	794.903	567.342	298.044	773.431	446.232	170.739	1019.4	333.865	253.143	155.798	ENSG00000155465	SLC7A7	ensembl_havana
2211.51	2294.61	2075.94	2377.48	2006.26	2293.8	1299.97	1697.71	2486.03	1560.7	2028.92	2043.97	1619.96	1513.97	1546.71	1396.65	1521.92	1550.24	1306.77	1214.94	1369.03	956.417	1129.52	1428.8	1711.11	1753.1	1952.47	1196.18	1290.24	1396.31	1057.16	1128.46	1813.44	1186.62	1559.52	1838.64	1101.88	1681.32	2113.97	1386.79	1813.29	2699.35	2981.78	4043.96	1282.92	5724.37	4875.59	ENSG00000156671	SAMD8	ensembl_havana
637.111	743.816	743.038	693.751	423.639	375.352	459.714	694.472	1211.68	368.85	459.617	952.068	201.286	89.5002	182.723	202.229	371.96	288.778	247.48	304.011	366.41	99.196	138.5	178.647	800.122	799.67	615.735	393.124	549.091	380.023	401.443	216.711	1020.72	395.6	957.356	717.324	262.183	949.374	709.718	1560.1	1467.31	1085.13	2041.05	1275.46	289.966	1167.53	1475.65	ENSG00000157613	CREB3L1	ensembl_havana
695.821	711.883	827.522	817.64	617.97	1379.89	899.773	913.883	1833.49	957.56	473.756	2985.06	910.939	255.508	273.484	750.52	330.699	297.489	410.39	175.344	204.937	470.242	255.069	141.396	427.056	265.556	233.259	503.461	502.711	240.6	444.039	372.39	779.629	565.668	1340.05	797.628	624.75	1476.19	895.392	775.826	1470.25	1423.6	3421.99	1206.22	389	303.531	564.962	ENSG00000162772	ATF3	ensembl_havana
2145.52	2579.63	2127.33	1024.34	1529.06	1571.87	1253.14	4287.16	3862.38	2758.5	2684.54	2574.84	2173	2127.64	2108.11	905.03	884.136	2198.7	977.721	2073.66	2462.56	422.639	1269.76	1555.76	2909.73	3882.56	3386.57	700.421	1085.92	1686.41	897.731	819.909	1496.54	755.221	1912.43	2418.85	460.721	1824.47	2615.72	2960.95	2750.56	3962.6	3234.02	5961.22	1226.91	3672.28	6984.93	ENSG00000163191	S100A11	ensembl_havana
63.3998	54.5807	53.9985	66.2828	114.853	33.8495	64.8623	146.87	108.932	121.954	52.4034	15.2294	61.5423	16.4858	14.044	10.9645	5.61946	35.5339	11.6561	25.6378	44.6129	6.98764	21.2511	27.6317	21.8388	58.9567	59.6427	14.7517	16.117	59.7712	21.9776	27.8665	56.3408	10.6637	42.3528	283.742	8.81884	54.4458	260.741	37.5786	98.2843	606.899	195.585	240.072	71.5586	269.39	128.054	ENSG00000164100	NDST3	ensembl_havana
1805.31	2179.08	1849.79	935.521	816.171	819.377	559.102	541.131	789.349	892.517	1263.39	1187.41	684.65	156.718	310.607	221.876	577.87	164.769	62.9023	151.949	327.293	42.3944	139.461	121.335	155.65	253.124	368.859	113.741	702.171	200.738	86.5834	1218.07	3582.84	313.613	9847.23	2536.61	255.105	10209.9	3839.19	706.375	7624.55	1786.66	926.509	1702.11	2714.14	263.96	840.17	ENSG00000164176	EDIL3	ensembl_havana
25.1264	4.85984	4.37395	8.69551	29.6903	62.7963	11.1705	50.2858	19.7406	44.7418	28.0988	27.9223	23.3033	2.72798	8.19195	4.71296	18.1284	28.3807	8.0318	17.8366	9.34406	9.90419	0.821755	8.84039	4.74491	7.05454	0.994138	4.25629	22.8848	1.67345	3.69306	29.4571	218.904	12.5533	900.499	846.945	28.184	1113.75	608.304	23.7897	648.605	153.284	607.836	201.287	100.124	21.8165	78.9856	ENSG00000164619	BMPER	ensembl_havana
0	6.48821	2.14389	3.24402	6.48637	5.4349	15.1208	32.1972	13.1673	57.8644	77.309	25.9982	44.737	17.3115	8.48168	21.2652	0.945515	57.3451	14.279	10.4597	5.58651	13.2635	7.25927	7.43947	32.5234	18.2148	7.51318	11.8274	21.6113	11.9538	6.45497	3.96878	6.19508	11.1889	12.446	5.54257	6.06667	15.9595	14.3122	16.3611	14.5117	15.3833	1175.08	489.036	24.1599	1228.52	1200.02	ENSG00000164796	CSMD3	ensembl_havana
76.1916	218.768	89.7355	58.0874	45.2766	62.1766	44.8161	223.267	212.69	87.44	80.6598	60.5887	147.101	108.871	50.6958	82.7744	41.4413	35.4968	81.4872	71.1975	45.8658	51.3558	60.0145	46.0536	66.1063	61.2195	30.2257	69.7045	139.644	41.3441	92.0069	128.365	100.564	174.396	1296.52	622.15	154.241	1417.42	265.687	298.246	1387.75	187.871	523.998	159.536	295.262	20.927	226.519	ENSG00000164879	CA3	ensembl_havana
5.29314	0	3.08664	4.17239	0	0	0	21.2273	20.5746	6.50062	13.8927	15.4918	5.37617	3.27748	3.59427	1.4079	2.34466	0	1.92378	1.00828	0	0	1.37435	0	3.35607	0.789093	0	2.50226	6.54001	0	0	5.28485	22.2188	5.17912	16.9526	62.0571	3.71861	4.88548	12.8233	11.1485	17.4398	41.7507	802.698	117.669	4.45795	19.1814	32.0338	ENSG00000164920	OSR2	ensembl_havana
577.115	655.568	539.159	105.271	104.458	152.955	158.009	831.822	525.966	695.358	99.5103	82.8232	309.768	11.6405	15.733	101.901	7.61295	66.881	65.8511	61.8186	97.9296	31.1623	34.2677	45.6107	186.001	185.486	241.022	71.203	123.177	51.9328	80.9397	60.1491	190.741	103.24	801.226	167.387	68.2918	793.846	175.756	491.709	1438.67	350.65	149.447	470.262	395.458	501.936	577.513	ENSG00000165072	MAMDC2	ensembl_havana
2674.87	2243.46	2588.07	1622.52	1313.37	1524.94	943.305	1998.55	1768.97	1583.26	2040.05	1910.85	2200.76	1436.11	1130.23	848.184	917.41	1132.47	742.98	851.2	1142.31	572.048	1070.21	830.58	1228.26	1347.59	1193.08	688.23	698.116	749.693	664.665	579.831	1133.87	664.567	783.034	1011.53	619.289	758.273	1194.58	1296.3	1045.64	1554.18	1967.72	2149.31	784.891	1839.07	1478.72	ENSG00000165895	ARHGAP42	ensembl_havana
23.1984	7.96461	25.9523	32.6011	7.45318	54.1058	7.85643	392.139	271.96	960.298	146.209	205.591	222.761	48.1759	57.1205	46.4686	84.8124	47.3884	43.4453	14.344	23.5429	24.0879	24.8437	19.0582	81.1408	35.0467	23.1321	45.573	36.5872	33.73	22.058	27.4341	99.9404	40.3547	48.4991	114.477	45.329	62.308	123.384	194.946	75.6054	156.12	125.333	130.164	48.5153	129.065	572.279	ENSG00000166292	TMEM100	ensembl_havana
361.064	341.794	330.719	168.435	204.986	192.85	221.131	175.726	167.522	119.465	204.85	130.112	266.624	94.9255	49.4817	49.4659	16.9733	88.9693	32.5355	23.5014	57.8347	11.6208	23.7786	34.9121	68.6151	49.7635	105.625	11.7914	36.2232	30.225	11.8261	86.3593	30.2203	16.0671	200.669	309.799	8.00031	223.015	339.833	22.2226	158.463	1175.5	249.556	1260.37	160.559	506.942	2263.73	ENSG00000166342	NETO1	ensembl_havana
86.5083	107.086	98.5273	1150.21	385.749	801.511	51.2314	244.847	196.121	137.818	171.853	509.502	607.868	146.455	91.6924	116.967	259.298	299.426	119.788	101.314	129.701	94.6666	84.647	137.733	136.549	135.65	207.824	138.928	241.51	247.155	56.8543	164.636	366.583	161.282	218.084	726.3	118.826	202.446	622.519	596.419	558.74	719.894	1986.36	1094.14	159.638	884.215	1622.39	ENSG00000166482	MFAP4	ensembl_havana
10465.3	10118.3	10302.1	10500	11978	10869.7	8551.43	5505.33	9851.19	4685.84	5134.15	18230.9	4207.87	8266.93	8095.19	3793.69	3666.72	5010.3	5034.18	4936.14	5482.82	4270.32	4911.12	5116.37	7724.83	6383.89	6211.68	4199.87	5501.26	4048.56	4294.52	6317.26	4549.7	4157.55	7452.7	4439.21	4221.52	7808.42	8960.27	4610.52	7897.13	11182.1	28049.9	20329.3	6232.11	13236.4	19447.2	ENSG00000168003	SLC3A2	ensembl_havana
12.4901	7.4446	7.08421	417.372	600.505	62.9879	18.8315	21.2451	19.8844	37.5423	74.3126	87.5317	6.07103	11.5906	19.3861	15.104	17.7575	20.3482	9.45963	10.3826	5.64341	5.05653	5.81377	4.20586	9.26992	7.17858	9.67951	2.82563	7.07094	5.92511	4.97246	10.4241	19.0677	12.9825	12.5459	3.74921	5.24904	13.7926	29.0281	22.3366	22.0369	43.5114	39.9987	60.9221	8.81396	3.24918	57.0973	ENSG00000169306	IL1RAPL1	ensembl_havana
7788.86	9398.24	8438.25	4304.68	7295.92	27539.8	3410.34	14145.5	16802.8	8421.38	9764.69	8538.72	5682.27	8491.09	10465.5	4287.14	7838	6294.46	5046.59	3695.22	6665.43	3552.09	4057.57	5724.78	7597.4	7038.11	8821.48	3301.14	3421.49	6379.07	2539.12	2460.34	8860.8	2094.68	3048.93	7184.6	1595.76	3010.3	11160.7	4022.02	4523.22	17597.7	9900.73	23436	3189.57	9588.6	15536.2	ENSG00000169855	ROBO1	ensembl_havana
405.702	336.966	407.103	332.575	351.079	828.841	89.1176	942.871	1085.29	668.017	1426.55	1505.53	509.422	508.927	694.858	482.656	344.422	835.902	390.127	648.99	818.396	221.506	395.493	568.492	849.023	1478.18	1501.54	330.603	228.922	690.242	251.235	111.175	421.257	216.772	287.208	737.188	112.689	267.229	390.086	714.194	435.025	595.498	1494.74	561.377	510.638	1429.9	844.844	ENSG00000171488	LRRC8C	ensembl_havana
78.5039	196.047	134.875	43.4777	108.364	48.1972	27.0951	52.3492	20.4016	14.3198	21.7682	38.101	11.0737	6.16629	6.11167	10.15	37.914	2.70638	12.1909	24.2251	9.90664	4.03505	20.8549	10.3406	22.9171	54.9898	2.80878	10.0217	3.00926	9.45668	13.8003	3.69703	48.5154	11.7547	6.55248	24.9328	10.4717	2.93507	14.6303	18.7531	5.38047	20.5762	127.675	792.601	7.24637	238.542	957.073	ENSG00000171951	SCG2	ensembl_havana
164.103	180.345	176.254	280.246	281.022	414.023	153.824	934.578	1026.52	658.354	977.356	925.861	426.183	99.6201	161.978	173.178	216.819	100.35	159.32	113.534	132.839	158.98	99.0144	119.131	187.744	141.107	98.894	98.3544	274.76	153.712	125.417	132.967	286.655	192.189	542.027	478.959	218.565	516.196	384.23	275.287	396.682	404.94	532.15	557.108	241.226	266.268	634.838	ENSG00000172638	EFEMP2	ensembl_havana
1077.39	1597.41	1054.5	885.856	1308.01	740.451	1933.98	3135.39	1864.57	3609.57	2033.28	1589.83	3477.32	1717.62	1603.54	1975.08	1230.9	1347.97	1752.11	1372.05	1381.83	1651.87	1592.42	1426.32	1935.61	1555.09	1365.09	1956.16	1841.71	1380.72	1832.2	1296.29	1418.54	2685.77	2273.05	1727.73	2622.02	2466.9	1828.91	2695.73	2152.54	1776.99	2493.92	2997.16	2181.04	2705.22	4232.24	ENSG00000173530	TNFRSF10D	ensembl_havana
3399.25	3677.89	3434.37	2346.82	1880.07	2315.95	997.644	1829.52	2170.36	1984.66	2050.81	1679	1159.99	683.374	748.777	875.107	1196.33	723.84	993.143	1205.36	700.737	973.419	1275.02	885.752	949.846	1022.42	561.211	1172.12	1354.41	886.229	1159.18	1585.51	1740.26	1182.84	2408.13	1894.84	1172.69	2418.19	1802.58	1310.37	2150.43	1361.57	2356.01	2101.72	1850.45	1476.89	2431.52	ENSG00000174938	SEZ6L2	ensembl_havana
10.554	2.73275	7.83563	42.0497	2.90687	20.4504	10.2978	3.03423	90.6877	9.68652	2.43707	189.531	15.7664	0.230198	5.93185	8.62613	0	0	1.96454	0	2.52542	1.71417	0	2.17202	0.396682	0.212362	2.38653	7.79987	0.505588	0	0.1693	0	0.197583	3.52532	0	2.77235	0	0.219148	0	8.18999	9.14102	2.8408	2019.31	31.3634	12.4152	3.45607	115.864	ENSG00000176046	NUPR1	ensembl_havana
270.229	417.581	296.167	214.336	35.6678	184.367	23.6174	2167.02	1301.11	428.973	350.727	292.963	238.313	195.475	778.246	32.9464	451.432	134.109	130.229	128.59	216.793	32.9227	65.0815	109.797	529.216	280.74	254.89	50.6274	272.337	149.621	56.2727	59.2893	639.735	24.4551	116.338	330.328	13.143	125.561	639.547	147.854	295.487	767.894	821.166	727.954	99.8709	802.553	540.46	ENSG00000176697	BDNF	ensembl_havana
1974.7	2639.12	2085.58	1226.58	1688.86	602.179	4739.81	1314.52	875.557	1070.78	68.2306	111.054	592.453	15.963	12.6574	103.352	11.0585	16.8145	74.2012	147.238	34.8791	39.6951	143.454	48.5143	190.718	401.534	71.745	84.0575	345.129	32.6411	246.537	160.792	538.916	845.615	3172.95	1511.89	397.605	3164.93	744.021	3367.05	5699.89	1911.22	2010.28	4408.78	1698.3	3763.68	9680.72	ENSG00000177469	PTRF	ensembl_havana
225.052	318.682	387.924	204.032	165.297	322.707	46.831	85.2687	75.1387	28.0833	22.7634	32.2681	11.7222	1.78608	10.2574	8.05765	29.2393	32.7662	10.7577	9.07215	19.5467	8.89955	15.0381	11.9448	19.3175	11.6711	10.6592	19.2233	32.0977	26.8048	25.2186	19.3321	101.661	12.8313	98.2337	25.775	19.6467	99.0144	25.5943	44.2071	143.993	105.896	79.5812	181.906	28.7339	674.356	331.155	ENSG00000178038	ALS2CL	ensembl_havana
1582.37	1504.95	1508.88	1053.38	1302.02	1676.14	1456.32	3059.59	2694.28	2369.16	3471.79	3258.91	2692.03	2423.96	2328.9	1993.6	1682.33	2224.61	2077.59	1629.38	1805.86	2073.53	1595.03	1856.9	2066.79	1940.49	1814.93	1915.17	1607.37	1556.08	1716.64	1420.26	1968.48	1536.46	1418.94	1965.63	1404.74	1504.54	2841.3	1558.12	2182.34	3824.4	3774.14	6238.99	1347.36	6400.4	5989.39	ENSG00000179241	LDLRAD3	ensembl_havana
1.64451	0	0	5.85973	2.72928	131.593	3.34172	135.105	41.2072	71.2248	23.7796	6.74632	24.6406	3.50946	13.5942	8.82057	4.48841	17.0812	2.60963	0	2.0298	0.459311	0.528576	3.59953	9.67599	2.36409	13.9671	6.24502	0.937864	10.4342	1.87709	1.22365	0	3.47951	8.85907	12.042	0.476798	6.1912	7.77157	11.7459	5.97642	20.9025	558.232	186.061	9.10341	214.053	249.423	ENSG00000179348	GATA2	ensembl_havana
35.4338	46.9658	61.9259	69.5002	24.5188	40.9443	59.7595	77.1413	107.348	45.9423	52.9294	113.417	41.6284	46.0401	50.1307	44.6063	61.604	83.598	53.6398	36.0764	31.0909	29.7923	31.7563	67.74	77.2214	47.3916	37.1497	28.1241	36.7595	18.9442	20.5237	53.9926	93.0529	38.407	312.061	516.263	40.2256	308.148	426.495	109.767	218.532	395.341	268.15	293.468	137.324	31.5192	327.706	ENSG00000179954	SSC5D	ensembl_havana
299.53	542.366	352.648	709.819	178.891	143.078	568.856	417.423	451.706	101.963	551.679	750.058	127.678	729.198	673.299	251.618	456.022	923.583	272.039	239.652	603.088	135.275	204.309	468.927	502.334	545.006	918.657	140.341	148.925	445.855	94.2359	88.0343	296.317	100.621	182.479	431.476	37.3321	190.122	329.193	217.031	316.176	401.876	768.403	578.339	153.194	636.714	1060.69	ENSG00000180592	SKIDA1	ensembl_havana
3.59617	11.5332	16.6014	4.42863	4.18715	17.6255	7.87248	690.347	241.666	352.693	147.379	81.4295	310.639	66.1392	94.6836	30.0536	8.17678	65.4154	29.9773	23.8259	32.5426	22.0504	14.6813	28.631	88.1913	41.8651	48.673	18.8847	32.5428	59.8885	72.1767	18.0014	34.3675	110.162	69.6309	152.484	48.4661	79.9165	165.591	440.118	180.686	253.373	294.234	4317.97	72.5836	231.738	1116.46	ENSG00000181195	PENK	ensembl_havana
230.292	293.365	253.827	159.596	102.902	222.007	119.484	98.6909	128.004	205.399	60.8105	81.5406	49.474	21.4065	50.3824	38.9862	81.1131	64.0377	43.1576	25.1046	44.7159	30.0371	18.5541	36.8409	37.1351	34.0614	34.5965	39.2728	35.4625	63.3416	25.931	35.8882	100.892	38.5138	53.0932	159.546	24.5529	62.88	153.487	49.3802	66.1795	102.112	222.168	413.815	65.8512	142.94	93.3518	ENSG00000182575	NXPH3	ensembl_havana
43.9767	82.1619	50.5273	67.172	25.837	13.1119	812.51	47.1632	109.37	156.344	59.1261	242.225	1213.09	6.63218	5.63455	59.3028	1.51466	19.9597	5.68277	14.3734	13.0663	4.9603	21.1226	13.3504	14.6943	12.2365	23.2002	4.61952	3.46835	20.3421	3.4841	4.09026	31.7157	17.2122	51.942	58.8425	7.72368	45.0991	22.4799	82.7367	128.982	38.8878	55.3342	64.0019	28.2059	12.7491	214.292	ENSG00000182752	PAPPA	ensembl_havana
626.77	426.39	461.172	1114.59	2655.11	1567.82	353.673	786.343	1319.24	1003.23	1186.01	1561.4	467.635	1652.55	1216.53	1176.32	493.609	1304.95	684.023	755.521	633.215	735.435	1285.08	582.182	1366.34	918.602	1714.12	439.84	1209.27	595.579	318.462	668.898	1584.64	441.93	1205.02	1193.63	1212.44	489.973	1798.98	956.488	1556.68	1281.71	4579.41	3764.29	609.746	2836.62	2335.27	ENSG00000183054	RGPD6	ensembl_havana
428.105	319.022	319.852	435.148	302.277	224.716	293.7	350.409	707.721	242.623	311.986	295.638	118.85	56.6972	90.8888	131.464	114.482	111.579	175.906	100.824	38.2342	113.625	144.31	106.87	156.764	142.426	62.3547	117.271	104.73	37.6416	129.57	72.7307	143.398	156.966	156.145	201.238	202.398	174.486	217.139	235.698	402.602	427.425	409.594	1148.19	207.417	1436.16	2001.71	ENSG00000185567	AHNAK2	ensembl_havana
90.1607	140.487	119.568	66.9958	46.6261	126.886	38.4999	776.876	1046.69	331.847	386.372	491.746	1017.44	741.358	811.302	141.011	105.112	626.766	114.923	263.189	731.626	49.8598	177.938	576.053	278.912	551.141	1182.69	104.859	78.3525	339.335	62.3153	202.746	120.362	51.5224	252.524	535.224	33.6855	285.801	703.207	186.292	687.234	826.947	1453.38	1205.7	614.387	1986.51	268.13	ENSG00000185760	KCNQ5	ensembl_havana
2504.57	2370.11	2346.59	2821.46	2182.02	2787.07	3131.76	3426.34	3156.7	2685.95	2923.18	2832.12	2207.11	2005.92	2452.25	2092.26	2047.72	2340.49	1674.98	1816.93	2271.36	1587.37	1460.47	1808.05	2392.5	2224.64	2541.74	2244.87	1344.99	2515.28	1620.26	1172.91	2465.57	1790.12	933.174	2580.01	1589.96	891.845	1862.25	1815.66	1511.54	3387.46	3886.47	3145.03	913.797	3219.61	3889	ENSG00000186350	RXRA	ensembl_havana
1044.62	1163.61	1376.27	1180.7	857.447	996.125	1126.55	1272.92	964.887	664.482	1492.84	1203.37	934.956	2438.76	1740.34	1019.38	654.128	1471.25	1386.24	1173.31	1527.18	692.967	1080.89	1094.23	2909.02	1867.49	2007.01	786.28	426.793	640.955	665.815	678.543	318.873	317.755	506.401	497.401	453.494	381.883	398.562	631.245	666.213	520.437	749.378	911.346	731.209	1485.73	1793.68	ENSG00000186815	TPCN1	ensembl_havana
37.1442	42.0884	37.8428	37.6738	39.5309	48.4905	113.042	182.085	112.241	108.895	179.683	100.391	52.4492	55.4917	47.2671	46.8532	8.56026	11.0153	29.0121	8.50872	25.3453	53.5698	16.8619	31.5607	28.9635	13.2186	15.7005	25.7986	24.489	17.9165	24.3421	22.8231	12.5338	21.6142	28.0066	23.5696	25.79	37.2166	39.2394	34.4734	32.278	68.8395	361.334	110.716	24.4095	35.3654	120.828	ENSG00000186867	QRFPR	ensembl_havana
26.6703	39.4696	13.9687	12.4034	21.1901	41.055	22.7831	43.0117	271.697	19.5028	405.654	901.713	1111.39	69.1374	144.22	89.8834	2.62476	44.966	13.7864	30.3765	51.6119	8.15241	10.3811	10.455	39.2173	9.08761	117.732	27.9725	15.6576	50.3546	21.0268	7.61863	4.50951	3.9769	5.75491	26.8268	9.12541	5.62698	26.1103	46.4624	45.9751	88.5988	186.687	22.3998	46.8215	629.009	106.248	ENSG00000189056	RELN	ensembl_havana
104.058	78.5413	94.2831	113.388	60.2652	314.327	34.1204	1915.62	1090.73	507.899	60.5462	168.684	212.528	197.823	101.449	92.3624	92.1088	34.4918	111.854	276.391	123.777	49.1418	225.476	69.712	378.637	650.987	177.48	167.902	237.501	195.64	144.467	197.965	176.36	92.9362	107.391	401.744	34.5686	163.979	796.998	473.18	482.825	1556.55	137.418	937.776	342.133	3641.84	1343.59	ENSG00000196353	CPNE4	ensembl_havana
406.736	506.252	392.825	56.6686	56.4151	9.90776	37.1223	119.09	120.443	12.0831	27.3248	54.1917	18.0616	30.6765	75.0772	8.153	9.3096	5.33343	7.90351	21.7369	10.248	39.6127	7.97146	24.2799	16.3725	9.81462	38.7096	21.477	7.74478	12.2489	7.44118	2.83607	3.67124	14.1733	8.88783	0	5.25925	1.57865	3.18393	9.00437	3.85863	10.6156	293.564	497.14	4.0175	1131.76	364.683	ENSG00000196542	SPTSSB	ensembl_havana
1166.34	1594.45	1154.05	1373.79	2763.07	5368.84	919.4	4781.88	3417.65	9168.76	2756.39	1179.63	2898.71	967.068	1774.02	474.008	565.77	835.045	921.151	3641.94	1832.16	652.658	2798.62	1788.9	1021.29	6405.21	3250.15	578.382	1995.96	2675.65	1232.6	3199.84	2756.3	1594.29	7598.73	3700.83	959.347	7615.63	2618.15	4125.49	8104.73	2587.21	10622.3	1586.14	9293.53	1237.24	4794.45	ENSG00000196549	MME	ensembl_havana
93.6759	235.502	135.619	102.155	42.9515	37.5948	33.5514	61.8149	71.9325	27.3916	32.6612	45.5794	21.691	2.19608	13.3338	12.9558	7.98224	8.67467	10.5894	6.54045	22.2279	8.6225	9.09592	9.10126	15.1371	16.2075	35.8919	16.569	15.2755	67.3583	10.1096	16.45	24.504	9.20769	39.6597	65.7636	15.432	19.7348	71.3608	23.3916	50.5395	289.02	178.741	327.167	22.4632	40.6311	197.588	ENSG00000197355	UAP1L1	ensembl_havana
1219.47	1884.25	1112.31	892.366	1711.36	1594.26	1809.14	2628.7	3558.35	1950.02	2970.71	2969.15	967.361	603.1	855.999	667.621	138.879	221.307	273.026	342.792	270.482	261.479	326.113	205.332	336.898	298.191	219.751	158.205	359.545	291.535	239.856	394.804	368.86	447.286	1224.82	1100.12	369.115	1169.94	1373.15	1004.39	2301.98	2458.23	2005.56	7461.46	553.56	7032.25	10936.5	ENSG00000197747	S100A10	ensembl_havana
20.1408	31.3907	6.98649	542.095	86.484	446.138	59.0826	380.684	1982.83	106.192	136.982	1911.18	114.798	24.7119	46.9224	39.3884	107.675	94.1505	87.0417	10.3566	94.6132	29.6136	16.6603	76.4103	279.902	34.906	169.298	69.68	67.9307	14.3055	34.4075	30.6318	55.31	114.76	843.866	104.4	96.7287	818.658	103.614	298.267	1284.42	210.406	916.152	450.194	188.779	40.4323	870.749	ENSG00000198796	ALPK2	ensembl_havana
1091.13	1251.08	1000.35	624.701	264.671	482.664	390.172	822.532	1352.75	469.099	3831.05	3328.5	925.303	396.407	1316.69	394.786	146.911	435.517	370.365	506.882	416.853	160.15	413.126	290.51	734.764	828.79	636.011	257.855	657.112	575.389	199.142	838.561	2159.46	686.109	8616.78	5899.21	564.271	9101.16	2858.47	1668.25	8865.76	5331.33	1498.96	3863.13	5209.94	1238.81	1380.55	ENSG00000198910	L1CAM	ensembl_havana
429.105	812.036	583.057	672.913	332.104	219.272	1520	755.203	562.578	189.649	621.354	903.042	295.271	274.563	413.739	197.07	192.248	397.944	150.796	153.782	269.8	114.907	112.199	187.883	221.893	209.112	329.639	113.114	157.373	182.79	100.963	84.9902	337.964	154.659	659.865	488.471	98.3169	633.189	456.176	408.485	811.617	680.753	1194.42	1252.97	249.285	763.715	2314.87	ENSG00000204682	CASC10	ensembl_havana
1338.18	1476.81	1201.63	1494.38	723.703	1115.02	626.355	884.5	1584.03	759.074	1279.48	1667.54	654.329	795.727	1043.63	781.216	1073.56	1278.08	864.985	536.099	927.415	670.016	660.125	675.955	1123.72	945.595	1149.53	671.223	694.375	668.863	544.598	690.351	1064.81	567.199	769.953	811.278	559.755	749.179	1215.45	714.518	831.5	1316.58	1529.77	2154.45	717.949	1636.4	1747.58	ENSG00000205133	TRIQK	ensembl_havana
206.233	241.466	229.121	306.685	210.475	379.132	821.962	475.175	545.596	317.323	97.5916	134.262	268.473	93.855	124.113	86.1915	56.9757	102.348	67.2756	41.8162	145.179	61.1701	49.6018	93.0306	159.653	112.629	164	129.199	102.181	133.257	62.8508	51.863	85.1662	50.5613	104.638	123.035	54.2978	84.5186	132.633	116.276	89.0575	151.918	281.052	225.304	44.1349	474.185	120.418	ENSG00000205363	C15orf59	ensembl_havana
22.4522	13.0664	33.5303	54.0054	47.9934	53.7841	10.78	47.7276	46.9534	37.1599	64.7519	28.0153	37.9117	52.9748	42.1494	45.7229	32.8157	39.5519	51.404	38.367	32.1094	40.5335	28.5006	29.3407	42.3362	26.6871	30.4227	35.2264	21.8892	20.8	37.3293	26.6663	21.4951	28.3339	41.849	37.7343	39.6501	25.8867	30.6998	36.3485	31.9473	69.432	84.6388	551.041	34.3152	82.4274	916.617	ENSG00000213139	CRYGS	ensembl_havana
102.96	107.715	90.8537	89.8913	53.1966	66.9461	18.819	64.7516	92.221	57.5649	221.993	295.468	41.4399	66.3576	133.779	63.5914	104.403	75.5983	68.3086	49.4008	80.4132	52.5215	63.1189	68.7567	88.7212	85.856	99.0064	65.5717	91.6934	87.9597	41.6229	125.619	101.061	73.9405	96.4293	85.158	49.6116	88.76	92.0465	58.5991	78.4393	112.203	135.279	150.327	73.5219	107.012	103.101	ENSG00000249395	CASC9	havana
440.087	360.89	337.816	547.216	381.336	353.802	292.099	185.039	485.651	178.417	1380.49	1353.51	266.115	226.912	336.28	361.378	625.247	368.289	289.672	160.727	115.143	257.335	198.489	170.524	166.559	185.869	109.023	249.824	206.725	127.936	227.278	324.179	328.095	219.159	435.244	402.283	243.714	426.686	386.446	288.645	417.537	255.347	1776.92	146.561	562.922	237.139	557.287	ENSG00000250722	SEPP1	havana
13.3765	14.3543	7.02489	3.65014	7.93414	4.90904	10.4544	55.4427	56.3364	46.8242	30.9322	16.0745	16.2451	4.25696	10.2841	1.75173	6.80572	5.60527	5.58507	6.54425	6.15489	10.4453	6.4114	2.64628	12.8366	11.7818	1.93893	10.3779	17.9154	6.5286	7.04372	22.2034	29.2299	11.4558	39.8618	59.9006	7.95164	37.4845	77.4332	22.8877	50.1395	159.804	183.054	217.653	19.1769	252.977	195.118	ENSG00000255737	AGAP2-AS1	havana
29.295	12.9843	10.4217	3315.91	6094.97	4467.43	959.056	1520.52	148.864	2111.46	62.1347	19.9208	108.414	6.32211	21.6225	10.558	3.34984	2.70828	9.68979	0.527006	11.4037	5.31334	3.63417	3.59365	24.1857	7.94446	4.68473	8.18243	10.0686	25.7625	6.37953	22.7988	6.04507	13.8262	60.4577	32.1442	2.95494	65.2483	117.65	10.1082	80.3573	256.676	143.259	100.732	28.8161	265.093	69.9404	ENSG00000260266	CTD-2311M21.2	havana
248.218	192.851	482.423	382.757	306.165	959.45	41.8748	733.079	911.31	247.384	203.499	910.21	408.565	179.383	173.299	71.6944	114.814	34.1644	29.1807	22.2067	23.4269	29.1092	27.1092	23.8114	40.7211	52.4109	52.6551	24.3989	49.4485	32.3377	34.1977	60.8822	928.233	7.48217	867.003	1126.79	15.1087	857.293	1802.81	21.1369	967.241	1576.45	3287.68	8967.92	125.598	3729.97	1255.15	ENSG00000272636	DOC2B	ensembl_havana
1568.78	1693.25	1547.3	1491.39	1457.17	1146.72	2092.2	1374.44	543.625	1307.62	522.932	572.616	886.483	400.008	447.613	577.887	414.732	607.925	508.075	457.925	685.057	553.471	488.709	498.213	472.978	552.541	896.534	643.194	487.556	672.186	506.22	489.881	1153.27	657.812	1494.83	3555.48	656.928	1517.14	2712.46	667.643	1763.85	7519.28	1055.09	3630.59	694.267	538.533	2466.33	ENSG00000275342	SGK223	ensembl_havana
[truncated: 3 more columns]

## Sheet: kmeans.cluster6.dBase
t0.r1	t0.r2	t0.r3	X36h.r1	X36h.r2	X36h.r3	P1.r1	P1.r2	P1.r3	P2.r1	P2.r2	P2.r3	P3.r1	P3.r2	P3.r3	P4.r1	P4.r2	P4.r3	P5.r1	P5.r2	P5.r3	P5_EPI.r1	P5_EPI.r2	P5_EPI.r3	P5_MES.r1	P5_MES.r2	P5_MES.r3	P6.r1	P6.r2	P6.r3	P7.r1	P7.r2	P7.r3	P8.r1	P8.r2	P8.r3	P8_EPI.r1	P8_EPI.r2	P8_EPI.r3	P8_MES.r1	P8_MES.r2	P8_MES.r3	P9.r1	P9.r2	P10.r1	P10.r2	P10.r3	gene_id	gene_name	gene_source
507.314	466.51	477.684	580.44	459.052	180.818	357.523	157.692	330.974	250.526	473.974	388.686	258.959	282.011	231.789	360.857	526.55	151.33	453.983	351.188	193.888	538.326	484.859	350.184	217.309	207.147	78.5323	456.607	438.627	244.806	380.373	565.84	246.622	494.769	374.886	332.53	544.361	385.992	407.359	368.258	291.592	126.775	33.9003	117.974	576.936	46.539	21.8813	ENSG00000001561	ENPP4	ensembl_havana
4627.12	4417.1	4261.95	1997.73	2237.68	1200.22	2142.41	1084.76	765.711	2114.51	1977.43	1861.19	3897.57	5663.5	3121.14	6291.4	5176.52	4017.86	7592.68	8399.64	5038.67	9147.43	9647.78	8232.17	3709.1	5685.77	2598.23	8068.87	6725.57	5618.53	9247.77	5970.06	3337.7	8187.71	2308.52	2211.84	7941.53	2321.92	1587.02	6596.35	2687.69	1237.69	1133.37	348	5112.8	873.215	263.408	ENSG00000007062	PROM1	ensembl_havana
2537.93	2384.22	2213.19	1361.97	2773.98	4922.72	1579.22	2036.52	1232.46	3110.02	1389.48	1429.33	2102.71	1963.66	1220.87	2281.69	1745.02	1123.16	2172.67	1838.04	1337.58	2507.17	2692.87	1964.29	963.719	1142.98	742.74	2549.53	1910.23	1442.87	2705	2174.52	1580.11	2829.88	1883.58	2009.27	2839	2117.29	1448.45	1957.29	1871.23	1109.66	896.727	859.869	2699.68	1007.25	669.851	ENSG00000015133	CCDC88C	ensembl_havana
7842.08	6886.99	8988.14	14845.9	3129.76	8131.64	4829.63	4468.92	14584.4	4984.23	89240.1	84858.5	6657.8	18721.3	26163	16802.5	7790.46	13224	10011.1	4509.04	7778.97	6998.17	3836.29	6414.74	17507.4	6478.5	10156.6	7562.51	2769.06	5120.51	4312.63	2098.59	4279.4	3334.7	2860.84	4302.3	3583.81	2730.15	2118.36	6287.87	2419.9	2205.47	586.633	269.571	2940.01	393.322	88.336	ENSG00000018625	ATP1A2	ensembl_havana
1544.56	1622.67	1502.35	1303.19	850.205	694.292	680.294	572.866	644.612	646.294	580.843	650.437	589.19	1046.6	677.281	970.417	1529.19	785.492	1690.86	1931.46	1441.13	1890.87	2245.27	2055.37	955.277	1147.84	605.048	1718.65	2913.51	1921.74	2258.79	4781.68	1350.13	1840.56	1347.7	965.129	1924.65	1446.25	1381.38	1461.84	1594.35	650.873	524.993	404.012	2476.16	257.01	257.398	ENSG00000023171	GRAMD1B	ensembl_havana
485.252	575.962	576.667	177.111	280.461	115.671	1055.99	87.5245	21.6635	410.304	2319.31	1170.69	239.578	2507.09	5148.55	1312.51	1001.47	800.024	1845.09	221.642	220.568	762.68	189.4	260.976	5897.44	273.189	319.383	1013.22	318.452	337.388	310.55	69.1683	86.3729	204.484	30.3271	80.3982	153.033	57.3188	94.2575	180.995	97.6184	195.096	8.16345	379.471	49.1079	21.0177	36.4361	ENSG00000029534	ANK1	ensembl_havana
202.444	243.011	145.239	283.545	168.859	163.326	233.508	198.858	179.877	160.92	1015.05	925.709	164.302	367.122	387.173	475.907	608.306	370	517.244	303.4	183.8	454.938	378.793	228.598	470.997	156.441	162.406	470.155	556.153	302.357	507.181	486.634	448.209	548.155	545.008	430.45	613.562	700.053	308.297	460.023	470.793	297.377	132.391	113.224	437.409	27.5462	66.2759	ENSG00000030419	IKZF2	ensembl_havana
5858.14	5637.34	5636.52	4128.53	6123.96	4216.72	7023.27	4221.64	3381.61	6157.15	5743.91	4639.12	6056.29	7200.91	5532.84	5924.14	4507.62	4582.25	5577.41	6328.82	5014.83	5981.18	6520.15	6009.93	4495.68	4913.27	3956.78	5560.72	5265.77	4486.74	6050.55	5050.14	3079.69	5712.44	3626.02	3154.57	5577.08	3655.23	3043.13	4576.11	3369.48	2039.7	2101.45	1603.8	5121.71	2853.76	1912.14	ENSG00000035141	FAM136A	ensembl_havana
951.407	799.887	1003.66	776.205	531.147	751.917	672.028	68.4322	98.3012	44.3939	986.749	798.201	105.965	1111.59	772.907	433.822	915.976	1041.28	1315.02	1468.03	2308.55	507.632	854.817	1627.59	4223.75	2959.89	3144.13	1445.79	396.245	1285.61	966.239	248.662	248.874	591.964	170.751	373.601	423.202	170.93	209.185	2656.91	385.918	406.804	127.08	435.142	270.703	162.698	447.116	ENSG00000050555	LAMC3	ensembl_havana
315.896	281.78	335.874	123.621	101.307	176.363	111.497	53.2294	129.379	66.4786	94.6553	183.762	57.3973	344.318	290.375	239.916	170.841	86.3015	132.513	154.81	46.5372	207.13	190.324	79.4677	199.514	83.8264	22.2596	239.115	285.796	134.451	279.58	445.041	459.841	468.214	408.904	265.694	461.72	532.587	258.984	291.826	252.855	119.873	22.1437	90.2654	280.624	21.3755	12.6051	ENSG00000053108	FSTL4	ensembl_havana
203.385	186.469	177.633	137.241	26.2995	15.0052	10.347	29.2535	98.142	34.7596	201.412	374.726	69.4912	102.228	232.576	127.099	86.8698	125.822	162.289	97.1782	65.509	178.281	106.559	106.767	92.2236	48.4588	31.6608	162.555	90.0544	57.1689	160.619	73.382	74.1879	85.8777	104.342	73.9247	86.2107	78.7633	71.5297	73.2506	43.4102	49.6822	174.392	36.613	50.2142	49.2301	56.5232	ENSG00000062282	DGAT2	ensembl_havana
754.373	808.009	959.555	337.662	163.755	197.129	115.401	274.991	573.602	444.963	745.221	609.436	790.478	561.585	612.67	1755.14	1648.47	826.043	1677.46	495.446	436.508	2113.8	487.309	689.768	807.011	321.158	214.86	1442.21	401.633	534.439	872.85	232.308	858.171	530.084	234.476	204.419	519.124	310.318	344.696	520.812	129.527	231.35	43.9889	47.5342	335.959	15.6773	24.1946	ENSG00000066032	CTNNA2	ensembl_havana
3395.18	2688.06	3114.63	3670.76	3301.27	910.007	2732.04	1775.39	2493.14	2248.1	4808.86	4973.1	3047.23	3557.7	4024.11	3101.77	7290.37	9370.42	3756.67	5056.84	9638.55	3092.21	5980.91	7920	5246.23	5210.73	11670.4	3627.56	3780.01	6381.22	3996.84	4793.86	4483.71	3601.4	2858.73	2161.95	3599.72	3387.56	1984.08	3219.35	3212.62	1339.32	1346.56	949.99	5013.17	150.656	421.698	ENSG00000075213	SEMA3A	ensembl_havana
1707.93	1647.96	1766.34	2027.27	1494.29	2089.78	1380.89	1728.38	2385.42	2855.2	1008.49	1647.86	2258.72	1389.37	986.781	2191.01	3320.98	1200.56	3586.33	2983.63	1810.73	3458.2	4037	2980.1	1608.64	1656.6	547.161	4235.38	4036.93	2848.42	4540.97	4105.04	1980.49	5818.21	2859.55	2186.8	5736.84	3389.01	2326.77	3705.04	2630.78	1054.95	701.073	421.402	3663.34	467.929	225.879	ENSG00000075275	CELSR1	ensembl_havana
106.174	128.061	91.8857	78.0427	178.961	727.021	375.953	637.332	445.453	1813.58	1499.39	1214.73	783.877	1039.55	1545.11	1496.23	973.802	1421.03	1238.91	631.329	1007.31	1513.91	812.986	853.659	693.685	625.817	1012.57	1320.07	592.509	777.522	1267.38	411.795	418.571	1001.95	473.608	120.353	920.864	407.116	108.482	606.092	306.613	56.8113	74.7381	124.688	315.82	5.65128	18.3893	ENSG00000078328	RBFOX1	ensembl_havana
696.839	651.249	466.523	248.722	323.242	925.735	207.586	2510.07	1890.08	1380.52	538.428	389.423	1038.62	814.723	443.243	538.54	786.934	603.795	846.134	1021.88	725.062	600.88	1062.43	625.251	1582.16	1414.28	909.099	799.57	992.761	743.204	817.928	1067.19	626.647	844.05	1595.58	626.415	722.035	1742.88	592.884	1999.68	1598.44	441.81	157.697	237.828	1026.11	124.936	149.65	ENSG00000078596	ITM2A	ensembl_havana
2226.57	1876.6	2498.2	680.063	638.246	279.464	706.328	705.657	412.279	732.929	17855.5	7220.97	1057.33	9518.73	11403.9	5294.29	2498.27	3618.49	3481.94	1741.96	2604.83	2686.99	1778.71	2546.59	5810.58	2219.8	3100.34	2222.7	1194.51	1686.03	1603.91	955.734	1674.28	1430.02	1547.01	1242.88	1515.09	1668.98	686.59	1691.15	1383.54	612.249	260.325	510.068	1630.09	951.988	1000.15	ENSG00000079215	SLC1A3	ensembl_havana
124.396	194.645	80.9328	432.304	34.5242	47.6128	249.746	56.4609	42.2876	217.482	166.102	90.0466	285.189	29.4965	52.686	268.201	51.185	55.0225	97.1252	47.418	19.5014	143.863	70.8239	79.4898	151.101	36.3027	65.6058	155.331	189.839	59.1197	169.678	112.816	54.2075	698.573	264.99	91.0768	647.966	210.198	26.7511	619.128	151.304	33.2878	1.62911	11.632	243.469	0	2.66754	ENSG00000081479	LRP2	ensembl_havana
4250.26	4349.84	4084.94	2846.73	2870.04	2179.39	4735.84	2841.47	2649.2	6798.17	2785.44	2166.33	6460.05	5535.7	3396.73	6914.24	8530.82	5753.09	9775.9	7332.33	5921.68	11322.3	9355.31	8932.72	5725.82	5302.52	2775.93	9759.06	11015.2	6836.62	11800.2	9769.02	5497.84	12683.8	7919.5	3217.3	11386.3	8528.81	4719.75	9767.56	6714.79	2460.5	1390.48	1867.65	9989.34	747.867	751.679	ENSG00000081913	PHLPP1	ensembl_havana
[truncated: 139 more rows]
[truncated: 3 more columns]

## Sheet: kmeans.cluster7.dBase
t0.r1	t0.r2	t0.r3	X36h.r1	X36h.r2	X36h.r3	P1.r1	P1.r2	P1.r3	P2.r1	P2.r2	P2.r3	P3.r1	P3.r2	P3.r3	P4.r1	P4.r2	P4.r3	P5.r1	P5.r2	P5.r3	P5_EPI.r1	P5_EPI.r2	P5_EPI.r3	P5_MES.r1	P5_MES.r2	P5_MES.r3	P6.r1	P6.r2	P6.r3	P7.r1	P7.r2	P7.r3	P8.r1	P8.r2	P8.r3	P8_EPI.r1	P8_EPI.r2	P8_EPI.r3	P8_MES.r1	P8_MES.r2	P8_MES.r3	P9.r1	P9.r2	P10.r1	P10.r2	P10.r3	gene_id	gene_name	gene_source
[truncated: 285 more rows]
[truncated: 3 more columns]

## Sheet: kmeans.cluster8.dBase
t0.r1	t0.r2	t0.r3	X36h.r1	X36h.r2	X36h.r3	P1.r1	P1.r2	P1.r3	P2.r1	P2.r2	P2.r3	P3.r1	P3.r2	P3.r3	P4.r1	P4.r2	P4.r3	P5.r1	P5.r2	P5.r3	P5_EPI.r1	P5_EPI.r2	P5_EPI.r3	P5_MES.r1	P5_MES.r2	P5_MES.r3	P6.r1	P6.r2	P6.r3	P7.r1	P7.r2	P7.r3	P8.r1	P8.r2	P8.r3	P8_EPI.r1	P8_EPI.r2	P8_EPI.r3	P8_MES.r1	P8_MES.r2	P8_MES.r3	P9.r1	P9.r2	P10.r1	P10.r2	P10.r3	gene_id	gene_name	gene_source
[truncated: 202 more rows]
[truncated: 3 more columns]

[truncated: 12 more sheets: kmeans.cluster9.dBase, kmeans.cluster10.dBase, C1 GO, C2 GO, C3 GO, C4 GO, C5 GO, C6 GO, C7 GO, C8 GO, C9 GO, C10 GO]
