# Supplementary material for: Rostrocaudal patterning and neural crest differentiation of human pre-neural spinal cord progenitors in vitro
Source: Stem Cell Reports. 2022 Mar 24;17(4):894–910. doi: 10.1016/j.stemcr.2022.02.018 (PMC9023813; doi:10.1016/j.stemcr.2022.02.018)
Supplement: Table S5. List of genes significantly upregulated and downregulated in epithelial and mesenchymal enriched samples and GO (biological processes, molecular function, and cellular component) enrichment analysis [file mmc6.xlsx]

## Sheet: P5_MES_vs_P5_EPI.significant
Table S6: List of genes significantly up- and down- regulated in epithelial and mesenchymal enriched samples and GO (biological processes, molecular function and cellular component) enrichment analysis
baseMean	log2FC	FDR	gene_id	gene_name	gene_biotype	TF	entrezgene_id	width	GRCh38	strand
103.459	-2.46108	0.00018086	ENSG00000227191	TRGC2	TR_C_gene	FALSE	6967	9993	chr7:38239580-38249572	-
221.967	-2.36753	1.91435e-05	ENSG00000107831	FGF8	protein_coding	FALSE	2253	10240	chr10:101770130-101780369	-
414.884	-2.17131	3.98712e-10	ENSG00000140873	ADAMTS18	protein_coding	FALSE	170692	187302	chr16:77247813-77435114	-
1174.16	-2.16626	2.04238e-14	ENSG00000171956	FOXB1	protein_coding	TRUE	27023	57509	chr15:60004222-60061730	+
885.829	-2.15127	7.19795e-14	ENSG00000186854	TRABD2A	protein_coding	FALSE	129293	85359	chr2:84821650-84907008	-
296.602	-2.1323	1.71296e-09	ENSG00000183734	ASCL2	protein_coding	TRUE	430	2458	chr11:2268495-2270952	-
444.115	-2.12751	7.40641e-11	ENSG00000178403	NEUROG2	protein_coding	TRUE	63973	2657	chr4:112513516-112516172	-
254.007	-2.07928	6.11776e-07	ENSG00000141314	RHBDL3	protein_coding	FALSE	162494	58486	chr17:32266176-32324661	+
100.059	-2.07756	0.000217362	ENSG00000105251	SHD	protein_coding	FALSE	56961	12124	chr19:4278601-4290724	+
199.49	-2.05955	1.12032e-07	ENSG00000163630	SYNPR	protein_coding	FALSE	132204	388607	chr3:63228315-63616921	+
2732.5	-2.03709	0.000271751	ENSG00000137573	SULF1	protein_coding	FALSE	23213	194292	chr8:69466624-69660915	+
1391.62	-1.99542	6.57618e-05	ENSG00000155897	ADCY8	protein_coding	FALSE	114	262126	chr8:130780301-131042426	-
599.888	-1.98068	1.41314e-13	ENSG00000078900	TP73	protein_coding	TRUE	7161	83682	chr1:3652520-3736201	+
213.166	-1.96512	7.81671e-12	ENSG00000167434	CA4	protein_coding	FALSE	762	20964	chr17:60149936-60170899	+
128.274	-1.96431	3.82128e-05	ENSG00000116014	KISS1R	protein_coding	FALSE	84634	3729	chr19:917287-921015	+
791.069	-1.95748	1.42306e-23	ENSG00000165061	ZMAT4	protein_coding	TRUE	79698	367244	chr8:40530590-40897833	-
656.933	-1.9569	1.14956e-14	ENSG00000180287	PLD5	protein_coding	FALSE	200150	441711	chr1:242082986-242524696	-
162.659	-1.9492	4.20362e-07	ENSG00000088992	TESC	protein_coding	FALSE	54997	60557	chr12:117038923-117099479	-
143.226	-1.94551	2.22843e-07	ENSG00000120094	HOXB1	protein_coding	TRUE	3211	2472	chr17:48528526-48530997	-
362.413	-1.94216	3.5138e-06	ENSG00000148053	NTRK2	protein_coding	FALSE	4915	358520	chr9:84668551-85027070	+
130.245	-1.91898	0.00332727	ENSG00000105877	DNAH11	protein_coding	FALSE	8701	358625	chr7:21543215-21901839	+
156.785	-1.90648	1.06449e-08	ENSG00000198535	C2CD4A	protein_coding	FALSE	145741	3941	chr15:62066977-62070917	+
198.808	-1.90063	9.64334e-08	ENSG00000079689	SCGN	protein_coding	FALSE	10590	49583	chr6:25652201-25701783	+
739.411	-1.89958	7.46904e-15	ENSG00000178445	GLDC	protein_coding	FALSE	2731	113187	chr9:6532464-6645650	-
327.125	-1.89683	9.60562e-09	ENSG00000198216	CACNA1E	protein_coding	FALSE	777	394983	chr1:181413102-181808084	+
378.341	-1.89188	1.08583e-09	ENSG00000102678	FGF9	protein_coding	FALSE	2254	33116	chr13:21671383-21704498	+
164.502	-1.89068	3.2373e-11	ENSG00000125285	SOX21	protein_coding	TRUE	11166	2778	chr13:94709622-94712399	-
239.949	-1.88675	2.08519e-10	ENSG00000110975	SYT10	protein_coding	FALSE	341359	65582	chr12:33374238-33439819	-
236.69	-1.8865	2.99368e-09	ENSG00000211689	TRGC1	TR_C_gene	FALSE	6966	7800	chr7:38257879-38265678	-
551.198	-1.88418	1.54632e-08	ENSG00000164651	SP8	protein_coding	TRUE	221833	4604	chr7:20782283-20786886	-
274.524	-1.88116	1.03596e-12	ENSG00000110328	GALNT18	protein_coding	FALSE	374378	351130	chr11:11270876-11622005	-
135.811	-1.87893	0.000450525	ENSG00000159247	TUBBP5	transcribed_unprocessed_pseudogene	FALSE	643224	27359	chr9:138150075-138177433	+
298.239	-1.87246	4.36864e-12	ENSG00000036565	SLC18A1	protein_coding	FALSE	6570	38352	chr8:20144855-20183206	-
1023.66	-1.86759	3.01465e-15	ENSG00000103460	TOX3	protein_coding	TRUE	27324	109798	chr16:52438005-52547802	-
173.283	-1.85459	1.29432e-10	ENSG00000186007	LEMD1	protein_coding	FALSE	93273	75714	chr1:205381378-205457091	-
660.486	-1.84347	2.58662e-12	ENSG00000145242	EPHA5	protein_coding	TRUE	2044	350933	chr4:65319563-65670495	-
1507.57	-1.83596	8.0496e-14	ENSG00000135363	LMO2	protein_coding	TRUE	4005	33714	chr11:33858576-33892289	-
117.615	-1.8346	7.79158e-07	ENSG00000101327	PDYN	protein_coding	FALSE	5173	15529	chr20:1978757-1994285	-
226.366	-1.82466	2.33583e-05	ENSG00000146352	CLVS2	protein_coding	FALSE	134829	76957	chr6:122995971-123072927	+
356.366	-1.8085	1.23438e-07	ENSG00000124479	NDP	protein_coding	TRUE	4693	24729	chrX:43948776-43973504	-
749.379	-1.80135	1.25424e-10	ENSG00000183780	SLC35F3	protein_coding	FALSE	148641	419584	chr1:233904933-234324516	+
320.936	-1.80057	2.33002e-13	ENSG00000198719	DLL1	protein_coding	FALSE	28514	24360	chr6:170282206-170306565	-
157.424	-1.79491	4.89095e-07	ENSG00000227640	SOX21-AS1	lincRNA	FALSE	100507533	3531	chr13:94712716-94716246	+
8092.44	-1.78291	4.02003e-18	ENSG00000181449	SOX2	protein_coding	TRUE	6657	2513	chr3:181711924-181714436	+
500.013	-1.77709	1.02462e-07	ENSG00000196218	RYR1	protein_coding	FALSE	6261	153866	chr19:38433699-38587564	+
333.15	-1.7748	7.69107e-06	ENSG00000251151	HOXC-AS3	processed_transcript	FALSE	100874365	4011	chr12:53981509-53985519	-
953.224	-1.7579	1.56787e-11	ENSG00000135960	EDAR	protein_coding	FALSE	10913	94902	chr2:108894471-108989372	-
978.338	-1.74365	0.0067309	ENSG00000271824	AC009014.3	protein_coding	FALSE	NA	1667	chr5:136191468-136193134	-
138.68	-1.74189	0.000289178	ENSG00000137878	GCOM1	protein_coding	FALSE	145781	122838	chr15:57591908-57714745	+
168.901	-1.73511	0.000120546	ENSG00000275410	HNF1B	protein_coding	TRUE	6928	58816	chr17:37686432-37745247	-
1484.59	-1.73251	1.27057e-11	ENSG00000229544	NKX1-2	protein_coding	TRUE	390010	4946	chr10:124445239-124450184	-
1981.77	-1.72501	1.05252e-13	ENSG00000133816	MICAL2	protein_coding	FALSE	9645	169782	chr11:12094008-12263789	+
540.87	-1.72282	1.51725e-12	ENSG00000165566	AMER2	protein_coding	FALSE	219287	10605	chr13:25161684-25172288	-
118.924	-1.71554	0.00285591	ENSG00000130675	MNX1	protein_coding	TRUE	3110	16601	chr7:156994051-157010651	-
387.914	-1.71083	8.10014e-09	ENSG00000158856	DMTN	protein_coding	FALSE	2039	33533	chr8:22048995-22082527	+
275.794	-1.70978	0.00158328	ENSG00000177570	SAMD12	protein_coding	FALSE	401474	432537	chr8:118189459-118621995	-
864.188	-1.70672	4.74597e-08	ENSG00000120088	CRHR1	protein_coding	FALSE	1394	51549	chr17:45784280-45835828	+
651.431	-1.70043	7.69242e-11	ENSG00000281406	BLACAT1	lincRNA	FALSE	101669762	2994	chr1:205434886-205437879	-
128.825	-1.7001	2.16786e-06	ENSG00000136014	USP44	protein_coding	FALSE	84101	34931	chr12:95516560-95551490	-
204.632	-1.69211	5.63271e-06	ENSG00000057294	PKP2	protein_coding	FALSE	5318	106096	chr12:32790745-32896840	-
1026.13	-1.6824	5.59271e-13	ENSG00000152910	CNTNAP4	protein_coding	FALSE	85445	281961	chr16:76277278-76559238	+
221.704	-1.6821	3.26161e-05	ENSG00000139515	PDX1	protein_coding	TRUE	3651	6212	chr13:27920020-27926231	+
108.601	-1.67531	8.96319e-06	ENSG00000145642	FAM159B	protein_coding	FALSE	NA	27783	chr5:64690308-64718090	+
1479.21	-1.6746	0.00165974	ENSG00000179242	CDH4	protein_coding	FALSE	1002	688192	chr20:61252426-61940617	+
194.807	-1.67192	2.71886e-06	ENSG00000076554	TPD52	protein_coding	FALSE	7163	196488	chr8:80034745-80231232	-
937.948	-1.6673	3.04367e-08	ENSG00000183463	URAD	protein_coding	FALSE	646625	10941	chr13:27977714-27988654	-
9735.54	-1.65944	5.2187e-13	ENSG00000165556	CDX2	protein_coding	TRUE	1045	9003	chr13:27962137-27971139	-
553.401	-1.65712	1.20557e-07	ENSG00000244355	LY6G6D	protein_coding	FALSE	58530	2449	chr6:31715356-31717804	+
121.782	-1.6527	3.40943e-06	ENSG00000150510	FAM124A	protein_coding	FALSE	220108	61908	chr13:51222334-51284241	+
6279.09	-1.62302	1.14956e-14	ENSG00000254369	HOXA-AS3	antisense	FALSE	100133311	25952	chr7:27129977-27155928	+
295.945	-1.62193	1.00464e-08	ENSG00000143333	RGS16	protein_coding	FALSE	6004	5786	chr1:182598623-182604408	-
2059.93	-1.62169	1.71296e-09	ENSG00000168505	GBX2	protein_coding	TRUE	2637	3134	chr2:236165236-236168369	-
2404.34	-1.61971	0.000628731	ENSG00000244649	CTD-2377D24.6	lincRNA	FALSE	NA	60424	chr17:48646923-48707346	+
1678.58	-1.6179	0.00593936	ENSG00000128713	HOXD11	protein_coding	TRUE	3237	5539	chr2:176104216-176109754	+
956.167	-1.61333	6.67512e-07	ENSG00000101938	CHRDL1	protein_coding	FALSE	91851	121964	chrX:110673856-110795819	-
1983.24	-1.60515	1.54619e-12	ENSG00000155816	FMN2	protein_coding	FALSE	56776	460842	chr1:240014348-240475189	+
2381.28	-1.60473	0.000793124	ENSG00000075275	CELSR1	protein_coding	FALSE	9620	176337	chr22:46360834-46537170	-
396.058	-1.60132	2.64448e-07	ENSG00000162981	FAM84A	protein_coding	FALSE	NA	18129	chr2:14632686-14650814	+
152.17	-1.59927	0.00591248	ENSG00000095777	MYO3A	protein_coding	FALSE	53904	278261	chr10:25934267-26212527	+
4834.16	-1.59893	0.0005151	ENSG00000148204	CRB2	protein_coding	FALSE	286204	24155	chr9:123356170-123380324	+
156.421	-1.59701	1.50233e-05	ENSG00000175084	DES	protein_coding	FALSE	1674	8363	chr2:219418377-219426739	+
6324.35	-1.59497	0.000677229	ENSG00000233101	HOXB-AS3	antisense	FALSE	404266	56785	chr17:48549630-48606414	+
776.908	-1.58873	1.43602e-07	ENSG00000214039	RP11-474D1.3	lincRNA	FALSE	NA	11604	chr12:130033454-130045057	-
187.547	-1.58845	0.000902	ENSG00000235750	KIAA0040	protein_coding	FALSE	9674	36013	chr1:175156987-175192999	-
384.546	-1.58771	0.000207822	ENSG00000176771	NCKAP5	protein_coding	FALSE	344148	896665	chr2:132671799-133568463	-
236.006	-1.58539	1.06996e-11	ENSG00000163347	CLDN1	protein_coding	FALSE	9076	16775	chr3:190305701-190322475	-
157.802	-1.57727	2.25619e-06	ENSG00000144583	2004-03-01	protein_coding	FALSE	57574	114163	chr2:216257865-216372027	-
1346.44	-1.57673	7.07943e-14	ENSG00000272763	RP11-357H14.17	lincRNA	FALSE	NA	11101	chr17:48635923-48647023	-
1466.68	-1.57645	2.67374e-33	ENSG00000145423	SFRP2	protein_coding	FALSE	6423	8529	chr4:153780592-153789120	-
4240.39	-1.57321	0.000176178	ENSG00000121207	LRAT	protein_coding	FALSE	9227	126174	chr4:154626945-154753118	+
173.225	-1.57104	7.41352e-06	ENSG00000224717	RP11-576D8.4	lincRNA	FALSE	NA	13096	chr1:205455929-205469024	+
417.776	-1.56932	9.47423e-05	ENSG00000170178	HOXD12	protein_coding	TRUE	3238	1464	chr2:176099730-176101193	+
778.679	-1.56609	1.15777e-11	ENSG00000187210	GCNT1	protein_coding	FALSE	2650	87567	chr9:76419850-76507416	+
163.807	-1.56593	3.75563e-05	ENSG00000237289	CKMT1B	protein_coding	FALSE	1159	11848	chr15:43593054-43604901	+
147.977	-1.56352	0.000507863	ENSG00000082482	KCNK2	protein_coding	FALSE	3776	231319	chr1:215005775-215237093	+
785.253	-1.56037	1.66403e-10	ENSG00000164076	CAMKV	protein_coding	FALSE	79012	12235	chr3:49857988-49870222	-
6755.79	-1.55964	9.13921e-05	ENSG00000114529	C3orf52	protein_coding	FALSE	79669	44670	chr3:112086335-112131004	+
812.081	-1.55905	1.03634e-06	ENSG00000183248	PRR36	protein_coding	FALSE	80164	5661	chr19:7868719-7874379	-
369.733	-1.55626	1.41222e-06	ENSG00000151136	BTBD11	protein_coding	FALSE	121551	341230	chr12:107318413-107659642	+
151.137	-1.55563	0.000109099	ENSG00000157782	CABP1	protein_coding	FALSE	9478	26773	chr12:120640552-120667324	+
2548.18	-1.55377	1.65047e-21	ENSG00000262655	SPON1	protein_coding	FALSE	10418	305196	chr11:13962689-14267884	+
360.288	-1.55357	1.40276e-12	ENSG00000186998	EMID1	protein_coding	FALSE	129080	53747	chr22:29205851-29259597	+
567.856	-1.55253	1.25424e-10	ENSG00000261488	RP11-757F18.5	antisense	FALSE	NA	1937	chr3:112133423-112135359	+
111.39	-1.55243	0.00158743	ENSG00000188522	FAM83G	protein_coding	FALSE	644815	36016	chr17:18968789-19004804	-
312.726	-1.54733	3.03704e-07	ENSG00000001561	ENPP4	protein_coding	FALSE	22875	16707	chr6:46129993-46146699	+
599.242	-1.54463	4.45656e-12	ENSG00000134709	HOOK1	protein_coding	FALSE	51361	61593	chr1:59814786-59876378	+
179.953	-1.54163	2.69872e-05	ENSG00000279970	RP11-299G20.5	TEC	FALSE	NA	1993	chr15:101299656-101301648	-
631.888	-1.53892	1.28356e-05	ENSG00000050344	NFE2L3	protein_coding	TRUE	9603	34886	chr7:26152240-26187125	+
845.462	-1.53835	1.46962e-07	ENSG00000126217	MCF2L	protein_coding	FALSE	23263	205362	chr13:112894378-113099739	+
2707.64	-1.53748	3.68722e-10	ENSG00000164616	FBXL21	transcribed_unitary_pseudogene	FALSE	NA	21275	chr5:135930317-135951591	+
156.258	-1.5332	4.17782e-06	ENSG00000237732	AC010980.2	transcribed_unprocessed_pseudogene	FALSE	NA	34715	chr2:222318275-222352989	+
1334.23	-1.53288	3.57386e-10	ENSG00000197705	KLHL14	protein_coding	FALSE	57565	100392	chr18:32672671-32773062	-
225.324	-1.53062	1.07372e-06	ENSG00000173890	GPR160	protein_coding	FALSE	26996	47475	chr3:170037929-170085403	+
633.413	-1.53023	2.5355e-06	ENSG00000066382	MPPED2	protein_coding	FALSE	744	202380	chr11:30384493-30586872	-
830.169	-1.52764	4.15002e-06	ENSG00000123388	HOXC11	protein_coding	TRUE	3227	4518	chr12:53973126-53977643	+
271.083	-1.52672	1.23397e-05	ENSG00000167642	SPINT2	protein_coding	FALSE	10653	48580	chr19:38244035-38292614	+
2391.13	-1.52561	0.00164785	ENSG00000128710	HOXD10	protein_coding	TRUE	3236	11153	chr2:176108790-176119942	+
396.074	-1.52507	5.75479e-07	ENSG00000171766	GATM	protein_coding	FALSE	2628	41204	chr15:45361124-45402327	-
539.161	-1.52263	3.67373e-07	ENSG00000010278	CD9	protein_coding	FALSE	928	38557	chr12:6199715-6238271	+
166.81	-1.52182	4.33353e-05	ENSG00000257702	LBX2-AS1	antisense	FALSE	151534	2084	chr2:74502595-74504678	+
701.248	-1.52118	1.22613e-08	ENSG00000144476	ACKR3	protein_coding	FALSE	57007	14572	chr2:236567787-236582358	+
11248	-1.5208	0.000589751	ENSG00000180818	HOXC10	protein_coding	TRUE	3226	5215	chr12:53985065-53990279	+
436.301	-1.51578	2.7417e-06	ENSG00000250641	XXbac-BPG32J3.19	protein_coding	FALSE	NA	11015	chr6:31706904-31717918	+
2069	-1.51197	1.10273e-08	ENSG00000228630	HOTAIR	antisense	FALSE	100124700	12649	chr12:53962308-53974956	-
5523.98	-1.51021	0.000716882	ENSG00000162551	ALPL	protein_coding	FALSE	249	69041	chr1:21509372-21578412	+
152.671	-1.50381	0.00042435	ENSG00000148123	PLPPR1	protein_coding	FALSE	54886	296427	chr9:101028709-101325135	+
261.787	-1.5014	8.56625e-07	ENSG00000071073	MGAT4A	protein_coding	FALSE	11320	112021	chr2:98619106-98731126	-
280.655	-1.49827	4.66991e-06	ENSG00000204950	LRRC10B	protein_coding	FALSE	390205	2219	chr11:61508800-61511018	+
1095.86	-1.49776	1.4901e-13	ENSG00000129682	FGF13	protein_coding	FALSE	2258	608047	chrX:138614731-139222777	-
230.967	-1.49739	1.53945e-09	ENSG00000260057	LINC01571	lincRNA	FALSE	101927364	10655	chr16:51762519-51773173	+
263.742	-1.49702	1.24178e-06	ENSG00000175445	LPL	protein_coding	FALSE	4023	65542	chr8:19901717-19967258	+
387.016	-1.49635	2.75115e-05	ENSG00000157150	TIMP4	protein_coding	FALSE	7079	6301	chr3:12153051-12159351	-
475.019	-1.4957	1.72473e-05	ENSG00000128714	HOXD13	protein_coding	TRUE	3239	3048	chr2:176092891-176095938	+
1640.13	-1.4946	8.07375e-17	ENSG00000182742	HOXB4	protein_coding	TRUE	3214	4599	chr17:48575513-48580111	-
7287.06	-1.49428	1.53902e-13	ENSG00000196782	MAML3	protein_coding	TRUE	55534	437432	chr4:139716753-140154184	-
4752.5	-1.48182	5.35079e-10	ENSG00000117069	ST6GALNAC5	protein_coding	FALSE	81849	198271	chr1:76867441-77065711	+
2736.21	-1.48144	5.02223e-24	ENSG00000066468	FGFR2	protein_coding	FALSE	2263	120125	chr10:121478334-121598458	-
383.877	-1.48053	2.20516e-15	ENSG00000163531	NFASC	protein_coding	FALSE	23114	194172	chr1:204828651-205022822	+
110.625	-1.47861	7.86036e-05	ENSG00000139200	PIANP	protein_coding	FALSE	196500	7009	chr12:6693792-6700800	-
346.698	-1.47764	5.11532e-07	ENSG00000116990	MYCL	protein_coding	TRUE	4610	6831	chr1:39895426-39902256	-
129.974	-1.4768	0.00118979	ENSG00000147676	MAL2	protein_coding	FALSE	114569	80640	chr8:119165034-119245673	+
118.741	-1.47184	2.1947e-05	ENSG00000171877	FRMD5	protein_coding	FALSE	84978	324492	chr15:43870761-44195252	-
375.848	-1.47141	5.15954e-06	ENSG00000150625	GPM6A	protein_coding	FALSE	2823	369731	chr4:175632934-176002664	-
113.836	-1.47122	0.00228255	ENSG00000267506	RP11-13K12.1	lincRNA	FALSE	NA	16304	chr17:77546940-77563243	+
146.778	-1.46908	9.10431e-05	ENSG00000111261	MANSC1	protein_coding	FALSE	54682	24486	chr12:12326056-12350541	-
647.948	-1.46735	1.12364e-10	ENSG00000241697	TMEFF1	protein_coding	FALSE	8577	104524	chr9:100473113-100577636	+
264.995	-1.46711	3.64864e-05	ENSG00000268089	GABRQ	protein_coding	FALSE	55879	19352	chrX:152638183-152657534	+
181.172	-1.46557	0.000174795	ENSG00000267909	CCDC177	protein_coding	FALSE	56936	5022	chr14:69569816-69574837	-
952.485	-1.46545	8.70914e-06	ENSG00000240990	HOXA11-AS	antisense	FALSE	221883	4776	chr7:27184518-27189293	+
192.15	-1.4642	6.33584e-07	ENSG00000197635	DPP4	protein_coding	FALSE	1803	82302	chr2:161992241-162074542	-
1038.51	-1.46232	7.45272e-10	ENSG00000101542	CDH20	protein_coding	FALSE	28316	222192	chr18:61333582-61555773	+
214.664	-1.4622	3.0138e-06	ENSG00000196352	CD55	protein_coding	FALSE	1604	65297	chr1:207321508-207386804	+
231.789	-1.46092	0.00227168	ENSG00000198626	RYR2	protein_coding	FALSE	6262	791784	chr1:237042205-237833988	+
5998.9	-1.45752	6.25395e-12	ENSG00000166165	CKB	protein_coding	FALSE	1152	3453	chr14:103519659-103523111	-
321.616	-1.45452	3.77833e-05	ENSG00000167972	ABCA3	protein_coding	FALSE	21	64866	chr16:2275881-2340746	-
252.239	-1.45277	2.13239e-09	ENSG00000137198	GMPR	protein_coding	FALSE	2766	56970	chr6:16238580-16295549	+
236.966	-1.45164	2.26222e-05	ENSG00000143674	RP5-862P8.2	protein_coding	FALSE	NA	57381	chr1:233327768-233385148	+
1017.38	-1.45163	2.6101e-08	ENSG00000154721	JAM2	protein_coding	FALSE	58494	78291	chr21:25639272-25717562	+
714.691	-1.44845	1.27196e-08	ENSG00000100433	KCNK10	protein_coding	FALSE	54207	146805	chr14:88180103-88326907	-
6322.12	-1.44351	1.9942e-17	ENSG00000100167	2003-09-01	protein_coding	FALSE	NA	21950	chr22:41976272-41998221	+
222.766	-1.44066	0.000387826	ENSG00000139209	SLC38A4	protein_coding	FALSE	55089	67648	chr12:46764761-46832408	-
127.318	-1.43893	3.51089e-06	ENSG00000242715	CCDC169	protein_coding	FALSE	728591	75833	chr13:36222008-36297840	-
1963.21	-1.4381	5.63188e-07	ENSG00000176769	TCERG1L	protein_coding	FALSE	256536	219331	chr10:131092391-131311721	-
502.626	-1.4363	1.75483e-08	ENSG00000225783	MIAT	lincRNA	FALSE	440823	30048	chr22:26646428-26676475	+
165.219	-1.42443	0.000248419	ENSG00000076826	CAMSAP3	protein_coding	FALSE	57662	22403	chr19:7595902-7618304	+
299.002	-1.42146	1.67576e-05	ENSG00000171224	C10orf35	protein_coding	FALSE	NA	3349	chr10:69630251-69633599	+
3170.95	-1.41366	2.31386e-14	ENSG00000140479	PCSK6	protein_coding	TRUE	5046	228061	chr15:101297142-101525202	-
574.628	-1.41046	3.27361e-09	ENSG00000149571	KIRREL3	protein_coding	FALSE	84623	580102	chr11:126423359-127003460	-
2373.1	-1.40511	3.45531e-11	ENSG00000176533	GNG7	protein_coding	FALSE	2788	191491	chr19:2511219-2702709	-
145.931	-1.39826	0.00619164	ENSG00000167281	RBFOX3	protein_coding	FALSE	146713	426804	chr17:79089345-79516148	-
1986.07	-1.39157	5.76275e-12	ENSG00000266524	GDF10	protein_coding	FALSE	2662	13162	chr10:47300386-47313547	+
116.619	-1.38839	0.000955706	ENSG00000165905	LARGE2	protein_coding	FALSE	120071	7476	chr11:45921621-45929096	+
268.846	-1.38638	3.97255e-07	ENSG00000088538	DOCK3	protein_coding	FALSE	1795	708958	chr3:50675241-51384198	+
134.736	-1.38516	0.000347052	ENSG00000198208	RPS6KL1	protein_coding	FALSE	83694	19443	chr14:74903954-74923396	-
362.499	-1.38422	8.36619e-07	ENSG00000111249	CUX2	protein_coding	TRUE	23316	316531	chr12:111034024-111350554	+
14749.8	-1.38409	6.52697e-15	ENSG00000171843	MLLT3	protein_coding	TRUE	4300	280879	chr9:20341665-20622543	-
576.215	-1.38128	8.71941e-18	ENSG00000117266	CDK18	protein_coding	FALSE	5129	28199	chr1:205504595-205532793	+
1595.47	-1.38001	3.3901e-14	ENSG00000085552	IGSF9	protein_coding	FALSE	57549	18566	chr1:159927039-159945604	-
350.476	-1.37948	9.45949e-09	ENSG00000214944	ARHGEF28	protein_coding	FALSE	64283	315836	chr5:73626158-73941993	+
38807.1	-1.37903	0.00261966	ENSG00000120708	TGFBI	protein_coding	FALSE	7045	34924	chr5:136028895-136063818	+
2391.44	-1.37798	2.37418e-14	ENSG00000091129	NRCAM	protein_coding	FALSE	4897	309095	chr7:108147623-108456717	-
1217.61	-1.3755	1.89098e-10	ENSG00000165449	SLC16A9	protein_coding	FALSE	220963	85242	chr10:59650761-59736002	-
435.302	-1.37356	4.13629e-07	ENSG00000263155	MYZAP	protein_coding	FALSE	100820829	93424	chr15:57591941-57685364	+
10988.2	-1.37298	5.18908e-13	ENSG00000157851	DPYSL5	protein_coding	FALSE	56896	102605	chr2:26847747-26950351	+
354.085	-1.37286	1.01744e-06	ENSG00000162344	FGF19	protein_coding	FALSE	9965	6411	chr11:69698232-69704642	-
584.65	-1.37228	2.49342e-12	ENSG00000139737	SLAIN1	protein_coding	FALSE	122060	66389	chr13:77697854-77764242	+
3129.38	-1.37132	7.16106e-18	ENSG00000168243	GNG4	protein_coding	FALSE	2786	103068	chr1:235547687-235650754	-
270.909	-1.36997	1.04638e-05	ENSG00000277363	SRCIN1	protein_coding	FALSE	80725	75915	chr17:38530016-38605930	-
165.919	-1.36816	2.53254e-06	ENSG00000157214	STEAP2	protein_coding	FALSE	261729	70548	chr7:90167590-90238137	+
1346.97	-1.36612	3.32967e-12	ENSG00000162493	PDPN	protein_coding	FALSE	10630	34493	chr1:13583465-13617957	+
1402.58	-1.3649	8.6296e-08	ENSG00000118298	CA14	protein_coding	FALSE	23632	7920	chr1:150257159-150265078	+
6365.01	-1.36185	1.31234e-16	ENSG00000141449	GREB1L	protein_coding	FALSE	80000	283176	chr18:21242242-21525417	+
213.35	-1.3585	2.18025e-06	ENSG00000180448	ARHGAP45	protein_coding	FALSE	23526	20706	chr19:1065923-1086628	+
222.481	-1.35772	6.28105e-09	ENSG00000118513	MYB	protein_coding	TRUE	4602	37859	chr6:135181315-135219173	+
1027.07	-1.35661	2.95426e-05	ENSG00000128567	PODXL	protein_coding	FALSE	5420	57956	chr7:131500262-131558217	-
843.163	-1.35493	8.96982e-09	ENSG00000127329	PTPRB	protein_coding	FALSE	5787	121575	chr12:70515866-70637440	-
1679.62	-1.35445	1.33257e-06	ENSG00000165238	WNK2	protein_coding	FALSE	65268	135657	chr9:93184916-93320572	+
284.253	-1.35444	0.000369105	ENSG00000155886	SLC24A2	protein_coding	FALSE	25769	279477	chr9:19507452-19786928	-
144.558	-1.35378	7.0313e-06	ENSG00000122574	WIPF3	protein_coding	FALSE	644150	110581	chr7:29806486-29917066	+
2691.73	-1.35358	4.37003e-08	ENSG00000092969	TGFB2	protein_coding	FALSE	7042	98385	chr1:218346235-218444619	+
414.253	-1.34925	7.79158e-07	ENSG00000148408	CACNA1B	protein_coding	FALSE	774	246836	chr9:137877789-138124624	+
158.269	-1.34911	0.00147144	ENSG00000151948	GLT1D1	protein_coding	FALSE	144423	131542	chr12:128853427-128984968	+
51987.3	-1.3491	2.62542e-12	ENSG00000131914	LIN28A	protein_coding	TRUE	79727	18945	chr1:26410778-26429722	+
1271.31	-1.34779	9.37034e-06	ENSG00000105699	LSR	protein_coding	TRUE	51599	19635	chr19:35248330-35267964	+
213.822	-1.34672	1.31457e-05	ENSG00000105784	RUNDC3B	protein_coding	FALSE	154661	204749	chr7:87627548-87832296	+
258.587	-1.34612	3.18372e-05	ENSG00000158769	F11R	protein_coding	FALSE	50848	26138	chr1:160995211-161021348	-
3469.68	-1.34208	0.00688224	ENSG00000134762	DSC3	protein_coding	FALSE	1825	52808	chr18:30990008-31042815	-
272.352	-1.33941	0.000103172	ENSG00000229891	LINC01315	lincRNA	FALSE	102723775	4837	chr22:42364400-42369236	-
1668.96	-1.33862	9.29399e-31	ENSG00000015133	CCDC88C	protein_coding	FALSE	440193	146522	chr14:91271323-91417844	-
519.865	-1.33802	7.57441e-05	ENSG00000110076	NRXN2	protein_coding	FALSE	9379	117015	chr11:64606174-64723188	-
1160.46	-1.33778	2.37618e-06	ENSG00000158815	FGF17	protein_coding	FALSE	8822	6412	chr8:22042398-22048809	+
972.279	-1.33428	2.95869e-08	ENSG00000133169	BEX1	protein_coding	TRUE	55859	1590	chrX:103062651-103064240	-
1590.55	-1.3332	7.65261e-10	ENSG00000137142	IGFBPL1	protein_coding	FALSE	347252	15454	chr9:38408994-38424447	-
666.323	-1.3318	5.75599e-05	ENSG00000106536	POU6F2	protein_coding	TRUE	11281	515098	chr7:38977998-39493095	+
113.638	-1.33131	0.00134351	ENSG00000138646	HERC5	protein_coding	FALSE	51191	49047	chr4:88457117-88506163	+
1532.36	-1.3286	1.13398e-06	ENSG00000145864	GABRB2	protein_coding	FALSE	2561	260616	chr5:161288429-161549044	-
198.345	-1.32826	2.76094e-06	ENSG00000137571	SLCO5A1	protein_coding	FALSE	81796	168018	chr8:69667047-69835064	-
1101.45	-1.32756	9.06964e-10	ENSG00000260597	AC012531.25	lincRNA	FALSE	NA	2680	chr12:54019910-54022589	+
462.573	-1.32734	1.07532e-06	ENSG00000153976	HS3ST3A1	protein_coding	FALSE	9955	106239	chr17:13495689-13601927	-
1728.28	-1.32691	1.84406e-10	ENSG00000198732	SMOC1	protein_coding	FALSE	64093	178236	chr14:69854131-70032366	+
1189.66	-1.32232	6.59533e-11	ENSG00000164116	GUCY1A3	protein_coding	FALSE	NA	65639	chr4:155666711-155732349	+
4358.54	-1.32206	1.06037e-14	ENSG00000198353	HOXC4	protein_coding	TRUE	3221	39100	chr12:54016931-54056030	+
17341.6	-1.32123	4.80052e-16	ENSG00000170689	HOXB9	protein_coding	TRUE	3219	5198	chr17:48621159-48626356	-
229.833	-1.32107	0.000140201	ENSG00000145428	RNF175	protein_coding	FALSE	285533	50111	chr4:153710125-153760235	-
332.861	-1.32065	5.96038e-11	ENSG00000111879	FAM184A	protein_coding	FALSE	79632	189625	chr6:118959763-119149387	-
919.023	-1.32035	0.000135047	ENSG00000177519	RPRM	protein_coding	FALSE	56475	1471	chr2:153477338-153478808	-
145.328	-1.31932	0.00333467	ENSG00000158458	NRG2	protein_coding	FALSE	9542	196521	chr5:139846779-140043299	-
916.459	-1.31885	1.63526e-08	ENSG00000114805	PLCH1	protein_coding	FALSE	23007	369488	chr3:155375580-155745067	-
293.142	-1.31721	2.86626e-05	ENSG00000105613	MAST1	protein_coding	FALSE	22983	41001	chr19:12833951-12874951	+
2021.49	-1.31708	5.20549e-23	ENSG00000143195	ILDR2	protein_coding	FALSE	387597	79772	chr1:166895711-166975482	-
745.919	-1.31521	5.71057e-06	ENSG00000103154	NECAB2	protein_coding	FALSE	54550	34145	chr16:83968632-84002776	+
623.012	-1.30687	2.52942e-10	ENSG00000158292	GPR153	protein_coding	FALSE	387509	13630	chr1:6247346-6260975	-
326.019	-1.30552	1.16855e-07	ENSG00000108679	LGALS3BP	protein_coding	FALSE	3959	8872	chr17:78971238-78980109	-
113.277	-1.30463	0.00721556	ENSG00000138030	KHK	protein_coding	FALSE	3795	14026	chr2:27086747-27100772	+
543.221	-1.30124	8.61829e-05	ENSG00000140022	STON2	protein_coding	FALSE	85439	175810	chr14:81260656-81436465	-
1435.65	-1.30025	1.23397e-05	ENSG00000237515	SHISA9	protein_coding	FALSE	729993	338794	chr16:12901620-13240413	+
378.14	-1.29796	0.00698159	ENSG00000198624	CCDC69	protein_coding	FALSE	26112	43094	chr5:151181052-151224145	-
1153.38	-1.29727	6.22021e-12	ENSG00000079691	CARMIL1	protein_coding	FALSE	55604	341453	chr6:25279078-25620530	+
1346.72	-1.29723	2.43231e-11	ENSG00000139116	KIF21A	protein_coding	FALSE	55605	150163	chr12:39293228-39443390	-
18995.7	-1.29702	2.87999e-10	ENSG00000170558	CDH2	protein_coding	FALSE	1000	226481	chr18:27950966-28177446	-
258.262	-1.29686	0.000345026	ENSG00000183837	PNMA3	protein_coding	FALSE	29944	4059	chrX:153056409-153060467	+
327.66	-1.2936	0.00163888	ENSG00000106688	SLC1A1	protein_coding	FALSE	6505	97026	chr9:4490444-4587469	+
2113.51	-1.29187	3.6527e-07	ENSG00000148798	INA	protein_coding	FALSE	9118	13189	chr10:103277163-103290351	+
292.896	-1.29028	1.80825e-06	ENSG00000176244	ACBD7	protein_coding	FALSE	414149	11254	chr10:15077523-15088776	-
202.338	-1.28978	0.000227808	ENSG00000223572	CKMT1A	protein_coding	FALSE	548596	6337	chr15:43692886-43699222	+
783.325	-1.28913	2.41935e-12	ENSG00000093072	CECR1	protein_coding	FALSE	NA	43200	chr22:17178790-17221989	-
829.927	-1.28402	5.79021e-05	ENSG00000172461	FUT9	protein_coding	FALSE	10690	199629	chr6:96015984-96215612	+
3413.86	-1.28394	0.00608435	ENSG00000138119	MYOF	protein_coding	FALSE	26509	175889	chr10:93306429-93482317	-
206.58	-1.28242	0.000496842	ENSG00000182379	NXPH4	protein_coding	FALSE	11247	9655	chr12:57216795-57226449	+
200.811	-1.28195	5.69872e-07	ENSG00000148541	FAM13C	protein_coding	FALSE	220965	117053	chr10:59246129-59363181	-
217.406	-1.28079	0.000180705	ENSG00000158457	TSPAN33	protein_coding	FALSE	340348	24806	chr7:129144892-129169697	+
2270.34	-1.27996	9.81692e-07	ENSG00000130294	KIF1A	protein_coding	FALSE	547	106545	chr2:240713764-240820308	-
1137.76	-1.27962	6.45702e-07	ENSG00000204525	HLA-C	protein_coding	FALSE	3107	3382	chr6:31268749-31272130	-
10418.9	-1.27936	2.07881e-11	ENSG00000174607	UGT8	protein_coding	FALSE	7368	79770	chr4:114598455-114678224	+
177.299	-1.27802	0.000259693	ENSG00000072041	SLC6A15	protein_coding	FALSE	55117	54128	chr12:84859488-84913615	-
280.188	-1.27764	0.00190302	ENSG00000170382	LRRN2	protein_coding	FALSE	10446	68564	chr1:204617170-204685733	-
3939.13	-1.27672	1.92856e-11	ENSG00000119139	TJP2	protein_coding	FALSE	9414	133945	chr9:69121264-69255208	+
147.795	-1.27558	0.00990495	ENSG00000137842	TMEM62	protein_coding	FALSE	80021	61868	chr15:43123279-43185146	+
748.78	-1.27429	2.30683e-07	ENSG00000029153	ARNTL2	protein_coding	TRUE	56938	92436	chr12:27332854-27425289	+
114.534	-1.27397	0.00116916	ENSG00000270182	RP1-170O19.24	sense_intronic	FALSE	NA	633	chr7:27158344-27158976	+
166.994	-1.26915	0.00296284	ENSG00000155980	KIF5A	protein_coding	FALSE	3798	36635	chr12:57549998-57586632	+
119.526	-1.26844	0.000159215	ENSG00000226363	HAGLROS	lincRNA	FALSE	102800310	1292	chr2:176177717-176179008	+
127.538	-1.26711	0.000557354	ENSG00000167034	NKX3-1	protein_coding	TRUE	4824	4235	chr8:23678693-23682927	-
1990.25	-1.25983	3.83123e-16	ENSG00000143842	SOX13	protein_coding	TRUE	9580	54629	chr1:204073115-204127743	+
10929.1	-1.25945	3.26113e-15	ENSG00000101115	SALL4	protein_coding	TRUE	57167	20190	chr20:51782331-51802520	-
343.6	-1.25879	2.67619e-06	ENSG00000068615	REEP1	protein_coding	FALSE	65055	124091	chr2:86213993-86338083	-
118.992	-1.25873	0.00358101	ENSG00000130226	DPP6	protein_coding	FALSE	1804	1007189	chr7:153887097-154894285	+
154.471	-1.2508	0.00392689	ENSG00000125675	GRIA3	protein_coding	FALSE	2892	306763	chrX:123184153-123490915	+
6502.01	-1.2463	7.96504e-33	ENSG00000120093	HOXB3	protein_coding	TRUE	3213	56043	chr17:48548870-48604912	-
146.321	-1.24559	0.00850011	ENSG00000129422	MTUS1	protein_coding	FALSE	57509	157123	chr8:17643795-17800917	-
638.793	-1.24466	1.40246e-13	ENSG00000106537	TSPAN13	protein_coding	FALSE	27075	31002	chr7:16753535-16784536	+
6503.41	-1.24274	1.00468e-10	ENSG00000007062	PROM1	protein_coding	FALSE	8842	121303	chr4:15963076-16084378	-
1165.08	-1.24177	2.41032e-06	ENSG00000150551	LYPD1	protein_coding	FALSE	116372	26727	chr2:132644853-132671579	-
701.191	-1.23834	8.82638e-05	ENSG00000163081	CCDC140	protein_coding	FALSE	151278	7071	chr2:222298147-222305217	+
1483.28	-1.23536	5.24445e-09	ENSG00000023171	GRAMD1B	protein_coding	FALSE	57476	269347	chr11:123358428-123627774	+
153.088	-1.23407	0.000348649	ENSG00000174460	ZCCHC12	protein_coding	FALSE	170261	3179	chrX:118823790-118826968	+
127.501	-1.23298	0.000385951	ENSG00000177359	OVOS2	protein_coding	FALSE	144203	94503	chr12:31111652-31206154	-
261.72	-1.22917	1.29729e-06	ENSG00000260244	RP11-588K22.2	sense_overlapping	FALSE	NA	2615	chr4:155734448-155737062	+
177.319	-1.22821	0.00750436	ENSG00000272573	MUSTN1	protein_coding	FALSE	389125	2106	chr3:52833114-52835219	-
772.317	-1.22587	2.76973e-06	ENSG00000066032	CTNNA2	protein_coding	FALSE	1496	1463631	chr2:79185231-80648861	+
696.353	-1.22357	1.45862e-10	ENSG00000187672	ERC2	protein_coding	FALSE	26059	960056	chr3:55508308-56468363	-
826.168	-1.22343	2.13606e-16	ENSG00000174672	BRSK2	protein_coding	FALSE	9024	72791	chr11:1389899-1462689	+
389.565	-1.22264	5.86498e-05	ENSG00000152932	RAB3C	protein_coding	FALSE	115827	277174	chr5:58582221-58859394	+
480.378	-1.22142	3.87761e-05	ENSG00000152583	SPARCL1	protein_coding	FALSE	8404	57727	chr4:87473335-87531061	-
149.043	-1.2207	0.000534262	ENSG00000175229	GAL3ST3	protein_coding	FALSE	89792	7229	chr11:66041952-66049180	-
357.343	-1.21995	1.34443e-07	ENSG00000181085	MAPK15	protein_coding	FALSE	225689	6200	chr8:143716259-143722458	+
3006.04	-1.21922	9.68097e-20	ENSG00000170166	HOXD4	protein_coding	TRUE	3233	2005	chr2:176151222-176153226	+
127.852	-1.21775	0.00557462	ENSG00000151834	GABRA2	protein_coding	FALSE	2555	226804	chr4:46248427-46475230	-
1888.31	-1.21623	1.66403e-10	ENSG00000111859	NEDD9	protein_coding	FALSE	4739	199051	chr6:11183298-11382348	-
12001.1	-1.21484	3.48454e-09	ENSG00000078114	NEBL	protein_coding	FALSE	10529	394215	chr10:20779973-21174187	-
216.77	-1.21342	0.000286874	ENSG00000178233	TMEM151B	protein_coding	FALSE	441151	37041	chr6:44270466-44307506	+
302.828	-1.21259	3.51089e-06	ENSG00000244274	DBNDD2	protein_coding	FALSE	55861	4554	chr20:45406057-45410610	+
2068.89	-1.21094	1.61368e-10	ENSG00000105997	HOXA3	protein_coding	TRUE	3200	46398	chr7:27106184-27152581	-
372.846	-1.20909	8.19028e-07	ENSG00000170579	DLGAP1	protein_coding	FALSE	9229	959304	chr18:3496032-4455335	-
1522.94	-1.20607	1.8539e-10	ENSG00000105939	ZC3HAV1	protein_coding	TRUE	56829	66200	chr7:139043520-139109719	-
146.992	-1.20418	0.00205451	ENSG00000213981	AC007277.3	antisense	FALSE	NA	55001	chr2:170640374-170695374	-
438.538	-1.20167	2.77741e-07	ENSG00000113739	STC2	protein_coding	FALSE	8614	14791	chr5:173314713-173329503	-
2935.71	-1.20096	3.04367e-08	ENSG00000134243	SORT1	protein_coding	FALSE	6272	88384	chr1:109309568-109397951	-
1199.25	-1.1985	1.76312e-08	ENSG00000149809	TM7SF2	protein_coding	FALSE	7108	4540	chr11:65111845-65116384	+
1377.76	-1.19834	0.000105518	ENSG00000128683	GAD1	protein_coding	FALSE	2571	47939	chr2:170813213-170861151	+
655.582	-1.19689	1.11336e-07	ENSG00000180537	RNF182	protein_coding	FALSE	221687	55857	chr6:13924446-13980302	+
121.859	-1.19599	0.00174002	ENSG00000272235	RP11-22L13.1	lincRNA	FALSE	NA	3461	chr1:3306636-3310096	-
11329.7	-1.19488	1.25927e-23	ENSG00000130066	SAT1	protein_coding	FALSE	6303	3054	chrX:23783173-23786226	+
11353	-1.19457	8.05838e-09	ENSG00000165194	PCDH19	protein_coding	FALSE	57526	118630	chrX:100291644-100410273	-
368.318	-1.19393	2.6101e-08	ENSG00000124406	ATP8A1	protein_coding	FALSE	10396	248733	chr4:42408373-42657105	-
334.378	-1.19302	0.00888401	ENSG00000114279	FGF12	protein_coding	FALSE	2257	628370	chr3:192139395-192767764	-
211.521	-1.19279	1.58908e-05	ENSG00000177283	FZD8	protein_coding	FALSE	8325	4030	chr10:35638249-35642278	-
461.78	-1.19182	7.91411e-09	ENSG00000100285	NEFH	protein_coding	FALSE	4744	11161	chr22:29480230-29491390	+
151.551	-1.19042	0.00374446	ENSG00000156968	MPV17L	protein_coding	FALSE	255027	17515	chr16:15395754-15413268	+
100.83	-1.19032	0.00583835	ENSG00000167306	MYO5B	protein_coding	FALSE	4645	372281	chr18:49822813-50195093	-
311.747	-1.19005	2.46586e-05	ENSG00000158106	RHPN1	protein_coding	FALSE	114822	15334	chr8:143368887-143384220	+
195.473	-1.18829	0.00279136	ENSG00000170500	LONRF2	protein_coding	FALSE	164832	49443	chr2:100273291-100322733	-
272.152	-1.18659	2.24179e-06	ENSG00000067606	PRKCZ	protein_coding	TRUE	5590	134926	chr1:2050470-2185395	+
221.44	-1.18653	0.000118247	ENSG00000139266	2009-03-01	protein_coding	FALSE	92979	5310	chr12:57755098-57760407	+
504.791	-1.18637	2.74075e-05	ENSG00000111674	ENO2	protein_coding	FALSE	2026	9954	chr12:6913745-6923698	+
284.803	-1.18633	1.49062e-05	ENSG00000221890	NPTXR	protein_coding	FALSE	23467	25531	chr22:38818452-38843982	-
264.774	-1.18554	0.0007124	ENSG00000140287	HDC	protein_coding	FALSE	3067	24080	chr15:50241947-50266026	-
300.425	-1.18246	2.37319e-05	ENSG00000214796	RP11-480I12.5	transcribed_unprocessed_pseudogene	FALSE	NA	9793	chr1:202851828-202861620	-
1282.11	-1.18243	1.58644e-12	ENSG00000153233	PTPRR	protein_coding	FALSE	5801	282771	chr12:70638073-70920843	-
128.966	-1.17878	0.00150126	ENSG00000250451	HOXC-AS1	antisense	FALSE	100874363	989	chr12:53999022-54000010	-
19236.4	-1.17852	5.12677e-11	ENSG00000103449	SALL1	protein_coding	TRUE	6299	15393	chr16:51135975-51151367	-
205.769	-1.17815	0.000596845	ENSG00000080854	IGSF9B	protein_coding	FALSE	22997	48422	chr11:133908564-133956985	-
1062.54	-1.17807	2.04238e-14	ENSG00000109906	ZBTB16	protein_coding	TRUE	7704	191084	chr11:114059593-114250676	+
869.074	-1.17799	3.01147e-06	ENSG00000103044	HAS3	protein_coding	FALSE	3038	13156	chr16:69105564-69118719	+
33511.6	-1.17505	2.49951e-10	ENSG00000114251	WNT5A	protein_coding	TRUE	7474	24825	chr3:55465715-55490539	-
849.655	-1.17304	1.89803e-11	ENSG00000127328	RAB3IP	protein_coding	FALSE	117177	84524	chr12:69738681-69823204	+
984.807	-1.17182	7.35841e-09	ENSG00000172985	SH3RF3	protein_coding	FALSE	344558	375285	chr2:109129348-109504632	+
533.749	-1.17065	1.74999e-06	ENSG00000118946	PCDH17	protein_coding	FALSE	27253	97502	chr13:57631810-57729311	+
116.154	-1.1702	0.001266	ENSG00000115107	STEAP3	protein_coding	FALSE	55240	41822	chr2:119223831-119265652	+
231.196	-1.16275	0.00186802	ENSG00000160446	ZDHHC12	protein_coding	FALSE	84885	3259	chr9:128720869-128724127	-
995.484	-1.16222	5.28522e-08	ENSG00000171130	ATP6V0E2	protein_coding	FALSE	155066	7731	chr7:149872968-149880698	+
12384.8	-1.16183	8.57615e-11	ENSG00000197757	HOXC6	protein_coding	TRUE	3223	40200	chr12:53990624-54030823	+
7235.77	-1.16099	2.36973e-09	ENSG00000081913	PHLPP1	protein_coding	FALSE	23239	264984	chr18:62715450-62980433	+
1511.54	-1.15012	4.02003e-18	ENSG00000143126	CELSR2	protein_coding	FALSE	1952	25732	chr1:109250019-109275750	+
4266.39	-1.15005	7.74479e-13	ENSG00000046653	GPM6B	protein_coding	FALSE	2824	167608	chrX:13771031-13938638	-
203.193	-1.14901	2.40981e-05	ENSG00000188760	TMEM198	protein_coding	FALSE	130612	6933	chr2:219543663-219550595	+
549.291	-1.14812	0.000157519	ENSG00000164236	ANKRD33B	protein_coding	FALSE	651746	93487	chr5:10564330-10657816	+
968.618	-1.14409	2.1947e-05	ENSG00000184588	PDE4B	protein_coding	FALSE	5142	582066	chr1:65792514-66374579	+
333.979	-1.14141	9.23015e-07	ENSG00000025039	RRAGD	protein_coding	FALSE	58528	47635	chr6:89364636-89412270	-
120.06	-1.13813	0.00127686	ENSG00000006210	CX3CL1	protein_coding	FALSE	6376	12591	chr16:57372458-57385048	+
1209.26	-1.13717	2.98847e-09	ENSG00000180921	FAM83H	protein_coding	FALSE	286077	9869	chr8:143723933-143733801	-
368.129	-1.13599	3.1248e-07	ENSG00000172936	MYD88	protein_coding	TRUE	4615	4545	chr3:38138478-38143022	+
433.845	-1.13299	0.00120752	ENSG00000123146	ADGRE5	protein_coding	FALSE	976	28225	chr19:14380501-14408725	+
141.774	-1.13252	0.000706839	ENSG00000124171	PARD6B	protein_coding	FALSE	84612	25252	chr20:50731544-50756795	+
5298.82	-1.13179	6.83036e-21	ENSG00000088305	DNMT3B	protein_coding	TRUE	1789	46972	chr20:32762385-32809356	+
536.669	-1.13083	3.52783e-10	ENSG00000150687	PRSS23	protein_coding	FALSE	11098	161852	chr11:86791059-86952910	+
1395.54	-1.1297	1.36611e-07	ENSG00000135424	ITGA7	protein_coding	FALSE	3679	31476	chr12:55684568-55716043	-
180.751	-1.12666	0.000898337	ENSG00000154760	SLFN13	protein_coding	FALSE	146857	13742	chr17:35435096-35448837	-
12937.8	-1.12362	9.67362e-10	ENSG00000046604	DSG2	protein_coding	FALSE	1829	50966	chr18:31498043-31549008	+
920.543	-1.12354	4.27576e-10	ENSG00000137460	FHDC1	protein_coding	FALSE	85462	43345	chr4:152936352-152979696	+
211.729	-1.12295	3.87761e-05	ENSG00000265763	ZNF488	protein_coding	TRUE	118738	18778	chr10:47365496-47384273	-
841.195	-1.1201	2.71856e-08	ENSG00000101265	RASSF2	protein_coding	FALSE	9770	43623	chr20:4780023-4823645	-
250.934	-1.11907	7.10411e-05	ENSG00000112394	SLC16A10	protein_coding	FALSE	117247	143692	chr6:111087503-111231194	+
1568.49	-1.11702	3.39654e-09	ENSG00000176490	DIRAS1	protein_coding	FALSE	148252	6852	chr19:2714567-2721418	-
1048.8	-1.11612	5.15209e-08	ENSG00000087510	TFAP2C	protein_coding	TRUE	7022	9982	chr20:56629302-56639283	+
3178.78	-1.11555	1.25971e-14	ENSG00000251349	MSANTD3-TMEFF1	protein_coding	FALSE	100526694	135366	chr9:100442271-100577636	+
215.053	-1.11406	0.000421218	ENSG00000133597	ADCK2	protein_coding	FALSE	90956	23109	chr7:140673153-140696261	+
360.919	-1.11325	1.00503e-05	ENSG00000133134	BEX2	protein_coding	FALSE	84707	1701	chrX:103309346-103311046	-
2126.52	-1.11204	6.4085e-06	ENSG00000074047	GLI2	protein_coding	TRUE	2736	257031	chr2:120735623-120992653	+
257.659	-1.11147	0.000184576	ENSG00000104321	TRPA1	protein_coding	FALSE	8989	55701	chr8:72019917-72075617	-
231.54	-1.10977	0.000597225	ENSG00000164128	NPY1R	protein_coding	FALSE	4886	20872	chr4:163323961-163344832	-
2755.04	-1.10417	5.65914e-26	ENSG00000147251	DOCK11	protein_coding	FALSE	139818	190266	chrX:118495898-118686163	+
1207.34	-1.1031	1.27001e-12	ENSG00000170571	EMB	protein_coding	FALSE	133418	47057	chr5:50396192-50443248	-
260.008	-1.10179	8.20268e-06	ENSG00000197576	HOXA4	protein_coding	TRUE	3201	2293	chr7:27128507-27130799	-
152.782	-1.09914	0.000180705	ENSG00000111846	GCNT2	protein_coding	FALSE	2651	137146	chr6:10492223-10629368	+
1023.48	-1.09814	7.40667e-08	ENSG00000173175	ADCY5	protein_coding	FALSE	111	167463	chr3:123282296-123449758	-
868.507	-1.09665	9.36194e-06	ENSG00000150556	LYPD6B	protein_coding	FALSE	130576	177156	chr2:149038107-149215262	+
2559.27	-1.09414	2.00751e-05	ENSG00000197077	KIAA1671	protein_coding	FALSE	85379	244719	chr22:24952730-25197448	+
708.067	-1.09024	2.33743e-11	ENSG00000090530	P3H2	protein_coding	FALSE	55214	165710	chr3:189956728-190122437	-
140.849	-1.08935	0.0081817	ENSG00000137880	GCHFR	protein_coding	FALSE	2644	3691	chr15:40764020-40767710	+
347.865	-1.08612	0.00157045	ENSG00000183186	C2CD4C	protein_coding	FALSE	126567	3733	chr19:405438-409170	-
345.585	-1.08594	8.44983e-05	ENSG00000171714	ANO5	protein_coding	FALSE	203859	90182	chr11:22193176-22283357	+
441.75	-1.08543	1.87016e-06	ENSG00000165626	BEND7	protein_coding	FALSE	222389	90491	chr10:13438484-13528974	-
567.339	-1.08442	0.000256807	ENSG00000102755	FLT1	protein_coding	FALSE	2321	194785	chr13:28300344-28495128	-
222.312	-1.08217	4.11914e-05	ENSG00000158296	SLC13A3	protein_coding	FALSE	64849	126645	chr20:46557823-46684467	-
108.905	-1.08176	0.00525771	ENSG00000238105	GOLGA2P5	transcribed_unprocessed_pseudogene	FALSE	55592	17303	chr12:100156357-100173659	-
307.4	-1.07858	1.98286e-05	ENSG00000181274	FRAT2	protein_coding	FALSE	23401	2213	chr10:97332497-97334709	-
341.652	-1.07816	3.3038e-07	ENSG00000169862	CTNND2	protein_coding	FALSE	1501	932204	chr5:10971840-11904043	-
236.826	-1.07794	0.000596846	ENSG00000272168	CASC15	lincRNA	FALSE	401237	703557	chr6:21664772-22368328	+
1136.11	-1.07755	7.12039e-14	ENSG00000141639	MAPK4	protein_coding	FALSE	5596	171747	chr18:50560078-50731824	+
7352.77	-1.07465	2.25643e-08	ENSG00000111432	FZD10	protein_coding	FALSE	11211	3282	chr12:130162459-130165740	+
102.937	-1.07026	0.00627644	ENSG00000103723	AP3B2	protein_coding	FALSE	8120	50634	chr15:82659281-82709914	-
152.186	-1.0685	0.000449276	ENSG00000126950	TMEM35A	protein_coding	FALSE	59353	17645	chrX:101078720-101096364	+
151.246	-1.06691	0.00220956	ENSG00000116396	KCNC4	protein_coding	FALSE	3749	71758	chr1:110211343-110283100	+
19388.5	-1.05805	6.38239e-12	ENSG00000272398	CD24	protein_coding	FALSE	100133941	5797	chr6:106969831-106975627	-
514	-1.05438	2.67596e-09	ENSG00000120693	SMAD9	protein_coding	TRUE	4093	75935	chr13:36844831-36920765	-
251.595	-1.05291	0.000421738	ENSG00000131019	ULBP3	protein_coding	FALSE	79465	5946	chr6:150063150-150069095	-
390.994	-1.05226	0.00122185	ENSG00000280237	MIR4697HG	TEC	FALSE	283174	5164	chr11:133896438-133901601	-
2038.19	-1.05109	4.16748e-08	ENSG00000263146	RP11-849I19.1	lincRNA	FALSE	NA	2520	chr18:78976555-78979074	-
392.962	-1.05109	1.87159e-06	ENSG00000187164	SHTN1	protein_coding	FALSE	57698	124096	chr10:116881482-117005577	-
767.545	-1.04968	8.33167e-06	ENSG00000101347	SAMHD1	protein_coding	FALSE	25939	61615	chr20:36890229-36951843	-
1572.15	-1.04775	1.12622e-06	ENSG00000141068	KSR1	protein_coding	FALSE	8844	169725	chr17:27456714-27626438	+
2433.63	-1.04732	4.077e-13	ENSG00000118495	PLAGL1	protein_coding	TRUE	5325	124300	chr6:143940300-144064599	-
2023.63	-1.04699	9.3451e-05	ENSG00000183691	NOG	protein_coding	FALSE	9241	1892	chr17:56593699-56595590	+
188.182	-1.0461	0.000233647	ENSG00000130762	ARHGEF16	protein_coding	FALSE	27237	26688	chr1:3454426-3481113	+
314.233	-1.04562	0.00285591	ENSG00000107281	NPDC1	protein_coding	FALSE	56654	6734	chr9:137039470-137046203	-
253.742	-1.04495	0.000111954	ENSG00000035664	DAPK2	protein_coding	FALSE	23604	164998	chr15:63907036-64072033	-
1286.72	-1.04258	4.80629e-10	ENSG00000081181	ARG2	protein_coding	FALSE	384	31923	chr14:67619798-67651720	+
421.491	-1.04048	2.67553e-07	ENSG00000170681	MURC	protein_coding	FALSE	NA	9828	chr9:100578079-100587906	+
4368.95	-1.03718	7.75411e-08	ENSG00000134755	DSC2	protein_coding	FALSE	1824	43576	chr18:31058840-31102415	-
1216.34	-1.03372	6.96765e-07	ENSG00000162174	ASRGL1	protein_coding	FALSE	80150	55965	chr11:62337448-62393412	+
544.677	-1.0314	2.18025e-06	ENSG00000225792	AC004540.4	antisense	FALSE	NA	4558	chr7:26372144-26376701	-
6520.58	-1.03091	1.14142e-17	ENSG00000163697	APBB2	protein_coding	FALSE	323	406688	chr4:40810027-41216714	-
560.655	-1.02761	4.10225e-08	ENSG00000167992	VWCE	protein_coding	FALSE	220001	37139	chr11:61258286-61295424	-
157.652	-1.02313	0.0016196	ENSG00000115380	EFEMP1	protein_coding	FALSE	2202	58173	chr2:55865967-55924139	-
126.93	-1.02211	0.00482894	ENSG00000130540	SULT4A1	protein_coding	FALSE	25830	37995	chr22:43824509-43862503	-
3993.07	-1.02048	4.39131e-17	ENSG00000135903	PAX3	protein_coding	TRUE	5077	99109	chr2:222199888-222298996	-
2098.17	-1.02023	1.36302e-06	ENSG00000164056	SPRY1	protein_coding	FALSE	10252	6966	chr4:123396795-123403760	+
422.281	-1.01828	9.25845e-07	ENSG00000165730	STOX1	protein_coding	FALSE	219736	67892	chr10:68827541-68895432	+
355.645	-1.01804	0.00050016	ENSG00000139970	RTN1	protein_coding	FALSE	6252	274991	chr14:59595976-59870966	-
3646.22	-1.01655	2.05319e-08	ENSG00000182175	RGMA	protein_coding	FALSE	56963	53932	chr15:93035273-93089204	-
290.229	-1.01404	0.00067076	ENSG00000151490	PTPRO	protein_coding	FALSE	5800	275003	chr12:15322397-15597399	+
607.89	-1.01384	1.70569e-09	ENSG00000054690	PLEKHH1	protein_coding	FALSE	57475	56312	chr14:67533301-67589612	+
195.888	-1.01097	0.000276398	ENSG00000129159	KCNC1	protein_coding	FALSE	3746	48244	chr11:17734812-17783055	+
191.218	-1.00988	0.0074314	ENSG00000144681	STAC	protein_coding	FALSE	6769	167664	chr3:36380344-36548007	+
198.312	-1.00973	0.00896993	ENSG00000260231	JHDM1D-AS1	antisense	FALSE	NA	2380	chr7:140177261-140179640	+
650.314	-1.0086	2.59898e-09	ENSG00000124374	PAIP2B	protein_coding	FALSE	400961	44345	chr2:71182739-71227083	-
1035.02	-1.00786	2.01884e-10	ENSG00000149328	GLB1L2	protein_coding	FALSE	89944	46468	chr11:134331874-134378341	+
799.233	-1.00769	0.000126376	ENSG00000185339	TCN2	protein_coding	FALSE	6948	20441	chr22:30606838-30627278	+
2130	-1.00626	3.0165e-14	ENSG00000139517	LNX2	protein_coding	FALSE	222484	74494	chr13:27545911-27620404	-
730.851	-1.0053	2.74629e-06	ENSG00000160796	NBEAL2	protein_coding	FALSE	23218	30021	chr3:46979683-47009703	+
518.22	-1.0046	6.50221e-09	ENSG00000105996	HOXA2	protein_coding	TRUE	3199	2458	chr7:27100354-27102811	-
8678.54	-1.00307	1.99008e-29	ENSG00000174721	FGFBP3	protein_coding	FALSE	143282	2895	chr10:91906589-91909483	-
1526.79	-1.0026	2.22308e-09	ENSG00000127418	FGFRL1	protein_coding	FALSE	53834	16962	chr4:1009936-1026897	+
1279.28	-1.00147	2.26284e-07	ENSG00000187764	SEMA4D	protein_coding	FALSE	10507	137344	chr9:89360787-89498130	-
220.119	-1.00133	0.000293945	ENSG00000103811	CTSH	protein_coding	FALSE	1512	28517	chr15:78921058-78949574	-
1900.38	1.00011	3.1335e-11	ENSG00000153071	DAB2	protein_coding	FALSE	1601	90626	chr5:39371675-39462300	-		426
358.297	1.00091	0.00026516	ENSG00000182601	HS3ST4	protein_coding	FALSE	9951	445663	chr16:25692026-26137688	+	481
7428.52	1.00931	2.41405e-08	ENSG00000165801	ARHGEF40	protein_coding	FALSE	55701	19971	chr14:21070270-21090240	+
5674.76	1.01062	1.1523e-18	ENSG00000138771	SHROOM3	protein_coding	FALSE	57619	348154	chr4:76435100-76783253	+
4829.58	1.01141	3.00267e-06	ENSG00000117122	MFAP2	protein_coding	FALSE	4237	6334	chr1:16974502-16980835	-
292.91	1.01335	1.33555e-05	ENSG00000071967	CYBRD1	protein_coding	FALSE	79901	35887	chr2:171522247-171558133	+
1023.97	1.01348	5.32475e-05	ENSG00000145431	PDGFC	protein_coding	FALSE	56034	210941	chr4:156760454-156971394	-
288.538	1.01422	4.45601e-06	ENSG00000118733	OLFM3	protein_coding	FALSE	118427	194457	chr1:101802574-101997030	-
3527.37	1.01749	3.38944e-05	ENSG00000181744	C3orf58	protein_coding	FALSE	NA	76922	chr3:143971798-144048719	+
2924.92	1.01874	1.32889e-15	ENSG00000150961	SEC24D	protein_coding	FALSE	9871	115861	chr4:118722823-118838683	-
156.687	1.01967	0.00158619	ENSG00000243701	DUBR	lincRNA	FALSE	344595	86273	chr3:107240692-107326964	+
1940.3	1.02191	7.49851e-15	ENSG00000142149	HUNK	protein_coding	FALSE	30811	171319	chr21:31873315-32044633	+
495.332	1.02503	0.000945448	ENSG00000166426	CRABP1	protein_coding	FALSE	1381	7907	chr15:78340324-78348230	+
306.074	1.02519	0.000237781	ENSG00000141540	TTYH2	protein_coding	FALSE	94015	48507	chr17:74213514-74262020	+
307.306	1.02715	0.000298676	ENSG00000188641	DPYD	protein_coding	FALSE	1806	843307	chr1:97077743-97921049	-
13937.3	1.0312	1.0871e-09	ENSG00000135916	ITM2C	protein_coding	FALSE	81618	14610	chr2:230864639-230879248	+
373.531	1.03173	9.55067e-05	ENSG00000103260	METRN	protein_coding	FALSE	79006	4541	chr16:715115-719655	+
837.056	1.0329	7.35841e-09	ENSG00000204131	NHSL2	protein_coding	FALSE	340527	250933	chrX:71910818-72161750	+
3254.77	1.03296	3.29022e-09	ENSG00000182263	FIGN	protein_coding	FALSE	55137	142617	chr2:163593396-163736012	-
1231.51	1.03343	1.13597e-11	ENSG00000183386	FHL3	protein_coding	FALSE	2275	8837	chr1:37996770-38005606	-
908.509	1.03573	5.13158e-05	ENSG00000106689	LHX2	protein_coding	TRUE	9355	31632	chr9:124001670-124033301	+
1046.78	1.03597	2.05242e-08	ENSG00000183762	KREMEN1	protein_coding	FALSE	83999	95256	chr22:29073078-29168333	+
6723.49	1.03844	5.96038e-11	ENSG00000197321	SVIL	protein_coding	FALSE	6840	279444	chr10:29457338-29736781	-
4968.76	1.03962	6.24231e-15	ENSG00000143641	GALNT2	protein_coding	FALSE	2590	224135	chr1:230057990-230282124	+
128.173	1.0406	0.0063775	ENSG00000087076	HSD17B14	protein_coding	FALSE	51171	23662	chr19:48813017-48836678	-
33952.8	1.04255	8.5638e-25	ENSG00000138758	2011-09-01	protein_coding	FALSE	NA	90682	chr4:76949703-77040384	+
264.044	1.04581	0.000795652	ENSG00000183778	B3GALT5	protein_coding	FALSE	10317	116696	chr21:39556442-39673137	+
374.777	1.04831	1.51889e-07	ENSG00000131196	NFATC1	protein_coding	TRUE	4772	133470	chr18:79395856-79529325	+
1680.66	1.04864	7.75411e-08	ENSG00000271383	NBPF19	protein_coding	FALSE	101060226	165739	chr1:149390623-149556361	+
222.376	1.04911	0.000490239	ENSG00000215146	RP11-313J2.1	transcribed_unprocessed_pseudogene	FALSE	NA	36109	chr10:42331866-42367974	-
884.838	1.04949	2.56497e-15	ENSG00000139793	MBNL2	protein_coding	TRUE	10150	172687	chr13:97221434-97394120	+
150.268	1.0496	0.0032328	ENSG00000146233	CYP39A1	protein_coding	FALSE	51302	103251	chr6:46549580-46652830	-
2190.63	1.05018	7.49201e-13	ENSG00000182022	CHST15	protein_coding	FALSE	51363	85942	chr10:124007666-124093607	-
17771.4	1.05315	5.02223e-24	ENSG00000196628	TCF4	protein_coding	TRUE	6925	442590	chr18:55222198-55664787	-
866.431	1.0559	6.5332e-07	ENSG00000184371	CSF1	protein_coding	FALSE	1435	20751	chr1:109910242-109930992	+
1950.57	1.05913	6.20591e-21	ENSG00000143344	RGL1	protein_coding	FALSE	23179	292447	chr1:183636085-183928531	+
1307.53	1.05965	1.45542e-06	ENSG00000182621	PLCB1	protein_coding	FALSE	23236	891110	chr20:8077251-8968360	+
1989.32	1.06172	2.75292e-13	ENSG00000091986	CCDC80	protein_coding	FALSE	151887	52737	chr3:112596794-112649530	-
1224.25	1.06248	7.03491e-10	ENSG00000135333	EPHA7	protein_coding	FALSE	2045	179528	chr6:93240020-93419547	-
509.724	1.06671	6.56628e-10	ENSG00000095739	BAMBI	protein_coding	FALSE	25805	5598	chr10:28677342-28682939	+
421.9	1.07745	1.43256e-09	ENSG00000254535	PABPC4L	protein_coding	FALSE	132430	5416	chr4:134196333-134201748	-
1669.85	1.07823	2.06749e-10	ENSG00000137802	MAPKBP1	protein_coding	FALSE	23005	53422	chr15:41774434-41827855	+
456.312	1.08026	6.3003e-07	ENSG00000253304	TMEM200B	protein_coding	FALSE	399474	4508	chr1:29119428-29123935	-
128.723	1.08039	0.00660082	ENSG00000128655	PDE11A	protein_coding	FALSE	50940	485088	chr2:177623252-178108339	-
1715.26	1.08458	1.86822e-16	ENSG00000121440	PDZRN3	protein_coding	FALSE	23024	242508	chr3:73382433-73624940	-
308.768	1.08594	0.00921217	ENSG00000007174	DNAH9	protein_coding	FALSE	1770	371318	chr17:11598431-11969748	+
2662.57	1.08631	5.61354e-22	ENSG00000067082	KLF6	protein_coding	TRUE	1316	9286	chr10:3775996-3785281	-
639.803	1.08701	1.0103e-08	ENSG00000171729	TMEM51	protein_coding	FALSE	55092	67949	chr1:15152532-15220480	+
35500.1	1.08749	7.67666e-11	ENSG00000140807	NKD1	protein_coding	FALSE	85407	100920	chr16:50548330-50649249	+
271.954	1.08835	4.35382e-06	ENSG00000170412	GPRC5C	protein_coding	FALSE	55890	26803	chr17:74424851-74451653	+
302.2	1.09008	1.68277e-07	ENSG00000166073	GPR176	protein_coding	FALSE	11245	121861	chr15:39799032-39920892	-
921.152	1.09099	2.13229e-12	ENSG00000179981	TSHZ1	protein_coding	TRUE	10194	79196	chr18:75210755-75289950	+
4886.6	1.09109	5.14595e-15	ENSG00000198795	ZNF521	protein_coding	TRUE	25925	290265	chr18:25061926-25352190	-
1322.51	1.09243	5.23854e-07	ENSG00000254122	PCDHGB7	protein_coding	FALSE	56099	95335	chr5:141417645-141512979	+
262.494	1.09437	0.000100314	ENSG00000157502	MUM1L1	protein_coding	FALSE	NA	40652	chrX:106168305-106208956	+
931.84	1.09742	2.76275e-07	ENSG00000160216	AGPAT3	protein_coding	FALSE	56894	121351	chr21:43865186-43986536	+
4829.39	1.09884	9.37075e-10	ENSG00000123094	RASSF8	protein_coding	FALSE	11228	120864	chr12:25959029-26079892	+
132.561	1.10539	0.00237552	ENSG00000198832	SELM	protein_coding	FALSE	NA	15298	chr22:31104772-31120069	-
344.977	1.10716	0.000107508	ENSG00000121753	ADGRB2	protein_coding	FALSE	576	37777	chr1:31727117-31764893	-
235.994	1.10866	0.0049212	ENSG00000179403	VWA1	protein_coding	FALSE	64856	8022	chr1:1434861-1442882	+
5651.21	1.10888	1.55004e-08	ENSG00000172493	AFF1	protein_coding	TRUE	4299	206053	chr4:86935002-87141054	+
1424.59	1.1096	8.35736e-12	ENSG00000267534	S1PR2	protein_coding	FALSE	9294	9838	chr19:10221435-10231272	-
478.546	1.11067	0.000353394	ENSG00000137070	IL11RA	protein_coding	FALSE	3590	11191	chr9:34650702-34661892	+
4405.9	1.11252	1.58551e-14	ENSG00000183098	GPC6	protein_coding	FALSE	10082	1180560	chr13:93226842-94407401	+
7515.51	1.11288	2.80826e-13	ENSG00000166147	FBN1	protein_coding	TRUE	2200	237544	chr15:48408306-48645849	-
8407.5	1.11321	1.26277e-16	ENSG00000136205	TNS3	protein_coding	FALSE	64759	307405	chr7:47275154-47582558	-
186.057	1.11712	3.43665e-05	ENSG00000204282	TNRC6C-AS1	processed_transcript	FALSE	100131096	4402	chr17:78107398-78111799	-
5530.22	1.11987	1.11074e-08	ENSG00000180530	NRIP1	protein_coding	TRUE	8204	104702	chr21:14961235-15065936	-
5288.14	1.12276	2.87999e-10	ENSG00000076356	PLXNA2	protein_coding	TRUE	5362	222079	chr1:208022242-208244320	-
11626	1.12313	4.4012e-30	ENSG00000117114	ADGRL2	protein_coding	FALSE	23266	686277	chr1:81306160-81992436	+
15052.5	1.1232	3.32967e-12	ENSG00000142156	COL6A1	protein_coding	FALSE	1291	23314	chr21:45981737-46005050	+
7704.98	1.12414	1.89049e-10	ENSG00000171914	TLN2	protein_coding	FALSE	83660	454106	chr15:62390526-62844631	+
15578.4	1.12457	1.43828e-08	ENSG00000115306	SPTBN1	protein_coding	FALSE	6711	215161	chr2:54456285-54671445	+
5773.75	1.1255	8.24616e-24	ENSG00000115884	SDC1	protein_coding	FALSE	6382	24637	chr2:20200797-20225433	-
106.681	1.12585	0.00314612	ENSG00000205363	C15orf59	protein_coding	FALSE	NA	17317	chr15:73735431-73752747	-
329.153	1.12605	2.41176e-08	ENSG00000075223	SEMA3C	protein_coding	FALSE	10512	179822	chr7:80742538-80922359	-
223.298	1.12644	0.00623082	ENSG00000250120	PCDHA10	protein_coding	FALSE	56139	156462	chr5:140855883-141012344	+
435.888	1.12713	0.000338166	ENSG00000184226	PCDH9	protein_coding	FALSE	5101	927612	chr13:66302834-67230445	-
3723.31	1.12851	2.15227e-18	ENSG00000133812	SBF2	protein_coding	FALSE	81846	515541	chr11:9778667-10294207	-
3426.95	1.12936	3.42588e-14	ENSG00000091656	ZFHX4	protein_coding	TRUE	79776	186067	chr8:76681219-76867285	+
265.113	1.13373	0.000218277	ENSG00000121904	CSMD2	protein_coding	FALSE	114784	651844	chr1:33513999-34165842	-
696.792	1.13376	2.26965e-09	ENSG00000162946	DISC1	protein_coding	FALSE	27185	414458	chr1:231626815-232041272	+
266.745	1.1393	2.77492e-06	ENSG00000258655	ARHGAP5-AS1	antisense	FALSE	84837	1848	chr14:32074946-32076793	-
974.55	1.13952	8.71267e-12	ENSG00000162878	PKDCC	protein_coding	FALSE	91461	10509	chr2:42048020-42058528	+
14290.1	1.14273	3.65744e-17	ENSG00000122786	CALD1	protein_coding	FALSE	800	226477	chr7:134744252-134970728	+
205.98	1.14353	0.00676695	ENSG00000110799	VWF	protein_coding	FALSE	7450	175897	chr12:5948874-6124770	-
761.044	1.14436	0.002685	ENSG00000169594	BNC1	protein_coding	TRUE	646	28812	chr15:83255903-83284714	-
1432.86	1.14504	1.36608e-05	ENSG00000041515	MYO16	protein_coding	FALSE	23026	611856	chr13:108596152-109208007	+
706.472	1.1452	0.000838927	ENSG00000115232	ITGA4	protein_coding	FALSE	3676	78986	chr2:181457202-181536187	+
7323.6	1.14657	1.54619e-12	ENSG00000197329	PELI1	protein_coding	TRUE	57162	51803	chr2:64092652-64144454	-
943.494	1.14861	9.97122e-09	ENSG00000140859	KIFC3	protein_coding	FALSE	3801	104837	chr16:57758217-57863053	-
3039.68	1.14938	1.04926e-12	ENSG00000179820	MYADM	protein_coding	FALSE	91663	10215	chr19:53866223-53876437	+
20217.1	1.15181	1.97717e-42	ENSG00000102024	PLS3	protein_coding	FALSE	5358	89688	chrX:115561174-115650861	+
110.492	1.15231	0.00957705	ENSG00000064989	CALCRL	protein_coding	FALSE	10203	105332	chr2:187343129-187448460	-
178.218	1.15297	0.000147282	ENSG00000267060	PTGES3L	protein_coding	FALSE	100885848	12346	chr17:42968088-42980433	-
349.441	1.15536	7.16961e-07	ENSG00000100505	TRIM9	protein_coding	FALSE	114088	120800	chr14:50975262-51096061	-
598.136	1.16221	2.00358e-06	ENSG00000130584	ZBTB46	protein_coding	TRUE	140685	87579	chr20:63743666-63831244	-
1213.79	1.17156	6.31767e-07	ENSG00000031081	ARHGAP31	protein_coding	FALSE	57514	126342	chr3:119294373-119420714	+
127.123	1.17378	0.000526162	ENSG00000082438	COBLL1	protein_coding	FALSE	22837	190056	chr2:164653624-164843679	-
2648.27	1.17379	1.36568e-14	ENSG00000109452	INPP4B	protein_coding	FALSE	8821	824273	chr4:142023160-142847432	-
275.858	1.1771	1.26991e-07	ENSG00000164142	FAM160A1	protein_coding	FALSE	729830	254417	chr4:151409216-151663632	+
101.234	1.17808	0.0013105	ENSG00000107249	GLIS3	protein_coding	TRUE	169792	524266	chr9:3824127-4348392	-
7093.51	1.17871	6.57551e-13	ENSG00000276644	DACH1	protein_coding	TRUE	1602	429227	chr13:71437966-71867192	-
790.096	1.18209	2.46531e-09	ENSG00000131435	PDLIM4	protein_coding	FALSE	8572	15784	chr5:132257671-132273454	+
2029.16	1.18257	3.42523e-11	ENSG00000087842	PIR	protein_coding	FALSE	8544	108766	chrX:15384799-15493564	-
286.827	1.18307	1.36809e-05	ENSG00000112139	MDGA1	protein_coding	FALSE	266727	68628	chr6:37630679-37699306	-
12214.2	1.18406	6.96549e-21	ENSG00000241978	AKAP2	protein_coding	FALSE	11217	123915	chr9:110048598-110172512	+
2917.74	1.18497	8.9357e-32	ENSG00000125398	SOX9	protein_coding	TRUE	6662	5401	chr17:72121020-72126420	+
16920.1	1.18582	3.70491e-10	ENSG00000134250	NOTCH2	protein_coding	TRUE	4853	158074	chr1:119911553-120069626	-
1256.48	1.1862	5.66533e-12	ENSG00000142871	CYR61	protein_coding	FALSE	NA	3202	chr1:85580761-85583962	+
1260.32	1.18844	2.2234e-08	ENSG00000196700	ZNF512B	protein_coding	TRUE	57473	13164	chr20:63956702-63969865	-
212.34	1.19065	0.00131558	ENSG00000156535	CD109	protein_coding	FALSE	135228	132532	chr6:73695785-73828316	+
1920.24	1.19413	2.30222e-12	ENSG00000184349	EFNA5	protein_coding	FALSE	1946	294007	chr5:107376889-107670895	-
1112.08	1.19438	9.9721e-08	ENSG00000183908	LRRC55	protein_coding	FALSE	219527	9971	chr11:57181747-57191717	+
2321.38	1.19835	2.37003e-18	ENSG00000176641	RNF152	protein_coding	FALSE	220441	86185	chr18:61808063-61894247	-
371.985	1.19837	1.69365e-05	ENSG00000105088	OLFM2	protein_coding	FALSE	93145	82835	chr19:9853718-9936552	-
573.849	1.19856	1.24151e-05	ENSG00000176845	METRNL	protein_coding	FALSE	284207	15429	chr17:83079691-83095119	+
177.937	1.20008	0.00224404	ENSG00000184985	SORCS2	protein_coding	FALSE	57537	550299	chr4:7192538-7742836	+
1088.33	1.20049	6.37716e-07	ENSG00000172986	GXYLT2	protein_coding	FALSE	727936	110066	chr3:72888073-72998138	+
325.711	1.20825	0.000998271	ENSG00000089060	SLC8B1	protein_coding	FALSE	80024	60735	chr12:113298759-113359493	-
10869.6	1.21378	1.03798e-26	ENSG00000073712	FERMT2	protein_coding	FALSE	10979	95168	chr14:52857268-52952435	-
411.698	1.2139	2.34018e-10	ENSG00000213468	FIRRE	lincRNA	FALSE	286467	139114	chrX:131691530-131830643	-
447.291	1.21446	6.41348e-09	ENSG00000137473	TTC29	protein_coding	FALSE	83894	239245	chr4:146706638-146945882	-
769.439	1.21947	7.18984e-05	ENSG00000170962	PDGFD	protein_coding	FALSE	80310	257194	chr11:103907186-104164379	-
122.58	1.22107	0.00149132	ENSG00000186594	MIR22HG	lincRNA	FALSE	84981	5682	chr17:1711493-1717174	-
1405.97	1.22156	1.82029e-06	ENSG00000270629	NBPF14	protein_coding	FALSE	25832	148367	chr1:148531385-148679751	-
227.127	1.22387	2.52571e-06	ENSG00000168917	SLC35G2	protein_coding	FALSE	80723	37246	chr3:136818647-136855892	+
211.159	1.22545	5.65253e-07	ENSG00000072682	P4HA2	protein_coding	FALSE	8974	103478	chr5:132191838-132295315	-
2350.59	1.22794	2.87634e-06	ENSG00000145506	NKD2	protein_coding	FALSE	85409	30115	chr5:1008829-1038943	+
22118.2	1.22849	0.00400735	ENSG00000154856	APCDD1	protein_coding	FALSE	147495	35321	chr18:10454628-10489948	+
238.581	1.22855	0.000720136	ENSG00000126709	IFI6	protein_coding	FALSE	2537	6158	chr1:27666061-27672218	-
4558.36	1.22866	5.2187e-13	ENSG00000105810	CDK6	protein_coding	FALSE	1021	231674	chr7:92604921-92836594	-
617.328	1.23054	5.07904e-09	ENSG00000213445	SIPA1	protein_coding	FALSE	6494	12834	chr11:65638097-65650930	+
1476.85	1.23272	5.78188e-07	ENSG00000018408	WWTR1	protein_coding	TRUE	25937	219480	chr3:149517235-149736714	-
2928.01	1.23383	1.61051e-07	ENSG00000169047	IRS1	protein_coding	FALSE	3667	68443	chr2:226731317-226799759	-
7265.29	1.23559	2.10498e-15	ENSG00000145012	LPP	protein_coding	TRUE	4026	737388	chr3:188153284-188890671	+
112.792	1.23874	0.000672944	ENSG00000229619	MBNL1-AS1	antisense	FALSE	401093	6940	chr3:152262616-152269555	-
1608.6	1.23904	1.57125e-05	ENSG00000186815	TPCN1	protein_coding	FALSE	53373	77536	chr12:113221050-113298585	+
1915	1.23925	1.46685e-07	ENSG00000092607	TBX15	protein_coding	TRUE	6913	106511	chr1:118883046-118989556	-
5345.95	1.24071	2.54346e-16	ENSG00000146072	TNFRSF21	protein_coding	FALSE	27242	78374	chr6:47231532-47309905	-
1639.91	1.24669	9.7801e-10	ENSG00000154127	UBASH3B	protein_coding	FALSE	84959	158799	chr11:122655675-122814473	+
1668.69	1.24746	5.96254e-15	ENSG00000120594	PLXDC2	protein_coding	FALSE	84898	473618	chr10:19816239-20289856	+
415.008	1.24899	9.70018e-06	ENSG00000235609	AF127936.9	lincRNA	FALSE	NA	195588	chr21:14818843-15014430	-
16406.6	1.25167	2.25682e-18	ENSG00000125266	EFNB2	protein_coding	FALSE	1948	45384	chr13:106489731-106535114	-
4215.21	1.25232	1.19847e-12	ENSG00000153179	RASSF3	protein_coding	FALSE	283349	190567	chr12:64507001-64697567	+
1347.28	1.25455	3.73509e-07	ENSG00000145685	LHFPL2	protein_coding	FALSE	10184	284807	chr5:78485215-78770021	-
145.541	1.25574	0.00525705	ENSG00000140285	FGF7	protein_coding	FALSE	2252	65680	chr15:49423096-49488775	+
2638.08	1.25621	7.68758e-14	ENSG00000198121	LPAR1	protein_coding	FALSE	1902	165196	chr9:110873263-111038458	-
3995.94	1.25641	2.12194e-30	ENSG00000050405	LIMA1	protein_coding	FALSE	51474	107759	chr12:50175788-50283546	-
17331.4	1.25946	6.35774e-13	ENSG00000091136	LAMB1	protein_coding	FALSE	3912	79457	chr7:107923799-108003255	-
112.082	1.26318	0.000865008	ENSG00000090013	BLVRB	protein_coding	FALSE	645	18052	chr19:40447789-40465840	-
455.624	1.26452	0.0008954	ENSG00000142694	EVA1B	protein_coding	FALSE	55194	2124	chr1:36322031-36324154	-
1079.87	1.26686	5.93361e-12	ENSG00000184384	MAML2	protein_coding	FALSE	84441	366583	chr11:95976598-96343180	-
988.277	1.26789	3.57386e-10	ENSG00000134138	MEIS2	protein_coding	TRUE	4212	212096	chr15:36889204-37101299	-
211.991	1.26871	0.000317745	ENSG00000130176	CNN1	protein_coding	FALSE	1264	11607	chr19:11538717-11550323	+
653.115	1.27093	3.64371e-08	ENSG00000135272	MDFIC	protein_coding	FALSE	29969	97763	chr7:114922154-115019916	+
343.924	1.27107	3.63903e-10	ENSG00000170561	IRX2	protein_coding	TRUE	153572	5818	chr5:2745845-2751662	-
107.873	1.27518	0.00336675	ENSG00000107611	CUBN	protein_coding	FALSE	8029	305868	chr10:16823964-17129831	-
1283.37	1.277	3.02836e-17	ENSG00000162944	RFTN2	protein_coding	FALSE	130132	107822	chr2:197568224-197676045	-
1324.94	1.28344	1.84951e-12	ENSG00000121570	DPPA4	protein_coding	FALSE	55211	11432	chr3:109326141-109337572	-
342.656	1.28593	0.000237323	ENSG00000162576	MXRA8	protein_coding	FALSE	54587	9089	chr1:1352689-1361777	-
1140.42	1.29528	3.50339e-19	ENSG00000131459	GFPT2	protein_coding	FALSE	9945	52698	chr5:180300690-180353387	-
442.204	1.29841	1.059e-09	ENSG00000179909	ZNF154	protein_coding	TRUE	7710	11828	chr19:57697367-57709194	-
451.093	1.3032	4.82605e-07	ENSG00000057657	PRDM1	protein_coding	TRUE	639	23620	chr6:106086320-106109939	+
190.071	1.30639	1.94223e-06	ENSG00000084636	COL16A1	protein_coding	FALSE	1307	52073	chr1:31652247-31704319	-
878.073	1.30882	7.97039e-10	ENSG00000189337	KAZN	protein_coding	FALSE	23254	1225252	chr1:13892792-15118043	+
1825.55	1.31846	1.51951e-10	ENSG00000178662	CSRNP3	protein_coding	TRUE	80034	219761	chr2:165469647-165689407	+
407.803	1.32034	7.63923e-09	ENSG00000143995	MEIS1	protein_coding	TRUE	4211	140418	chr2:66433452-66573869	+
749.947	1.32423	2.3153e-19	ENSG00000072952	MRVI1	protein_coding	FALSE	10335	120898	chr11:10573091-10693988	-
140.796	1.32704	0.000164055	ENSG00000079337	RAPGEF3	protein_coding	TRUE	10411	36674	chr12:47734367-47771040	-
363.24	1.34024	5.42625e-05	ENSG00000213240	RP11-458D21.5	protein_coding	FALSE	NA	115349	chr1:146113652-146229000	-
843.164	1.3458	2.24466e-08	ENSG00000124216	SNAI1	protein_coding	TRUE	6615	5888	chr20:49982999-49988886	+
206.888	1.34908	0.000131481	ENSG00000171992	SYNPO	protein_coding	FALSE	11346	58141	chr5:150601080-150659220	+
392.841	1.34942	0.000266339	ENSG00000198108	CHSY3	protein_coding	FALSE	337876	282163	chr5:129904472-130186634	+
809.019	1.35021	9.66361e-11	ENSG00000213949	ITGA1	protein_coding	FALSE	3672	171315	chr5:52787896-52959210	+
176.969	1.35435	6.23488e-06	ENSG00000182901	RGS7	protein_coding	TRUE	6000	581716	chr1:240775515-241357230	-
1564.36	1.35881	4.76799e-15	ENSG00000145934	TENM2	protein_coding	FALSE	57451	979359	chr5:167284799-168264157	+
522.269	1.36428	2.09197e-13	ENSG00000115295	CLIP4	protein_coding	FALSE	79745	91939	chr2:29097705-29189643	+
145.907	1.36679	0.00962518	ENSG00000148948	LRRC4C	protein_coding	FALSE	57689	1345571	chr11:40114203-41459773	-
285.602	1.36835	3.8257e-09	ENSG00000243444	PALM2	protein_coding	FALSE	114299	305916	chr9:109640788-109946703	+
461.171	1.36906	2.88923e-08	ENSG00000081189	MEF2C	protein_coding	TRUE	4208	187141	chr5:88717117-88904257	-
1010.23	1.36914	2.85858e-06	ENSG00000244486	SCARF2	protein_coding	FALSE	91179	13012	chr22:20424815-20437826	-
4928.1	1.37007	9.08191e-20	ENSG00000060718	COL11A1	protein_coding	FALSE	1301	232030	chr1:102876467-103108496	-
4203.97	1.37142	0.00442843	ENSG00000166963	MAP1A	protein_coding	FALSE	4130	20663	chr15:43510958-43531620	+
977.942	1.38467	1.39389e-06	ENSG00000271425	NBPF10	protein_coding	FALSE	100132406	80244	chr1:146064699-146144942	-
101.697	1.3857	7.77937e-05	ENSG00000128016	ZFP36	protein_coding	TRUE	7538	2600	chr19:39406813-39409412	+
1082.91	1.38703	1.26863e-09	ENSG00000264343	NOTCH2NL	protein_coding	FALSE	NA	82824	chr1:146146203-146229026	-
3721.25	1.40778	0.00699639	ENSG00000087303	NID2	protein_coding	FALSE	22795	64426	chr14:52004803-52069228	-
737.211	1.40779	6.2766e-10	ENSG00000125848	FLRT3	protein_coding	FALSE	23767	14629	chr20:14322988-14337616	-
138.673	1.41227	0.00146424	ENSG00000005108	THSD7A	protein_coding	FALSE	221981	461842	chr7:11370357-11832198	-
943.609	1.41599	4.32674e-14	ENSG00000121297	TSHZ3	protein_coding	TRUE	57616	74603	chr19:31274945-31349547	-
462.418	1.41744	2.99288e-08	ENSG00000180592	SKIDA1	protein_coding	TRUE	387640	12891	chr10:21513478-21526368	-
6962.76	1.42691	1.9891e-14	ENSG00000157654	PALM2-AKAP2	protein_coding	FALSE	445815	392204	chr9:109780309-110172512	+
3826.91	1.42712	2.82396e-16	ENSG00000170961	HAS2	protein_coding	FALSE	3037	29275	chr8:121612116-121641390	-
196.967	1.43208	0.000818958	ENSG00000165929	TC2N	protein_coding	FALSE	123036	87786	chr14:91779751-91867536	-
510.558	1.43861	2.31582e-06	ENSG00000198910	L1CAM	protein_coding	FALSE	3897	47710	chrX:153861514-153909223	-
7375.4	1.44038	0.000774745	ENSG00000184347	SLIT3	protein_coding	FALSE	6586	639397	chr5:168661733-169301129	-
180.137	1.44195	3.18194e-05	ENSG00000164176	EDIL3	protein_coding	FALSE	10085	444240	chr5:83940554-84384793	-
1359.72	1.44204	6.20392e-22	ENSG00000180447	GAS1	protein_coding	FALSE	2619	2827	chr9:86944363-86947189	-
8438.11	1.44334	4.93652e-10	ENSG00000184005	ST6GALNAC3	protein_coding	FALSE	256435	559883	chr1:76074719-76634601	+
156.274	1.44402	0.000332909	ENSG00000187140	FOXD3	protein_coding	TRUE	27022	2086	chr1:63323041-63325126	+
3011.05	1.4447	4.73633e-10	ENSG00000133863	TEX15	protein_coding	FALSE	56154	59063	chr8:30831544-30890606	-
387.955	1.44923	2.07294e-05	ENSG00000008516	MMP25	protein_coding	FALSE	64386	14046	chr16:3046681-3060726	+
149.277	1.45195	0.00170388	ENSG00000177469	PTRF	protein_coding	FALSE	NA	21066	chr17:42402452-42423517	-
7244.98	1.45336	9.13669e-19	ENSG00000140836	ZFHX3	protein_coding	TRUE	463	276814	chr16:72782885-73059698	-
2486.76	1.45489	4.7168e-10	ENSG00000167178	ISLR2	protein_coding	FALSE	57611	38230	chr15:74100311-74138540	+
146.982	1.45725	1.96252e-06	ENSG00000185585	OLFML2A	protein_coding	FALSE	169611	37728	chr9:124777158-124814885	+
307.19	1.45765	0.00188949	ENSG00000010610	CD4	protein_coding	FALSE	920	33951	chr12:6786858-6820808	+
100.38	1.46015	0.000149529	ENSG00000185561	TLCD2	protein_coding	FALSE	727910	7649	chr17:1702790-1710438	-
1051.82	1.46239	1.79886e-09	ENSG00000130830	MPP1	protein_coding	FALSE	4354	42324	chrX:154778684-154821007	-
330.909	1.46307	6.35767e-07	ENSG00000132031	MATN3	protein_coding	FALSE	4148	20584	chr2:19992111-20012694	-
1433.82	1.46417	6.84792e-07	ENSG00000253846	PCDHGA10	protein_coding	FALSE	56106	99993	chr5:141412987-141512979	+
2159.43	1.46655	4.98365e-08	ENSG00000108821	COL1A1	protein_coding	FALSE	1277	18344	chr17:50183289-50201632	-
2774.01	1.46827	1.77632e-10	ENSG00000165424	ZCCHC24	protein_coding	FALSE	219654	63303	chr10:79382325-79445627	-
926.175	1.46946	1.31685e-14	ENSG00000069702	TGFBR3	protein_coding	FALSE	7049	225993	chr1:91680343-91906335	-
445.273	1.47179	2.4939e-06	ENSG00000187068	C3orf70	protein_coding	FALSE	285382	74965	chr3:185078050-185153014	-
5633.06	1.47312	0.00694996	ENSG00000088756	ARHGAP28	protein_coding	FALSE	79822	185999	chr18:6729718-6915716	+
1663.19	1.47489	2.27441e-10	ENSG00000112559	MDFI	protein_coding	TRUE	4188	17365	chr6:41636882-41654246	+
819.182	1.47535	4.40151e-13	ENSG00000082512	TRAF5	protein_coding	TRUE	7188	48332	chr1:211326615-211374946	+
1135.76	1.48043	2.30543e-11	ENSG00000131018	SYNE1	protein_coding	FALSE	23345	516118	chr6:152121684-152637801	-
212.623	1.48259	5.99024e-09	ENSG00000185652	NTF3	protein_coding	FALSE	4908	89425	chr12:5432112-5521536	+
6298.38	1.48593	3.06416e-13	ENSG00000181019	NQO1	protein_coding	FALSE	1728	19956	chr16:69706996-69726951	-
3712.4	1.48966	0.00108055	ENSG00000163520	FBLN2	protein_coding	FALSE	2199	89292	chr3:13549131-13638422	+
1242.43	1.48992	6.14706e-07	ENSG00000163909	HEYL	protein_coding	TRUE	26508	15793	chr1:39624153-39639945	-
274.743	1.49355	0.00131315	ENSG00000281508	CDR1-AS	antisense	FALSE	103611090	1485	chrX:140783176-140784660	+
143.065	1.49384	0.000494392	ENSG00000186354	C9orf47	protein_coding	FALSE	286223	5278	chr9:88990863-88996140	+
628.364	1.49536	4.85988e-07	ENSG00000101400	SNTA1	protein_coding	FALSE	6640	35938	chr20:33407955-33443892	-
606.653	1.49548	6.96143e-06	ENSG00000127920	GNG11	protein_coding	FALSE	2791	6912	chr7:93921699-93928610	+
362.083	1.4958	0.000464257	ENSG00000050767	COL23A1	protein_coding	FALSE	91522	352938	chr5:178237618-178590555	-
2288.86	1.4988	0.00149634	ENSG00000144218	AFF3	protein_coding	TRUE	3899	597321	chr2:99545419-100142739	-
105.495	1.50238	0.000903679	ENSG00000182732	RGS6	protein_coding	TRUE	9628	634091	chr14:71932439-72566529	+
217.038	1.50381	7.79158e-07	ENSG00000113083	LOX	protein_coding	FALSE	4015	15091	chr5:122063195-122078285	-
801.297	1.50886	5.09028e-07	ENSG00000185274	WBSCR17	protein_coding	FALSE	NA	581432	chr7:71132169-71713600	+
4862.09	1.5108	0.000236027	ENSG00000137266	SLC22A23	protein_coding	FALSE	63027	188061	chr6:3268962-3457022	-
1131.15	1.51293	3.13836e-28	ENSG00000275832	ARHGAP23	protein_coding	FALSE	57636	93113	chr17:38419280-38512392	+
993.899	1.51532	1.71796e-13	ENSG00000137331	IER3	protein_coding	FALSE	8870	1356	chr6:30743199-30744554	-
560.037	1.51548	7.06698e-11	ENSG00000092758	COL9A3	protein_coding	FALSE	1299	24916	chr20:62816244-62841159	+
178.491	1.519	0.00040222	ENSG00000132622	HSPA12B	protein_coding	FALSE	116835	20445	chr20:3732667-3753111	+
122.008	1.52012	0.00051565	ENSG00000135046	ANXA1	protein_coding	FALSE	301	18637	chr9:73151757-73170393	+
288.747	1.52455	2.4939e-06	ENSG00000189221	MAOA	protein_coding	FALSE	4128	91918	chrX:43654907-43746824	+
10069.4	1.5265	2.48179e-13	ENSG00000185565	LSAMP	protein_coding	FALSE	4045	1337027	chr3:115802363-117139389	-
106.395	1.52856	5.53688e-05	ENSG00000108176	DNAJC12	protein_coding	FALSE	56521	41502	chr10:67796665-67838166	-
175.335	1.53657	0.000308926	ENSG00000225889	AC074289.1	antisense	FALSE	NA	109621	chr2:64143239-64252859	+
20058.8	1.54298	1.21267e-19	ENSG00000168542	COL3A1	protein_coding	FALSE	1281	38427	chr2:188974320-189012746	+
391.973	1.5446	2.52195e-06	ENSG00000178882	FAM101A	protein_coding	FALSE	NA	342784	chr12:123973241-124316024	+
422.992	1.54499	3.98872e-08	ENSG00000168140	VASN	protein_coding	FALSE	114990	11681	chr16:4371848-4383528	+
483.843	1.54573	4.81944e-06	ENSG00000172575	RASGRP1	protein_coding	FALSE	10125	77473	chr15:38488103-38565575	-
1174.07	1.55048	3.89952e-11	ENSG00000131370	SH3BP5	protein_coding	FALSE	9467	86516	chr3:15254853-15341368	-
122.393	1.55247	0.000593678	ENSG00000119699	TGFB3	protein_coding	FALSE	7043	24893	chr14:75958099-75982991	-
4483.1	1.55448	0.000465035	ENSG00000095637	SORBS1	protein_coding	FALSE	10580	249644	chr10:95311771-95561414	-
643.221	1.5572	1.32215e-05	ENSG00000183160	TMEM119	protein_coding	FALSE	338773	8475	chr12:108589846-108598320	-
2250.1	1.55767	6.19987e-11	ENSG00000138735	PDE5A	protein_coding	FALSE	8654	134597	chr4:119494395-119628991	-
573.445	1.55856	1.03764e-08	ENSG00000221866	PLXNA4	protein_coding	TRUE	91584	525357	chr7:132123332-132648688	-
395.217	1.56266	0.000186883	ENSG00000196104	SPOCK3	protein_coding	FALSE	50859	501413	chr4:166733384-167234796	-
9314.62	1.56514	7.16792e-13	ENSG00000157570	TSPAN18	protein_coding	FALSE	90139	205957	chr11:44726465-44932421	+
1517.44	1.56597	1.80138e-11	ENSG00000118508	RAB32	protein_coding	FALSE	10981	11273	chr6:146543693-146554965	+
112.366	1.56938	0.00057601	ENSG00000104324	CPQ	protein_coding	FALSE	10404	504428	chr8:96645227-97149654	+
2558.94	1.57362	1.30995e-12	ENSG00000188803	SHISA6	protein_coding	FALSE	388336	322801	chr17:11241263-11564063	+
3238.96	1.57376	1.60566e-11	ENSG00000138604	GLCE	protein_coding	FALSE	26035	111634	chr15:69160584-69272217	+
319.192	1.5759	3.68583e-10	ENSG00000135547	HEY2	protein_coding	TRUE	23493	13606	chr6:125747664-125761269	+
332.506	1.58198	2.38504e-05	ENSG00000100097	LGALS1	protein_coding	FALSE	3956	4199	chr22:37675608-37679806	+
6989.9	1.58287	1.00064e-21	ENSG00000064309	CDON	protein_coding	FALSE	50937	107540	chr11:125955796-126063335	-
1235.4	1.58309	1.31481e-12	ENSG00000156687	UNC5D	protein_coding	FALSE	137970	561094	chr8:35235457-35796550	+
231.168	1.58329	0.000273291	ENSG00000136040	PLXNC1	protein_coding	TRUE	10154	158953	chr12:94148723-94307675	+
366.347	1.58529	1.27498e-07	ENSG00000124205	EDN3	protein_coding	FALSE	1908	25566	chr20:59300427-59325992	+
243.47	1.58835	2.19217e-08	ENSG00000167157	PRRX2	protein_coding	TRUE	51450	57034	chr9:129665641-129722674	+
1341.5	1.59486	7.87695e-10	ENSG00000076770	MBNL3	protein_coding	TRUE	55796	120652	chrX:132369317-132489968	-
2591.68	1.59503	6.81357e-18	ENSG00000139926	FRMD6	protein_coding	FALSE	122786	241628	chr14:51489100-51730727	+
265.43	1.59563	5.91576e-07	ENSG00000145623	OSMR	protein_coding	FALSE	9180	99739	chr5:38845858-38945596	+
550.538	1.59926	5.60905e-09	ENSG00000104313	EYA1	protein_coding	FALSE	2138	164800	chr8:71197433-71362232	-
3479.49	1.60242	1.93297e-29	ENSG00000019549	SNAI2	protein_coding	TRUE	6591	4051	chr8:48917690-48921740	-
2377.58	1.60373	6.08884e-17	ENSG00000181541	MAB21L2	protein_coding	FALSE	10586	2772	chr4:150581922-150584693	+
292.368	1.61198	5.22933e-08	ENSG00000152580	IGSF10	protein_coding	FALSE	285313	33326	chr3:151425384-151458709	-
1429.23	1.61353	3.49213e-09	ENSG00000076641	PAG1	protein_coding	FALSE	55824	144259	chr8:80967810-81112068	-
1917.47	1.61604	0.00090415	ENSG00000085117	CD82	protein_coding	FALSE	3732	55937	chr11:44564427-44620363	+
233.428	1.62359	2.25643e-08	ENSG00000131378	RFTN1	protein_coding	FALSE	23180	200453	chr3:16313574-16514026	-
865.497	1.63205	3.30797e-08	ENSG00000167081	PBX3	protein_coding	TRUE	5090	220033	chr9:125747345-125967377	+
235.356	1.63352	7.5174e-05	ENSG00000171094	ALK	protein_coding	TRUE	238	728793	chr2:29192774-29921566	-
3195.54	1.63718	6.17612e-32	ENSG00000113594	LIFR	protein_coding	FALSE	3977	133392	chr5:38474963-38608354	-
6332.98	1.64531	5.2526e-27	ENSG00000198467	TPM2	protein_coding	FALSE	7169	9029	chr9:35681992-35691020	-
135.792	1.64563	2.08649e-06	ENSG00000100300	TSPO	protein_coding	FALSE	706	11729	chr22:43151514-43163242	+
10238.9	1.64735	2.44937e-16	ENSG00000133083	DCLK1	protein_coding	FALSE	9201	362655	chr13:35768652-36131306	-
3668.15	1.64806	0.00472134	ENSG00000106333	PCOLCE	protein_coding	FALSE	5118	5999	chr7:100602177-100608175	+
927.442	1.64807	7.79945e-10	ENSG00000149218	ENDOD1	protein_coding	FALSE	23052	42836	chr11:95089810-95132645	+
301.818	1.64913	8.04446e-07	ENSG00000163623	NKX6-1	protein_coding	TRUE	4825	6464	chr4:84491987-84498450	-
276.065	1.64941	0.00200812	ENSG00000133401	PDZD2	protein_coding	FALSE	23037	471522	chr5:31639410-32110931	+
2546.83	1.64952	0.000484376	ENSG00000175040	CHST2	protein_coding	FALSE	9435	4684	chr3:143119331-143124014	+
186.163	1.6608	3.87645e-07	ENSG00000147059	SPIN2A	protein_coding	FALSE	54466	3096	chrX:57134530-57137625	-
1922.97	1.66664	0.0011035	ENSG00000186469	GNG2	protein_coding	FALSE	54331	153148	chr14:51826195-51979342	+
478.368	1.68043	1.854e-06	ENSG00000248540	RP11-247C2.2	lincRNA	FALSE	NA	3364	chr15:74125915-74129278	-
1072.42	1.68145	9.83941e-13	ENSG00000178878	APOLD1	protein_coding	FALSE	81575	104059	chr12:12725917-12829975	+
1822.69	1.68268	0.00665421	ENSG00000187720	THSD4	protein_coding	FALSE	79875	686432	chr15:71096952-71783383	+
346.861	1.68461	6.02899e-07	ENSG00000102271	KLHL4	protein_coding	FALSE	56062	152302	chrX:87517749-87670050	+
160.704	1.68541	5.5961e-05	ENSG00000170891	CYTL1	protein_coding	TRUE	54360	4887	chr4:5014586-5019472	-
670.481	1.68586	1.82855e-14	ENSG00000164761	TNFRSF11B	protein_coding	FALSE	4982	28644	chr8:118923557-118952200	-
469.432	1.69003	1.49774e-07	ENSG00000185760	KCNQ5	protein_coding	FALSE	56479	577060	chr6:72621792-73198851	+
155.352	1.69181	0.000172689	ENSG00000137558	PI15	protein_coding	FALSE	51050	30493	chr8:74824537-74855029	+
120.919	1.69242	7.74767e-07	ENSG00000099860	GADD45B	protein_coding	FALSE	4616	2138	chr19:2476122-2478259	+
274.687	1.69383	2.44884e-06	ENSG00000096433	ITPR3	protein_coding	FALSE	3710	76210	chr6:33620365-33696574	+
105.757	1.69889	0.00200812	ENSG00000168679	SLC16A4	protein_coding	FALSE	9122	28235	chr1:110362848-110391082	-
4869.94	1.70217	6.5544e-05	ENSG00000107796	ACTA2	protein_coding	FALSE	59	56266	chr10:88935074-88991339	-
225.534	1.7052	1.14315e-10	ENSG00000164093	PITX2	protein_coding	TRUE	5308	24701	chr4:110617423-110642123	-
4786.34	1.70934	6.57005e-05	ENSG00000113721	PDGFRB	protein_coding	FALSE	5159	42036	chr5:150113837-150155872	-
1222.95	1.71162	4.46385e-10	ENSG00000151617	EDNRA	protein_coding	FALSE	1909	64038	chr4:147480917-147544954	+
1873.28	1.7197	0.000598296	ENSG00000144642	RBMS3	protein_coding	FALSE	27303	1435601	chr3:28574791-30010391	+
597.464	1.72052	8.4052e-09	ENSG00000067057	PFKP	protein_coding	FALSE	5214	71380	chr10:3066333-3137712	+
2261.09	1.72308	0.00135741	ENSG00000196141	SPATS2L	protein_coding	FALSE	26010	176383	chr2:200305881-200482263	+
736.083	1.72397	6.28634e-09	ENSG00000120820	GLT8D2	protein_coding	FALSE	83468	75200	chr12:103988984-104064183	-
1026.33	1.72476	2.10274e-11	ENSG00000020577	SAMD4A	protein_coding	FALSE	23034	226219	chr14:54567097-54793315	+
782.554	1.737	4.39131e-17	ENSG00000140682	TGFB1I1	protein_coding	TRUE	7041	6376	chr16:31471585-31477960	+
252.029	1.73875	0.000315171	ENSG00000127152	BCL11B	protein_coding	TRUE	64919	102238	chr14:99169287-99271524	-
172.16	1.7392	2.63642e-08	ENSG00000121769	FABP3	protein_coding	FALSE	2170	11226	chr1:31365625-31376850	-
1062.35	1.74286	3.90235e-09	ENSG00000165197	VEGFD	protein_coding	FALSE	2277	38786	chrX:15345591-15384376	-
1101.67	1.7434	1.54666e-08	ENSG00000185551	NR2F2	protein_coding	TRUE	7026	14326	chr15:96325938-96340263	+
835.706	1.74397	1.65047e-21	ENSG00000171488	LRRC8C	protein_coding	FALSE	84230	136832	chr1:89633072-89769903	+
1175.05	1.7461	0.00925739	ENSG00000152377	SPOCK1	protein_coding	FALSE	6695	623082	chr5:136975298-137598379	-
397.234	1.74734	0.000102093	ENSG00000079102	RUNX1T1	protein_coding	TRUE	862	148320	chr8:91954967-92103286	-
123.564	1.75223	0.000290892	ENSG00000280219	RP11-752L20.3	TEC	FALSE	NA	8092	chr4:147487971-147496062	+
157.749	1.75408	0.000210868	ENSG00000205683	DPF3	protein_coding	TRUE	8110	274821	chr14:72619296-72894116	-
2491.57	1.7554	6.22033e-16	ENSG00000110693	SOX6	protein_coding	TRUE	55553	773143	chr11:15966449-16739591	-
758.598	1.76085	6.72918e-21	ENSG00000128606	LRRC17	protein_coding	FALSE	10234	31959	chr7:102912991-102944949	+
2500.37	1.76161	2.40746e-13	ENSG00000185532	PRKG1	protein_coding	FALSE	5592	1306993	chr10:50991358-52298350	+
3948.93	1.7617	9.01563e-05	ENSG00000154309	DISP1	protein_coding	FALSE	84976	133725	chr1:222872271-223005995	+
142.478	1.76489	0.00010959	ENSG00000175147	TMEM51-AS1	antisense	FALSE	200197	40650	chr1:15111815-15152464	-
5676.44	1.76999	0.00957705	ENSG00000136944	LMX1B	protein_coding	TRUE	4010	86590	chr9:126614443-126701032	+
4658.7	1.77191	2.31715e-05	ENSG00000156925	ZIC3	protein_coding	TRUE	7547	11550	chrX:137566142-137577691	+
597.815	1.77856	3.96233e-08	ENSG00000050030	KIAA2022	protein_coding	FALSE	NA	192637	chrX:74732849-74925485	-
119.546	1.78346	1.19969e-06	ENSG00000187800	PEAR1	protein_coding	FALSE	375033	22737	chr1:156893698-156916434	+
4470.39	1.79014	3.44942e-15	ENSG00000169439	SDC2	protein_coding	FALSE	6383	118430	chr8:96493351-96611780	+
180.502	1.79236	4.328e-07	ENSG00000182326	C1S	protein_coding	FALSE	716	82774	chr12:6988259-7071032	+
392.171	1.79467	2.12391e-08	ENSG00000147869	CER1	protein_coding	FALSE	9350	2994	chr9:14719724-14722717	-
384.516	1.80113	2.04238e-14	ENSG00000255248	MIR100HG	processed_transcript	FALSE	399959	528395	chr11:122028327-122556721	-
6464.75	1.80497	4.15458e-22	ENSG00000213694	S1PR3	protein_coding	FALSE	1903	13564	chr9:88991447-89005010	+
107.452	1.80738	1.12289e-06	ENSG00000222041	LINC00152	lincRNA	FALSE	NA	151438	chr2:87455368-87606805	+
1557.65	1.80744	5.64211e-15	ENSG00000116774	OLFML3	protein_coding	FALSE	56944	56182	chr1:113979391-114035572	+
1008.85	1.80902	1.33559e-10	ENSG00000113580	NR3C1	protein_coding	TRUE	2908	157582	chr5:143277931-143435512	-
18311.3	1.81963	0.00161888	ENSG00000143061	IGSF3	protein_coding	FALSE	3321	93357	chr1:116574399-116667755	-
2387.31	1.81987	5.00264e-23	ENSG00000137962	ARHGAP29	protein_coding	FALSE	9411	126081	chr1:94148988-94275068	-
101.132	1.82203	0.00392689	ENSG00000198796	ALPK2	protein_coding	FALSE	115701	147711	chr18:58481247-58628957	-
644.891	1.82581	7.70048e-10	ENSG00000129595	EPB41L4A	protein_coding	FALSE	64097	276876	chr5:112142441-112419316	-
5501.59	1.83089	0.000801172	ENSG00000128591	FLNC	protein_coding	FALSE	2318	28898	chr7:128830377-128859274	+
2237.84	1.83229	0.000998583	ENSG00000163191	S100A11	protein_coding	FALSE	6282	15402	chr1:152032506-152047907	-
604.59	1.83711	1.81496e-10	ENSG00000124496	TRERF1	protein_coding	TRUE	55809	227121	chr6:42224931-42452051	-
8424.09	1.84214	6.99952e-06	ENSG00000101335	MYL9	protein_coding	FALSE	10398	9964	chr20:36541484-36551447	+
1673.15	1.84231	0.00189413	ENSG00000183287	CCBE1	protein_coding	FALSE	147372	266441	chr18:59430940-59697380	-
14471.1	1.84539	0.000208096	ENSG00000152977	ZIC1	protein_coding	TRUE	7545	116872	chr3:147393422-147510293	+
192.995	1.85163	8.31376e-05	ENSG00000150540	HNMT	protein_coding	FALSE	3176	52345	chr2:137964020-138016364	+
1141.2	1.85186	3.13382e-12	ENSG00000111077	TNS2	protein_coding	FALSE	23371	17404	chr12:53046969-53064372	+
1022.18	1.85247	2.85861e-13	ENSG00000112769	LAMA4	protein_coding	FALSE	3910	146180	chr6:112108760-112254939	-
422.034	1.85373	1.7189e-07	ENSG00000119866	BCL11A	protein_coding	TRUE	53335	102401	chr2:60451167-60553567	-
187.982	1.85695	0.000202994	ENSG00000085741	WNT11	protein_coding	FALSE	7481	24412	chr11:76186325-76210736	-
174.599	1.86879	1.72947e-07	ENSG00000146674	IGFBP3	protein_coding	FALSE	3486	9630	chr7:45912245-45921874	-
607.66	1.87049	1.16107e-08	ENSG00000112309	B3GAT2	protein_coding	FALSE	135152	100360	chr6:70856679-70957038	-
1792.23	1.87061	0.00331474	ENSG00000106034	CPED1	protein_coding	FALSE	79974	308768	chr7:120988677-121297444	+
12082.7	1.87287	0.00502538	ENSG00000125378	BMP4	protein_coding	TRUE	652	9026	chr14:53949736-53958761	-
9291.97	1.87719	0.00074137	ENSG00000160963	COL26A1	protein_coding	FALSE	136227	196205	chr7:101362820-101559024	+
584.281	1.88198	4.16692e-07	ENSG00000115085	ZAP70	protein_coding	FALSE	7535	26303	chr2:97713560-97739862	+
1731.72	1.88834	0.000283698	ENSG00000144668	ITGA9	protein_coding	FALSE	3680	371400	chr3:37452115-37823514	+
20432.2	1.88881	1.73935e-24	ENSG00000140416	TPM1	protein_coding	FALSE	7168	29284	chr15:63042632-63071915	+
424.736	1.89353	4.34841e-08	ENSG00000215386	MIR99AHG	lincRNA	FALSE	388815	699102	chr21:15928296-16627397	+
6224.12	1.89384	0.00452534	ENSG00000138080	EMILIN1	protein_coding	FALSE	11117	7842	chr2:27078567-27086408	+
332.413	1.89657	5.83631e-05	ENSG00000174059	CD34	protein_coding	FALSE	947	30431	chr1:207880972-207911402	-
220.862	1.9083	6.95115e-05	ENSG00000120156	TEK	protein_coding	FALSE	7010	121035	chr9:27109141-27230175	+
5941.75	1.91206	0.000751205	ENSG00000134954	ETS1	protein_coding	TRUE	2113	128798	chr11:128458761-128587558	-
170.458	1.92002	0.000521275	ENSG00000184838	PRR16	protein_coding	FALSE	51334	223055	chr5:120464278-120687332	+
109.102	1.92024	1.43459e-05	ENSG00000227082	CH17-437K3.1	lincRNA	FALSE	NA	66376	chr1:121396754-121463129	+
17052.1	1.92153	0.000418527	ENSG00000182492	BGN	protein_coding	FALSE	633	14616	chrX:153494939-153509554	+
5547.26	1.92199	0.00265989	ENSG00000151012	SLC7A11	protein_coding	FALSE	23657	78253	chr4:138164097-138242349	-
2219.64	1.92617	0.00591248	ENSG00000050555	LAMC3	protein_coding	FALSE	10319	85392	chr9:131009082-131094473	+
258.572	1.92832	1.2879e-06	ENSG00000196353	CPNE4	protein_coding	FALSE	131034	751856	chr3:131533555-132285410	-
633.594	1.93278	1.37099e-10	ENSG00000160801	PTH1R	protein_coding	FALSE	5745	26054	chr3:46877746-46903799	+
220.264	1.93697	3.25041e-05	ENSG00000167994	RAB3IL1	protein_coding	FALSE	5866	22969	chr11:61897301-61920269	-
380.46	1.95085	6.30716e-07	ENSG00000131969	ABHD12B	protein_coding	FALSE	145447	32811	chr14:50872160-50904970	+
835.883	1.95117	5.52645e-15	ENSG00000112175	BMP5	protein_coding	FALSE	653	121920	chr6:55753645-55875564	-
469.183	1.95431	1.41006e-07	ENSG00000167617	CDC42EP5	protein_coding	FALSE	148170	8239	chr19:54465026-54473264	-
293.447	1.95599	2.91276e-09	ENSG00000158747	NBL1	protein_coding	FALSE	4681	17903	chr1:19640554-19658456	+
196.371	1.96506	7.1408e-08	ENSG00000146250	PRSS35	protein_coding	FALSE	167681	13167	chr6:83512538-83525704	+
730.491	1.96892	6.76138e-09	ENSG00000150048	CLEC1A	protein_coding	FALSE	51267	42074	chr12:10069554-10111627	-
161.104	1.97812	0.000496149	ENSG00000176907	C8orf4	protein_coding	FALSE	NA	1854	chr8:40153455-40155308	+
141.108	1.9808	0.000234479	ENSG00000122121	XPNPEP2	protein_coding	FALSE	7512	30565	chrX:129738974-129769538	+
153.353	1.98995	2.76094e-06	ENSG00000158859	ADAMTS4	protein_coding	FALSE	9507	14749	chr1:161184308-161199056	-
2240.55	1.99051	2.09276e-18	ENSG00000143248	RGS5	protein_coding	FALSE	8490	210671	chr1:163111121-163321791	-
1811.69	1.99245	2.86076e-13	ENSG00000070540	WIPI1	protein_coding	FALSE	55062	36566	chr17:68420948-68457513	-
1416.88	1.99472	4.4012e-30	ENSG00000169129	AFAP1L2	protein_coding	FALSE	84632	109933	chr10:114294824-114404756	-
269.461	1.99778	3.53197e-05	ENSG00000116194	ANGPTL1	protein_coding	FALSE	9068	21348	chr1:178849705-178871052	-
123.335	2.01159	2.92332e-05	ENSG00000166825	ANPEP	protein_coding	FALSE	290	30513	chr15:89784889-89815401	-
1411.96	2.01247	2.07638e-13	ENSG00000145681	HAPLN1	protein_coding	FALSE	1404	83809	chr5:83637805-83721613	-
658.914	2.01264	2.65156e-16	ENSG00000064300	NGFR	protein_coding	FALSE	4804	19725	chr17:49495293-49515017	+
161.012	2.01412	1.54299e-07	ENSG00000111348	ARHGDIB	protein_coding	FALSE	397	19712	chr12:14942017-14961728	-
453.149	2.0172	1.93963e-06	ENSG00000126500	FLRT1	protein_coding	FALSE	23769	15986	chr11:64103188-64119173	+
485.455	2.01917	0.00992389	ENSG00000077327	SPAG6	protein_coding	FALSE	9576	108780	chr10:22345445-22454224	+
5788.2	2.01982	0.00800685	ENSG00000122691	TWIST1	protein_coding	TRUE	7291	96682	chr7:19020991-19117672	-
20279.8	2.02274	6.84997e-05	ENSG00000138061	CYP1B1	protein_coding	TRUE	1545	42930	chr2:38066973-38109902	-
210.848	2.02503	2.40981e-05	ENSG00000135902	CHRND	protein_coding	FALSE	1144	10675	chr2:232525993-232536667	+
459.221	2.02799	0.00704589	ENSG00000132205	EMILIN2	protein_coding	FALSE	84034	68964	chr18:2847030-2915993	+
1060.05	2.03473	0.000338993	ENSG00000162599	NFIA	protein_coding	TRUE	4774	597535	chr1:60865259-61462793	+
525.118	2.0377	4.17032e-07	ENSG00000103196	CRISPLD2	protein_coding	FALSE	83716	100785	chr16:84819984-84920768	+
118.762	2.03799	2.44029e-05	ENSG00000158887	MPZ	protein_coding	FALSE	4359	5238	chr1:161304735-161309972	-
406.813	2.04048	3.7358e-06	ENSG00000023839	ABCC2	protein_coding	FALSE	1244	69461	chr10:99782732-99852192	+
582.027	2.04521	1.75363e-08	ENSG00000143850	PLEKHA6	protein_coding	FALSE	22874	158815	chr1:204218851-204377665	-
1975.86	2.0482	0.00514312	ENSG00000082497	SERTAD4	protein_coding	FALSE	56256	13833	chr1:210232799-210246631	+
1425.54	2.04839	3.21691e-15	ENSG00000237412	PRSS56	protein_coding	FALSE	646960	5254	chr2:232520463-232525716	+
2095.23	2.05363	0.00653587	ENSG00000006283	CACNA1G	protein_coding	FALSE	8913	66407	chr17:50561068-50627474	+
4562.03	2.05373	0.00489442	ENSG00000079308	TNS1	protein_coding	FALSE	7145	203207	chr2:217799789-218002995	-
373.984	2.06075	6.38384e-06	ENSG00000176170	SPHK1	protein_coding	TRUE	8877	11277	chr17:76376584-76387860	+
244.036	2.06517	2.69237e-05	ENSG00000131634	TMEM204	protein_coding	FALSE	79652	26893	chr16:1528688-1555580	+
1564.32	2.0664	3.49547e-05	ENSG00000173068	BNC2	protein_coding	TRUE	54796	461341	chr9:16409503-16870843	-
3277.98	2.06908	0.00212962	ENSG00000174963	ZIC4	protein_coding	TRUE	84107	20815	chr3:147386046-147406860	-
165.187	2.07187	2.08729e-06	ENSG00000172965	MIR4435-2HG	lincRNA	FALSE	541471	298751	chr2:111196350-111495100	-
949.575	2.07711	0.00230993	ENSG00000197380	DACT3	protein_coding	FALSE	147906	13527	chr19:46647612-46661138	-
1206.81	2.08407	2.69149e-12	ENSG00000174807	CD248	protein_coding	FALSE	57124	2558	chr11:66314487-66317044	-
1532.81	2.08417	1.21474e-56	ENSG00000118523	CTGF	protein_coding	FALSE	NA	3198	chr6:131948176-131951373	-
184.259	2.0887	1.79759e-08	ENSG00000113389	NPR3	protein_coding	FALSE	4883	102655	chr5:32689070-32791724	+
6044.38	2.1018	7.72129e-07	ENSG00000134817	APLNR	protein_coding	FALSE	187	3738	chr11:57233577-57237314	-
180.199	2.10297	8.30955e-06	ENSG00000185614	FAM212A	protein_coding	FALSE	NA	1777	chr3:49803254-49805030	+
1154.69	2.10488	0.0065391	ENSG00000152953	STK32B	protein_coding	FALSE	55351	449557	chr4:5051442-5500998	+
354.365	2.11118	8.68999e-09	ENSG00000003436	TFPI	protein_coding	FALSE	7035	101531	chr2:187464230-187565760	-
857.46	2.11708	0.00037236	ENSG00000145936	KCNMB1	protein_coding	FALSE	3779	15007	chr5:170374671-170389677	-
121.352	2.11944	1.46397e-05	ENSG00000171243	SOSTDC1	protein_coding	FALSE	25928	69100	chr7:16461481-16530580	-
2826.62	2.12252	0.00988791	ENSG00000143387	CTSK	protein_coding	FALSE	1513	12116	chr1:150796208-150808323	-
111.359	2.1301	5.85627e-08	ENSG00000149633	KIAA1755	protein_coding	FALSE	85449	50285	chr20:38210488-38260772	-
116.936	2.13303	1.29955e-05	ENSG00000163017	ACTG2	protein_coding	FALSE	72	27552	chr2:73892314-73919865	+
112.761	2.13479	0.000283698	ENSG00000177363	LRRN4CL	protein_coding	FALSE	221091	3498	chr11:62686402-62689899	-
1106.97	2.1349	1.9528e-17	ENSG00000140092	FBLN5	protein_coding	FALSE	10516	78576	chr14:91869412-91947987	-
230.912	2.1364	0.000123016	ENSG00000073756	PTGS2	protein_coding	FALSE	5743	8637	chr1:186671791-186680427	-
141.242	2.14089	0.000190871	ENSG00000271474	RP11-710C12.1	antisense	FALSE	NA	3329	chr4:95549129-95552457	+
156.095	2.14794	8.69025e-06	ENSG00000164588	HCN1	protein_coding	FALSE	348980	441549	chr5:45254950-45696498	-
178.311	2.15121	5.18908e-13	ENSG00000134245	WNT2B	protein_coding	FALSE	7482	63625	chr1:112466541-112530165	+
3846.82	2.15612	3.97255e-07	ENSG00000048052	HDAC9	protein_coding	TRUE	9734	915468	chr7:18086949-19002416	+
599.603	2.16015	2.57489e-13	ENSG00000008196	TFAP2B	protein_coding	TRUE	7021	28891	chr6:50818723-50847613	+
100.564	2.16369	2.10744e-06	ENSG00000144355	DLX1	protein_coding	TRUE	1745	4938	chr2:172084740-172089677	+
14357.4	2.17021	5.43712e-05	ENSG00000100234	TIMP3	protein_coding	FALSE	7078	61343	chr22:32801701-32863043	+
114.291	2.17135	8.42716e-09	ENSG00000095370	SH2D3C	protein_coding	FALSE	10044	40425	chr9:127738317-127778741	-
4093.02	2.18362	0.00733766	ENSG00000141052	MYOCD	protein_coding	TRUE	93649	103060	chr17:12665890-12768949	+
199.695	2.18933	9.5711e-13	ENSG00000116745	RPE65	protein_coding	FALSE	6121	21138	chr1:68428822-68449959	-
22996.6	2.19283	0.00301737	ENSG00000169174	PCSK9	protein_coding	FALSE	255738	25305	chr1:55039548-55064852	+
2006.5	2.1967	0.00352648	ENSG00000175745	NR2F1	protein_coding	TRUE	7025	11279	chr5:93583337-93594615	+
1848.19	2.19863	6.55919e-05	ENSG00000196569	LAMA2	protein_coding	FALSE	3908	633429	chr6:128883141-129516569	+
613.736	2.21016	4.79065e-10	ENSG00000100678	SLC8A3	protein_coding	FALSE	6547	144854	chr14:70044217-70189070	-
201.493	2.21635	2.84707e-06	ENSG00000282164	PEG13	sense_intronic	FALSE	359809	5667	chr8:140094894-140100560	-
380.67	2.2303	2.6101e-08	ENSG00000237187	NR2F1-AS1	antisense	FALSE	441094	176290	chr5:93409359-93585648	-
406.27	2.23577	1.25787e-08	ENSG00000137727	ARHGAP20	protein_coding	FALSE	57569	136148	chr11:110577042-110713189	-
1059.2	2.25532	0.00395442	ENSG00000102230	PCYT1B	protein_coding	FALSE	9468	114591	chrX:24558087-24672677	-
413.335	2.26174	4.42811e-12	ENSG00000188783	PRELP	protein_coding	FALSE	5549	15525	chr1:203475828-203491352	+
210.396	2.27144	0.00013734	ENSG00000069122	ADGRF5	protein_coding	FALSE	221395	102432	chr6:46852512-46954943	-
7633.84	2.28394	5.93813e-06	ENSG00000149591	TAGLN	protein_coding	FALSE	6876	5462	chr11:117199321-117204782	+
8319.43	2.28534	0.000568342	ENSG00000169851	PCDH7	protein_coding	FALSE	5099	426391	chr4:30720415-31146805	+
765.134	2.28555	8.56112e-12	ENSG00000182132	KCNIP1	protein_coding	FALSE	30820	383146	chr5:170353487-170736632	+
504.635	2.30824	0.00109374	ENSG00000163453	IGFBP7	protein_coding	FALSE	3490	79613	chr4:57030773-57110385	-
167.238	2.31807	2.28038e-05	ENSG00000163092	XIRP2	protein_coding	FALSE	129446	371267	chr2:166888487-167259753	+
7211.93	2.3258	0.00532644	ENSG00000044524	EPHA3	protein_coding	FALSE	2042	374611	chr3:89107524-89482134	+
494.799	2.33703	0.00776318	ENSG00000183801	OLFML1	protein_coding	FALSE	283298	25990	chr11:7485388-7511377	+
2708.34	2.34537	0.000115419	ENSG00000165124	SVEP1	protein_coding	FALSE	79987	214630	chr9:110365251-110579880	-
160.493	2.35696	1.96197e-06	ENSG00000261040	WFDC21P	processed_transcript	FALSE	645638	8320	chr17:60083566-60091885	-
5347.46	2.35933	0.000102761	ENSG00000112414	ADGRG6	protein_coding	FALSE	57211	144413	chr6:142301854-142446266	+
3107.21	2.35998	0.00255245	ENSG00000108691	CCL2	protein_coding	FALSE	6347	1986	chr17:34255218-34257203	+
141.327	2.36281	1.22442e-15	ENSG00000249669	CARMN	lincRNA	FALSE	728264	26147	chr5:149406689-149432835	+
543.339	2.36585	0.00255312	ENSG00000184564	SLITRK6	protein_coding	FALSE	84189	6699	chr13:85792790-85799488	-
105.908	2.36637	1.43818e-05	ENSG00000149596	JPH2	protein_coding	FALSE	57158	75884	chr20:44111695-44187578	-
6975.41	2.37162	0.00498686	ENSG00000162998	FRZB	protein_coding	FALSE	2487	33888	chr2:182833275-182867162	-
6560.68	2.37535	7.38704e-06	ENSG00000158270	COLEC12	protein_coding	FALSE	81035	183983	chr18:316740-500722	-
375.316	2.39347	1.76919e-18	ENSG00000173698	ADGRG2	protein_coding	FALSE	10149	133329	chrX:18989309-19122637	-
212.108	2.41014	1.58878e-05	ENSG00000176697	BDNF	protein_coding	FALSE	627	67166	chr11:27654893-27722058	-
8577.42	2.41283	0.0035019	ENSG00000162733	DDR2	protein_coding	TRUE	4921	156028	chr1:162631373-162787400	+
1034.51	2.42984	0.00525965	ENSG00000172572	PDE3A	protein_coding	FALSE	5139	315137	chr12:20369245-20684381	+
261.789	2.43639	5.38466e-15	ENSG00000280143	AP000892.6	TEC	FALSE	NA	5326	chr11:117204967-117210292	+
438.645	2.44035	3.65744e-17	ENSG00000157613	CREB3L1	protein_coding	TRUE	90993	43762	chr11:46277661-46321422	+
81625.8	2.44501	0.000147282	ENSG00000163359	COL6A3	protein_coding	FALSE	1293	90373	chr2:237324003-237414375	-
120.592	2.47129	6.77184e-15	ENSG00000165072	MAMDC2	protein_coding	FALSE	256691	183390	chr9:70043581-70226970	+
29567.7	2.47859	0.000839153	ENSG00000164692	COL1A2	protein_coding	FALSE	1278	36672	chr7:94394561-94431232	+
1512.03	2.49132	0.00498686	ENSG00000019186	CYP24A1	protein_coding	FALSE	1591	20525	chr20:54153449-54173973	-
993.965	2.51198	0.000526677	ENSG00000259370	RP11-1069G10.1	antisense	FALSE	NA	56360	chr15:62827675-62884034	-
186.829	2.51697	1.08561e-05	ENSG00000106511	MEOX2	protein_coding	TRUE	4223	75601	chr7:15611212-15686812	-
819.71	2.53997	0.00301737	ENSG00000139330	KERA	protein_coding	FALSE	11081	7493	chr12:91050491-91057983	-
36903.5	2.60296	0.00203492	ENSG00000111799	COL12A1	protein_coding	FALSE	1303	121726	chr6:75084326-75206051	-
989.284	2.60968	2.27824e-17	ENSG00000154188	ANGPT1	protein_coding	FALSE	284	248574	chr8:107249482-107498055	-
489.207	2.65263	0.00407196	ENSG00000170624	SGCD	protein_coding	FALSE	6444	897445	chr5:155870344-156767788	+
226.958	2.6663	1.8664e-07	ENSG00000197376	OR8S1	protein_coding	FALSE	341568	22544	chr12:48507354-48529897	+
3117.4	2.67441	2.2071e-06	ENSG00000137801	THBS1	protein_coding	FALSE	7057	18388	chr15:39581079-39599466	+
208.298	2.77728	4.32802e-20	ENSG00000148926	ADM	protein_coding	FALSE	133	2718	chr11:10304680-10307397	+
390.581	3.13963	8.99952e-42	ENSG00000100146	SOX10	protein_coding	TRUE	6663	16737	chr22:37970686-37987422	-

## Sheet: GO analysis DOWN -MES specific
BP	ID	Name	Source	pValue	FDR B&H	FDR B&Y	Bonferroni	Genes from Input	Genes in Annotation		-LOG B&H FDR		CC	ID	Name	Source	pValue	FDR B&H	FDR B&Y	Bonferroni	Genes from Input	Genes in Annotation				1	79875	THSD4	thrombospondin type 1 domain containing 4	THSD4
1	GO:0007155	cell adhesion		1.353e-22	5.347e-19	4.93e-18	7.662e-19	96	1509		21.8687		1	GO:0031012	extracellular matrix		5.414e-30	2.788e-27	1.902e-26	2.788e-27	68	598		29.2665	-->	2	136227	COL26A1	collagen type XXVI alpha 1 chain	COL26A1
2	GO:0022610	biological adhesion		1.888e-22	5.347e-19	4.93e-18	1.069e-18	96	1516		21.724		2	GO:0062023	collagen-containing extracellular matrix		4.167e-23	1.073e-20	7.321e-20	2.146e-20	53	474		22.3802		3	4148	MATN3	matrilin 3	MATN3
3	GO:0009887	animal organ morphogenesis		5.378e-22	1.016e-18	9.362e-18	3.047e-18	85	1241		21.2694		3	GO:0005788	endoplasmic reticulum lumen		4.058e-11	5.893e-09	4.021e-08	2.09e-08	29	312		10.3917		4	84034	EMILIN2	elastin microfibril interfacer 2	EMILIN2
4	GO:0030198	extracellular matrix organization		6.321e-20	8.953e-17	8.254e-16	3.581e-16	45	399		19.1992		4	GO:0005581	collagen trimer		4.577e-11	5.893e-09	4.021e-08	2.357e-08	16	87		10.3394		5	10319	LAMC3	laminin subunit gamma 3	LAMC3
5	GO:0051094	positive regulation of developmental process		4.102e-19	4.648e-16	4.285e-15	2.324e-15	94	1633		18.387		5	GO:0031226	intrinsic component of plasma membrane		2.064e-10	2.126e-08	1.45e-07	1.063e-07	80	1790		9.68529		6	6282	S100A11	S100 calcium binding protein A11	S100A11
6	GO:0035295	tube development		6.339e-19	5.985e-16	5.518e-15	3.591e-15	81	1276		18.198		6	GO:0005887	integral component of plasma membrane		3.434e-10	2.947e-08	2.011e-07	1.768e-07	77	1710		9.4642		7	81035	COLEC12	collectin subfamily member 12	COLEC12
7	GO:0043062	extracellular structure organization		1.28e-18	1.036e-15	9.547e-15	7.249e-15	49	511		17.8928		7	GO:0070161	anchoring junction		1.115e-07	8.201e-06	5.595e-05	5.741e-05	34	575		6.95273		8	4237	MFAP2	microfibril associated protein 2	MFAP2
8	GO:0001501	skeletal system development		2.276e-18	1.611e-15	1.486e-14	1.289e-14	52	582		17.6428		8	GO:0005912	adherens junction		1.864e-07	1.104e-05	7.535e-05	9.602e-05	33	560		6.72955		9	2199	FBLN2	fibulin 2	FBLN2
9	GO:0016477	cell migration		5.324e-18	3.102e-15	2.86e-14	3.016e-14	96	1757		17.2738		9	GO:0009986	cell surface		1.93e-07	1.104e-05	7.535e-05	9.94e-05	49	1036		6.71444		10	2200	FBN1	fibrillin 1	FBN1
10	GO:0072359	circulatory system development		5.476e-18	3.102e-15	2.86e-14	3.102e-14	81	1323		17.2615		10	GO:0005925	focal adhesion		3.058e-07	1.485e-05	0.0001013	0.0001575	27	411		6.51456		11	23767	FLRT3	fibronectin leucine rich transmembrane protein 3	FLRT3
11	GO:0042127	regulation of cell population proliferation		8.236e-18	4.242e-15	3.911e-14	4.666e-14	101	1921		17.0843															12	23769	FLRT1	fibronectin leucine rich transmembrane protein 1	FLRT1
12	GO:0060485	mesenchyme development		2.789e-17	1.317e-14	1.214e-13	1.58e-13	37	312		16.5546															13	6383	SDC2	syndecan 2	SDC2
13	GO:0022008	neurogenesis		3.264e-17	1.422e-14	1.311e-13	1.849e-13	98	1867																	14	5362	PLXNA2	plexin A2	PLXNA2
14	GO:0045597	positive regulation of cell differentiation		4.617e-17	1.868e-14	1.723e-13	2.616e-13	74	1177																	15	1277	COL1A1	collagen type I alpha 1 chain	COL1A1
15	GO:0048870	cell motility		1.077e-16	3.812e-14	3.514e-13	6.099e-13	99	1932																	16	1278	COL1A2	collagen type I alpha 2 chain	COL1A2
16	GO:0051674	localization of cell		1.077e-16	3.812e-14	3.514e-13	6.099e-13	99	1932																	17	1281	COL3A1	collagen type III alpha 1 chain	COL3A1
17	GO:0051093	negative regulation of developmental process		1.171e-15	3.901e-13	3.596e-12	6.632e-12	72	1194																	18	1291	COL6A1	collagen type VI alpha 1 chain	COL6A1
18	GO:0051241	negative regulation of multicellular organismal process		2.384e-15	7.504e-13	6.918e-12	1.351e-11	82	1500																	19	22795	NID2	nidogen 2	NID2
19	GO:0048699	generation of neurons		3.317e-15	9.889e-13	9.117e-12	1.879e-11	90	1752																	20	1293	COL6A3	collagen type VI alpha 3 chain	COL6A3
20	GO:0070848	response to growth factor		3.975e-15	1.126e-12	1.038e-11	2.252e-11	56	794																	21	10512	SEMA3C	semaphorin 3C	SEMA3C
21	GO:0007507	heart development		5.241e-15	1.414e-12	1.303e-11	2.969e-11	52	700																	22	1299	COL9A3	collagen type IX alpha 3 chain	COL9A3
22	GO:2000145	regulation of cell motility		5.922e-15	1.525e-12	1.406e-11	3.355e-11	68	1120																	23	10516	FBLN5	fibulin 5	FBLN5
23	GO:0061061	muscle structure development		7.25e-15	1.786e-12	1.646e-11	4.107e-11	55	780																	24	1301	COL11A1	collagen type XI alpha 1 chain	COL11A1
24	GO:0008284	positive regulation of cell population proliferation		2.326e-14	5.49e-12	5.062e-11	1.318e-10	66	1096																	25	1303	COL12A1	collagen type XII alpha 1 chain	COL12A1
25	GO:0001944	vasculature development		2.864e-14	6.489e-12	5.982e-11	1.622e-10	58	884																	26	7450	VWF	von Willebrand factor	VWF
26	GO:0030334	regulation of cell migration		3.816e-14	8.315e-12	7.666e-11	2.162e-10	64	1052																	27	1307	COL16A1	collagen type XVI alpha 1 chain	COL16A1
27	GO:0030182	neuron differentiation		4.132e-14	8.67e-12	7.993e-11	2.341e-10	82	1579																	28	9507	ADAMTS4	ADAM metallopeptidase with thrombospondin type 1 motif 4	ADAMTS4
28	GO:0071363	cellular response to growth factor stimulus		4.317e-14	8.734e-12	8.052e-11	2.445e-10	53	763																	29	301	ANXA1	annexin A1	ANXA1
29	GO:0072358	cardiovascular system development		5.357e-14	1.046e-11	9.647e-11	3.035e-10	58	897																	30	114990	VASN	vasorin	VASN
30	GO:0040012	regulation of locomotion		5.878e-14	1.11e-11	1.023e-10	3.33e-10	69	1203																	31	7481	WNT11	Wnt family member 11	WNT11
31	GO:0048762	mesenchymal cell differentiation		6.462e-14	1.181e-11	1.089e-10	3.661e-10	29	242																	32	7482	WNT2B	Wnt family member 2B	WNT2B
32	GO:0001568	blood vessel development		6.724e-14	1.19e-11	1.097e-10	3.809e-10	56	849																	33	151887	CCDC80	coiled-coil domain containing 80	CCDC80
33	GO:0030155	regulation of cell adhesion		8.943e-14	1.535e-11	1.415e-10	5.066e-10	53	777																	34	64856	VWA1	von Willebrand factor A domain containing 1	VWA1
34	GO:0035239	tube morphogenesis		9.359e-14	1.559e-11	1.438e-10	5.302e-10	63	1045																	35	1404	HAPLN1	hyaluronan and proteoglycan link protein 1	HAPLN1
35	GO:0048729	tissue morphogenesis		1.203e-13	1.948e-11	1.796e-10	6.817e-10	56	861																	36	91522	COL23A1	collagen type XXIII alpha 1 chain	COL23A1
36	GO:0009790	embryo development		1.978e-13	3.112e-11	2.869e-10	1.12e-09	70	1263																	37	3490	IGFBP7	insulin like growth factor binding protein 7	IGFBP7
37	GO:0007167	enzyme linked receptor protein signaling pathway		2.332e-13	3.571e-11	3.292e-10	1.321e-09	65	1123																	38	5549	PRELP	proline and arginine rich end leucine rich repeat protein	PRELP
38	GO:0051270	regulation of cellular component movement		3.421e-13	5.1e-11	4.702e-10	1.938e-09	68	1219																	39	633	BGN	biglycan	BGN
39	GO:0048589	developmental growth		8.222e-13	1.194e-10	1.101e-09	4.658e-09	53	822																	40	169611	OLFML2A	olfactomedin like 2A	OLFML2A
40	GO:0060284	regulation of cell development		1.084e-12	1.536e-10	1.416e-09	6.143e-09	64	1133																	41	50859	SPOCK3	SPARC (osteonectin), cwcv and kazal like domains proteoglycan 3	SPOCK3
41	GO:0061448	connective tissue development		1.66e-12	2.294e-10	2.115e-09	9.406e-09	31	314																	42	256691	MAMDC2	MAM domain containing 2	MAMDC2
42	GO:0031589	cell-substrate adhesion		2.98e-12	4.019e-10	3.705e-09	1.688e-08	34	384																	43	50937	CDON	cell adhesion associated, oncogene regulated	CDON
43	GO:0001837	epithelial to mesenchymal transition		3.102e-12	4.086e-10	3.767e-09	1.757e-08	22	157																	44	83716	CRISPLD2	cysteine rich secretory protein LCCL domain containing 2	CRISPLD2
44	GO:0045596	negative regulation of cell differentiation		4.681e-12	6.027e-10	5.557e-09	2.652e-08	53	860																	45	57124	CD248	CD248 molecule	CD248
45	GO:0048514	blood vessel morphogenesis		5.137e-12	6.466e-10	5.962e-09	2.91e-08	49	755																	46	3897	L1CAM	L1 cell adhesion molecule	L1CAM
46	GO:0009719	response to endogenous stimulus		6.457e-12	7.952e-10	7.332e-09	3.658e-08	85	1834																	47	3908	LAMA2	laminin subunit alpha 2	LAMA2
47	GO:0040007	growth		6.899e-12	8.315e-10	7.666e-09	3.908e-08	64	1182																	48	3910	LAMA4	laminin subunit alpha 4	LAMA4
48	GO:0051960	regulation of nervous system development		1.632e-11	1.926e-09	1.776e-08	9.245e-08	60	1088																	49	3912	LAMB1	laminin subunit beta 1	LAMB1
49	GO:0060429	epithelium development		1.726e-11	1.996e-09	1.84e-08	9.779e-08	73	1483																	50	11081	KERA	keratocan	KERA
50	GO:0048646	anatomical structure formation involved in morphogenesis		2.105e-11	2.385e-09	2.199e-08	1.192e-07	69	1365																	51	10082	GPC6	glypican 6	GPC6
																										52	10085	EDIL3	EGF like repeats and discoidin domains 3	EDIL3
																										53	11117	EMILIN1	elastin microfibril interfacer 1	EMILIN1
																										54	3956	LGALS1	galectin 1	LGALS1
																										55	4982	TNFRSF11B	TNF receptor superfamily member 11b	TNFRSF11B
																										56	7041	TGFB1I1	transforming growth factor beta 1 induced transcript 1	TGFB1I1
																										57	64386	MMP25	matrix metallopeptidase 25	MMP25
																										58	7043	TGFB3	transforming growth factor beta 3	TGFB3
																										59	7049	TGFBR3	transforming growth factor beta receptor 3	TGFBR3
																										60	7057	THBS1	thrombospondin 1	THBS1
																										61	920	CD4	CD4 molecule	CD4
																										62	1946	EFNA5	ephrin A5	EFNA5
																										63	84898	PLXDC2	plexin domain containing 2	PLXDC2
																										64	7078	TIMP3	TIMP metallopeptidase inhibitor 3	TIMP3
																										65	147372	CCBE1	collagen and calcium binding EGF domains 1	CCBE1
																										66	4015	LOX	lysyl oxidase	LOX
																										67	10234	LRRC17	leucine rich repeat containing 17	LRRC17
																										68	5118	PCOLCE	procollagen C-endopeptidase enhancer	PCOLCE

## Sheet: GO MF
GO:MF for genes upregulated in epithelial vs 36h											GO:MF for genes upregulated in Mesenchymal vs 36h
ID	Name	Source	pValue	FDR B&H	FDR B&Y	Bonferroni	Genes from Input	Genes in Annotation		ID	Name	Source	pValue	FDR B&H	FDR B&Y	Bonferroni	Genes from Input	Genes in Annotation
1	GO:0000977	RNA polymerase II regulatory region sequence-specific DNA binding	4.49e-18	5.32e-15	4.11e-14	5.65e-15	97	853		1	GO:0005201	extracellular matrix structural constituent	9.07e-21	1.35e-17	1.07e-16	1.35e-17	49	178
2	GO:0001012	RNA polymerase II regulatory region DNA binding	8.45e-18	5.32e-15	4.11e-14	1.06e-14	97	861		2	GO:0005518	collagen binding	1.26e-12	9.4e-10	7.41e-09	1.88e-09	25	80
3	GO:0000976	transcription regulatory region sequence-specific DNA binding	1.65e-17	6.92e-15	5.34e-14	2.08e-14	99	898		3	GO:0000977	RNA polymerase II regulatory region sequence-specific DNA binding	5.71e-12	2.84e-09	2.24e-08	8.51e-09	100	853
4	GO:1990837	sequence-specific double-stranded DNA binding	6.18e-16	1.95e-13	1.5e-12	7.78e-13	99	948		4	GO:0001012	RNA polymerase II regulatory region DNA binding	9.9e-12	3.69e-09	2.91e-08	1.48e-08	100	861
5	GO:0043565	sequence-specific DNA binding	1.11e-15	2.78e-13	2.15e-12	1.39e-12	115	1199		5	GO:0005178	integrin binding	3.94e-11	1.17e-08	9.25e-08	5.86e-08	32	146
6	GO:0001067	regulatory region nucleic acid binding	1.53e-15	3.21e-13	2.48e-12	1.93e-12	104	1036		6	GO:0000976	transcription regulatory region sequence-specific DNA binding	5.05e-11	1.25e-08	9.89e-08	7.52e-08	101	898
7	GO:0044212	transcription regulatory region DNA binding	2.93e-15	5.28e-13	4.07e-12	3.69e-12	103	1031		7	GO:1990837	sequence-specific double-stranded DNA binding	1.04e-09	2.22e-07	1.75e-06	1.56e-06	101	948
8	GO:0003690	double-stranded DNA binding	8.61e-15	1.35e-12	1.05e-11	1.08e-11	103	1048		8	GO:0001067	regulatory region nucleic acid binding	1.85e-09	3.45e-07	2.72e-06	2.76e-06	107	1036
9	GO:0000981	DNA-binding transcription factor activity, RNA polymerase II-specific	6.22e-12	8.71e-10	6.72e-09	7.83e-09	130	1614		9	GO:0044212	transcription regulatory region DNA binding	2.85e-09	4.72e-07	3.72e-06	4.25e-06	106	1031
10	GO:0000987	cis-regulatory region sequence-specific DNA binding	1.12e-11	1.42e-09	1.09e-08	1.42e-08	65	594		10	GO:0043565	sequence-specific DNA binding	4.48e-09	6.67e-07	5.26e-06	6.67e-06	118	1199
11	GO:0000978	RNA polymerase II cis-regulatory region sequence-specific DNA binding	3.24e-11	3.71e-09	2.86e-08	4.08e-08	63	580		11	GO:0019838	growth factor binding	1.01e-08	1.36e-06	1.08e-05	1.5e-05	34	199
12	GO:0001228	DNA-binding transcription activator activity, RNA polymerase II-specific	3.02e-10	3.15e-08	2.43e-07	3.8e-07	54	483		12	GO:0003779	actin binding	1.76e-08	2.19e-06	1.73e-05	2.63e-05	57	451
13	GO:0001216	DNA-binding transcription activator activity	3.25e-10	3.15e-08	2.43e-07	4.1e-07	54	484		13	GO:0005539	glycosaminoglycan binding	2.4e-08	2.75e-06	2.17e-05	3.58e-05	38	246
14	GO:0005201	extracellular matrix structural constituent	7.34e-08	6.6e-06	5.09e-05	9.24e-05	26	178		14	GO:0003690	double-stranded DNA binding	2.62e-08	2.79e-06	2.2e-05	3.9e-05	104	1048
15	GO:0035326	cis-regulatory region binding	8.54e-08	7.17e-06	5.53e-05	0.000108	24	156		15	GO:0005102	signaling receptor binding	5.42e-08	5.38e-06	4.24e-05	8.07e-05	158	1817
16	GO:0005539	glycosaminoglycan binding	1.36e-07	1.07e-05	8.27e-05	0.000172	31	246		16	GO:0050840	extracellular matrix binding	5.84e-08	5.43e-06	4.28e-05	8.7e-05	17	63
17	GO:0005509	calcium ion binding	6.5e-07	4.82e-05	0.000372	0.000819	62	734		17	GO:0001228	DNA-binding transcription activator activity, RNA polymerase II-specific	1.9e-07	1.67e-05	0.000132	0.000284	57	483
18	GO:0046983	protein dimerization activity	3.55e-06	0.000248	0.00192	0.00447	106	1556		18	GO:0001216	DNA-binding transcription activator activity	2.04e-07	1.69e-05	0.000133	0.000304	57	484
19	GO:0005518	collagen binding	9.16e-06	0.000607	0.00468	0.0115	14	80		19	GO:0008201	heparin binding	4.37e-07	3.43e-05	0.00027	0.000652	29	180
20	GO:0046982	protein heterodimerization activity	1.37e-05	0.000862	0.00665	0.0173	52	637		20	GO:0051015	actin filament binding	7.08e-07	5.27e-05	0.000416	0.00106	32	215
21	GO:0050840	extracellular matrix binding	1.63e-05	0.000975	0.00753	0.0205	12	63		21	GO:0035326	cis-regulatory region binding	8.78e-07	6.23e-05	0.000491	0.00131	26	156
22	GO:0001217	DNA-binding transcription repressor activity	3.49e-05	0.00191	0.0148	0.044	27	261		22	GO:0008092	cytoskeletal protein binding	1.04e-06	6.9e-05	0.000544	0.00155	99	1061
23	GO:0001227	DNA-binding transcription repressor activity, RNA polymerase II-specific	3.49e-05	0.00191	0.0148	0.044	27	261		23	GO:0000981	DNA-binding transcription factor activity, RNA polymerase II-specific	1.1e-06	6.9e-05	0.000544	0.00163	138	1614
24	GO:0008201	heparin binding	4.49e-05	0.00235	0.0182	0.0565	21	180		24	GO:0005198	structural molecule activity	1.11e-06	6.9e-05	0.000544	0.00166	78	779
25	GO:0019838	growth factor binding	6.78e-05	0.00341	0.0263	0.0854	22	199		25	GO:0000978	RNA polymerase II cis-regulatory region sequence-specific DNA binding	1.75e-06	0.000102	0.000806	0.00261	62	580
26	GO:0005160	transforming growth factor beta receptor binding	0.000105	0.00511	0.0394	0.133	10	54		26	GO:1901681	sulfur compound binding	1.78e-06	0.000102	0.000806	0.00266	37	279
27	GO:0097493	structural molecule activity conferring elasticity	0.000156	0.00725	0.056	0.196	5	13		27	GO:0097493	structural molecule activity conferring elasticity	2.55e-06	0.000141	0.00111	0.00381	7	13
28	GO:0008373	sialyltransferase activity	0.000162	0.00728	0.0561	0.204	6	20		28	GO:0000987	cis-regulatory region sequence-specific DNA binding	3.82e-06	0.000203	0.0016	0.00569	62	594
29	GO:1901681	sulfur compound binding	0.000266	0.0115	0.0891	0.335	26	279		29	GO:0050839	cell adhesion molecule binding	5.89e-06	0.000303	0.00239	0.00878	56	525
30	GO:0071837	HMG box domain binding	0.000376	0.0158	0.122	0.474	6	23		30	GO:0098772	molecular function regulator	6.29e-06	0.000313	0.00246	0.00938	154	1905
31	GO:0008083	growth factor activity	0.000412	0.0167	0.129	0.518	18	167		31	GO:0005160	transforming growth factor beta receptor binding	8.41e-06	0.000404	0.00319	0.0125	13	54
32	GO:0042803	protein homodimerization activity	0.000626	0.0246	0.19	0.788	67	1018		32	GO:0050431	transforming growth factor beta binding	1.2e-05	0.000558	0.0044	0.0179	9	27
33	GO:0005088	Ras guanyl-nucleotide exchange factor activity	0.000817	0.0312	0.241	1	16	148		33	GO:0030023	extracellular matrix constituent conferring elasticity	1.27e-05	0.000558	0.0044	0.019	6	11
34	GO:0030023	extracellular matrix constituent conferring elasticity	0.000955	0.0344	0.265	1	4	11		34	GO:0008046	axon guidance receptor activity	1.27e-05	0.000558	0.0044	0.019	6	11
35	GO:0008046	axon guidance receptor activity	0.000955	0.0344	0.265	1	4	11		35	GO:0005085	guanyl-nucleotide exchange factor activity	1.62e-05	0.00069	0.00544	0.0241	30	226
36	GO:0005085	guanyl-nucleotide exchange factor activity	0.00104	0.0362	0.279	1	21	226		36	GO:0030020	extracellular matrix structural constituent conferring tensile strength	1.76e-05	0.000727	0.00573	0.0262	11	42
										37	GO:0001968	fibronectin binding	1.84e-05	0.00074	0.00584	0.0274	10	35
										38	GO:0004672	protein kinase activity	2.37e-05	0.00093	0.00733	0.0353	111	1315
										39	GO:0071837	HMG box domain binding	2.6e-05	0.000995	0.00784	0.0388	8	23
										40	GO:0046332	SMAD binding	2.7e-05	0.00101	0.00793	0.0402	16	86
										41	GO:0008083	growth factor activity	3.04e-05	0.00111	0.00871	0.0453	24	167
										42	GO:0005088	Ras guanyl-nucleotide exchange factor activity	3.81e-05	0.00135	0.0106	0.0567	22	148
										43	GO:0019904	protein domain specific binding	4.15e-05	0.00144	0.0113	0.0619	76	833
										44	GO:0048407	platelet-derived growth factor binding	4.28e-05	0.00145	0.0114	0.0638	6	13
										45	GO:0005509	calcium ion binding	6.62e-05	0.00219	0.0173	0.0986	68	734
										46	GO:0019955	cytokine binding	7.18e-05	0.00233	0.0183	0.107	24	176
										47	GO:0008373	sialyltransferase activity	8.08e-05	0.00256	0.0202	0.12	7	20
										48	GO:0016773	phosphotransferase activity, alcohol group as acceptor	0.000127	0.00393	0.031	0.189	116	1444
										49	GO:0044877	protein-containing complex binding	0.000205	0.00623	0.0491	0.305	109	1357
										50	GO:0005161	platelet-derived growth factor receptor binding	0.000253	0.00754	0.0594	0.377	6	17

## Sheet: GO analysis on UP -Epi specfic
BP	ID	Name	Source	pValue	FDR B&H	FDR B&Y	Bonferroni	Genes from Input	Genes in Annotation		-LOG B&H FDR		CC	ID	Name	Source	pValue	FDR B&H	FDR B&Y	Bonferroni	Genes from Input	Genes in Annotation
1	GO:0009952	anterior/posterior pattern specification		1.528e-19	7.844e-16	7.155e-15	7.844e-16	33	237		18.8159		1	GO:0045202	synapse		5.108e-12	2.605e-09	1.775e-08	2.605e-09	67	1482		11.2917	-->	9229	DLGAP1	DLG associated protein 1	DLGAP1
2	GO:0003002	regionalization		2.737e-16	7.025e-13	6.408e-12	1.405e-12	37	386		15.5627		2	GO:0043005	neuron projection		7.122e-10	1.816e-07	1.237e-06	3.632e-07	66	1624		9.1474		2	5142	PDE4B	phosphodiesterase 4B	PDE4B
3	GO:0007267	cell-cell signaling		1.129e-15	1.932e-12	1.763e-11	5.797e-12	87	1899		14.9473		3	GO:0036477	somatodendritic compartment		7.777e-09	1.322e-06	9.006e-06	3.966e-06	49	1096		8.10919		3	5173	PDYN	prodynorphin	PDYN
4	GO:0007389	pattern specification process		4.77e-15	6.121e-12	5.583e-11	2.448e-11	40	493		14.3215		4	GO:0030054	cell junction		2.271e-08	2.895e-06	1.972e-05	1.158e-05	55	1352		7.64378		4	132204	SYNPR	synaptoporin	SYNPR
5	GO:0048598	embryonic morphogenesis		6.061e-13	6.223e-10	5.676e-09	3.111e-09	44	681		12.2175		5	GO:0030424	axon		5.502e-08	5.612e-06	3.823e-05	2.806e-05	39	817		7.25948		5	114	ADCY8	adenylate cyclase 8	ADCY8
6	GO:0007155	cell adhesion		7.349e-13	6.287e-10	5.734e-09	3.772e-09	70	1509		12.1338		6	GO:0098794	postsynapse		7.106e-08	6.041e-06	4.115e-05	3.624e-05	39	825		7.14837		6	115827	RAB3C	RAB3C, member RAS oncogene family	RAB3C
7	GO:0022610	biological adhesion		9.148e-13	6.308e-10	5.754e-09	4.696e-09	70	1516		12.0387		7	GO:0043025	neuronal cell body		8.895e-08	6.48e-06	4.415e-05	4.536e-05	36	732		7.05085		7	10396	ATP8A1	ATPase phospholipid transporting 8A1	ATP8A1
8	GO:0001501	skeletal system development		1.069e-12	6.308e-10	5.754e-09	5.487e-09	40	582		11.971		8	GO:0031226	intrinsic component of plasma membrane		3.831e-07	2.442e-05	0.0001664	0.0001954	63	1790		6.41669		8	58530	LY6G6D	lymphocyte antigen 6 family member G6D	LY6G6D
9	GO:0048562	embryonic organ morphogenesis		1.106e-12	6.308e-10	5.754e-09	5.677e-09	30	334		11.9562		9	GO:0044297	cell body		4.921e-07	2.788e-05	0.00019	0.000251	37	820		6.30795		9	9379	NRXN2	neurexin 2	NRXN2
10	GO:0048706	embryonic skeletal system development		1.427e-11	7.326e-09	6.682e-08	7.326e-08	19	140		10.8456		10	GO:0098793	presynapse		7.852e-07	3.91e-05	0.0002664	0.0004005	33	699		6.10502		10	79012	CAMKV	CaM kinase like vesicle associated	CAMKV
11	GO:0009790	embryo development		1.638e-11	7.642e-09	6.97e-08	8.406e-08	60	1263		10.7857													#NUM!		11	57549	IGSF9	immunoglobulin superfamily member 9	IGSF9
12	GO:0098609	cell-cell adhesion		2.163e-11	9.253e-09	8.44e-08	1.11e-07	49	911		10.6649															12	8404	SPARCL1	SPARC like 1	SPARCL1
13	GO:0048568	embryonic organ development		2.541e-11	1.003e-08	9.151e-08	1.304e-07	35	506																	13	2263	FGFR2	fibroblast growth factor receptor 2	FGFR2
14	GO:0030182	neuron differentiation		4.725e-11	1.733e-08	1.58e-07	2.426e-07	68	1579																	14	6376	CX3CL1	C-X3-C motif chemokine ligand 1	CX3CL1
15	GO:0050808	synapse organization		7.054e-11	2.292e-08	2.09e-07	3.621e-07	34	498																	15	9478	CABP1	calcium binding protein 1	CABP1
16	GO:0009887	animal organ morphogenesis		7.144e-11	2.292e-08	2.09e-07	3.667e-07	58	1241																	16	133418	EMB	embigin	EMB
17	GO:0048699	generation of neurons		9.582e-11	2.893e-08	2.639e-07	4.918e-07	72	1752																	17	7474	WNT5A	Wnt family member 5A	WNT5A
18	GO:0001655	urogenital system development		1.405e-10	4.005e-08	3.653e-07	7.209e-07	29	380																	18	323	APBB2	amyloid beta precursor protein binding family B member 2	APBB2
19	GO:0072001	renal system development		1.608e-10	4.343e-08	3.961e-07	8.252e-07	27	333																	19	9542	NRG2	neuregulin 2	NRG2
20	GO:0001822	kidney development		2.247e-10	5.766e-08	5.259e-07	1.153e-06	26	314																	20	10590	SCGN	secretagogin, EF-hand calcium binding protein	SCGN
21	GO:0120039	plasma membrane bounded cell projection morphogenesis		2.716e-10	6.638e-08	6.055e-07	1.394e-06	42	758																	21	341359	SYT10	synaptotagmin 10	SYT10
22	GO:0048858	cell projection morphogenesis		3.318e-10	7.742e-08	7.061e-07	1.703e-06	42	763																	22	9620	CELSR1	cadherin EGF LAG seven-pass G-type receptor 1	CELSR1
23	GO:0045165	cell fate commitment		5.063e-10	1.09e-07	9.942e-07	2.599e-06	26	326																	23	6570	SLC18A1	solute carrier family 18 member A1	SLC18A1
24	GO:0048812	neuron projection morphogenesis		5.097e-10	1.09e-07	9.942e-07	2.616e-06	41	743																	24	85439	STON2	stonin 2	STON2
25	GO:0000904	cell morphogenesis involved in differentiation		6.031e-10	1.238e-07	1.129e-06	3.096e-06	45	873																	25	100133941	CD24	CD24 molecule	CD24
26	GO:0022008	neurogenesis		6.474e-10	1.278e-07	1.166e-06	3.323e-06	73	1867																	26	85445	CNTNAP4	contactin associated protein family member 4	CNTNAP4
27	GO:0035108	limb morphogenesis		7.15e-10	1.285e-07	1.172e-06	3.67e-06	19	175																	27	26059	ERC2	ELKS/RAB6-interacting/CAST family member 2	ERC2
28	GO:0035107	appendage morphogenesis		7.15e-10	1.285e-07	1.172e-06	3.67e-06	19	175																	28	22997	IGSF9B	immunoglobulin superfamily member 9B	IGSF9B
29	GO:0032990	cell part morphogenesis		7.257e-10	1.285e-07	1.172e-06	3.725e-06	42	783																	29	5590	PRKCZ	protein kinase C zeta	PRKCZ
30	GO:0002009	morphogenesis of an epithelium		1.121e-09	1.918e-07	1.749e-06	5.753e-06	37	641																	30	1496	CTNNA2	catenin alpha 2	CTNNA2
31	GO:1905114	cell surface receptor signaling pathway involved in cell-cell signaling		1.21e-09	2.003e-07	1.827e-06	6.21e-06	40	734																	31	1501	CTNND2	catenin delta 2	CTNND2
32	GO:0001763	morphogenesis of a branching structure		1.344e-09	2.156e-07	1.967e-06	6.901e-06	22	246																	32	2555	GABRA2	gamma-aminobutyric acid type A receptor subunit alpha2	GABRA2
33	GO:0048736	appendage development		1.553e-09	2.344e-07	2.138e-06	7.97e-06	20	204																	33	2561	GABRB2	gamma-aminobutyric acid type A receptor subunit beta2	GABRB2
34	GO:0060173	limb development		1.553e-09	2.344e-07	2.138e-06	7.97e-06	20	204																	34	4615	MYD88	MYD88 innate immune signal transduction adaptor	MYD88
35	GO:0043009	chordate embryonic development		1.722e-09	2.433e-07	2.219e-06	8.838e-06	42	806																	35	2571	GAD1	glutamate decarboxylase 1	GAD1
36	GO:0061138	morphogenesis of a branching epithelium		1.739e-09	2.433e-07	2.219e-06	8.926e-06	21	227																	36	130576	LYPD6B	LY6/PLAUR domain containing 6B	LYPD6B
37	GO:0060562	epithelial tube morphogenesis		1.754e-09	2.433e-07	2.219e-06	9.003e-06	28	397																	37	547	KIF1A	kinesin family member 1A	KIF1A
38	GO:0035113	embryonic appendage morphogenesis		1.935e-09	2.547e-07	2.323e-06	9.933e-06	17	146																	38	4645	MYO5B	myosin VB	MYO5B
39	GO:0030326	embryonic limb morphogenesis		1.935e-09	2.547e-07	2.323e-06	9.933e-06	17	146																	39	55879	GABRQ	gamma-aminobutyric acid type A receptor subunit theta	GABRQ
40	GO:0007409	axonogenesis		1.997e-09	2.562e-07	2.337e-06	1.025e-05	33	537																	40	3679	ITGA7	integrin subunit alpha 7	ITGA7
41	GO:0048667	cell morphogenesis involved in neuron differentiation		2.331e-09	2.918e-07	2.662e-06	1.197e-05	38	689																	41	27253	PCDH17	protocadherin 17	PCDH17
42	GO:0060429	epithelium development		3.305e-09	4.039e-07	3.684e-06	1.696e-05	61	1483																	42	4744	NEFH	neurofilament heavy	NEFH
43	GO:0098916	anterograde trans-synaptic signaling		3.535e-09	4.124e-07	3.761e-06	1.814e-05	44	891																	43	1674	DES	desmin	DES
44	GO:0007268	chemical synaptic transmission		3.535e-09	4.124e-07	3.761e-06	1.814e-05	44	891																	44	116372	LYPD1	LY6/PLAUR domain containing 1	LYPD1
45	GO:0009792	embryo development ending in birth or egg hatching		3.94e-09	4.494e-07	4.099e-06	2.022e-05	42	829																	45	3746	KCNC1	potassium voltage-gated channel subfamily C member 1	KCNC1
46	GO:0035295	tube development		4.395e-09	4.904e-07	4.473e-06	2.256e-05	55	1276																	46	3749	KCNC4	potassium voltage-gated channel subfamily C member 4	KCNC4
47	GO:0099537	trans-synaptic signaling		4.785e-09	5.226e-07	4.766e-06	2.456e-05	44	900																	47	5800	PTPRO	protein tyrosine phosphatase receptor type O	PTPRO
48	GO:0098742	cell-cell adhesion via plasma-membrane adhesion molecules		6.565e-09	7.02e-07	6.403e-06	3.37e-05	23	292																	48	3776	KCNK2	potassium two pore domain channel subfamily K member 2	KCNK2
49	GO:0099536	synaptic signaling		7.35e-09	7.699e-07	7.022e-06	3.773e-05	44	913																	49	774	CACNA1B	calcium voltage-gated channel subunit alpha1 B	CACNA1B
50	GO:0048704	embryonic skeletal system morphogenesis		9.016e-09	9.256e-07	8.442e-06	4.628e-05	14	105																	50	2823	GPM6A	glycoprotein M6A	GPM6A
																										51	2824	GPM6B	glycoprotein M6B	GPM6B
																										52	777	CACNA1E	calcium voltage-gated channel subunit alpha1 E	CACNA1E
																										53	23316	CUX2	cut like homeobox 2	CUX2
																										54	4886	NPY1R	neuropeptide Y receptor Y1	NPY1R
																										55	4897	NRCAM	neuronal cell adhesion molecule	NRCAM
																										56	4915	NTRK2	neurotrophic receptor tyrosine kinase 2	NTRK2
																										57	9024	BRSK2	BR serine/threonine kinase 2	BRSK2
																										58	2892	GRIA3	glutamate ionotropic receptor AMPA type subunit 3	GRIA3
																										59	80725	SRCIN1	SRC kinase signaling inhibitor 1	SRCIN1
																										60	729993	SHISA9	shisa family member 9	SHISA9
																										61	114569	MAL2	mal, T cell differentiation protein 2 (gene/pseudogene)	MAL2
																										62	9118	INA	internexin neuronal intermediate filament protein alpha	INA
																										63	23467	NPTXR	neuronal pentraxin receptor	NPTXR
																										64	1000	CDH2	cadherin 2	CDH2
																										65	2026	ENO2	enolase 2	ENO2
																										66	2039	DMTN	dematin actin binding protein	DMTN
																										67	7163	TPD52	tumor protein D52	TPD52
